# Supplementary material for: Mapping Condition-Dependent Regulation of Lipid Metabolism in Saccharomyces cerevisiae
Source: G3 (Bethesda). 2013 Nov 1;3(11):1979–95. doi: 10.1534/g3.113.006601 (PMC3815060; doi:10.1534/g3.113.006601)
Supplement: Supporting Information [file supp_g3.113.006601_TableS1.xlsx]

## Sheet: README
Supplementary Table 1: Gene expression level-metabolite and gene expression level-lipid associations.
species	relationship	species	Explenation
geneX	enzMet	metaboliteY	geneX encodes an enzyme or enzyme component that utilizes or produces metaboliteY
geneX	enzMet	lipidY	geneX encodes an enzyme or enzyme component that utilizes or produces lipidY
lipidX	specializationOf	lipidGroupY	lipidX is a member of lipidGroupY

## Sheet: gene-metabolite associations
YCL040W	enzMet	GLC
YCL040W	enzMet	ATP
YCL040W	enzMet	G6P
YCL040W	enzMet	ADP
YCL040W	enzMet	MAN
YCL040W	enzMet	ATP
YCL040W	enzMet	MAN6P
YCL040W	enzMet	ADP
YCL040W	enzMet	bDGLC
YCL040W	enzMet	ATP
YCL040W	enzMet	bDG6P
YCL040W	enzMet	ADP
YFR053C	enzMet	bDGLC
YFR053C	enzMet	ATP
YFR053C	enzMet	G6P
YFR053C	enzMet	ADP
YFR053C	enzMet	GLC
YFR053C	enzMet	ATP
YFR053C	enzMet	G6P
YFR053C	enzMet	ADP
YFR053C	enzMet	MAN
YFR053C	enzMet	ATP
YFR053C	enzMet	MAN6P
YFR053C	enzMet	ADP
YFR053C	enzMet	ATP
YFR053C	enzMet	FRU
YFR053C	enzMet	ADP
YFR053C	enzMet	F6P
YGL253W	enzMet	bDGLC
YGL253W	enzMet	ATP
YGL253W	enzMet	G6P
YGL253W	enzMet	ADP
YGL253W	enzMet	GLC
YGL253W	enzMet	ATP
YGL253W	enzMet	G6P
YGL253W	enzMet	ADP
YGL253W	enzMet	MAN
YGL253W	enzMet	ATP
YGL253W	enzMet	MAN6P
YGL253W	enzMet	ADP
YGL253W	enzMet	ATP
YGL253W	enzMet	FRU
YGL253W	enzMet	ADP
YGL253W	enzMet	F6P
YBR196C	enzMet	G6P
YBR196C	enzMet	F6P
YBR196C	enzMet	G6P
YBR196C	enzMet	bDG6P
YBR196C	enzMet	bDG6P
YBR196C	enzMet	F6P
YMR205C	enzMet	F6P
YMR205C	enzMet	ATP
YMR205C	enzMet	FDP
YMR205C	enzMet	ADP
YGR240C	enzMet	F6P
YGR240C	enzMet	ATP
YGR240C	enzMet	FDP
YGR240C	enzMet	ADP
YGR240C	enzMet	ATP
YGR240C	enzMet	TAG6P
YGR240C	enzMet	ADP
YGR240C	enzMet	TAG16P
YGR240C	enzMet	ATP
YGR240C	enzMet	S7P
YGR240C	enzMet	ADP
YGR240C	enzMet	S17P
YKL060C	enzMet	FDP
YKL060C	enzMet	T3P2
YKL060C	enzMet	T3P1
YDR050C	enzMet	T3P2
YDR050C	enzMet	T3P1
YJL052W	enzMet	T3P1
YJL052W	enzMet	PI
YJL052W	enzMet	NAD
YJL052W	enzMet	NADH
YJL052W	enzMet	13PDG
YJR009C	enzMet	T3P1
YJR009C	enzMet	PI
YJR009C	enzMet	NAD
YJR009C	enzMet	NADH
YJR009C	enzMet	13PDG
YGR192C	enzMet	T3P1
YGR192C	enzMet	PI
YGR192C	enzMet	NAD
YGR192C	enzMet	NADH
YGR192C	enzMet	13PDG
YCR012W	enzMet	13PDG
YCR012W	enzMet	ADP
YCR012W	enzMet	3PG
YCR012W	enzMet	ATP
YKL152C	enzMet	13PDG
YKL152C	enzMet	23PDG
YKL152C	enzMet	3PG
YKL152C	enzMet	2PG
YDL021W	enzMet	3PG
YDL021W	enzMet	2PG
YOL056W	enzMet	3PG
YOL056W	enzMet	2PG
YGR254W	enzMet	2PG
YGR254W	enzMet	PEP
YHR174W	enzMet	2PG
YHR174W	enzMet	PEP
YOR393W	enzMet	2PG
YOR393W	enzMet	PEP
YPL281C	enzMet	2PG
YPL281C	enzMet	PEP
YOR393W	enzMet	2PG
YOR393W	enzMet	PEP
YAL038W	enzMet	PEP
YAL038W	enzMet	ADP
YAL038W	enzMet	PYR
YAL038W	enzMet	ATP
YOR347C	enzMet	PEP
YOR347C	enzMet	ADP
YOR347C	enzMet	PYR
YOR347C	enzMet	ATP
YER178W	enzMet	PYRm
YER178W	enzMet	LIPOm
YER178W	enzMet	ACDLIPO
YER178W	enzMet	CO2m
YNL071W	enzMet	ACDLIPO
YNL071W	enzMet	COAm
YNL071W	enzMet	ACCOAm
YNL071W	enzMet	DHLIPO
YFL018C	enzMet	DHLIPO
YFL018C	enzMet	NAD+M
YFL018C	enzMet	LIPOm
YFL018C	enzMet	NADHm
YNR001C	enzMet	ACCOAm
YNR001C	enzMet	OAm
YNR001C	enzMet	COAm
YNR001C	enzMet	CITm
YCR005C	enzMet	ACCOA
YCR005C	enzMet	OA
YCR005C	enzMet	COA
YCR005C	enzMet	CIT
YPR001W	enzMet	ACCOAm
YPR001W	enzMet	OAm
YPR001W	enzMet	COAm
YPR001W	enzMet	CITm
YLR304C	enzMet	CITm
YLR304C	enzMet	ICITm
YJL200C	enzMet	CITm
YJL200C	enzMet	ICITm
YNL037C	enzMet	ICITm
YNL037C	enzMet	NAD+M
YNL037C	enzMet	CO2m
YNL037C	enzMet	NADHm
YNL037C	enzMet	AKGm
YDL066W	enzMet	ICITm
YDL066W	enzMet	NADPm
YDL066W	enzMet	NADPHm
YDL066W	enzMet	OSUCm
YLR174W	enzMet	ICIT
YLR174W	enzMet	NADP
YLR174W	enzMet	NADPH
YLR174W	enzMet	OSUC
YNL009W	enzMet	ICIT
YNL009W	enzMet	NADP
YNL009W	enzMet	NADPH
YNL009W	enzMet	OSUC
YDL066W	enzMet	OSUCm
YDL066W	enzMet	CO2m
YDL066W	enzMet	AKGm
YLR174W	enzMet	OSUC
YLR174W	enzMet	CO2
YLR174W	enzMet	AKG
YNL009W	enzMet	OSUC
YNL009W	enzMet	CO2
YNL009W	enzMet	AKG
YIL125W	enzMet	AKGm
YIL125W	enzMet	NAD+M
YIL125W	enzMet	COAm
YIL125W	enzMet	CO2m
YIL125W	enzMet	NADHm
YIL125W	enzMet	SUCCOAm
YGR244C	enzMet	ATPm
YGR244C	enzMet	SUCCm
YGR244C	enzMet	COAm
YGR244C	enzMet	ADPm
YGR244C	enzMet	PIm
YGR244C	enzMet	SUCCOAm
YOR142W	enzMet	ATPm
YOR142W	enzMet	ITCm
YOR142W	enzMet	COAm
YOR142W	enzMet	ADPm
YOR142W	enzMet	PIm
YOR142W	enzMet	ITCCOAm
YKL141W	enzMet	SUCCm
YKL141W	enzMet	FADm
YKL141W	enzMet	FUMm
YKL141W	enzMet	FADH2m
YEL047C	enzMet	FADH2m
YEL047C	enzMet	FUM
YEL047C	enzMet	SUCC
YEL047C	enzMet	FADm
YJR051W	enzMet	FADH2m
YJR051W	enzMet	FUMm
YJR051W	enzMet	SUCCm
YJR051W	enzMet	FADm
YPL262W	enzMet	FUMm
YPL262W	enzMet	MALm
YPL262W	enzMet	FUM
YPL262W	enzMet	MAL
YKL085W	enzMet	MALm
YKL085W	enzMet	NAD+M
YKL085W	enzMet	NADHm
YKL085W	enzMet	OAm
YDL078C	enzMet	MAL
YDL078C	enzMet	NAD
YDL078C	enzMet	NADH
YDL078C	enzMet	OA
YOL126C	enzMet	MAL
YOL126C	enzMet	NAD
YOL126C	enzMet	NADH
YOL126C	enzMet	OA
YER065C	enzMet	ICIT
YER065C	enzMet	GLX
YER065C	enzMet	SUCC
YPR006C	enzMet	ICIT
YPR006C	enzMet	GLX
YPR006C	enzMet	SUCC
YIR031C	enzMet	ACCOA
YIR031C	enzMet	GLX
YIR031C	enzMet	COA
YIR031C	enzMet	MAL
YNL117W	enzMet	ACCOA
YNL117W	enzMet	GLX
YNL117W	enzMet	COA
YNL117W	enzMet	MAL
YKR097W	enzMet	OA
YKR097W	enzMet	ATP
YKR097W	enzMet	PEP
YKR097W	enzMet	CO2
YKR097W	enzMet	ADP
YLR377C	enzMet	FDP
YLR377C	enzMet	F6P
YLR377C	enzMet	PI
YGL062W	enzMet	PYR
YGL062W	enzMet	ATP
YGL062W	enzMet	CO2
YGL062W	enzMet	ADP
YGL062W	enzMet	OA
YGL062W	enzMet	PI
YBR218C	enzMet	PYR
YBR218C	enzMet	ATP
YBR218C	enzMet	CO2
YBR218C	enzMet	ADP
YBR218C	enzMet	OA
YBR218C	enzMet	PI
YKL029C	enzMet	MALm
YKL029C	enzMet	NADPm
YKL029C	enzMet	CO2m
YKL029C	enzMet	NADPHm
YKL029C	enzMet	PYRm
YNL241C	enzMet	G6P
YNL241C	enzMet	NADP
YNL241C	enzMet	D6PGL
YNL241C	enzMet	NADPH
YNR034W	enzMet	D6PGL
YNR034W	enzMet	D6PGC
YCR073W-A	enzMet	D6PGL
YCR073W-A	enzMet	D6PGC
YHR163W	enzMet	D6PGL
YHR163W	enzMet	D6PGC
YGR248W	enzMet	D6PGL
YGR248W	enzMet	D6PGC
YGR256W	enzMet	D6PGC
YGR256W	enzMet	NADP
YGR256W	enzMet	NADPH
YGR256W	enzMet	CO2
YGR256W	enzMet	RL5P
YHR183W	enzMet	D6PGC
YHR183W	enzMet	NADP
YHR183W	enzMet	NADPH
YHR183W	enzMet	CO2
YHR183W	enzMet	RL5P
YJL121C	enzMet	RL5P
YJL121C	enzMet	XUL5P
YOR095C	enzMet	RL5P
YOR095C	enzMet	R5P
YBR117C	enzMet	R5P
YBR117C	enzMet	XUL5P
YBR117C	enzMet	T3P1
YBR117C	enzMet	S7P
YBR117C	enzMet	XUL5P
YBR117C	enzMet	E4P
YBR117C	enzMet	F6P
YBR117C	enzMet	T3P1
YPR074C	enzMet	R5P
YPR074C	enzMet	XUL5P
YPR074C	enzMet	T3P1
YPR074C	enzMet	S7P
YPR074C	enzMet	XUL5P
YPR074C	enzMet	E4P
YPR074C	enzMet	F6P
YPR074C	enzMet	T3P1
YLR354C	enzMet	T3P1
YLR354C	enzMet	S7P
YLR354C	enzMet	E4P
YLR354C	enzMet	F6P
YGR043C	enzMet	T3P1
YGR043C	enzMet	S7P
YGR043C	enzMet	E4P
YGR043C	enzMet	F6P
YCR036W	enzMet	RIB
YCR036W	enzMet	ATP
YCR036W	enzMet	R5P
YCR036W	enzMet	ADP
YCR036W	enzMet	DRIB
YCR036W	enzMet	ATP
YCR036W	enzMet	DR5P
YCR036W	enzMet	ADP
YKL127W	enzMet	R1P
YKL127W	enzMet	R5P
YKL127W	enzMet	G1P
YKL127W	enzMet	G6P
YMR105C	enzMet	R1P
YMR105C	enzMet	R5P
YMR105C	enzMet	G1P
YMR105C	enzMet	G6P
YER003C	enzMet	MAN6P
YER003C	enzMet	F6P
YFL045C	enzMet	MAN6P
YFL045C	enzMet	MAN1P
YDL055C	enzMet	GTP
YDL055C	enzMet	MAN1P
YDL055C	enzMet	PPI
YDL055C	enzMet	GDPMAN
YIL107C	enzMet	ATP
YIL107C	enzMet	F6P
YIL107C	enzMet	ADP
YIL107C	enzMet	F26P
YOL136C	enzMet	ATP
YOL136C	enzMet	F6P
YOL136C	enzMet	ADP
YOL136C	enzMet	F26P
YJL155C	enzMet	F26P
YJL155C	enzMet	F6P
YJL155C	enzMet	PI
YJR159W	enzMet	SOT
YJR159W	enzMet	NAD
YJR159W	enzMet	FRU
YJR159W	enzMet	NADH
YBR020W	enzMet	GLAC
YBR020W	enzMet	ATP
YBR020W	enzMet	GAL1P
YBR020W	enzMet	ADP
YBR018C	enzMet	UTP
YBR018C	enzMet	GAL1P
YBR018C	enzMet	PPI
YBR018C	enzMet	UDPGAL
YBR019C	enzMet	UDPGAL
YBR019C	enzMet	UDPG
YHL012W	enzMet	G1P
YHL012W	enzMet	UTP
YHL012W	enzMet	UDPG
YHL012W	enzMet	PPI
YKL035W	enzMet	G1P
YKL035W	enzMet	UTP
YKL035W	enzMet	UDPG
YKL035W	enzMet	PPI
YBR184W	enzMet	MELI
YBR184W	enzMet	GLC
YBR184W	enzMet	GLAC
YBR184W	enzMet	DFUC
YBR184W	enzMet	GLC
YBR184W	enzMet	GLAC
YBR184W	enzMet	RAF
YBR184W	enzMet	GLAC
YBR184W	enzMet	SUC
YBR184W	enzMet	GLACL
YBR184W	enzMet	MYOI
YBR184W	enzMet	GLAC
YBR184W	enzMet	EPM
YBR184W	enzMet	MAN
YBR184W	enzMet	GLAC
YBR184W	enzMet	GGL
YBR184W	enzMet	GL
YBR184W	enzMet	GLAC
YBR184W	enzMet	MELT
YBR184W	enzMet	SOT
YBR184W	enzMet	GLAC
YBR299W	enzMet	MLT
YBR299W	enzMet	GLC
YGR287C	enzMet	MLT
YGR287C	enzMet	GLC
YGR292W	enzMet	MLT
YGR292W	enzMet	GLC
YIL172C	enzMet	MLT
YIL172C	enzMet	GLC
YJL216C	enzMet	MLT
YJL216C	enzMet	GLC
YJL221C	enzMet	MLT
YJL221C	enzMet	GLC
YJL221C	enzMet	GA1GLC
YJL221C	enzMet	GLAC
YJL221C	enzMet	GLC
YBR018C	enzMet	UDPG
YBR018C	enzMet	GAL1P
YBR018C	enzMet	G1P
YBR018C	enzMet	UDPGAL
YBR126C	enzMet	UDPG
YBR126C	enzMet	G6P
YBR126C	enzMet	UDP
YBR126C	enzMet	TRE6P
YML100W	enzMet	UDPG
YML100W	enzMet	G6P
YML100W	enzMet	UDP
YML100W	enzMet	TRE6P
YMR261C	enzMet	UDPG
YMR261C	enzMet	G6P
YMR261C	enzMet	UDP
YMR261C	enzMet	TRE6P
YDR074W	enzMet	TRE6P
YDR074W	enzMet	TRE
YDR074W	enzMet	PI
YPR026W	enzMet	TRE
YPR026W	enzMet	GLC
YBR001C	enzMet	TRE
YBR001C	enzMet	GLC
YDR001C	enzMet	TRE
YDR001C	enzMet	GLC
YEL011W	enzMet	GLYCOGEN
YEL011W	enzMet	PI
YEL011W	enzMet	G1P
YPR160W	enzMet	GLYCOGEN
YPR160W	enzMet	PI
YPR160W	enzMet	G1P
YFR015C	enzMet	UDPG
YFR015C	enzMet	UDP
YFR015C	enzMet	GLYCOGEN
YLR258W	enzMet	UDPG
YLR258W	enzMet	UDP
YLR258W	enzMet	GLYCOGEN
YAL054C	enzMet	ATP
YAL054C	enzMet	AC
YAL054C	enzMet	COA
YAL054C	enzMet	AMP
YAL054C	enzMet	PPI
YAL054C	enzMet	ACCOA
YLR153C	enzMet	ATP
YLR153C	enzMet	AC
YLR153C	enzMet	COA
YLR153C	enzMet	AMP
YLR153C	enzMet	PPI
YLR153C	enzMet	ACCOA
YDL168W	enzMet	FALD
YDL168W	enzMet	RGT
YDL168W	enzMet	NAD
YDL168W	enzMet	FGT
YDL168W	enzMet	NADH
YJL068C	enzMet	FGT
YJL068C	enzMet	RGT
YJL068C	enzMet	FOR
YGR087C	enzMet	PYR
YGR087C	enzMet	CO2
YGR087C	enzMet	ACAL
YLR134W	enzMet	PYR
YLR134W	enzMet	CO2
YLR134W	enzMet	ACAL
YLR044C	enzMet	PYR
YLR044C	enzMet	CO2
YLR044C	enzMet	ACAL
YBL015W	enzMet	ACCOA
YBL015W	enzMet	COA
YBL015W	enzMet	AC
YDL131W	enzMet	ACCOA
YDL131W	enzMet	AKG
YDL131W	enzMet	HCIT
YDL131W	enzMet	COA
YDL182W	enzMet	ACCOA
YDL182W	enzMet	AKG
YDL182W	enzMet	HCIT
YDL182W	enzMet	COA
YDL182W	enzMet	ACCOAm
YDL182W	enzMet	AKGm
YDL182W	enzMet	HCITm
YDL182W	enzMet	COAm
YGL256W	enzMet	ETH
YGL256W	enzMet	NAD
YGL256W	enzMet	ACAL
YGL256W	enzMet	NADH
YMR083W	enzMet	ETHm
YMR083W	enzMet	NAD+M
YMR083W	enzMet	ACALm
YMR083W	enzMet	NADHm
YMR303C	enzMet	ETH
YMR303C	enzMet	NAD
YMR303C	enzMet	ACAL
YMR303C	enzMet	NADH
YBR145W	enzMet	ETH
YBR145W	enzMet	NAD
YBR145W	enzMet	ACAL
YBR145W	enzMet	NADH
YOL086C	enzMet	ETH
YOL086C	enzMet	NAD
YOL086C	enzMet	ACAL
YOL086C	enzMet	NADH
YDL168W	enzMet	ETH
YDL168W	enzMet	NAD
YDL168W	enzMet	ACAL
YDL168W	enzMet	NADH
YML004C	enzMet	RGT
YML004C	enzMet	MTHGXL
YML004C	enzMet	LGT
YDR272W	enzMet	LGT
YDR272W	enzMet	RGT
YDR272W	enzMet	LAC
YOR040W	enzMet	LGTm
YOR040W	enzMet	RGTm
YOR040W	enzMet	LACm
YBR011C	enzMet	PPI
YBR011C	enzMet	PI
YMR267W	enzMet	PPIm
YMR267W	enzMet	PIm
YML120C	enzMet	NADHm
YML120C	enzMet	Qm
YML120C	enzMet	QH2m
YML120C	enzMet	NAD+M
YDL085W	enzMet	NADH
YDL085W	enzMet	Qm
YDL085W	enzMet	QH2m
YDL085W	enzMet	NAD
YMR145C	enzMet	NADH
YMR145C	enzMet	Qm
YMR145C	enzMet	QH2m
YMR145C	enzMet	NAD
YHR042W	enzMet	NADPH
YHR042W	enzMet	FERIm
YHR042W	enzMet	NADP
YHR042W	enzMet	FEROm
YKL141W	enzMet	FADH2m
YKL141W	enzMet	Qm
YKL141W	enzMet	FADm
YKL141W	enzMet	QH2m
YEL024W	enzMet	QH2m
YEL024W	enzMet	FERIm
YEL024W	enzMet	Hm
YEL024W	enzMet	Qm
YEL024W	enzMet	FEROm
Q0045	enzMet	FEROm
Q0045	enzMet	O2m
Q0045	enzMet	Hm
Q0045	enzMet	FERIm
YBL099W	enzMet	ADPm
YBL099W	enzMet	PIm
YBL099W	enzMet	ATPm
YBL099W	enzMet	Hm
YML054C	enzMet	FERIm
YML054C	enzMet	LLACm
YML054C	enzMet	PYRm
YML054C	enzMet	FEROm
YDL174C	enzMet	FERIm
YDL174C	enzMet	LACm
YDL174C	enzMet	PYRm
YDL174C	enzMet	FEROm
YOR388C	enzMet	FOR
YOR388C	enzMet	NAD
YOR388C	enzMet	CO2
YOR388C	enzMet	NADH
YBR208C	enzMet	ATP
YBR208C	enzMet	UREA
YBR208C	enzMet	CO2
YBR208C	enzMet	ADP
YBR208C	enzMet	PI
YBR208C	enzMet	UREAC
YBR208C	enzMet	UREAC
YBR208C	enzMet	NH3
YBR208C	enzMet	CO2
YJL126W	enzMet	ACNL
YJL126W	enzMet	INAC
YJL126W	enzMet	NH3
YJR137C	enzMet	H2SO3
YJR137C	enzMet	NADPH
YJR137C	enzMet	H2S
YJR137C	enzMet	NADP
YOR317W	enzMet	ATP
YOR317W	enzMet	C12
YOR317W	enzMet	COA
YOR317W	enzMet	AMP
YOR317W	enzMet	PPI
YOR317W	enzMet	C12COA
YOR317W	enzMet	ATP
YOR317W	enzMet	C14
YOR317W	enzMet	COA
YOR317W	enzMet	AMP
YOR317W	enzMet	PPI
YOR317W	enzMet	TCOA
YOR317W	enzMet	ATP
YOR317W	enzMet	C16
YOR317W	enzMet	COA
YOR317W	enzMet	AMP
YOR317W	enzMet	PPI
YOR317W	enzMet	C16COA
YER015W	enzMet	ATP
YER015W	enzMet	C10
YER015W	enzMet	COA
YER015W	enzMet	AMP
YER015W	enzMet	PPI
YER015W	enzMet	C10COA
YER015W	enzMet	ATP
YER015W	enzMet	C12
YER015W	enzMet	COA
YER015W	enzMet	AMP
YER015W	enzMet	PPI
YER015W	enzMet	C12COA
YIL009W	enzMet	ATP
YIL009W	enzMet	C16
YIL009W	enzMet	COA
YIL009W	enzMet	AMP
YIL009W	enzMet	PPI
YIL009W	enzMet	C16COA
YIL009W	enzMet	ATP
YIL009W	enzMet	C18
YIL009W	enzMet	COA
YIL009W	enzMet	AMP
YIL009W	enzMet	PPI
YIL009W	enzMet	C18COA
YMR246W	enzMet	ATP
YMR246W	enzMet	C16
YMR246W	enzMet	COA
YMR246W	enzMet	AMP
YMR246W	enzMet	PPI
YMR246W	enzMet	C16COA
YMR246W	enzMet	ATP
YMR246W	enzMet	C18
YMR246W	enzMet	COA
YMR246W	enzMet	AMP
YMR246W	enzMet	PPI
YMR246W	enzMet	C18COA
YBR041W	enzMet	ATP
YBR041W	enzMet	C24
YBR041W	enzMet	COA
YBR041W	enzMet	AMP
YBR041W	enzMet	PPI
YBR041W	enzMet	C24COA
YBR041W	enzMet	ATP
YBR041W	enzMet	C26
YBR041W	enzMet	COA
YBR041W	enzMet	AMP
YBR041W	enzMet	PPI
YBR041W	enzMet	C26COA
YBR041W	enzMet	ATP
YBR041W	enzMet	C16
YBR041W	enzMet	COA
YBR041W	enzMet	AMP
YBR041W	enzMet	PPI
YBR041W	enzMet	C16COA
YBR041W	enzMet	ATP
YBR041W	enzMet	C18
YBR041W	enzMet	COA
YBR041W	enzMet	AMP
YBR041W	enzMet	PPI
YBR041W	enzMet	C18COA
YBR041W	enzMet	ATP
YBR041W	enzMet	C161
YBR041W	enzMet	COA
YBR041W	enzMet	AMP
YBR041W	enzMet	PPI
YBR041W	enzMet	C161COA
YBR041W	enzMet	ATP
YBR041W	enzMet	C181
YBR041W	enzMet	COA
YBR041W	enzMet	AMP
YBR041W	enzMet	PPI
YBR041W	enzMet	C181COA
YBR041W	enzMet	ATP
YBR041W	enzMet	C141
YBR041W	enzMet	COA
YBR041W	enzMet	AMP
YBR041W	enzMet	PPI
YBR041W	enzMet	C141COA
YMR246W	enzMet	ATP
YMR246W	enzMet	C161
YMR246W	enzMet	COA
YMR246W	enzMet	AMP
YMR246W	enzMet	PPI
YMR246W	enzMet	C161COA
YMR246W	enzMet	ATP
YMR246W	enzMet	C181
YMR246W	enzMet	COA
YMR246W	enzMet	AMP
YMR246W	enzMet	PPI
YMR246W	enzMet	C181COA
YMR246W	enzMet	ATP
YMR246W	enzMet	C141
YMR246W	enzMet	COA
YMR246W	enzMet	AMP
YMR246W	enzMet	PPI
YMR246W	enzMet	C141COA
YPL147W	enzMet	C12COAxt
YPL147W	enzMet	C12COA
YKL188C	enzMet	C12COAxt
YKL188C	enzMet	C12COA
YPL147W	enzMet	TCOAxt
YPL147W	enzMet	TCOA
YKL188C	enzMet	TCOAxt
YKL188C	enzMet	TCOA
YPL147W	enzMet	C10COAxt
YPL147W	enzMet	C10COA
YKL188C	enzMet	C10COAxt
YKL188C	enzMet	C10COA
YPL147W	enzMet	C16COAxt
YPL147W	enzMet	C16COA
YKL188C	enzMet	C16COAxt
YKL188C	enzMet	C16COA
YPL147W	enzMet	C18COAxt
YPL147W	enzMet	C18COA
YKL188C	enzMet	C18COAxt
YKL188C	enzMet	C18COA
YPL147W	enzMet	C161COAxt
YPL147W	enzMet	C161COA
YKL188C	enzMet	C161COAxt
YKL188C	enzMet	C161COA
YPL147W	enzMet	C181COAxt
YPL147W	enzMet	C181COA
YKL188C	enzMet	C181COAxt
YKL188C	enzMet	C181COA
YPL147W	enzMet	C141COAxt
YPL147W	enzMet	C141COA
YKL188C	enzMet	C141COAxt
YKL188C	enzMet	C141COA
YIL160C	enzMet	KC14COA
YIL160C	enzMet	COA
YIL160C	enzMet	C12COA
YIL160C	enzMet	ACCOA
YKR009C	enzMet	HC14COA
YKR009C	enzMet	NAD
YKR009C	enzMet	KC14COA
YKR009C	enzMet	NADH
YGL205W	enzMet	T2C14COA
YGL205W	enzMet	HC14COA
YGL205W	enzMet	TCOA
YGL205W	enzMet	O2
YGL205W	enzMet	H2O2
YGL205W	enzMet	T2C14COA
YIL160C	enzMet	KC16COA
YIL160C	enzMet	COA
YIL160C	enzMet	TCOA
YIL160C	enzMet	ACCOA
YKR009C	enzMet	HC16COA
YKR009C	enzMet	NAD
YKR009C	enzMet	KC16COA
YKR009C	enzMet	NADH
YGL205W	enzMet	T2C16COA
YGL205W	enzMet	HC16COA
YGL205W	enzMet	C16COA
YGL205W	enzMet	O2
YGL205W	enzMet	H2O2
YGL205W	enzMet	T2C16COA
YIL160C	enzMet	KC18COA
YIL160C	enzMet	COA
YIL160C	enzMet	C16COA
YIL160C	enzMet	ACCOA
YKR009C	enzMet	HC18COA
YKR009C	enzMet	NAD
YKR009C	enzMet	KC18COA
YKR009C	enzMet	NADH
YGL205W	enzMet	T2C18COA
YGL205W	enzMet	HC18COA
YGL205W	enzMet	C18COA
YGL205W	enzMet	O2
YGL205W	enzMet	H2O2
YGL205W	enzMet	T2C18COA
YGL205W	enzMet	C12COA
YGL205W	enzMet	O2
YGL205W	enzMet	H2O2
YGL205W	enzMet	D2C12COA
YGL205W	enzMet	T2C12COA
YGL205W	enzMet	HC12COA
YKR009C	enzMet	HC12COA
YKR009C	enzMet	NAD
YKR009C	enzMet	KC12COA
YKR009C	enzMet	NADH
YIL160C	enzMet	KC12COA
YIL160C	enzMet	COA
YIL160C	enzMet	ACCOA
YIL160C	enzMet	C10COA
YGL205W	enzMet	C10COA
YGL205W	enzMet	O2
YGL205W	enzMet	H2O2
YGL205W	enzMet	D2C10COA
YGL205W	enzMet	T2C10COA
YGL205W	enzMet	HC10COA
YKR009C	enzMet	HC10COA
YKR009C	enzMet	NAD
YKR009C	enzMet	KC10COA
YKR009C	enzMet	NADH
YIL160C	enzMet	KC10COA
YIL160C	enzMet	COA
YIL160C	enzMet	ACCOA
YIL160C	enzMet	C8COA
YGL205W	enzMet	C8COA
YGL205W	enzMet	O2
YGL205W	enzMet	H2O2
YGL205W	enzMet	D2C8COA
YGL205W	enzMet	D2C8COA
YGL205W	enzMet	HC8COA
YKR009C	enzMet	HC8COA
YKR009C	enzMet	NAD
YKR009C	enzMet	KC8COA
YKR009C	enzMet	NADH
YIL160C	enzMet	KC8COA
YIL160C	enzMet	COA
YIL160C	enzMet	ACCOA
YIL160C	enzMet	C6COA
YGL205W	enzMet	C6COA
YGL205W	enzMet	O2
YGL205W	enzMet	H2O2
YGL205W	enzMet	D2C6COA
YGL205W	enzMet	D2C6COA
YGL205W	enzMet	HC6COA
YKR009C	enzMet	HC6COA
YKR009C	enzMet	NAD
YKR009C	enzMet	KC6COA
YKR009C	enzMet	NADH
YIL160C	enzMet	KC6COA
YIL160C	enzMet	COA
YIL160C	enzMet	ACCOA
YIL160C	enzMet	C4COA
YGL205W	enzMet	C4COA
YGL205W	enzMet	O2
YGL205W	enzMet	H2O2
YGL205W	enzMet	D2C4COA
YGL205W	enzMet	D2C4COA
YGL205W	enzMet	HC4COA
YKR009C	enzMet	HC4COA
YKR009C	enzMet	NAD
YKR009C	enzMet	KC4COA
YKR009C	enzMet	NADH
YIL160C	enzMet	KC4COA
YIL160C	enzMet	COA
YIL160C	enzMet	ACCOA
YGL205W	enzMet	C161COA
YGL205W	enzMet	O2
YGL205W	enzMet	H2O2
YGL205W	enzMet	T2C161COA
YGL205W	enzMet	C181COA
YGL205W	enzMet	O2
YGL205W	enzMet	H2O2
YGL205W	enzMet	T2C181COA
YGL205W	enzMet	C141COA
YGL205W	enzMet	O2
YGL205W	enzMet	H2O2
YGL205W	enzMet	T2C141COA
YGL205W	enzMet	FFAEVNCOA
YGL205W	enzMet	O2
YGL205W	enzMet	H2O2
YGL205W	enzMet	T3C2COA
YNL202W	enzMet	T2C161COA
YNL202W	enzMet	T3C16COA
YNL202W	enzMet	T2C181COA
YNL202W	enzMet	T1C18COA
YNL202W	enzMet	T2C141COA
YNL202W	enzMet	T3C141COA
YNL202W	enzMet	T2C2COA
YNL202W	enzMet	T3C16COA
YNL202W	enzMet	T2C2COA
YNL202W	enzMet	T3C18COA
YNL202W	enzMet	T2C2COA
YNL202W	enzMet	T3C141COA
YLR284C	enzMet	T3C16COA
YLR284C	enzMet	T2C16COA
YLR284C	enzMet	T3C18COA
YLR284C	enzMet	T2C18COA
YLR284C	enzMet	T3C141COA
YLR284C	enzMet	T2C14COA
YOR180C	enzMet	T3C16COA
YOR180C	enzMet	T2C16COA
YOR180C	enzMet	T3C18COA
YOR180C	enzMet	T2C18COA
YOR180C	enzMet	T3C141COA
YOR180C	enzMet	T2C14COA
YOR180C	enzMet	T3C2COA
YOR180C	enzMet	T2C2COA
YPL028W	enzMet	ACCOA
YPL028W	enzMet	COA
YPL028W	enzMet	AACCOA
YKL192C	enzMet	NADHm
YKL192C	enzMet	Qm
YKL192C	enzMet	NAD+M
YKL192C	enzMet	QH2m
YMR207C	enzMet	ACCOAm
YMR207C	enzMet	ATPm
YMR207C	enzMet	CO2
YMR207C	enzMet	MALCOAM
YMR207C	enzMet	ADPm
YMR207C	enzMet	PIm
YOR221C	enzMet	MALCOAM
YOR221C	enzMet	ACPm
YOR221C	enzMet	MALACPm
YOR221C	enzMet	COAm
YER061C	enzMet	ACACPM
YER061C	enzMet	MALACPm
YER061C	enzMet	ACTACACPM
YER061C	enzMet	ACPm
YER061C	enzMet	CO2m
YKL055C	enzMet	ACTACACPM
YKL055C	enzMet	NADPHm
YKL055C	enzMet	3HC4ACPM
YKL055C	enzMet	NADPm
YHR067W	enzMet	3HC4ACPM
YHR067W	enzMet	B2EACPM
YBR026C	enzMet	B2EACPM
YBR026C	enzMet	NADPHm
YBR026C	enzMet	C4ACP
YBR026C	enzMet	NADPm
YER061C	enzMet	C4ACPM
YER061C	enzMet	MALACPm
YER061C	enzMet	OC6ACPM
YER061C	enzMet	ACPm
YER061C	enzMet	CO2m
YKL055C	enzMet	OC6ACPM
YKL055C	enzMet	NADPHm
YKL055C	enzMet	3HC6ACPM
YKL055C	enzMet	NADPm
YHR067W	enzMet	3HC6ACPM
YHR067W	enzMet	H2EACPM
YBR026C	enzMet	H2EACPM
YBR026C	enzMet	NADPHm
YBR026C	enzMet	C6ACPM
YBR026C	enzMet	NADPm
YER061C	enzMet	C6ACPM
YER061C	enzMet	MALACPm
YER061C	enzMet	OC8ACPM
YER061C	enzMet	ACPm
YER061C	enzMet	CO2m
YKL055C	enzMet	OC8ACPM
YKL055C	enzMet	NADPHm
YKL055C	enzMet	3HC8ACPM
YKL055C	enzMet	NADPm
YHR067W	enzMet	3HC8ACPM
YHR067W	enzMet	O2EACPM
YBR026C	enzMet	O2EACPM
YBR026C	enzMet	NADPHm
YBR026C	enzMet	C8ACPM
YBR026C	enzMet	NADPm
YER061C	enzMet	C8ACPM
YER061C	enzMet	MALACPm
YER061C	enzMet	OC10ACPM
YER061C	enzMet	ACPm
YER061C	enzMet	CO2m
YKL055C	enzMet	OC10ACPM
YKL055C	enzMet	NADPHm
YKL055C	enzMet	3HC10ACPM
YKL055C	enzMet	NADPm
YHR067W	enzMet	3HC10ACPM
YHR067W	enzMet	D2EACPM
YBR026C	enzMet	D2EACPM
YBR026C	enzMet	NADPHm
YBR026C	enzMet	C10ACPM
YBR026C	enzMet	NADPm
YER061C	enzMet	C10ACPM
YER061C	enzMet	MALACPm
YER061C	enzMet	OC12ACPM
YER061C	enzMet	ACPm
YER061C	enzMet	CO2m
YKL055C	enzMet	OC12ACPM
YKL055C	enzMet	NADPHm
YKL055C	enzMet	3HC12ACPM
YKL055C	enzMet	NADPm
YHR067W	enzMet	3HC12ACPM
YHR067W	enzMet	D2EACPM
YBR026C	enzMet	D2EACPM
YBR026C	enzMet	NADPHm
YBR026C	enzMet	C12ACPM
YBR026C	enzMet	NADPm
YER061C	enzMet	C12ACPM
YER061C	enzMet	MALACPm
YER061C	enzMet	OC14ACPM
YER061C	enzMet	ACPm
YER061C	enzMet	CO2m
YKL055C	enzMet	OC14ACPM
YKL055C	enzMet	NADPHm
YKL055C	enzMet	3HC14ACPM
YKL055C	enzMet	NADPm
YHR067W	enzMet	3HC14ACPM
YHR067W	enzMet	T2EACPM
YBR026C	enzMet	T2EACPM
YBR026C	enzMet	NADPHm
YBR026C	enzMet	C14ACPM
YBR026C	enzMet	NADPm
YER061C	enzMet	C14ACPM
YER061C	enzMet	MALACPm
YER061C	enzMet	OC16ACPM
YER061C	enzMet	ACPm
YER061C	enzMet	CO2m
YKL055C	enzMet	OC16ACPM
YKL055C	enzMet	NADPHm
YKL055C	enzMet	3HC16ACPM
YKL055C	enzMet	NADPm
YHR067W	enzMet	3HC16ACPM
YHR067W	enzMet	HD2EACPM
YBR026C	enzMet	HD2EACPM
YBR026C	enzMet	NADPHm
YBR026C	enzMet	C16ACPM
YBR026C	enzMet	NADPm
YER061C	enzMet	C16ACPM
YER061C	enzMet	MALACPm
YER061C	enzMet	OC18ACPM
YER061C	enzMet	ACPm
YER061C	enzMet	CO2m
YKL055C	enzMet	OC18ACPM
YKL055C	enzMet	NADPHm
YKL055C	enzMet	3HC18ACPM
YKL055C	enzMet	NADPm
YHR067W	enzMet	3HC18ACPM
YHR067W	enzMet	OD2EACPM
YBR026C	enzMet	OD2EACPM
YBR026C	enzMet	NADPHm
YBR026C	enzMet	C18ACPM
YBR026C	enzMet	NADPm
YNR016C	enzMet	ACCOA
YNR016C	enzMet	ATP
YNR016C	enzMet	CO2
YNR016C	enzMet	MALCOA
YNR016C	enzMet	ADP
YNR016C	enzMet	PI
YKL182W	enzMet	MALCOA
YKL182W	enzMet	ACP
YKL182W	enzMet	MALACP
YKL182W	enzMet	COA
YKL182W	enzMet	ACCOA
YKL182W	enzMet	ACP
YKL182W	enzMet	ACACP
YKL182W	enzMet	COA
YPL231W	enzMet	ACACP
YPL231W	enzMet	MALACP
YPL231W	enzMet	ACTACACP
YPL231W	enzMet	ACP
YPL231W	enzMet	CO2
YPL231W	enzMet	ACTACACP
YPL231W	enzMet	NADPH
YPL231W	enzMet	3HC4ACP
YPL231W	enzMet	NADP
YKL182W	enzMet	3HC4ACP
YKL182W	enzMet	B2EACP
YKL182W	enzMet	B2EACP
YKL182W	enzMet	NADPH
YKL182W	enzMet	C4ACP
YKL182W	enzMet	NADP
YPL231W	enzMet	C4ACP
YPL231W	enzMet	MALACP
YPL231W	enzMet	OC6ACP
YPL231W	enzMet	ACP
YPL231W	enzMet	CO2
YPL231W	enzMet	OC6ACP
YPL231W	enzMet	NADPH
YPL231W	enzMet	3HC6ACP
YPL231W	enzMet	NADP
YKL182W	enzMet	3HC6ACP
YKL182W	enzMet	H2EACP
YKL182W	enzMet	H2EACP
YKL182W	enzMet	NADPH
YKL182W	enzMet	C6ACP
YKL182W	enzMet	NADP
YPL231W	enzMet	C6ACP
YPL231W	enzMet	MALACP
YPL231W	enzMet	OC8ACP
YPL231W	enzMet	ACP
YPL231W	enzMet	CO2
YPL231W	enzMet	OC8ACP
YPL231W	enzMet	NADPH
YPL231W	enzMet	3HC8ACP
YPL231W	enzMet	NADP
YKL182W	enzMet	3HC8ACP
YKL182W	enzMet	O2EACP
YKL182W	enzMet	O2EACP
YKL182W	enzMet	NADPH
YKL182W	enzMet	C8ACP
YKL182W	enzMet	NADP
YPL231W	enzMet	C8ACP
YPL231W	enzMet	MALACP
YPL231W	enzMet	OC10ACP
YPL231W	enzMet	ACP
YPL231W	enzMet	CO2
YPL231W	enzMet	OC10ACP
YPL231W	enzMet	NADPH
YPL231W	enzMet	3HC10ACP
YPL231W	enzMet	NADP
YKL182W	enzMet	3HC10ACP
YKL182W	enzMet	D2EACP
YKL182W	enzMet	D2EACP
YKL182W	enzMet	NADPH
YKL182W	enzMet	C10ACP
YKL182W	enzMet	NADP
YPL231W	enzMet	C10ACP
YPL231W	enzMet	MALACP
YPL231W	enzMet	OC12ACP
YPL231W	enzMet	ACP
YPL231W	enzMet	CO2
YPL231W	enzMet	OC12ACP
YPL231W	enzMet	NADPH
YPL231W	enzMet	3HC12ACP
YPL231W	enzMet	NADP
YKL182W	enzMet	3HC12ACP
YKL182W	enzMet	D2EACP
YKL182W	enzMet	D2EACP
YKL182W	enzMet	NADPH
YKL182W	enzMet	C12ACP
YKL182W	enzMet	NADP
YPL231W	enzMet	C12ACP
YPL231W	enzMet	MALACP
YPL231W	enzMet	OC14ACP
YPL231W	enzMet	ACP
YPL231W	enzMet	CO2
YPL231W	enzMet	OC14ACP
YPL231W	enzMet	NADPH
YPL231W	enzMet	3HC14ACP
YPL231W	enzMet	NADP
YKL182W	enzMet	3HC14ACP
YKL182W	enzMet	T2EACP
YKL182W	enzMet	T2EACP
YKL182W	enzMet	NADPH
YKL182W	enzMet	C14ACP
YKL182W	enzMet	NADP
YPL231W	enzMet	C14ACP
YPL231W	enzMet	MALACP
YPL231W	enzMet	OC16ACP
YPL231W	enzMet	ACP
YPL231W	enzMet	CO2
YPL231W	enzMet	OC16ACP
YPL231W	enzMet	NADPH
YPL231W	enzMet	3HC16ACP
YPL231W	enzMet	NADP
YKL182W	enzMet	3HC16ACP
YKL182W	enzMet	HD2EACP
YKL182W	enzMet	HD2EACP
YKL182W	enzMet	NADPH
YKL182W	enzMet	C16ACP
YKL182W	enzMet	NADP
YPL231W	enzMet	C16ACP
YPL231W	enzMet	MALACP
YPL231W	enzMet	OC18ACP
YPL231W	enzMet	ACP
YPL231W	enzMet	CO2
YPL231W	enzMet	OC18ACP
YPL231W	enzMet	NADPH
YPL231W	enzMet	3HC18ACP
YPL231W	enzMet	NADP
YKL182W	enzMet	3HC18ACP
YKL182W	enzMet	OD2EACP
YKL182W	enzMet	OD2EACP
YKL182W	enzMet	NADPH
YKL182W	enzMet	C18ACP
YKL182W	enzMet	NADP
YKL182W	enzMet	C10ACP
YKL182W	enzMet	C10
YKL182W	enzMet	ACP
YKL182W	enzMet	C12ACP
YKL182W	enzMet	C12
YKL182W	enzMet	ACP
YKL182W	enzMet	C14ACP
YKL182W	enzMet	C14
YKL182W	enzMet	ACP
YKL182W	enzMet	C16ACP
YKL182W	enzMet	C16
YKL182W	enzMet	ACP
YKL182W	enzMet	C18ACP
YKL182W	enzMet	C18
YKL182W	enzMet	ACP
YKL182W	enzMet	C10ACP
YKL182W	enzMet	COA
YKL182W	enzMet	C10COA
YKL182W	enzMet	ACP
YKL182W	enzMet	C12ACP
YKL182W	enzMet	COA
YKL182W	enzMet	C12COA
YKL182W	enzMet	ACP
YKL182W	enzMet	C14ACP
YKL182W	enzMet	COA
YKL182W	enzMet	TCOA
YKL182W	enzMet	ACP
YKL182W	enzMet	C16ACP
YKL182W	enzMet	COA
YKL182W	enzMet	C16COA
YKL182W	enzMet	ACP
YKL182W	enzMet	C18ACP
YKL182W	enzMet	COA
YKL182W	enzMet	C18COA
YKL182W	enzMet	ACP
YGL055W	enzMet	TCOA
YGL055W	enzMet	O2
YGL055W	enzMet	C141COA
YGL055W	enzMet	C16COA
YGL055W	enzMet	O2
YGL055W	enzMet	C161COA
YGL055W	enzMet	C18COA
YGL055W	enzMet	O2
YGL055W	enzMet	C181COA
YJL196C	enzMet	C12COA
YJL196C	enzMet	MALCOA
YJL196C	enzMet	KC14COA
YJL196C	enzMet	COA
YJL196C	enzMet	CO2
YDL015C	enzMet	T2C14COA
YDL015C	enzMet	NADPH
YDL015C	enzMet	TCOA
YDL015C	enzMet	NADP
YJL196C	enzMet	TCOA
YJL196C	enzMet	MALCOA
YJL196C	enzMet	KC16COA
YJL196C	enzMet	COA
YJL196C	enzMet	CO2
YDL015C	enzMet	T2C16COA
YDL015C	enzMet	NADPH
YDL015C	enzMet	C16COA
YDL015C	enzMet	NADP
YCR034W	enzMet	C16COA
YCR034W	enzMet	MALCOA
YCR034W	enzMet	KC18COA
YCR034W	enzMet	COA
YCR034W	enzMet	CO2
YLR372W	enzMet	C16COA
YLR372W	enzMet	MALCOA
YLR372W	enzMet	KC18COA
YLR372W	enzMet	COA
YLR372W	enzMet	CO2
YDL015C	enzMet	T2C18COA
YDL015C	enzMet	NADPH
YDL015C	enzMet	C18COA
YDL015C	enzMet	NADP
YCR034W	enzMet	C18COA
YCR034W	enzMet	MALCOA
YCR034W	enzMet	KC20COA
YCR034W	enzMet	COA
YCR034W	enzMet	CO2
YLR372W	enzMet	C18COA
YLR372W	enzMet	MALCOA
YLR372W	enzMet	KC20COA
YLR372W	enzMet	COA
YLR372W	enzMet	CO2
YDL015C	enzMet	T2C20COA
YDL015C	enzMet	NADPH
YDL015C	enzMet	C20COA
YDL015C	enzMet	NADP
YCR034W	enzMet	C20COA
YCR034W	enzMet	MALCOA
YCR034W	enzMet	KC22COA
YCR034W	enzMet	COA
YCR034W	enzMet	CO2
YLR372W	enzMet	C20COA
YLR372W	enzMet	MALCOA
YLR372W	enzMet	KC22COA
YLR372W	enzMet	COA
YLR372W	enzMet	CO2
YDL015C	enzMet	T2C22COA
YDL015C	enzMet	NADPH
YDL015C	enzMet	C22COA
YDL015C	enzMet	NADP
YCR034W	enzMet	C22COA
YCR034W	enzMet	MALCOA
YCR034W	enzMet	KC24COA
YCR034W	enzMet	COA
YCR034W	enzMet	CO2
YLR372W	enzMet	C22COA
YLR372W	enzMet	MALCOA
YLR372W	enzMet	KC24COA
YLR372W	enzMet	COA
YLR372W	enzMet	CO2
YDL015C	enzMet	T2C24COA
YDL015C	enzMet	NADPH
YDL015C	enzMet	C24COA
YDL015C	enzMet	NADP
YCR034W	enzMet	C24COA
YCR034W	enzMet	MALCOA
YCR034W	enzMet	KC26COA
YCR034W	enzMet	COA
YCR034W	enzMet	CO2
YLR372W	enzMet	C24COA
YLR372W	enzMet	MALCOA
YLR372W	enzMet	KC26COA
YLR372W	enzMet	COA
YLR372W	enzMet	CO2
YDL015C	enzMet	T2C26COA
YDL015C	enzMet	NADPH
YDL015C	enzMet	C26COA
YDL015C	enzMet	NADP
YDR315C	enzMet	MYOI
YDR315C	enzMet	ATP
YDR315C	enzMet	IP6
YDR315C	enzMet	ADP
YKR067W	enzMet	GL3P
YKR067W	enzMet	ACOAS
YKR067W	enzMet	AGL3P
YKR067W	enzMet	COA
YBL011W	enzMet	GL3P
YBL011W	enzMet	ACOAS
YBL011W	enzMet	AGL3P
YBL011W	enzMet	COA
YKR067W	enzMet	T3P2
YKR067W	enzMet	ACOAS
YKR067W	enzMet	AT3P2
YKR067W	enzMet	COA
YBL011W	enzMet	T3P2
YBL011W	enzMet	ACOAS
YBL011W	enzMet	AT3P2
YBL011W	enzMet	COA
YIL124W	enzMet	AT3P2
YIL124W	enzMet	NADPH
YIL124W	enzMet	AGL3P
YIL124W	enzMet	NADP
YDL052C	enzMet	AGL3P
YDL052C	enzMet	ACOAS
YDL052C	enzMet	PA
YDL052C	enzMet	COA
YDR284C	enzMet	PA
YDR284C	enzMet	DAGLY
YDR284C	enzMet	PI
YBR029C	enzMet	PAm
YBR029C	enzMet	CTPm
YBR029C	enzMet	CDPDGm
YBR029C	enzMet	PPIm
YBR029C	enzMet	PA
YBR029C	enzMet	CTP
YBR029C	enzMet	CDPDG
YBR029C	enzMet	PPI
YCL004W	enzMet	CDPDGm
YCL004W	enzMet	GL3Pm
YCL004W	enzMet	CMPm
YCL004W	enzMet	PGPm
YDL142C	enzMet	CDPDGm
YDL142C	enzMet	PGm
YDL142C	enzMet	CMPm
YDL142C	enzMet	CLm
YDL142C	enzMet	GLm
YJL153C	enzMet	G6P
YJL153C	enzMet	MI1P
YHR046C	enzMet	MI1P
YHR046C	enzMet	MYOI
YHR046C	enzMet	PI
YDR287W	enzMet	MI1P
YDR287W	enzMet	MYOI
YDR287W	enzMet	PI
YPR113W	enzMet	CDPDG
YPR113W	enzMet	MYOI
YPR113W	enzMet	CMP
YPR113W	enzMet	PINS
YNL267W	enzMet	ATP
YNL267W	enzMet	PINS
YNL267W	enzMet	ADP
YNL267W	enzMet	PINS4P
YLR305C	enzMet	ATP
YLR305C	enzMet	PINS
YLR305C	enzMet	ADP
YLR305C	enzMet	PINS4P
YJL100W	enzMet	ATP
YJL100W	enzMet	PINS
YJL100W	enzMet	ADP
YJL100W	enzMet	PINS4P
YLR240W	enzMet	ATP
YLR240W	enzMet	PINS
YLR240W	enzMet	ADP
YLR240W	enzMet	PINS3P
YFR019W	enzMet	PINS3P
YFR019W	enzMet	ATP
YFR019W	enzMet	PINS35BP
YFR019W	enzMet	ADP
YDR208W	enzMet	PINS4P
YDR208W	enzMet	ATP
YDR208W	enzMet	PINS45BP
YDR208W	enzMet	ADP
YPL268W	enzMet	PINS45BP
YPL268W	enzMet	TPI
YPL268W	enzMet	DAGLY
YKL212W	enzMet	PINS35BP
YKL212W	enzMet	PINS3P
YKL212W	enzMet	PI
YNL106C	enzMet	PINS35BP
YNL106C	enzMet	PINS3P
YNL106C	enzMet	PI
YOR109W	enzMet	PINS35BP
YOR109W	enzMet	PINS3P
YOR109W	enzMet	PI
YNL325C	enzMet	PINS35BP
YNL325C	enzMet	PINS3P
YNL325C	enzMet	PI
YJR110W	enzMet	PINS3P
YJR110W	enzMet	PINS
YJR110W	enzMet	PI
YNL106C	enzMet	PINS3P
YNL106C	enzMet	PINS
YNL106C	enzMet	PI
YOR109W	enzMet	PINS3P
YOR109W	enzMet	PINS
YOR109W	enzMet	PI
YKL212W	enzMet	PINS3P
YKL212W	enzMet	PINS
YKL212W	enzMet	PI
YIL002C	enzMet	PINS45BP
YIL002C	enzMet	PINS4P
YIL002C	enzMet	PI
YNL106C	enzMet	PINS45BP
YNL106C	enzMet	PINS4P
YNL106C	enzMet	PI
YOR109W	enzMet	PINS45BP
YOR109W	enzMet	PINS4P
YOR109W	enzMet	PI
YOL065C	enzMet	PINS45BP
YOL065C	enzMet	PINS4P
YOL065C	enzMet	PI
YNL106C	enzMet	PINS4P
YNL106C	enzMet	PINS
YNL106C	enzMet	PI
YOR109W	enzMet	PINS4P
YOR109W	enzMet	PINS
YOR109W	enzMet	PI
YKL212W	enzMet	PINS4P
YKL212W	enzMet	PINS
YKL212W	enzMet	PI
YDR173C	enzMet	TPI
YDR173C	enzMet	ATP
YDR173C	enzMet	ADP
YDR173C	enzMet	IP4
YDR173C	enzMet	IP4
YDR173C	enzMet	ATP
YDR173C	enzMet	ADP
YDR173C	enzMet	IP5
YDR017C	enzMet	IP5
YDR017C	enzMet	ATP
YDR017C	enzMet	ADP
YDR017C	enzMet	IP6
YER026C	enzMet	CDPDG
YER026C	enzMet	SER
YER026C	enzMet	CMP
YER026C	enzMet	PS
YER026C	enzMet	CDPDGm
YER026C	enzMet	SERm
YER026C	enzMet	CMPm
YER026C	enzMet	PSm
YGR170W	enzMet	PS
YGR170W	enzMet	PE
YGR170W	enzMet	CO2
YNL169C	enzMet	PSm
YNL169C	enzMet	PEm
YNL169C	enzMet	CO2m
YGR157W	enzMet	SAM
YGR157W	enzMet	PE
YGR157W	enzMet	SAH
YGR157W	enzMet	PMME
YJR073C	enzMet	SAM
YJR073C	enzMet	PMME
YJR073C	enzMet	SAH
YJR073C	enzMet	PDME
YJR073C	enzMet	PDME
YJR073C	enzMet	SAM
YJR073C	enzMet	PC
YJR073C	enzMet	SAH
YLR133W	enzMet	ATP
YLR133W	enzMet	CHO
YLR133W	enzMet	ADP
YLR133W	enzMet	PCHO
YGR202C	enzMet	PCHO
YGR202C	enzMet	CTP
YGR202C	enzMet	CDPCHO
YGR202C	enzMet	PPI
YNL130C	enzMet	CDPCHO
YNL130C	enzMet	DAGLY
YNL130C	enzMet	PC
YNL130C	enzMet	CMP
YDR147W	enzMet	ATP
YDR147W	enzMet	ETHM
YDR147W	enzMet	ADP
YDR147W	enzMet	PETHM
YGR007W	enzMet	PETHM
YGR007W	enzMet	CTP
YGR007W	enzMet	CDPETN
YGR007W	enzMet	PPI
YHR123W	enzMet	CDPETN
YHR123W	enzMet	DAGLY
YHR123W	enzMet	CMP
YHR123W	enzMet	PE
YML059C	enzMet	PC
YML059C	enzMet	GROPC
YML059C	enzMet	AA
YIL073C	enzMet	PC
YIL073C	enzMet	GROPC
YIL073C	enzMet	AA
YIL073C	enzMet	LPC
YPL110C	enzMet	GROPC
YPL110C	enzMet	CHO
YPL110C	enzMet	GL3P
YKR031C	enzMet	PC
YKR031C	enzMet	PA
YKR031C	enzMet	CHO
YMR008C	enzMet	LPC
YMR008C	enzMet	GROPC
YMR008C	enzMet	AA
YMR006C	enzMet	LPC
YMR006C	enzMet	GROPC
YMR006C	enzMet	AA
YOL011W	enzMet	LPC
YOL011W	enzMet	GROPC
YOL011W	enzMet	AA
YER019W	enzMet	IPDC
YER019W	enzMet	DCER
YER019W	enzMet	IP
YER019W	enzMet	IPPC
YER019W	enzMet	PCER
YER019W	enzMet	IP
YLL012W	enzMet	SE
YLL012W	enzMet	ERGOST
YLL012W	enzMet	AA
YLR020C	enzMet	SE
YLR020C	enzMet	ERGOST
YLR020C	enzMet	AA
YKL140W	enzMet	SE
YKL140W	enzMet	ERGOST
YKL140W	enzMet	AA
YOR245C	enzMet	ACOAS
YOR245C	enzMet	DAGLY
YOR245C	enzMet	TAG
YOR245C	enzMet	COA
YNR008W	enzMet	PC
YNR008W	enzMet	DAGLY
YNR008W	enzMet	TAG
YNR008W	enzMet	LPL
YDR058C	enzMet	TAG
YDR058C	enzMet	DAGLY
YDR058C	enzMet	AA
YMR313C	enzMet	TAG
YMR313C	enzMet	DAGLY
YMR313C	enzMet	AA
YKR089C	enzMet	TAG
YKR089C	enzMet	DAGLY
YKR089C	enzMet	AA
YOR081C	enzMet	TAG
YOR081C	enzMet	DAGLY
YOR081C	enzMet	AA
YDR503C	enzMet	DGPP
YDR503C	enzMet	PA
YDR503C	enzMet	PI
YDR062W	enzMet	C16COA
YDR062W	enzMet	SER
YDR062W	enzMet	COA
YDR062W	enzMet	DHSPH
YDR062W	enzMet	CO2
YMR296C	enzMet	C16COA
YMR296C	enzMet	SER
YMR296C	enzMet	COA
YMR296C	enzMet	DHSPH
YMR296C	enzMet	CO2
YBR265W	enzMet	DHSPH
YBR265W	enzMet	NADPH
YBR265W	enzMet	SPH
YBR265W	enzMet	NADP
YDR297W	enzMet	SPH
YDR297W	enzMet	O2
YDR297W	enzMet	NADPH
YDR297W	enzMet	PSPH
YDR297W	enzMet	NADP
YOR171C	enzMet	SPH
YOR171C	enzMet	ATP
YOR171C	enzMet	DHSP
YOR171C	enzMet	ADP
YLR260W	enzMet	SPH
YLR260W	enzMet	ATP
YLR260W	enzMet	DHSP
YLR260W	enzMet	ADP
YOR171C	enzMet	PSPH
YOR171C	enzMet	ATP
YOR171C	enzMet	PHSP
YOR171C	enzMet	ADP
YLR260W	enzMet	PSPH
YLR260W	enzMet	ATP
YLR260W	enzMet	PHSP
YLR260W	enzMet	ADP
YJL134W	enzMet	DHSP
YJL134W	enzMet	ADP
YJL134W	enzMet	SPH
YJL134W	enzMet	ATP
YKR053C	enzMet	DHSP
YKR053C	enzMet	ADP
YKR053C	enzMet	SPH
YKR053C	enzMet	ATP
YJL134W	enzMet	PHSP
YJL134W	enzMet	ADP
YJL134W	enzMet	PSPH
YJL134W	enzMet	ATP
YKR053C	enzMet	PHSP
YKR053C	enzMet	ADP
YKR053C	enzMet	PSPH
YKR053C	enzMet	ATP
YDR294C	enzMet	DHSP
YDR294C	enzMet	PETHM
YDR294C	enzMet	C16A
YDR294C	enzMet	PHSP
YDR294C	enzMet	PETHM
YDR294C	enzMet	C16A
YKL008C	enzMet	SPH
YKL008C	enzMet	LACOA
YKL008C	enzMet	DCER
YKL008C	enzMet	COA
YHL003C	enzMet	SPH
YHL003C	enzMet	LACOA
YHL003C	enzMet	DCER
YHL003C	enzMet	COA
YMR298W	enzMet	SPH
YMR298W	enzMet	LACOA
YMR298W	enzMet	DCER
YMR298W	enzMet	COA
YKL008C	enzMet	PSPH
YKL008C	enzMet	LACOA
YKL008C	enzMet	PCER
YKL008C	enzMet	COA
YHL003C	enzMet	PSPH
YHL003C	enzMet	LACOA
YHL003C	enzMet	PCER
YHL003C	enzMet	COA
YMR298W	enzMet	PSPH
YMR298W	enzMet	LACOA
YMR298W	enzMet	PCER
YMR298W	enzMet	COA
YPL087W	enzMet	DCER
YPL087W	enzMet	SPH
YBR183W	enzMet	DCER
YBR183W	enzMet	SPH
YPL087W	enzMet	PCER
YPL087W	enzMet	PSPH
YBR183W	enzMet	PCER
YBR183W	enzMet	PSPH
YMR272C	enzMet	PCER
YMR272C	enzMet	NADH
YMR272C	enzMet	O2
YMR272C	enzMet	DCER
YMR272C	enzMet	NADP
YKL004W	enzMet	DCER
YKL004W	enzMet	IP
YKL004W	enzMet	IPDC
YKL004W	enzMet	PCER
YKL004W	enzMet	IP
YKL004W	enzMet	IPPC
YBR036C	enzMet	IPDC
YBR036C	enzMet	GDPMAN
YBR036C	enzMet	MIPDC
YPL057C	enzMet	IPDC
YPL057C	enzMet	GDPMAN
YPL057C	enzMet	MIPDC
YBR036C	enzMet	IPPC
YBR036C	enzMet	GDPMAN
YBR036C	enzMet	MIPPC
YPL057C	enzMet	IPPC
YPL057C	enzMet	GDPMAN
YPL057C	enzMet	MIPPC
YDR072C	enzMet	MIPDC
YDR072C	enzMet	PINS
YDR072C	enzMet	MIP2DC
YDR072C	enzMet	MIPPC
YDR072C	enzMet	PINS
YDR072C	enzMet	MIP2PC
YML126C	enzMet	H3MCOA
YML126C	enzMet	COA
YML126C	enzMet	ACCOA
YML126C	enzMet	AACCOA
YLR450W	enzMet	MVL
YLR450W	enzMet	COA
YLR450W	enzMet	NADP
YLR450W	enzMet	H3MCOA
YLR450W	enzMet	NADPH
YML075C	enzMet	MVL
YML075C	enzMet	COA
YML075C	enzMet	NADP
YML075C	enzMet	H3MCOA
YML075C	enzMet	NADPH
YMR208W	enzMet	ATP
YMR208W	enzMet	MVL
YMR208W	enzMet	ADP
YMR208W	enzMet	PMVL
YMR208W	enzMet	CTP
YMR208W	enzMet	MVL
YMR208W	enzMet	CDP
YMR208W	enzMet	PMVL
YMR208W	enzMet	GTP
YMR208W	enzMet	MVL
YMR208W	enzMet	GDP
YMR208W	enzMet	PMVL
YMR208W	enzMet	UTP
YMR208W	enzMet	MVL
YMR208W	enzMet	UDP
YMR208W	enzMet	PMVL
YMR220W	enzMet	ATP
YMR220W	enzMet	PMVL
YMR220W	enzMet	ADP
YMR220W	enzMet	PPMVL
YNR043W	enzMet	ATP
YNR043W	enzMet	PPMVL
YNR043W	enzMet	ADP
YNR043W	enzMet	PI
YNR043W	enzMet	IPPP
YNR043W	enzMet	CO2
YPL117C	enzMet	IPPP
YPL117C	enzMet	DMPP
YJL167W	enzMet	DMPP
YJL167W	enzMet	IPPP
YJL167W	enzMet	GPP
YJL167W	enzMet	PPI
YJL167W	enzMet	GPP
YJL167W	enzMet	IPPP
YJL167W	enzMet	FPP
YJL167W	enzMet	PPI
YHR190W	enzMet	FPP
YHR190W	enzMet	PSQL2P
YHR190W	enzMet	PPI
YHR190W	enzMet	PSQL2P
YHR190W	enzMet	NADPH
YHR190W	enzMet	NADP
YHR190W	enzMet	SQL
YHR190W	enzMet	PPI
YGR175C	enzMet	SQL
YGR175C	enzMet	O2
YGR175C	enzMet	NADP
YGR175C	enzMet	S23E
YGR175C	enzMet	NADPH
YHR072W	enzMet	S23E
YHR072W	enzMet	LNST
YHR007C	enzMet	LNST
YHR007C	enzMet	NADPH
YHR007C	enzMet	O2
YHR007C	enzMet	IGST
YHR007C	enzMet	NADP
YNL280C	enzMet	IGST
YNL280C	enzMet	NADPH
YNL280C	enzMet	DMZYMST
YNL280C	enzMet	NADP
YGR060W	enzMet	O2
YGR060W	enzMet	DMZYMST
YGR060W	enzMet	IMZYMST
YGL001C	enzMet	IMZYMST
YGL001C	enzMet	IIMZYMST
YGL001C	enzMet	CO2
YLR100W	enzMet	IIMZYMST
YLR100W	enzMet	NADPH
YLR100W	enzMet	MZYMST
YLR100W	enzMet	NADP
YGR060W	enzMet	O2
YGR060W	enzMet	MZYMST
YGR060W	enzMet	IZYMST
YGL001C	enzMet	IZYMST
YGL001C	enzMet	IIZYMST
YGL001C	enzMet	CO2
YLR100W	enzMet	IIZYMST
YLR100W	enzMet	NADPH
YLR100W	enzMet	ZYMST
YLR100W	enzMet	NADP
YML008C	enzMet	ZYMST
YML008C	enzMet	SAM
YML008C	enzMet	FEST
YML008C	enzMet	SAH
YMR202W	enzMet	FEST
YMR202W	enzMet	EPST
YLR056W	enzMet	EPST
YLR056W	enzMet	O2
YLR056W	enzMet	NADPH
YLR056W	enzMet	NADP
YLR056W	enzMet	ERTROL
YMR015C	enzMet	ERTROL
YMR015C	enzMet	O2
YMR015C	enzMet	NADPH
YMR015C	enzMet	NADP
YMR015C	enzMet	ERTEOL
YGL012W	enzMet	ERTEOL
YGL012W	enzMet	NADPH
YGL012W	enzMet	ERGOST
YGL012W	enzMet	NADP
YCR048W	enzMet	ERGOST
YCR048W	enzMet	ACOAS
YCR048W	enzMet	SE
YCR048W	enzMet	COA
YNR019W	enzMet	ERGOST
YNR019W	enzMet	ACOAS
YNR019W	enzMet	SE
YNR019W	enzMet	COA
YOL061W	enzMet	R5P
YOL061W	enzMet	ATP
YOL061W	enzMet	PRPP
YOL061W	enzMet	AMP
YBL068W	enzMet	R5P
YBL068W	enzMet	ATP
YBL068W	enzMet	PRPP
YBL068W	enzMet	AMP
YER099C	enzMet	R5P
YER099C	enzMet	ATP
YER099C	enzMet	PRPP
YER099C	enzMet	AMP
YHL011C	enzMet	R5P
YHL011C	enzMet	ATP
YHL011C	enzMet	PRPP
YHL011C	enzMet	AMP
YKL181W	enzMet	R5P
YKL181W	enzMet	ATP
YKL181W	enzMet	PRPP
YKL181W	enzMet	AMP
YIR027C	enzMet	ATN
YIR027C	enzMet	ATT
YIR029W	enzMet	ATT
YIR029W	enzMet	UGC
YIR029W	enzMet	UREA
YIR032C	enzMet	UGC
YIR032C	enzMet	GLX
YIR032C	enzMet	NH3
YIR032C	enzMet	CO2
YJL005W	enzMet	ATP
YJL005W	enzMet	cAMP
YJL005W	enzMet	PPI
YDR454C	enzMet	GMP
YDR454C	enzMet	ATP
YDR454C	enzMet	GDP
YDR454C	enzMet	ADP
YDR454C	enzMet	DGMP
YDR454C	enzMet	ATP
YDR454C	enzMet	DGDP
YDR454C	enzMet	ADP
YDR454C	enzMet	GMP
YDR454C	enzMet	DATP
YDR454C	enzMet	GDP
YDR454C	enzMet	DADP
YMR300C	enzMet	PRPP
YMR300C	enzMet	GLN
YMR300C	enzMet	PPI
YMR300C	enzMet	GLU
YMR300C	enzMet	PRAM
YGL234W	enzMet	PRAM
YGL234W	enzMet	ATP
YGL234W	enzMet	GLY
YGL234W	enzMet	ADP
YGL234W	enzMet	PI
YGL234W	enzMet	GAR
YDR408C	enzMet	GAR
YDR408C	enzMet	FTHF
YDR408C	enzMet	THF
YDR408C	enzMet	FGAR
YGR061C	enzMet	FGAR
YGR061C	enzMet	ATP
YGR061C	enzMet	GLN
YGR061C	enzMet	GLU
YGR061C	enzMet	ADP
YGR061C	enzMet	PI
YGR061C	enzMet	FGAM
YGL234W	enzMet	FGAM
YGL234W	enzMet	ATP
YGL234W	enzMet	ADP
YGL234W	enzMet	PI
YGL234W	enzMet	AIR
YOR128C	enzMet	CAIR
YOR128C	enzMet	AIR
YOR128C	enzMet	CO2
YAR015W	enzMet	CAIR
YAR015W	enzMet	ATP
YAR015W	enzMet	ASP
YAR015W	enzMet	ADP
YAR015W	enzMet	PI
YAR015W	enzMet	SAICAR
YLR359W	enzMet	SAICAR
YLR359W	enzMet	FUM
YLR359W	enzMet	AICAR
YLR028C	enzMet	AICAR
YLR028C	enzMet	FTHF
YLR028C	enzMet	THF
YLR028C	enzMet	PRFICA
YMR120C	enzMet	AICAR
YMR120C	enzMet	FTHF
YMR120C	enzMet	THF
YMR120C	enzMet	PRFICA
YLR028C	enzMet	PRFICA
YLR028C	enzMet	IMP
YMR120C	enzMet	PRFICA
YMR120C	enzMet	IMP
YNL220W	enzMet	IMP
YNL220W	enzMet	GTP
YNL220W	enzMet	ASP
YNL220W	enzMet	GDP
YNL220W	enzMet	PI
YNL220W	enzMet	ASUC
YLR359W	enzMet	ASUC
YLR359W	enzMet	FUM
YLR359W	enzMet	AMP
YAR073W	enzMet	IMP
YAR073W	enzMet	NAD
YAR073W	enzMet	NADH
YAR073W	enzMet	XMP
YML056C	enzMet	IMP
YML056C	enzMet	NAD
YML056C	enzMet	NADH
YML056C	enzMet	XMP
YLR432W	enzMet	IMP
YLR432W	enzMet	NAD
YLR432W	enzMet	NADH
YLR432W	enzMet	XMP
YAR075W	enzMet	IMP
YAR075W	enzMet	NAD
YAR075W	enzMet	NADH
YAR075W	enzMet	XMP
YMR217W	enzMet	XMP
YMR217W	enzMet	ATP
YMR217W	enzMet	GLN
YMR217W	enzMet	GLU
YMR217W	enzMet	AMP
YMR217W	enzMet	PPI
YMR217W	enzMet	GMP
YML035C	enzMet	AMP
YML035C	enzMet	IMP
YML035C	enzMet	NH3
YGL248W	enzMet	cAMP
YGL248W	enzMet	AMP
YOR360C	enzMet	cAMP
YOR360C	enzMet	AMP
YOR360C	enzMet	cdAMP
YOR360C	enzMet	DAMP
YOR360C	enzMet	cIMP
YOR360C	enzMet	IMP
YOR360C	enzMet	cGMP
YOR360C	enzMet	GMP
YOR360C	enzMet	cCMP
YOR360C	enzMet	CMP
YDR530C	enzMet	ADP
YDR530C	enzMet	ATP
YDR530C	enzMet	PI
YDR530C	enzMet	ATRP
YCL050C	enzMet	ADP
YCL050C	enzMet	GTP
YCL050C	enzMet	PI
YCL050C	enzMet	ATRP
YCL050C	enzMet	GDP
YCL050C	enzMet	GTP
YCL050C	enzMet	PI
YCL050C	enzMet	GTRP
YJL130C	enzMet	CAP
YJL130C	enzMet	ASP
YJL130C	enzMet	CAASP
YJL130C	enzMet	PI
YLR420W	enzMet	CAASP
YLR420W	enzMet	DOROA
YKL216W	enzMet	DOROA
YKL216W	enzMet	O2
YKL216W	enzMet	H2O2
YKL216W	enzMet	OROA
YML106W	enzMet	OROA
YML106W	enzMet	PRPP
YML106W	enzMet	PPI
YML106W	enzMet	OMP
YMR271C	enzMet	OROA
YMR271C	enzMet	PRPP
YMR271C	enzMet	PPI
YMR271C	enzMet	OMP
YEL021W	enzMet	OMP
YEL021W	enzMet	CO2
YEL021W	enzMet	UMP
YKL024C	enzMet	ATP
YKL024C	enzMet	UMP
YKL024C	enzMet	ADP
YKL024C	enzMet	UDP
YHR128W	enzMet	URA
YHR128W	enzMet	PRPP
YHR128W	enzMet	UMP
YHR128W	enzMet	PPI
YPR062W	enzMet	CYTS
YPR062W	enzMet	URA
YPR062W	enzMet	NH3
YPR082C	enzMet	DT
YPR082C	enzMet	ATP
YPR082C	enzMet	ADP
YPR082C	enzMet	DTMP
YNR012W	enzMet	URI
YNR012W	enzMet	GTP
YNR012W	enzMet	UMP
YNR012W	enzMet	GDP
YNR012W	enzMet	CYTD
YNR012W	enzMet	GTP
YNR012W	enzMet	GDP
YNR012W	enzMet	CMP
YNR012W	enzMet	URI
YNR012W	enzMet	ATP
YNR012W	enzMet	ADP
YNR012W	enzMet	UMP
YLR209C	enzMet	DU
YLR209C	enzMet	PI
YLR209C	enzMet	URA
YLR209C	enzMet	DR1P
YLR209C	enzMet	DT
YLR209C	enzMet	PI
YLR209C	enzMet	THY
YLR209C	enzMet	DR1P
YLR245C	enzMet	CYTD
YLR245C	enzMet	URI
YLR245C	enzMet	NH3
YLR245C	enzMet	DC
YLR245C	enzMet	NH3
YLR245C	enzMet	DU
YJR057W	enzMet	DTMP
YJR057W	enzMet	ATP
YJR057W	enzMet	ADP
YJR057W	enzMet	DTDP
YDR353W	enzMet	OTHIO
YDR353W	enzMet	NADPH
YDR353W	enzMet	NADP
YDR353W	enzMet	RTHIO
YHR106W	enzMet	OTHIOm
YHR106W	enzMet	NADPHm
YHR106W	enzMet	NADPm
[truncated: 2,561 more rows]

## Sheet: metabolite2genes
13GLUCAN	YDR261C YGR032W YGR282C YLR300W YLR342W YMR306W YOR190W
13PDG	YCR012W YGR192C YJL052W YJR009C YKL152C
23PDG	YKL152C
2MANPD	YBR199W YBR205W YDR483W YJL139C YKR061W YOR099W YPL053C
2N6H	YPL266W
2NMHMBm	YGR255C YOL096C
2NPMBm	YML110C
2NPMMBm	YGR255C YML110C
2NPMP	YPL266W
2NPPP	YDR538W
2PG	YDL021W YGR254W YHR174W YKL152C YOL056W YOR393W YPL281C
2dda7p	YBR249C YDR035W YDR127W
3HC10ACP	YKL182W YPL231W
3HC10ACPM	YHR067W YKL055C
3HC12ACP	YKL182W YPL231W
3HC12ACPM	YHR067W YKL055C
3HC14ACP	YKL182W YPL231W
3HC14ACPM	YHR067W YKL055C
3HC16ACP	YKL182W YPL231W
3HC16ACPM	YHR067W YKL055C
3HC18ACP	YKL182W YPL231W
3HC18ACPM	YHR067W YKL055C
3HC4ACP	YKL182W YPL231W
3HC4ACPM	YHR067W YKL055C
3HC6ACP	YKL182W YPL231W
3HC6ACPM	YHR067W YKL055C
3HC8ACP	YKL182W YPL231W
3HC8ACPM	YHR067W YKL055C
3PG	YCR012W YDL021W YER081W YIL074C YKL152C YOL056W
3PSER	YGR208W YOR184W
3PSME	YDR127W YGL148W
4HBZ	YBR002C YBR003W YDL090C YER090W YKL211C YMR101C YNR041C YPL172C YPR176C
4HLT	YCR053W
4HPP	YBR166C YGL202W YHR137W YKL106W YLR027C
4PPNTO	YDR531W
5MTA	YLR146C YPR069C
A6RP	YBR256C
A6RP5P	YBR153W
A6RP5P2	YBR153W
AA	YDR058C YIL073C YKL140W YKR089C YLL012W YLR020C YML059C YMR006C YMR008C YMR313C YOL011W YOR081C
AACCOA	YML126C YPL028W
ABUTm	YLR355C YMR108W
AC	YAL054C YBL015W YCR010C YCR032W YGR012W YLR153C YLR303W YLR307W YLR308W YMR169C YMR170C YPL061W
ACACP	YKL182W YPL231W
ACACPM	YER061C
ACAL	YBR145W YDL168W YEL046C YGL256W YGR087C YLR044C YLR134W YMR169C YMR170C YMR303C YOL086C YPL061W
ACALm	YER073W YMR083W YOR374W
ACAR	YML042W YOR100C
ACARm	YAR035W YOR100C
ACCOA	YAL054C YBL015W YCR005C YDL040C YDL131W YDL182W YFL017C YGR147C YIL160C YIR031C YKL182W YLR153C YML042W YML126C YNL117W YNL277W YNR016C YPL028W
ACCOAm	YAR035W YDL182W YMR062C YMR207C YNL071W YNL104C YNR001C YPR001W
ACDLIPO	YER178W YNL071W
ACLACm	YLR355C YMR108W
ACNL	YJL126W
ACOAS	YBL011W YCR048W YDL052C YKR067W YNR019W YOR245C
ACP	YKL182W YPL148C YPL231W
ACPm	YER061C YOR221C
ACTACACP	YPL231W
ACTACACPM	YER061C YKL055C
ACYBUT	YJL126W
ACm	YER073W YOR374W
ACxt	YCR010C YCR032W
AD	YBR284W YDR400W YDR441C YER056C YER060W YER060W-A YGL186C YJL070C YLR209C YML022W YML035C YNL141W
ADCHOR	YNR033W
ADN	YDR400W YER043C YJR105W YLR209C YNL141W
ADNM	YLR209C
ADP	YAL038W YAR015W YBL030C YBL039C YBR020W YBR085W YBR208C YBR218C YCL040W YCL050C YCR012W YCR024C-A YCR036W YDR017C YDR127W YDR147W YDR173C YDR208W YDR226W YDR236C YDR300C YDR315C YDR454C YDR530C YDR531W YEL017C-A YEL041W YER052C YER070W YER118C YFL053W YFR019W YFR053C YGL008C YGL062W YGL234W YGL253W YGR061C YGR194C YGR204W YGR240C YHL032C YHR025W YIL066C YIL107C YIR005W YJL100W YJL101C YJL130C YJL…
ADPm	YBL030C YBL099W YBR084W YBR085W YDR236C YEL041W YER170W YGR244C YJR049C YMR056C YMR207C YOR142W YPL188W
ADm	YLR209C
ADxt	YER056C YER060W YER060W-A YGL186C
AGL3P	YBL011W YDL052C YIL124W YKR067W
AHHMD	YNL256W
AHHMP	YNL256W
AHM	YMR284W YOL055C YPL258C YPR121W
AHMP	YOL055C YPL258C YPR121W
AHMPP	YOL055C YPL214C
AHTD	YDR481C YGR267C
AICAR	YBR248C YLR028C YLR359W YMR120C
AIR	YGL234W YMR284W YOR128C
AKG	YAL062W YDL131W YDL171C YDL182W YDL215C YDR111C YGL202W YGR019W YHR137W YIL116W YIR034C YJR148W YKL106W YLR027C YLR174W YLR438W YNL009W YOR184W YOR222W YOR375C YPL134C
AKGm	YDL066W YDL182W YHR208W YIL125W YKL106W YLR089C YNL037C YOL140W YOR222W YPL134C
AKP	YBR176W YHR063C
AKPm	YLR355C
ALA	YCL025C YDR111C YFL030W YJL126W YKR039W YLR231C YLR299W YOL020W YOR335C YOR348C YPL265W
ALAGLY	YLR299W
ALAV	YDL210W YGL040C
ALAVm	YDR232W
ALAVxt	YDL210W
ALAm	YLR089C
ALAxt	YCL025C YKR039W YOL020W YOR348C YPL265W
ALTRNA	YDR341C YHR091C
AMA	YBR115C
AMASA	YBR115C YNR050C
AMP	YAL054C YBL068W YBL076C YBR041W YBR115C YBR121C YBR284W YDR023W YDR037W YDR226W YDR341C YDR441C YER015W YER087W YER099C YFL022C YGL245W YGL248W YGR012W YGR094W YGR124W YGR185C YGR264C YGR286C YHL011C YHR019C YHR020W YHR074W YHR091C YIL009W YIL078W YIL145C YJL070C YJR105W YKL181W YLL018C YLR060W YLR153C YLR359W YML022W YML035C YMR217W YMR246W YMR316W YNL247W YNL256W YOL058W YOL061W YOL062C YOL064C…
AMPm	YCR024C YDR268W YER170W YGR171C YHR074W YKL194C YLR382C YNL073W YOL033W YPL040C YPL097W YPL104W YPR047W
AMPxx	YOL062C
AN	YDR354W YER090W YKL211C YLR231C
AONA	YNR058W
APEP	YDL040C YGR147C
APROA	YDR235W
APROP	YJL126W
APS	YCL050C YJR010W YKL001C
ARAB	YBR149W
ARABLAC	YBR149W
ARG	YDR341C YEL063C YHR018C YHR091C YKR039W YNL270C YPL111W
ARGSUCC	YHR018C YOL058W
ARGxt	YEL063C YKR039W YNL270C
ASER	YGR012W
ASN	YCL025C YCR024C YDR321W YDR508C YGR124W YHR019C YKR039W YLR155C YLR157C YLR158C YLR160C YPL265W YPR145W
ASNxt	YCL025C YDR508C YKR039W YPL265W
ASP	YAR015W YDR321W YER052C YFL055W YGR124W YJL130C YKR039W YLL018C YLR027C YLR155C YLR157C YLR158C YLR160C YNL220W YOL058W YPL265W YPR021C YPR145W
ASPERMD	YDR235W
ASPRM	YDR235W
ASPSA	YDR158W YJR139C
ASPTRNA	YHR019C
ASPTRNAm	YCR024C
ASPm	YKL106W YPL104W YPR021C
ASPxt	YFL055W YKR039W YPL265W
ASUC	YLR359W YNL220W
AT3P2	YBL011W YIL124W YKR067W
ATN	YIR027C YIR028W
ATNxt	YIR028W
ATP	YAL038W YAL054C YAR015W YBL030C YBL039C YBL068W YBL076C YBR020W YBR041W YBR085W YBR115C YBR121C YBR208C YBR218C YCL040W YCR012W YCR024C-A YCR036W YDL045C YDR017C YDR023W YDR037W YDR127W YDR147W YDR173C YDR208W YDR226W YDR236C YDR300C YDR315C YDR341C YDR454C YDR502C YDR530C YDR531W YEL017C-A YEL041W YER015W YER052C YER055C YER087W YER099C YER118C YFL053W YFR019W YFR053C YGL008C YGL062W YGL234W YGL…
ATPm	YBL030C YBL099W YBR084W YBR085W YCR024C YDR236C YDR268W YEL041W YER170W YFL022C YGR012W YGR171C YGR244C YHR074W YJR049C YKL194C YLR060W YLR328W YLR382C YMR056C YMR207C YNL073W YOL033W YOR142W YPL040C YPL097W YPL104W YPL188W YPR047W
ATRNA	YDR341C YHR091C
ATRP	YCL050C YDR530C
ATT	YIR027C YIR029W YJR152W
ATTxt	YJR152W
B2EACP	YKL182W
B2EACPM	YBR026C YHR067W
BASP	YDR158W YER052C
BT	YGR065C YGR286C YNR056C
BTxt	YGR065C YNR056C
C10	YER015W YKL182W
C10ACP	YKL182W YPL231W
C10ACPM	YBR026C YER061C
C10COA	YER015W YGL205W YIL160C YKL182W YKL188C YPL147W
C10COAxt	YKL188C YPL147W
C12	YER015W YKL182W YOR317W
C12ACP	YKL182W YPL231W
C12ACPM	YBR026C YER061C
C12COA	YER015W YGL205W YIL160C YJL196C YKL182W YKL188C YOR317W YPL147W
C12COAxt	YKL188C YPL147W
C14	YKL182W YOR317W
C141	YBR041W YMR246W
C141COA	YBR041W YGL055W YGL205W YKL188C YMR246W YPL147W
C141COAxt	YKL188C YPL147W
C14ACP	YKL182W YPL231W
C14ACPM	YBR026C YER061C
C16	YBR041W YIL009W YKL182W YMR246W YOR317W
C161	YBR041W YMR246W
C161COA	YBR041W YGL055W YGL205W YKL188C YMR246W YPL147W
C161COAxt	YKL188C YPL147W
C16A	YDR294C
C16ACP	YKL182W YPL231W
C16ACPM	YBR026C YER061C
C16COA	YBR041W YCR034W YDL015C YDR062W YGL055W YGL205W YIL009W YIL160C YKL182W YKL188C YLR372W YMR246W YMR296C YOR317W YPL147W
C16COAxt	YKL188C YPL147W
C18	YBR041W YIL009W YKL182W YMR246W
C181	YBR041W YMR246W
C181COA	YBR041W YGL055W YGL205W YKL188C YMR246W YPL147W
C181COAxt	YKL188C YPL147W
C18ACP	YKL182W
C18ACPM	YBR026C
C18COA	YBR041W YCR034W YDL015C YGL055W YGL205W YIL009W YKL182W YKL188C YLR372W YMR246W YPL147W
C18COAxt	YKL188C YPL147W
C20COA	YCR034W YDL015C YLR372W
C22COA	YCR034W YDL015C YLR372W
C24	YBR041W
C24COA	YBR041W YCR034W YDL015C YLR372W
C26	YBR041W
C26COA	YBR041W YDL015C
C4ACP	YBR026C YKL182W YPL231W
C4ACPM	YER061C
C4COA	YGL205W YIL160C
C6ACP	YKL182W YPL231W
C6ACPM	YBR026C YER061C
C6COA	YGL205W YIL160C
C8ACP	YKL182W YPL231W
C8ACPM	YBR026C YER061C
C8COA	YGL205W YIL160C
CAASP	YJL130C YLR420W
CAIR	YAR015W YOR128C
CALH	YLR172C
CAP	YJL088W YJL130C YJR109C
CAR	YBR132C YML042W YOR100C
CARm	YAR035W YOR100C
CARxt	YBR132C
CBHCAP	YGL009C
CDP	YER070W YKL067W YMR013C YMR208W
CDPCHO	YGR202C YNL130C
CDPDG	YBR029C YER026C YPR113W
CDPDGm	YBR029C YCL004W YDL142C YER026C
CDPETN	YGR007W YHR123W
CGLY	YLR299W
CHIT	YBR023C YBR038W YLR307W YLR308W YNL192W
CHITO	YLR307W YLR308W
CHO	YGL077C YKR031C YLR133W YPL110C
CHOR	YER090W YGL148W YKL211C YNR033W YPR060C
CHOxt	YGL077C
CIT	YBR291C YCR005C
CITR	YJL088W YOL058W
CITm	YBR291C YJL200C YLR304C YNR001C YPR001W
CLm	YDL142C
CMP	YER026C YHR123W YLR433C YNL130C YNR012W YOR360C YPR113W
CMPm	YCL004W YDL142C YER026C
CMPxx	YLR433C
CMUSA	YJR025C
CO2	YBR166C YBR208C YBR218C YCL018W YCR034W YDR019C YDR044W YDR047W YDR062W YDR538W YEL021W YFR047C YGL001C YGL062W YGL070C YGR087C YGR170W YGR256W YHR183W YIR032C YJL130C YJL196C YJR109C YKL184W YKL211C YKR097W YLR044C YLR134W YLR174W YLR372W YMR207C YMR250W YMR296C YNL009W YNL316C YNR016C YNR043W YNR057C YOL052C YOR128C YOR388C YPL231W
CO2m	YDL066W YDR232W YER061C YER178W YFR047C YIL094C YIL125W YKL029C YMR108W YMR189W YNL037C YNL169C
COA	YAL054C YBL011W YBL015W YBR041W YCR005C YCR034W YCR048W YDL040C YDL052C YDL131W YDL182W YDR062W YER015W YFL017C YGR147C YHL003C YIL009W YIL160C YIR031C YJL196C YKL008C YKL182W YKR067W YLR153C YLR195C YLR372W YLR450W YML042W YML075C YML126C YMR246W YMR296C YMR298W YNL117W YNL277W YNR019W YOR245C YOR317W YPL028W YPL148C
COAm	YAR035W YDL182W YDR232W YGR244C YIL125W YMR062C YNL071W YNL104C YNR001C YOR142W YOR221C YPR001W
CPAD5P	YDR007W YKL211C
CPP	YDR044W YDR047W
CTP	YBL039C YBR029C YGR007W YGR202C YJR103W YKL067W YMR013C YMR208W
CTPm	YBR029C
CYS	YAL012W YBR068C YBR069C YDR046C YDR508C YGL070C YGR012W YGR286C YJL101C YKR039W YNL247W YOL020W
CYSxt	YBR068C YBR069C YDR046C YDR508C YKR039W YOL020W
CYTD	YLR245C YNR012W
CYTS	YER056C YER060W YER060W-A YGL186C YPR062W
CYTSxt	YER056C YER060W YER060W-A YGL186C
CysM	YGR012W
D2C10COA	YGL205W
D2C12COA	YGL205W
D2C4COA	YGL205W
D2C6COA	YGL205W
D2C8COA	YGL205W
D2EACP	YKL182W
D2EACPM	YBR026C YHR067W
D6PGC	YCR073W-A YGR248W YGR256W YHR163W YHR183W YNR034W
D6PGL	YCR073W-A YGR248W YHR163W YNL241C YNR034W
D6RP5P	YBL033C YBR153W
D8RL	YBR256C
DA	YLR209C YNL141W
DADP	YDR454C YER070W YIL066C YKL067W
DAGLY	YDR058C YDR284C YHR123W YKR089C YMR313C YNL130C YNR008W YOR081C YOR245C YPL268W
DAMP	YOR360C
DANNA	YNR057C YNR058W
DAPRP	YHR068W
DATP	YDR454C YKL067W
DB4P	YBR256C
DC	YLR245C
DCDP	YER070W YIR005W YKL067W
DCER	YBR183W YER019W YHL003C YKL004W YKL008C YMR272C YMR298W YPL087W
DCMP	YHR144C YIR005W
DCTP	YHR144C YKL067W
DFUC	YBR184W
DG	YHR156C YLR209C
DGDP	YDR454C YER070W YKL067W
DGMP	YDR454C
DGPP	YDR503C
DGTP	YHR156C YKL067W
DHF	YOR074C YOR236W
DHFm	YOR236W
DHLIPO	YFL018C YNL071W
DHMVAm	YJR016C YLR355C
DHP	YDL100C YDR481C YNL256W
DHPP	YDL100C
DHPT	YNL256W
DHSK	YDR127W
DHSP	YDR294C YJL134W YKR053C YLR260W YOR171C
DHSPH	YBR265W YDR062W YMR296C
DHVALm	YJR016C YLR355C
DIMGP	YBR248C YOR202W
DIN	YLR209C YNL141W
DIPEP	YKR093W
DIPEPxt	YKR093W
DMPP	YJL167W YPL117C
DMZYMST	YGR060W YNL280C YOR011W
DMZYMSTxt	YOR011W
DOL	YMR013C
DOLMANP	YAL023C YDL093W YDL095W YGR199W YJR143C YOR321W YPR183W
DOLP	YAL023C YDL093W YDL095W YGR199W YJR143C YMR013C YOR321W YPR183W
DOROA	YKL216W YLR420W
DPTH	YLR172C
DQT	YDR127W
DR1P	YLR209C
DR5P	YCR036W
DRIB	YCR036W
DSAM	YLR146C YOL052C
DT	YLR209C YPR082C
DTB	YGR286C YNR057C
DTDP	YJR057W YKL067W
DTMP	YJR057W YOR074C YPR082C
DTP	YGL070C YGR186W
DTTP	YKL067W
DU	YER172C YLR209C YLR245C
DUDP	YER070W YKL024C YKL067W
DUMP	YBR252W YER172C YHR144C YKL024C YOR074C
DUTP	YBR252W YHR144C YKL067W
E4P	YBR117C YBR249C YDR035W YGR043C YLR354C YPR074C
EPM	YBR184W
EPST	YLR056W YMR202W YOR011W
EPSTxt	YOR011W
ERDIOLxt	YOR011W
ERG722OST	YOR011W
ERGOST	YCR048W YGL012W YKL140W YLL012W YLR020C YNR019W YOR011W
ERGOSTxt	YOR011W
ERTEOL	YGL012W YMR015C YOR011W
ERTEOLxt	YOR011W
ERTROL	YLR056W YMR015C
ETH	YBR145W YDL168W YGL256W YMR303C YOL086C
ETHM	YDR147W
ETHm	YMR083W
ETHxt	YBR145W YDL168W YGL256W YMR083W YMR303C YOL086C
F26P	YIL107C YJL155C YOL136C
F6P	YBR117C YBR196C YER003C YFR053C YGL253W YGR043C YGR240C YIL107C YJL155C YKL104C YLR354C YLR377C YMR205C YOL136C YPR074C
FAD	YDL045C YIL134W
FADH2m	YEL047C YIL155C YJR051W YKL141W
FADm	YEL047C YIL134W YIL155C YJR051W YKL141W
FALD	YDL168W
FDP	YGR240C YKL060C YLR377C YMR205C
FERIm	Q0045 YDL174C YEL024W YHR042W YML054C
FEROm	Q0045 YDL174C YEL024W YHR042W YML054C
FEST	YML008C YMR202W YOR011W
FESTxt	YOR011W
FFA	YDR058C YIL073C YKL140W YKR089C YLL012W YLR020C YML059C YMR006C YMR008C YMR313C YOL011W
FFAEVNCOA	YGL205W
FGAM	YGL234W YGR061C
FGAR	YDR408C YGR061C
FGT	YDL168W YJL068C
FKYN	YJR078W
FMN	YAR071W YDL045C YDR236C YIL134W
FMNm	YDR236C YIL134W
FMRNAm	YBL013W
FOR	YBL033C YGR204W YGR267C YJL068C YOR388C
FORm	YBR084W
FPP	YHR190W YJL167W
FRU	YDL245C YDR342C YDR343C YDR345C YEL069C YFL011W YFR053C YGL253W YHR092C YHR094C YHR096C YJL214W YJL219W YJR158W YJR159W YMR011W YNR072W YOL156W
FRUxt	YDL245C YDR342C YDR343C YDR345C YEL069C YFL011W YHR092C YHR094C YHR096C YIL162W YJL214W YJL219W YJR158W YMR011W YNR072W YOL156W
FTHF	YDR408C YGR204W YLR028C YMR120C
FTHFm	YBL013W YBR084W
FUM	YEL047C YHR018C YJR095W YLR359W YPL262W
FUMm	YJR051W YJR095W YKL141W YPL262W
G1P	YBR018C YEL011W YHL012W YKL035W YKL127W YMR105C YPR160W
G6P	YBR126C YBR196C YCL040W YFR053C YGL253W YJL153C YKL127W YML100W YMR105C YMR261C YNL241C
GA1GLC	YJL221C
GA1P	YEL058W
GA6P	YEL058W YFL017C YKL104C
GABA	YDL210W YGR019W YMR250W YOR348C
GABAxt	YDL210W YOR348C
GAL1P	YBR018C YBR020W
GAR	YDR408C YGL234W
GBAD	YDR242W YMR293C
GBAT	YDR242W YMR293C
GC	YJL101C YOL049W
GDP	YBR199W YBR205W YCL050C YDR226W YDR454C YDR483W YER070W YJL139C YKL067W YKR061W YMR208W YNL220W YNR012W YOR099W YPL053C YPR183W
GDPMAN	YBR036C YBR199W YBR205W YDL055C YDR483W YJL139C YKR061W YOR099W YPL053C YPL057C YPR183W
GDPm	YER170W
GGL	YBR184W
GL	YBR184W YER062C YHL032C YIL053W YLL043W
GL3P	YBL011W YDL022W YER062C YHL032C YIL053W YIL155C YKR067W YOL059W YPL110C
GL3Pm	YCL004W
GLAC	YBR020W YBR184W YDR536W YFL011W YJL219W YJL221C YLR081W YNL318C YOL156W
GLACL	YBR184W
GLACxt	YDR536W YFL011W YJL219W YLR081W YNL318C YOL156W
GLAL	YNL256W
GLC	YBR001C YBR184W YBR299W YCL040W YDL245C YDR001C YDR261C YDR342C YDR343C YDR345C YDR536W YEL069C YFL011W YFR053C YGL253W YGR282C YGR287C YGR292W YHR092C YHR094C YHR096C YIL172C YJL214W YJL216C YJL219W YJL221C YJR158W YLR081W YLR300W YMR011W YNR072W YOL156W YOR190W YPR026W
GLCxt	YDL245C YDR342C YDR343C YDR345C YDR536W YEL069C YFL011W YHR092C YHR094C YHR096C YIL162W YJL214W YJL219W YJR158W YLR081W YMR011W YNR072W YOL156W
GLN	YBL039C YBR248C YCL025C YDL171C YDR508C YER090W YGR061C YGR124W YJL130C YJR103W YJR109C YKL104C YKL211C YKR039W YMR217W YMR300C YNR033W YOR168W YPL265W YPR035W YPR145W
GLNxt	YCL025C YDR508C YKR039W YPL265W
GLP	YLR195C
GLU	YAL062W YBL039C YBR248C YCL025C YDL171C YDL215C YDR111C YDR300C YDR536W YER090W YFL055W YGL202W YGL245W YGR019W YGR061C YGR124W YHR137W YIL116W YJL101C YJL126W YJL130C YJR103W YJR109C YJR148W YKL104C YKL106W YKL132C YKL211C YKR039W YLR027C YLR438W YMR113W YMR217W YMR250W YMR300C YNR033W YNR050C YOR184W YOR241W YOR375C YPL265W YPR021C YPR035W YPR145W
GLUGSAL	YLR438W YOR323C
GLUGSALm	YHR037W
GLUP	YDR300C YOR323C
GLUm	YHR037W YHR208W YKL106W YLR089C YMR062C YOL033W YOL140W YPR021C
GLUxt	YCL025C YDR536W YFL055W YKR039W YPL265W
GLX	YER065C YFL030W YIR031C YIR032C YNL117W YPR006C
GLY	YBR121C YDR019C YEL046C YFL030W YGL234W YKR039W YLR058C YOL020W YOL049W YOR348C YPL265W YPR081C
GLYCOGEN	YEL011W YFR015C YLR258W YPR160W
GLYN	YFL053W YML070W
GLYm	YBR263W YDR019C YDR232W YMR189W
GLYxt	YKR039W YOL020W YOR348C YPL265W
GLm	YDL142C
GLxt	YLL043W
GMP	YDR399W YDR454C YKL165C YMR217W YOR360C
GN	YDR399W YDR400W YER056C YER060W YER060W-A YGL186C YLR209C
GNm	YLR209C
GNxt	YER056C YER060W YER060W-A YGL186C
GPP	YJL167W
GROINS	YCR098C
GROPC	YCR098C YIL073C YML059C YMR006C YMR008C YOL011W YPL110C
GROPCxt	YCR098C
GROPINSxt	YCR098C
GSN	YDR400W YKL165C YLR209C
GSNm	YLR209C
GTP	YBL033C YCL050C YDL055C YDR226W YGR267C YKL067W YMR208W YNL220W YNR012W
GTPm	YER170W
GTRNA	YGL245W
GTRNAm	YOL033W
GTRP	YCL050C
H2EACP	YKL182W
H2EACPM	YBR026C YHR067W
H2O2	YBR035C YBR244W YDR235W YDR256C YGL205W YGR088W YIR037W YKL026C YKL216W
H2S	YFR030W YGR012W YGR286C YJR137C YLR303W
H2SO3	YFR030W YJR137C YPR167C
H3MCOA	YLR450W YML075C YML126C
HACNm	YDR234W
HAN	YJR025C YLR231C
HBA	YGL070C
HC10COA	YGL205W YKR009C
HC12COA	YGL205W YKR009C
HC14COA	YGL205W YKR009C
HC16COA	YGL205W YKR009C
HC18COA	YGL205W YKR009C
HC4COA	YGL205W YKR009C
HC6COA	YGL205W YKR009C
HC8COA	YGL205W YKR009C
HCIT	YDL131W YDL182W
HCITm	YDL182W
HCYS	YER043C YER091C YFR055W YGR155W YLL062C YLR303W YPL273W
HD2EACP	YKL182W
HD2EACPM	YBR026C YHR067W
HHTRNA	YPR033C
HICITm	YDR234W YIL094C
HIS	YBR034C YBR069C YCL025C YCL030C YGR191W YKR039W YPR033C
HISOL	YCL030C YFR025C
HISOLP	YFR025C YIL116W
HISxt	YBR069C YCL025C YGR191W YKR039W
HKYN	YBL098W YLR231C
HMB	YDL205C YOR278W
HPRO	YER023W
HSER	YHR025W YJR139C YNL277W
HTRNA	YPR033C
HYXN	YDR399W YLR209C YNL141W
Hm	Q0045 YBL030C YBL099W YBR085W YEL024W YJR077C YKL120W YMR056C YOR130C YPR021C
Hxt	YBL042C YBR021W YBR068C YBR069C YBR298C YCL025C YCR010C YCR024C-A YCR028C YCR032W YDL210W YDL247W YDR046C YDR497C YDR508C YEL017C-A YEL063C YER056C YER060W YER060W-A YFL055W YGL008C YGL077C YGL186C YGR055W YGR065C YGR191W YGR289C YHL016C YHL036W YJL129C YJL198W YJR160C YKL217W YKR039W YKR093W YLL061W YLR138W YLR237W YML123C YNL268W YNL270C YNR013C YNR056C YOL020W YOL103W YOR071C YOR192C YOR348C Y…
IAC	YDR242W
IAD	YDR242W
ICIT	YBR291C YER065C YLR174W YNL009W YPR006C
ICITm	YBR291C YDL066W YJL200C YLR304C YNL037C
IDP	YDR226W YKL067W
IDPm	YER170W
IGP	YGL026C YKL211C
IGST	YHR007C YNL280C
IIMZYMST	YGL001C YLR100W
IIZYMST	YGL001C YLR100W
ILE	YBL076C YBR068C YBR069C YCL025C YDR046C YJR148W YKR039W YPL040C
ILEm	YHR208W
ILExt	YBR068C YBR069C YCL025C YDR046C YKR039W
IMACP	YIL116W YOR202W
IMP	YAR073W YAR075W YDR399W YLR028C YLR432W YML035C YML056C YMR120C YNL220W YOR360C
IMZYMST	YGL001C YGR060W
INAC	YJL126W
INS	YLR209C YNL141W
IP	YER019W YKL004W
IP4	YDR173C
IP5	YDR017C YDR173C
IP6	YDR017C YDR315C
IPDC	YBR036C YER019W YKL004W YPL057C
IPPC	YBR036C YER019W YKL004W YPL057C
IPPMAL	YCL018W YGL009C
IPPMALm	YNL104C
IPPP	YJL167W YNR043W YPL117C
ITCCOAm	YOR142W
ITCm	YOR142W
ITP	YDR226W YKL067W
ITPm	YER170W
IZYMST	YGL001C YGR060W
K	YJL129C
KC10COA	YIL160C YKR009C
KC12COA	YIL160C YKR009C
KC14COA	YIL160C YJL196C YKR009C
KC16COA	YIL160C YJL196C YKR009C
KC18COA	YCR034W YIL160C YKR009C YLR372W
KC20COA	YCR034W YLR372W
KC22COA	YCR034W YLR372W
KC24COA	YCR034W YLR372W
KC26COA	YCR034W YLR372W
KC4COA	YIL160C YKR009C
KC6COA	YIL160C YKR009C
KC8COA	YIL160C YKR009C
KYN	YBL098W YLR231C
Kxt	YJL129C
LAC	YDR272W YKL217W
LACALm	YER073W
LACOA	YHL003C YKL008C YMR298W
LACm	YDL174C YOR040W
LACxt	YKL217W
LEU	YBR068C YBR069C YCL025C YDR046C YDR508C YJR148W YKR039W YLR382C YPL160W
LEUm	YHR208W
LEUxt	YBR068C YBR069C YCL025C YDR046C YDR508C YKR039W
LGT	YDR272W YML004C
LGTm	YOR040W
LIPOm	YER178W YFL018C YMR189W
LLACm	YER073W YML054C
LLCT	YAL012W YFR055W YGR155W
LNST	YHR007C YHR072W YOR011W
LNSTxt	YOR011W
LPC	YIL073C YMR006C YMR008C YOL011W
LPL	YNR008W
LTRNA	YDR037W
LTRNAm	YNL073W
LYS	YDR037W YIR034C YKR039W YNL268W
LYSm	YNL073W
LYSxt	YKR039W YNL268W
MAL	YBR291C YBR298C YDL078C YIR031C YLR348C YNL117W YOL126C YPL262W
MALACP	YKL182W YPL231W
MALACPm	YER061C YOR221C
MALCOA	YCR034W YJL196C YKL182W YLR372W YNR016C
MALCOAM	YMR207C YOR221C
MALm	YBR291C YKL029C YKL085W YLR348C YPL262W
MALxt	YBR298C
MAN	YBR184W YCL040W YDL245C YDR342C YDR343C YDR345C YEL069C YFL011W YFR053C YGL253W YHR092C YHR094C YHR096C YJL214W YJL219W YJR158W YMR011W YNR072W YOL156W
MAN1P	YDL055C YFL045C
MAN2PD	YBR199W YBR205W YDR483W YJL139C YKR061W YOR099W YPL053C
MAN6P	YCL040W YER003C YFL045C YFR053C YGL253W
MANNAN	YAL023C YDL093W YDL095W YGR199W YJR143C YOR321W
MANxt	YDL245C YDR342C YDR343C YDR345C YEL069C YFL011W YHR092C YHR094C YHR096C YJL214W YJL219W YJR158W YMR011W YNR072W YOL156W
MELI	YBR184W
MELT	YBR184W
MET	YBR068C YCL025C YDR046C YDR502C YDR508C YER091C YGR055W YGR171C YGR264C YHL036W YKR039W YLL062C YLR180W YLR303W YPL273W
METH	YLR303W
METHF	YGR204W YKR080W
METHFm	YBR084W
METTHF	YBR176W YDR019C YGR204W YKR080W YLR058C YOR074C
METTHFm	YBR084W YBR263W YDR019C YGL125W YPL023C
METxt	YBR068C YCL025C YDR046C YDR508C YGR055W YHL036W YKR039W
MHIS	YBR034C
MI1P	YDR287W YHR046C YJL153C
MIP2DC	YDR072C
MIP2PC	YDR072C
MIPDC	YBR036C YDR072C YPL057C
MIPPC	YBR036C YDR072C YPL057C
MIxt	YDR497C YOL103W
MLT	YBR299W YDL247W YGR287C YGR289C YGR292W YIL172C YJL216C YJL221C YJR160C
MLTxt	YDL247W YGR289C YJR160C
MMET	YLL061W
MMETxt	YLL061W
MTHFm	YGL125W YPL023C
MTHGXL	YML004C
MTHPTGLU	YER091C
MVL	YLR450W YML075C YMR208W
MYOI	YBR184W YDR287W YDR315C YDR497C YHR046C YOL103W YPR113W
MZYMST	YGR060W YLR100W
N4HBZ	YBR002C YBR003W YDL090C YDR538W YMR101C YNR041C YPL172C YPR176C
NA	YLR138W
NAAD	YHR074W YLR328W
NAADm	YHR074W YLR328W
NAC	YGL037C YOR209C
NACm	YGL037C YOR209C
NAD	YAR073W YAR075W YBR115C YBR145W YBR149W YCL018W YCL030C YDL022W YDL078C YDL085W YDL168W YDL171C YDL215C YDR019C YEL006W YEL041W YER023W YER081W YGL256W YGR192C YGR286C YHR074W YIL006W YIL074C YIR034C YJL052W YJR009C YJR049C YJR139C YJR159W YKR009C YKR080W YLR432W YML056C YMR145C YMR169C YMR170C YMR303C YOL059W YOL086C YOL126C YOR323C YOR388C YPL188W
NAD+M	YDR019C YEL006W YEL041W YER073W YFL018C YHR074W YIL006W YIL094C YIL125W YJR049C YKL085W YKL192C YLR142W YLR328W YML120C YMR083W YNL037C YOR374W YPL188W
NADH	YAR073W YAR075W YBR115C YBR145W YBR149W YCL018W YCL030C YDL022W YDL078C YDL085W YDL168W YDL171C YDL215C YDR019C YER023W YER081W YGL256W YGR192C YGR286C YIL074C YIR034C YJL052W YJR009C YJR139C YJR159W YKR009C YKR080W YLR432W YML056C YMR145C YMR169C YMR170C YMR272C YMR303C YOL059W YOL086C YOL126C YOR323C YOR388C
NADHm	YDR019C YER073W YFL018C YIL094C YIL125W YKL085W YKL192C YLR142W YML120C YMR083W YNL037C YOR374W
NADP	YAL062W YBL098W YBR006W YBR115C YBR149W YBR153W YBR166C YBR265W YDL015C YDR127W YDR158W YDR297W YDR353W YEL041W YER023W YFR030W YGL012W YGR175C YGR204W YGR256W YHR007C YHR042W YHR063C YHR183W YHR190W YIL124W YJR049C YJR137C YJR139C YKL182W YLR056W YLR100W YLR174W YLR450W YML075C YMR015C YMR272C YNL009W YNL241C YNL280C YNR050C YOR236W YOR323C YOR375C YPL061W YPL091W YPL188W YPL231W
NADPH	YAL062W YBL098W YBR006W YBR115C YBR149W YBR153W YBR166C YBR265W YDL015C YDR127W YDR158W YDR297W YDR353W YER023W YFR030W YGL012W YGR175C YGR204W YGR256W YHR007C YHR042W YHR063C YHR183W YHR190W YIL124W YJR137C YJR139C YKL182W YLR056W YLR100W YLR174W YLR450W YML075C YMR015C YNL009W YNL241C YNL280C YNR050C YOR236W YOR323C YOR375C YPL061W YPL091W YPL231W
NADPHm	YBR026C YBR084W YDL066W YER073W YGL125W YHR037W YHR106W YKL029C YKL055C YLR355C YOR236W YOR374W YPL023C
NADPm	YBR026C YBR084W YDL066W YEL041W YER073W YGL125W YHR037W YHR106W YJR049C YKL029C YKL055C YLR355C YOR236W YOR374W YPL023C YPL188W
NAGA1P	YDL103C YEL058W
NAGA6P	YEL058W YFL017C
NAGLUSm	YOL140W
NAGLUm	YMR062C
NAM	YGL037C
NAMN	YFR047C YLR328W YOR209C
NAMNm	YFR047C YLR328W YOR209C
NAMm	YGL037C
NAORNm	YMR062C YOL140W
NAxt	YLR138W
NH3	YAL012W YAL062W YBL039C YBR035C YBR153W YBR208C YCL064C YDL205C YDL215C YDR019C YDR242W YDR321W YFR055W YGL037C YGR121C YHR074W YHR144C YIR032C YJL126W YJR103W YLR155C YLR157C YLR158C YLR160C YLR245C YML035C YML082W YMR293C YNL141W YNL142W YOR375C YPR035W YPR062W YPR138C
NH3m	YER086W YGL037C YHR074W
NH3xt	YGR121C YNL142W YPR138C
NMNM	YLR328W
NPP	YBR002C YBR003W YDL090C YMR101C YNR041C YPL172C YPR176C
NPRAN	YDR007W YDR354W
O2	YBL098W YBR035C YDR044W YDR235W YDR256C YDR297W YER014W YGL055W YGL205W YGR060W YGR088W YGR175C YHR007C YJR025C YJR078W YKL216W YLR056W YMR015C YMR272C
O2EACP	YKL182W
O2EACPM	YBR026C YHR067W
O2m	Q0045 YGR255C
OA	YBR218C YCR005C YDL078C YGL062W YKL120W YKR097W YLR027C YOL126C
OAHSER	YLR303W YNL277W
OAm	YKL085W YKL106W YKL120W YNR001C YPR001W
OBUT	YAL012W YCL064C YML082W
OBUTm	YER086W YMR108W
OC10ACP	YPL231W
OC10ACPM	YER061C YKL055C
OC12ACP	YPL231W
OC12ACPM	YER061C YKL055C
OC14ACP	YPL231W
OC14ACPM	YER061C YKL055C
OC16ACP	YPL231W
OC16ACPM	YER061C YKL055C
OC18ACP	YPL231W
OC18ACPM	YER061C YKL055C
OC6ACP	YPL231W
OC6ACPM	YER061C YKL055C
OC8ACP	YPL231W
OC8ACPM	YER061C YKL055C
OD2EACP	YKL182W
OD2EACPM	YBR026C YHR067W
OGT	YBR244W YIR037W YKL026C YPL091W
OHB	YOR184W
OHm	YER053C
OICAP	YCL018W YJR148W
OICAPm	YHR208W
OIVAL	YBR176W YJR148W
OIVALm	YJR016C YNL104C
OMP	YEL021W YML106W YMR271C
OMVAL	YJR148W
OMVALm	YHR208W YJR016C
OPEP	YKR093W
OPEPxt	YKR093W
ORN	YEL063C YJL088W YKL184W YKR039W YLR438W YOR130C YPL111W
ORNm	YMR062C YOR130C
ORNxt	YEL063C YKR039W
OROA	YKL216W YML106W YMR271C
OSLHSER	YML082W
OSUC	YLR174W YNL009W
OSUCm	YDL066W
OTHIO	YDR353W YER070W YIL066C YPR167C
OTHIOm	YHR106W
OXA	YOR222W YPL134C
OXAm	YIL094C YOR222W YPL134C
P5C	YER023W
P5Cm	YLR142W
P5P	YBR035C YER118C
PA	YBR029C YDL052C YDR284C YDR503C YKR031C
PABA	YNL256W
PAC	YDR242W
PAD	YDR242W
PANT	YHR063C YIL145C
PANTm	YLR355C
PAP	YOL064C YPL148C YPR167C
PAPS	YKL001C YPR167C
PAm	YBR029C
PBG	YDL205C YGL040C
PC	YIL073C YJR073C YKR031C YML059C YNL130C YNR008W
PC100	YIL073C YJR073C YKR031C YML059C YNL130C YNR008W
PC120	YIL073C YJR073C YKR031C YML059C YNL130C YNR008W
PC140	YIL073C YJR073C YKR031C YML059C YNL130C YNR008W
PC141	YIL073C YJR073C YKR031C YML059C YNL130C YNR008W
PC160	YIL073C YJR073C YKR031C YML059C YNL130C YNR008W
PC161	YIL073C YJR073C YKR031C YML059C YNL130C YNR008W
PC180	YIL073C YJR073C YKR031C YML059C YNL130C YNR008W
PC181	YIL073C YJR073C YKR031C YML059C YNL130C YNR008W
PC2	YKR069W
PCER	YBR183W YER019W YHL003C YKL004W YKL008C YMR272C YMR298W YPL087W
PCHO	YGR202C YLR133W
PCS	YER019W YIL073C YJR073C YKR031C YML059C YNL130C YNR008W
PCS100	YER019W YIL073C YJR073C YKR031C YML059C YNL130C YNR008W
PCS120	YER019W YIL073C YJR073C YKR031C YML059C YNL130C YNR008W
PCS140	YER019W YIL073C YJR073C YKR031C YML059C YNL130C YNR008W
PCS141	YER019W YIL073C YJR073C YKR031C YML059C YNL130C YNR008W
PCS160	YER019W YIL073C YJR073C YKR031C YML059C YNL130C YNR008W
PCS161	YER019W YIL073C YJR073C YKR031C YML059C YNL130C YNR008W
PCS180	YER019W YIL073C YJR073C YKR031C YML059C YNL130C YNR008W
PCS181	YER019W YIL073C YJR073C YKR031C YML059C YNL130C YNR008W
PDLA	YBR035C
PDLA5P	YBR035C
PDME	YJR073C
PE	YGR157W YGR170W YHR123W
PE100	YGR157W YGR170W YHR123W
PE120	YGR157W YGR170W YHR123W
PE140	YGR157W YGR170W YHR123W
PE141	YGR157W YGR170W YHR123W
PE160	YGR157W YGR170W YHR123W
PE161	YGR157W YGR170W YHR123W
PE180	YGR157W YGR170W YHR123W
PE181	YGR157W YGR170W YHR123W
PEP	YAL038W YBR249C YBR291C YDR035W YDR127W YGR254W YHR174W YKR097W YOR347C YOR393W YPL281C
PEPT	YDL040C YGR147C YKR093W
PEPTxt	YKR093W
PEPm	YBR291C
PETHM	YDR147W YDR294C YGR007W
PEm	YNL169C
PGPm	YCL004W
PGm	YDL142C
PHC	YER023W
PHE	YBR068C YCL025C YDR046C YFL022C YHR137W YKR039W YLR060W YOL020W YPR047W
PHEN	YBR166C YNL316C YPR060C
PHExt	YBR068C YCL025C YDR046C YKR039W YOL020W
PHP	YER081W YIL074C YOR184W
PHPYR	YHR137W YNL316C
PHSER	YCR053W YHR025W
PHSP	YDR294C YJL134W YKR053C YLR260W YOR171C
PHT	YCR053W YOR184W
PI	YAR015W YAR071W YBL030C YBL039C YBR011C YBR085W YBR208C YBR218C YBR249C YBR256C YCL050C YCR024C-A YCR053W YDL100C YDR035W YDR074W YDR127W YDR158W YDR284C YDR287W YDR481C YDR502C YDR503C YDR530C YEL011W YEL017C-A YER053C YER062C YER172C YFR025C YGL008C YGL062W YGL148W YGL234W YGR061C YGR192C YGR204W YGR208W YHR046C YHR156C YIL002C YIL053W YJL052W YJL088W YJL101C YJL130C YJL155C YJL198W YJR009C YJR…
PINS	YDR072C YJL100W YJR110W YKL212W YLR240W YLR305C YNL106C YNL267W YOR109W YPR113W
PINS100	YDR072C YJL100W YJR110W YKL212W YLR240W YLR305C YNL106C YNL267W YOR109W YPR113W
PINS120	YDR072C YJL100W YJR110W YKL212W YLR240W YLR305C YNL106C YNL267W YOR109W YPR113W
PINS140	YDR072C YJL100W YJR110W YKL212W YLR240W YLR305C YNL106C YNL267W YOR109W YPR113W
PINS141	YDR072C YJL100W YJR110W YKL212W YLR240W YLR305C YNL106C YNL267W YOR109W YPR113W
PINS160	YDR072C YJL100W YJR110W YKL212W YLR240W YLR305C YNL106C YNL267W YOR109W YPR113W
PINS161	YDR072C YJL100W YJR110W YKL212W YLR240W YLR305C YNL106C YNL267W YOR109W YPR113W
PINS180	YDR072C YJL100W YJR110W YKL212W YLR240W YLR305C YNL106C YNL267W YOR109W YPR113W
PINS181	YDR072C YJL100W YJR110W YKL212W YLR240W YLR305C YNL106C YNL267W YOR109W YPR113W
PINS35BP	YFR019W YKL212W YNL106C YNL325C YOR109W
PINS3P	YFR019W YJR110W YKL212W YLR240W YNL106C YNL325C YOR109W
PINS45BP	YDR208W YIL002C YNL106C YOL065C YOR109W YPL268W
PINS4P	YDR208W YIL002C YJL100W YKL212W YLR305C YNL106C YNL267W YOL065C YOR109W
PINSS	YDR072C YJL100W YJR110W YKL004W YKL212W YLR240W YLR305C YNL106C YNL267W YOR109W YPR113W
PINSS100	YDR072C YJL100W YKL004W YLR240W YLR305C YNL267W YPR113W
PINSS120	YDR072C YJL100W YKL004W YLR240W YLR305C YNL267W YPR113W
PINSS140	YDR072C YJL100W YKL004W YLR240W YLR305C YNL267W YPR113W
PINSS141	YDR072C YJL100W YKL004W YLR240W YLR305C YNL267W YPR113W
PINSS160	YDR072C YJL100W YKL004W YLR240W YLR305C YNL267W YPR113W
PINSS161	YDR072C YJL100W YKL004W YLR240W YLR305C YNL267W YPR113W
PINSS180	YDR072C YJL100W YKL004W YLR240W YLR305C YNL267W YPR113W
PINSS181	YDR072C YJL100W YKL004W YLR240W YLR305C YNL267W YPR113W
PIm	YBL030C YBL099W YBR084W YBR085W YER053C YGR244C YJR077C YLR209C YLR348C YMR056C YMR207C YMR267W YOR142W
PIxt	YJL198W YML123C YNR013C
PL	YBR035C
PL5P	YBR035C
PMME	YGR157W YJR073C
PMVL	YMR208W YMR220W
PNTO	YCR028C YDR531W YIL145C
PNTOxt	YCR028C
PPHG	YDR044W
PPHGm	YER014W
PPI	YAL054C YBL033C YBL076C YBR002C YBR003W YBR011C YBR018C YBR029C YBR041W YBR115C YBR121C YBR252W YCL030C YDL045C YDL055C YDL090C YDL103C YDR023W YDR037W YDR341C YDR354W YDR399W YDR441C YDR502C YER015W YER055C YER087W YFL022C YFR047C YGL245W YGR007W YGR094W YGR124W YGR171C YGR185C YGR202C YGR264C YGR286C YHL012W YHR019C YHR020W YHR074W YHR091C YHR128W YHR190W YIL009W YIL078W YIL145C YJL005W YJL167W…
PPIXm	YER014W YOR176W
PPIm	YBR029C YCR024C YDR268W YFR047C YGR012W YHR074W YLR328W YMR267W YNL073W YOL033W YOR209C YPL040C YPL097W YPL104W YPR047W
PPMAL	YGL009C
PPMVL	YMR220W YNR043W
PRAM	YGL234W YMR300C
PRBAMP	YCL030C
PRBATP	YCL030C YER055C
PRFICA	YLR028C YMR120C
PRFP	YCL030C YIL020C
PRLP	YBR248C YIL020C
PRO	YER023W YHR020W YKR039W YOR348C
PROm	YER087W YLR142W
PROxt	YKR039W YOR348C
PRPP	YBL068W YDR354W YDR399W YDR441C YER055C YER099C YFR047C YHL011C YHR128W YJR133W YKL181W YML022W YML106W YMR271C YMR300C YOL061W YOR209C
PRPPm	YFR047C YOR209C
PS	YER026C YGR170W
PS100	YER026C YGR170W
PS120	YER026C YGR170W
PS140	YER026C YGR170W
PS141	YER026C YGR170W
PS160	YER026C YGR170W
PS161	YER026C YGR170W
PS180	YER026C YGR170W
PS181	YER026C YGR170W
PSPH	YBR183W YDR297W YHL003C YJL134W YKL008C YKR053C YLR260W YMR298W YOR171C YPL087W
PSQL2P	YHR190W
PSm	YER026C YNL169C
PTHm	YOR176W
PTRSC	YKL184W YPR069C
PURI5P	YFL001W YGL063W YNL292W YPL212C
PYR	YAL038W YBR218C YCL064C YDR111C YER090W YFL030W YFR055W YGL062W YGR087C YGR186W YKL211C YKL217W YLR044C YLR134W YOR347C
PYRDX	YBR035C YER118C YGL186C
PYRm	YDL174C YER178W YKL029C YLR089C YML054C YMR108W
PYRxt	YKL217W
QA	YFR047C
QAm	YFR047C
QH2m	YDL085W YEL024W YHR068W YKL141W YKL192C YML120C YMR145C YOL096C
Qm	YDL085W YEL024W YHR068W YKL141W YKL192C YML120C YMR145C
R1P	YKL127W YLR209C YMR105C
R5P	YBL068W YBR117C YBR284W YCR036W YER099C YFL001W YGL063W YHL011C YJL070C YKL127W YKL181W YML035C YMR105C YNL292W YOL061W YOR095C YPL212C YPR074C
RAF	YBR184W
RGT	YBR244W YDL168W YDR272W YIR037W YJL068C YKL026C YLR299W YML004C YOL049W YPL091W
RGTm	YOR040W
RIB	YCR036W YDR400W
RIBFLAV	YAR071W YDR236C
RIBFLAVm	YDR236C
RIPm	YLR209C
RL5P	YGR256W YHR183W YJL121C YOR095C
RTHIO	YDR353W YER070W YIL066C YPR167C
RTHIOm	YHR106W
S17P	YGR240C
S23E	YGR175C YHR072W
S7P	YBR117C YGR043C YGR240C YLR354C YPR074C
SACP	YIR034C YNR050C
SAH	YBR034C YER043C YGR157W YJR073C YKR069W YLL062C YLR172C YML008C YPL266W YPL273W
SAHm	YML110C YOL096C
SAICAR	YAR015W YLR359W
SAM	YBR034C YDR502C YGR157W YJR073C YKR069W YLL062C YLR172C YLR180W YML008C YNR058W YOL052C YPL266W YPL273W YPL274W YPR069C
SAMOB	YNR058W
SAMm	YML110C YOL096C
SAMxt	YPL274W
SAPm	YMR189W
SE	YCR048W YKL140W YLL012W YLR020C YNR019W
SE100	YCR048W YKL140W YLL012W YLR020C YNR019W
SE120	YCR048W YKL140W YLL012W YLR020C YNR019W
SE140	YCR048W YKL140W YLL012W YLR020C YNR019W
SE141	YCR048W YKL140W YLL012W YLR020C YNR019W
SE160	YCR048W YKL140W YLL012W YLR020C YNR019W
SE161	YCR048W YKL140W YLL012W YLR020C YNR019W
SE180	YCR048W YKL140W YLL012W YLR020C YNR019W
SE181	YCR048W YKL140W YLL012W YLR020C YNR019W
SER	YCL025C YCL064C YDR023W YDR062W YDR508C YER026C YFL055W YGL026C YGR155W YGR208W YKR039W YLR058C YMR296C YMR316W YPL265W
SERm	YBR263W YER026C
SERxt	YCL025C YDR508C YFL055W YKR039W YPL265W
SLF	YBR294W YCL050C YGR125W YJR010W YLR092W
SLFxt	YBR294W YGR125W YLR092W
SME	YDR127W
SME5P	YDR127W
SOT	YBR184W YJR159W
SPH	YBR183W YBR265W YDR297W YHL003C YJL134W YKL008C YKR053C YLR260W YMR298W YOR171C YPL087W
SPRM	YLR146C
SPRMD	YHR068W YLR146C YPR069C
SQL	YGR175C YHR190W
SUC	YBR184W
SUCC	YBR006W YEL047C YER065C YJR095W YLR348C YML082W YPR006C
SUCCOAm	YDR232W YGR244C YIL125W
SUCCSAL	YBR006W YGR019W
SUCCm	YGR244C YJR051W YJR095W YKL141W YLR348C
SUCxt	YIL162W
T1C18COA	YNL202W
T2C10COA	YGL205W
T2C12COA	YGL205W
T2C141COA	YGL205W YNL202W
T2C14COA	YDL015C YGL205W YLR284C YOR180C
T2C161COA	YGL205W YNL202W
T2C16COA	YDL015C YGL205W YLR284C YOR180C
T2C181COA	YGL205W YNL202W
T2C18COA	YDL015C YGL205W YLR284C YOR180C
T2C20COA	YDL015C
T2C22COA	YDL015C
T2C24COA	YDL015C
T2C26COA	YDL015C
T2C2COA	YNL202W YOR180C
T2EACP	YKL182W
T2EACPM	YBR026C YHR067W
T3C141COA	YLR284C YNL202W YOR180C
T3C16COA	YLR284C YNL202W YOR180C
T3C18COA	YLR284C YNL202W YOR180C
T3C2COA	YGL205W YOR180C
T3P1	YBR117C YDR050C YGL026C YGR043C YGR186W YGR192C YJL052W YJR009C YKL060C YLR354C YPR074C
T3P2	YBL011W YDL022W YDR050C YFL053W YIL155C YKL060C YKR067W YML070W YOL059W
TAG	YDR058C YKR089C YMR313C YNR008W YOR081C YOR245C
TAG100	YDR058C YKR089C YMR313C YNR008W YOR081C YOR245C
TAG120	YDR058C YKR089C YMR313C YNR008W YOR081C YOR245C
TAG140	YDR058C YKR089C YMR313C YNR008W YOR081C YOR245C
TAG141	YDR058C YKR089C YMR313C YNR008W YOR081C YOR245C
TAG160	YDR058C YKR089C YMR313C YNR008W YOR081C YOR245C
TAG161	YDR058C YKR089C YMR313C YNR008W YOR081C YOR245C
TAG16P	YGR240C
TAG180	YDR058C YKR089C YMR313C YNR008W YOR081C YOR245C
TAG181	YDR058C YKR089C YMR313C YNR008W YOR081C YOR245C
TAG6P	YGR240C
TCOA	YDL015C YGL055W YGL205W YIL160C YJL196C YKL182W YKL188C YLR195C YOR317W YPL147W
TCOAxt	YKL188C YPL147W
TGLP	YLR195C
THF	YBR176W YDR019C YDR408C YGR204W YKL132C YLR028C YLR058C YMR113W YMR120C YOR236W YOR241W
THFG	YKL132C YMR113W YOR241W
THFm	YBL013W YBR084W YBR263W YDR019C YOR236W
THIAMIN	YLR237W YOR071C YOR143C YOR192C
THIAMINxt	YLR237W YOR071C YOR192C
THMP	YPL214C
THPTGLU	YER091C
THR	YBR069C YCL025C YCL064C YCR053W YDR508C YEL046C YIL078W YKR039W
THRm	YER086W YKL194C
THRxt	YBR069C YCL025C YDR508C YKR039W
THY	YLR209C
THZ	YGL070C YPL214C
THZP	YPL214C
TPI	YDR173C YPL268W
TPP	YGR096W YOR143C
TPPM	YGR096W
TPPP	YOR143C
TRE	YBR001C YDR001C YDR074W YPR026W
TRE6P	YBR126C YDR074W YML100W YMR261C
TRNA	YHR019C
TRNAm	YCR024C YDR268W
TRP	YBR068C YBR069C YDR046C YGL026C YJR078W YKR039W YOL020W
TRPTRNAm	YDR268W
TRPm	YDR268W YOL097C
TRPxt	YBR068C YBR069C YDR046C YKR039W YOL020W
TYR	YBR068C YBR069C YCL025C YDR046C YGL070C YGL202W YGR185C YHR137W YKL106W YKR039W YLR027C YOL020W YPL097W
TYRxt	YBR068C YBR069C YCL025C YDR046C YKR039W YOL020W
UDP	YBR023C YBR038W YBR126C YER070W YFR015C YGR032W YKL024C YKL067W YLR258W YLR342W YML100W YMR208W YMR261C YMR306W YNL192W
UDPG	YBR018C YBR019C YBR126C YFR015C YGR032W YHL012W YKL035W YLR258W YLR342W YML100W YMR261C YMR306W
UDPGAL	YBR018C YBR019C
UDPNAG	YBR023C YBR038W YDL103C YNL192W
UGC	YIR029W YIR032C
UMP	YEL021W YHR128W YKL024C YNR012W
UPRG	YDR047W YKR069W YOR278W
URA	YBR021W YFL001W YGL063W YHR128W YLR209C YNL292W YPL212C YPR062W
URAxt	YBR021W
UREA	YBR208C YHL016C YIR029W YPL111W
UREAC	YBR208C
UREAxt	YHL016C
URI	YBL042C YLR245C YNR012W
URIxt	YBL042C
UTP	YBL039C YBR018C YDL103C YHL012W YJR103W YKL035W YKL067W YMR208W
VAL	YBR068C YBR069C YCL025C YDR046C YGR094W YJR148W YKR039W
VALxt	YBR068C YBR069C YCL025C YDR046C YKR039W
VB6xt	YGL186C
XAN	YJR133W YLR209C
XMP	YAR073W YAR075W YJR133W YLR432W YML056C YMR217W
XTSINE	YLR209C
XUL	YGR194C
XUL5P	YBR117C YGR194C YJL121C YPR074C
ZYMST	YLR100W YML008C YOR011W
ZYMSTxt	YOR011W
alatrna	YOR335C
asptrna	YLL018C
asptrnaM	YPL104W
bALA	YIL145C
bDG6P	YBR196C YCL040W
bDGLC	YCL040W YFR053C YGL253W
cAMP	YGL248W YJL005W YOR360C
cCMP	YOR360C
cGMP	YOR360C
cIMP	YOR360C
cdAMP	YOR360C
cystrna	YNL247W
cystrnaM	YGR012W
glntrna	YOR168W
glytrna	YBR121C YPR081C
iletrna	YBL076C
iletrnaM	YPL040C
leutrna	YPL160W
leutrnaM	YLR382C
lystrna	YDR037W
lystrnaM	YNL073W
mettrna	YGR264C
mettrnaM	YBL013W YGR171C
phetrna	YFL022C YLR060W
phetrnaM	YPR047W
protrna	YHR020W
protrnaM	YER087W
sertrna	YDR023W YMR316W
thrtrna	YIL078W
thrtrnaM	YKL194C
trnaala	YOR335C
trnaasp	YLL018C
trnaaspM	YPL104W
trnacys	YNL247W
trnacysM	YGR012W
trnagly	YBR121C YPR081C
trnaile	YBL076C
trnaileM	YPL040C
trnaleu	YPL160W
trnaleuM	YLR382C
trnamet	YGR264C
trnametM	YGR171C
trnaphe	YFL022C YLR060W
trnapheM	YPR047W
trnapro	YHR020W
trnaproM	YER087W
trnaser	YDR023W YMR316W
trnathr	YIL078W
trnathrM	YKL194C
trnatrp	YOL097C
trnatyr	YGR185C
trnatyrM	YPL097W
trnaval	YGR094W
trptrna	YOL097C
tyrtrna	YGR185C
tyrtrnaM	YPL097W
valtrna	YGR094W

## Sheet: gene2metabolites
Q0045	FERIm FEROm Hm O2m
YAL012W	CYS LLCT NH3 OBUT
YAL023C	DOLMANP DOLP MANNAN
YAL038W	ADP ATP PEP PYR
YAL054C	AC ACCOA AMP ATP COA PPI
YAL062W	AKG GLU NADP NADPH NH3
YAR015W	ADP ASP ATP CAIR PI SAICAR
YAR035W	ACARm ACCOAm CARm COAm
YAR071W	FMN PI RIBFLAV
YAR073W	IMP NAD NADH XMP
YAR075W	IMP NAD NADH XMP
YBL011W	ACOAS AGL3P AT3P2 COA GL3P T3P2
YBL013W	FMRNAm FTHFm THFm mettrnaM
YBL015W	AC ACCOA COA
YBL030C	ADP ADPm ATP ATPm Hm PI PIm
YBL033C	D6RP5P FOR GTP PPI
YBL039C	ADP ATP CTP GLN GLU NH3 PI UTP
YBL042C	Hxt URI URIxt
YBL068W	AMP ATP PRPP R5P
YBL076C	AMP ATP ILE PPI iletrna trnaile
YBL098W	HKYN KYN NADP NADPH O2
YBL099W	ADPm ATPm Hm PIm
YBR001C	GLC TRE
YBR002C	4HBZ N4HBZ NPP PPI
YBR003W	4HBZ N4HBZ NPP PPI
YBR006W	NADP NADPH SUCC SUCCSAL
YBR011C	PI PPI
YBR018C	G1P GAL1P PPI UDPG UDPGAL UTP
YBR019C	UDPG UDPGAL
YBR020W	ADP ATP GAL1P GLAC
YBR021W	Hxt URA URAxt
YBR023C	CHIT UDP UDPNAG
YBR026C	B2EACPM C10ACPM C12ACPM C14ACPM C16ACPM C18ACPM C4ACP C6ACPM C8ACPM D2EACPM H2EACPM HD2EACPM NADPHm NADPm O2EACPM OD2EACPM T2EACPM
YBR029C	CDPDG CDPDGm CTP CTPm PA PAm PPI PPIm
YBR034C	HIS MHIS SAH SAM
YBR035C	H2O2 NH3 O2 P5P PDLA PDLA5P PL PL5P PYRDX
YBR036C	GDPMAN IPDC IPPC MIPDC MIPPC
YBR038W	CHIT UDP UDPNAG
YBR041W	AMP ATP C141 C141COA C16 C161 C161COA C16COA C18 C181 C181COA C18COA C24 C24COA C26 C26COA COA PPI
YBR068C	CYS CYSxt Hxt ILE ILExt LEU LEUxt MET METxt PHE PHExt TRP TRPxt TYR TYRxt VAL VALxt
YBR069C	CYS CYSxt HIS HISxt Hxt ILE ILExt LEU LEUxt THR THRxt TRP TRPxt TYR TYRxt VAL VALxt
YBR084W	ADPm ATPm FORm FTHFm METHFm METTHFm NADPHm NADPm PIm THFm
YBR085W	ADP ADPm ATP ATPm Hm PI PIm
YBR115C	AMA AMASA AMP ATP NAD NADH NADP NADPH PPI
YBR117C	E4P F6P R5P S7P T3P1 XUL5P
YBR121C	AMP ATP GLY PPI glytrna trnagly
YBR126C	G6P TRE6P UDP UDPG
YBR132C	CAR CARxt
YBR145W	ACAL ETH ETHxt NAD NADH
YBR149W	ARAB ARABLAC NAD NADH NADP NADPH
YBR153W	A6RP5P A6RP5P2 D6RP5P NADP NADPH NH3
YBR166C	4HPP CO2 NADP NADPH PHEN
YBR176W	AKP METTHF OIVAL THF
YBR183W	DCER PCER PSPH SPH
YBR184W	DFUC EPM GGL GL GLAC GLACL GLC MAN MELI MELT MYOI RAF SOT SUC
YBR196C	F6P G6P bDG6P
YBR199W	2MANPD GDP GDPMAN MAN2PD
YBR205W	2MANPD GDP GDPMAN MAN2PD
YBR208C	ADP ATP CO2 NH3 PI UREA UREAC
YBR218C	ADP ATP CO2 OA PI PYR
YBR244W	H2O2 OGT RGT
YBR248C	AICAR DIMGP GLN GLU PRLP
YBR249C	2dda7p E4P PEP PI
YBR252W	DUMP DUTP PPI
YBR256C	A6RP D8RL DB4P PI
YBR263W	GLYm METTHFm SERm THFm
YBR265W	DHSPH NADP NADPH SPH
YBR284W	AD AMP R5P
YBR291C	CIT CITm ICIT ICITm MAL MALm PEP PEPm
YBR294W	SLF SLFxt
YBR298C	Hxt MAL MALxt
YBR299W	GLC MLT
YCL004W	CDPDGm CMPm GL3Pm PGPm
YCL018W	CO2 IPPMAL NAD NADH OICAP
YCL025C	ALA ALAxt ASN ASNxt GLN GLNxt GLU GLUxt HIS HISxt Hxt ILE ILExt LEU LEUxt MET METxt PHE PHExt SER SERxt THR THRxt TYR TYRxt VAL VALxt
YCL030C	HIS HISOL NAD NADH PPI PRBAMP PRBATP PRFP
YCL040W	ADP ATP G6P GLC MAN MAN6P bDG6P bDGLC
YCL050C	ADP APS ATRP GDP GTP GTRP PI SLF
YCL064C	NH3 OBUT PYR SER THR
YCR005C	ACCOA CIT COA OA
YCR010C	AC ACxt Hxt
YCR012W	13PDG 3PG ADP ATP
YCR024C	AMPm ASN ASPTRNAm ATPm PPIm TRNAm
YCR024C-A	ADP ATP Hxt PI
YCR028C	Hxt PNTO PNTOxt
YCR032W	AC ACxt Hxt
YCR034W	C16COA C18COA C20COA C22COA C24COA CO2 COA KC18COA KC20COA KC22COA KC24COA KC26COA MALCOA
YCR036W	ADP ATP DR5P DRIB R5P RIB
YCR048W	ACOAS COA ERGOST SE SE100 SE120 SE140 SE141 SE160 SE161 SE180 SE181
YCR053W	4HLT PHSER PHT PI THR
YCR073W-A	D6PGC D6PGL
YCR098C	GROINS GROPC GROPCxt GROPINSxt
YDL015C	C16COA C18COA C20COA C22COA C24COA C26COA NADP NADPH T2C14COA T2C16COA T2C18COA T2C20COA T2C22COA T2C24COA T2C26COA TCOA
YDL021W	2PG 3PG
YDL022W	GL3P NAD NADH T3P2
YDL040C	ACCOA APEP COA PEPT
YDL045C	ATP FAD FMN PPI
YDL052C	ACOAS AGL3P COA PA
YDL055C	GDPMAN GTP MAN1P PPI
YDL066W	AKGm CO2m ICITm NADPHm NADPm OSUCm
YDL078C	MAL NAD NADH OA
YDL085W	NAD NADH QH2m Qm
YDL090C	4HBZ N4HBZ NPP PPI
YDL093W	DOLMANP DOLP MANNAN
YDL095W	DOLMANP DOLP MANNAN
YDL100C	DHP DHPP PI
YDL103C	NAGA1P PPI UDPNAG UTP
YDL131W	ACCOA AKG COA HCIT
YDL142C	CDPDGm CLm CMPm GLm PGm
YDL168W	ACAL ETH ETHxt FALD FGT NAD NADH RGT
YDL171C	AKG GLN GLU NAD NADH
YDL174C	FERIm FEROm LACm PYRm
YDL182W	ACCOA ACCOAm AKG AKGm COA COAm HCIT HCITm
YDL205C	HMB NH3 PBG
YDL210W	ALAV ALAVxt GABA GABAxt Hxt
YDL215C	AKG GLU NAD NADH NH3
YDL245C	FRU FRUxt GLC GLCxt MAN MANxt
YDL247W	Hxt MLT MLTxt
YDR001C	GLC TRE
YDR007W	CPAD5P NPRAN
YDR017C	ADP ATP IP5 IP6
YDR019C	CO2 GLY GLYm METTHF METTHFm NAD NAD+M NADH NADHm NH3 THF THFm
YDR023W	AMP ATP PPI SER sertrna trnaser
YDR035W	2dda7p E4P PEP PI
YDR037W	AMP ATP LTRNA LYS PPI lystrna
YDR044W	CO2 CPP O2 PPHG
YDR046C	CYS CYSxt Hxt ILE ILExt LEU LEUxt MET METxt PHE PHExt TRP TRPxt TYR TYRxt VAL VALxt
YDR047W	CO2 CPP UPRG
YDR050C	T3P1 T3P2
YDR058C	AA DAGLY FFA TAG TAG100 TAG120 TAG140 TAG141 TAG160 TAG161 TAG180 TAG181
YDR062W	C16COA CO2 COA DHSPH SER
YDR072C	MIP2DC MIP2PC MIPDC MIPPC PINS PINS100 PINS120 PINS140 PINS141 PINS160 PINS161 PINS180 PINS181 PINSS PINSS100 PINSS120 PINSS140 PINSS141 PINSS160 PINSS161 PINSS180 PINSS181
YDR074W	PI TRE TRE6P
YDR111C	AKG ALA GLU PYR
YDR127W	2dda7p 3PSME ADP ATP DHSK DQT NADP NADPH PEP PI SME SME5P
YDR147W	ADP ATP ETHM PETHM
YDR158W	ASPSA BASP NADP NADPH PI
YDR173C	ADP ATP IP4 IP5 TPI
YDR208W	ADP ATP PINS45BP PINS4P
YDR226W	ADP AMP ATP GDP GTP IDP ITP
YDR232W	ALAVm CO2m COAm GLYm SUCCOAm
YDR234W	HACNm HICITm
YDR235W	APROA ASPERMD ASPRM H2O2 O2
YDR236C	ADP ADPm ATP ATPm FMN FMNm RIBFLAV RIBFLAVm
YDR242W	GBAD GBAT IAC IAD NH3 PAC PAD
YDR256C	H2O2 O2
YDR261C	13GLUCAN GLC
YDR268W	AMPm ATPm PPIm TRNAm TRPTRNAm TRPm
YDR272W	LAC LGT RGT
YDR284C	DAGLY PA PI
YDR287W	MI1P MYOI PI
YDR294C	C16A DHSP PETHM PHSP
YDR297W	NADP NADPH O2 PSPH SPH
YDR300C	ADP ATP GLU GLUP
YDR315C	ADP ATP IP6 MYOI
YDR321W	ASN ASP NH3
YDR341C	ALTRNA AMP ARG ATP ATRNA PPI
YDR342C	FRU FRUxt GLC GLCxt MAN MANxt
YDR343C	FRU FRUxt GLC GLCxt MAN MANxt
YDR345C	FRU FRUxt GLC GLCxt MAN MANxt
YDR353W	NADP NADPH OTHIO RTHIO
YDR354W	AN NPRAN PPI PRPP
YDR399W	GMP GN HYXN IMP PPI PRPP
YDR400W	AD ADN GN GSN RIB
YDR408C	FGAR FTHF GAR THF
YDR441C	AD AMP PPI PRPP
YDR454C	ADP ATP DADP DATP DGDP DGMP GDP GMP
YDR481C	AHTD DHP PI
YDR483W	2MANPD GDP GDPMAN MAN2PD
YDR497C	Hxt MIxt MYOI
YDR502C	ATP MET PI PPI SAM
YDR503C	DGPP PA PI
YDR508C	ASN ASNxt CYS CYSxt GLN GLNxt Hxt LEU LEUxt MET METxt SER SERxt THR THRxt
YDR530C	ADP ATP ATRP PI
YDR531W	4PPNTO ADP ATP PNTO
YDR536W	GLAC GLACxt GLC GLCxt GLU GLUxt
YDR538W	2NPPP CO2 N4HBZ
YEL006W	NAD NAD+M
YEL011W	G1P GLYCOGEN PI
YEL017C-A	ADP ATP Hxt PI
YEL021W	CO2 OMP UMP
YEL024W	FERIm FEROm Hm QH2m Qm
YEL041W	ADP ADPm ATP ATPm NAD NAD+M NADP NADPm
YEL046C	ACAL GLY THR
YEL047C	FADH2m FADm FUM SUCC
YEL058W	GA1P GA6P NAGA1P NAGA6P
YEL063C	ARG ARGxt Hxt ORN ORNxt
YEL069C	FRU FRUxt GLC GLCxt MAN MANxt
YER003C	F6P MAN6P
YER014W	O2 PPHGm PPIXm
YER015W	AMP ATP C10 C10COA C12 C12COA COA PPI
YER019W	DCER IP IPDC IPPC PCER PCS PCS100 PCS120 PCS140 PCS141 PCS160 PCS161 PCS180 PCS181
YER023W	HPRO NAD NADH NADP NADPH P5C PHC PRO
YER026C	CDPDG CDPDGm CMP CMPm PS PS100 PS120 PS140 PS141 PS160 PS161 PS180 PS181 PSm SER SERm
YER043C	ADN HCYS SAH
YER052C	ADP ASP ATP BASP
YER053C	OHm PI PIm
YER055C	ATP PPI PRBATP PRPP
YER056C	AD ADxt CYTS CYTSxt GN GNxt Hxt
YER060W	AD ADxt CYTS CYTSxt GN GNxt Hxt
YER060W-A	AD ADxt CYTS CYTSxt GN GNxt Hxt
YER061C	ACACPM ACPm ACTACACPM C10ACPM C12ACPM C14ACPM C16ACPM C4ACPM C6ACPM C8ACPM CO2m MALACPm OC10ACPM OC12ACPM OC14ACPM OC16ACPM OC18ACPM OC6ACPM OC8ACPM
YER062C	GL GL3P PI
YER065C	GLX ICIT SUCC
YER070W	ADP CDP DADP DCDP DGDP DUDP GDP OTHIO RTHIO UDP
YER073W	ACALm ACm LACALm LLACm NAD+M NADHm NADPHm NADPm
YER081W	3PG NAD NADH PHP
YER086W	NH3m OBUTm THRm
YER087W	AMP ATP PPI PROm protrnaM trnaproM
YER090W	4HBZ AN CHOR GLN GLU PYR
YER091C	HCYS MET MTHPTGLU THPTGLU
YER099C	AMP ATP PRPP R5P
YER118C	ADP ATP P5P PYRDX
YER170W	ADPm AMPm ATPm GDPm GTPm IDPm ITPm
YER172C	DU DUMP PI
YER178W	ACDLIPO CO2m LIPOm PYRm
YFL001W	PURI5P R5P URA
YFL011W	FRU FRUxt GLAC GLACxt GLC GLCxt MAN MANxt
YFL017C	ACCOA COA GA6P NAGA6P
YFL018C	DHLIPO LIPOm NAD+M NADHm
YFL022C	AMP ATPm PHE PPI phetrna trnaphe
YFL030W	ALA GLX GLY PYR
YFL045C	MAN1P MAN6P
YFL053W	ADP ATP GLYN T3P2
YFL055W	ASP ASPxt GLU GLUxt Hxt SER SERxt
YFR015C	GLYCOGEN UDP UDPG
YFR019W	ADP ATP PINS35BP PINS3P
YFR025C	HISOL HISOLP PI
YFR030W	H2S H2SO3 NADP NADPH
YFR047C	CO2 CO2m NAMN NAMNm PPI PPIm PRPP PRPPm QA QAm
YFR053C	ADP ATP F6P FRU G6P GLC MAN MAN6P bDGLC
YFR055W	HCYS LLCT NH3 PYR
YGL001C	CO2 IIMZYMST IIZYMST IMZYMST IZYMST
YGL008C	ADP ATP Hxt PI
YGL009C	CBHCAP IPPMAL PPMAL
YGL012W	ERGOST ERTEOL NADP NADPH
YGL026C	IGP SER T3P1 TRP
YGL037C	NAC NACm NAM NAMm NH3 NH3m
YGL040C	ALAV PBG
YGL055W	C141COA C161COA C16COA C181COA C18COA O2 TCOA
YGL062W	ADP ATP CO2 OA PI PYR
YGL063W	PURI5P R5P URA
YGL070C	CO2 CYS DTP HBA THZ TYR
YGL077C	CHO CHOxt Hxt
YGL125W	METTHFm MTHFm NADPHm NADPm
YGL148W	3PSME CHOR PI
YGL186C	AD ADxt CYTS CYTSxt GN GNxt Hxt PYRDX VB6xt
YGL202W	4HPP AKG GLU TYR
YGL205W	C10COA C12COA C141COA C161COA C16COA C181COA C18COA C4COA C6COA C8COA D2C10COA D2C12COA D2C4COA D2C6COA D2C8COA FFAEVNCOA H2O2 HC10COA HC12COA HC14COA HC16COA HC18COA HC4COA HC6COA HC8COA O2 T2C10COA T2C12COA T2C141COA T2C14COA T2C161COA T2C16COA T2C181COA T2C18COA T3C2COA TCOA
YGL234W	ADP AIR ATP FGAM GAR GLY PI PRAM
YGL245W	AMP ATP GLU GTRNA PPI
YGL248W	AMP cAMP
YGL253W	ADP ATP F6P FRU G6P GLC MAN MAN6P bDGLC
YGL256W	ACAL ETH ETHxt NAD NADH
YGR007W	CDPETN CTP PETHM PPI
YGR012W	AC AMP ASER ATPm CYS CysM H2S PPIm cystrnaM trnacysM
YGR019W	AKG GABA GLU SUCCSAL
YGR032W	13GLUCAN UDP UDPG
YGR043C	E4P F6P S7P T3P1
YGR055W	Hxt MET METxt
YGR060W	DMZYMST IMZYMST IZYMST MZYMST O2
YGR061C	ADP ATP FGAM FGAR GLN GLU PI
YGR065C	BT BTxt Hxt
YGR087C	ACAL CO2 PYR
YGR088W	H2O2 O2
YGR094W	AMP ATP PPI VAL trnaval valtrna
YGR096W	TPP TPPM
YGR121C	NH3 NH3xt
YGR124W	AMP ASN ASP ATP GLN GLU PPI
YGR125W	SLF SLFxt
YGR147C	ACCOA APEP COA PEPT
YGR155W	HCYS LLCT SER
YGR157W	PE PE100 PE120 PE140 PE141 PE160 PE161 PE180 PE181 PMME SAH SAM
YGR170W	CO2 PE PE100 PE120 PE140 PE141 PE160 PE161 PE180 PE181 PS PS100 PS120 PS140 PS141 PS160 PS161 PS180 PS181
YGR171C	AMPm ATPm MET PPI mettrnaM trnametM
YGR175C	NADP NADPH O2 S23E SQL
YGR185C	AMP ATP PPI TYR trnatyr tyrtrna
YGR186W	DTP PYR T3P1
YGR191W	HIS HISxt Hxt
YGR192C	13PDG NAD NADH PI T3P1
YGR194C	ADP ATP XUL XUL5P
YGR199W	DOLMANP DOLP MANNAN
YGR202C	CDPCHO CTP PCHO PPI
YGR204W	ADP ATP FOR FTHF METHF METTHF NADP NADPH PI THF
YGR208W	3PSER PI SER
YGR240C	ADP ATP F6P FDP S17P S7P TAG16P TAG6P
YGR244C	ADPm ATPm COAm PIm SUCCOAm SUCCm
YGR248W	D6PGC D6PGL
YGR254W	2PG PEP
YGR255C	2NMHMBm 2NPMMBm O2m
YGR256W	CO2 D6PGC NADP NADPH RL5P
YGR264C	AMP ATP MET PPI mettrna trnamet
YGR267C	AHTD FOR GTP
YGR282C	13GLUCAN GLC
YGR286C	AMP ATP BT CYS DTB H2S NAD NADH PPI
YGR287C	GLC MLT
YGR289C	Hxt MLT MLTxt
YGR292W	GLC MLT
YHL003C	COA DCER LACOA PCER PSPH SPH
YHL011C	AMP ATP PRPP R5P
YHL012W	G1P PPI UDPG UTP
YHL016C	Hxt UREA UREAxt
YHL032C	ADP ATP GL GL3P
YHL036W	Hxt MET METxt
YHR007C	IGST LNST NADP NADPH O2
YHR018C	ARG ARGSUCC FUM
YHR019C	AMP ASN ASPTRNA ATP PPI TRNA
YHR020W	AMP ATP PPI PRO protrna trnapro
YHR025W	ADP ATP HSER PHSER
YHR037W	GLUGSALm GLUm NADPHm NADPm
YHR042W	FERIm FEROm NADP NADPH
YHR046C	MI1P MYOI PI
YHR063C	AKP NADP NADPH PANT
YHR067W	3HC10ACPM 3HC12ACPM 3HC14ACPM 3HC16ACPM 3HC18ACPM 3HC4ACPM 3HC6ACPM 3HC8ACPM B2EACPM D2EACPM H2EACPM HD2EACPM O2EACPM OD2EACPM T2EACPM
YHR068W	DAPRP QH2m Qm SPRMD
YHR072W	LNST S23E
YHR074W	AMP AMPm ATP ATPm NAAD NAADm NAD NAD+M NH3 NH3m PPI PPIm
YHR091C	ALTRNA AMP ARG ATP ATRNA PPI
YHR092C	FRU FRUxt GLC GLCxt MAN MANxt
YHR094C	FRU FRUxt GLC GLCxt MAN MANxt
YHR096C	FRU FRUxt GLC GLCxt MAN MANxt
YHR106W	NADPHm NADPm OTHIOm RTHIOm
YHR123W	CDPETN CMP DAGLY PE PE100 PE120 PE140 PE141 PE160 PE161 PE180 PE181
YHR128W	PPI PRPP UMP URA
YHR137W	4HPP AKG GLU PHE PHPYR TYR
YHR144C	DCMP DCTP DUMP DUTP NH3
YHR156C	DG DGTP PI
YHR163W	D6PGC D6PGL
YHR174W	2PG PEP
YHR183W	CO2 D6PGC NADP NADPH RL5P
YHR190W	FPP NADP NADPH PPI PSQL2P SQL
YHR208W	AKGm GLUm ILEm LEUm OICAPm OMVALm
YIL002C	PI PINS45BP PINS4P
YIL006W	NAD NAD+M
YIL009W	AMP ATP C16 C16COA C18 C18COA COA PPI
YIL020C	PRFP PRLP
YIL053W	GL GL3P PI
YIL066C	ADP DADP OTHIO RTHIO
YIL073C	AA FFA GROPC LPC PC PC100 PC120 PC140 PC141 PC160 PC161 PC180 PC181 PCS PCS100 PCS120 PCS140 PCS141 PCS160 PCS161 PCS180 PCS181
YIL074C	3PG NAD NADH PHP
YIL078W	AMP ATP PPI THR thrtrna trnathr
YIL094C	CO2m HICITm NAD+M NADHm OXAm
YIL107C	ADP ATP F26P F6P
YIL116W	AKG GLU HISOLP IMACP
YIL124W	AGL3P AT3P2 NADP NADPH
YIL125W	AKGm CO2m COAm NAD+M NADHm SUCCOAm
YIL134W	FAD FADm FMN FMNm
YIL145C	AMP ATP PANT PNTO PPI bALA
YIL155C	FADH2m FADm GL3P T3P2
YIL160C	ACCOA C10COA C12COA C16COA C4COA C6COA C8COA COA KC10COA KC12COA KC14COA KC16COA KC18COA KC4COA KC6COA KC8COA TCOA
YIL162W	FRUxt GLCxt SUCxt
YIL172C	GLC MLT
YIR005W	ADP ATP DCDP DCMP
YIR027C	ATN ATT
YIR028W	ATN ATNxt
YIR029W	ATT UGC UREA
YIR031C	ACCOA COA GLX MAL
YIR032C	CO2 GLX NH3 UGC
YIR034C	AKG LYS NAD NADH SACP
YIR037W	H2O2 OGT RGT
YJL005W	ATP PPI cAMP
YJL052W	13PDG NAD NADH PI T3P1
YJL068C	FGT FOR RGT
YJL070C	AD AMP R5P
YJL088W	CAP CITR ORN PI
YJL100W	ADP ATP PINS PINS100 PINS120 PINS140 PINS141 PINS160 PINS161 PINS180 PINS181 PINS4P PINSS PINSS100 PINSS120 PINSS140 PINSS141 PINSS160 PINSS161 PINSS180 PINSS181
YJL101C	ADP ATP CYS GC GLU PI
YJL121C	RL5P XUL5P
YJL126W	ACNL ACYBUT ALA APROP GLU INAC NH3
YJL129C	Hxt K Kxt
YJL130C	ADP ASP ATP CAASP CAP CO2 GLN GLU PI
YJL134W	ADP ATP DHSP PHSP PSPH SPH
YJL139C	2MANPD GDP GDPMAN MAN2PD
YJL153C	G6P MI1P
YJL155C	F26P F6P PI
YJL167W	DMPP FPP GPP IPPP PPI
YJL196C	C12COA CO2 COA KC14COA KC16COA MALCOA TCOA
YJL198W	Hxt PI PIxt
YJL200C	CITm ICITm
YJL214W	FRU FRUxt GLC GLCxt MAN MANxt
YJL216C	GLC MLT
YJL219W	FRU FRUxt GLAC GLACxt GLC GLCxt MAN MANxt
YJL221C	GA1GLC GLAC GLC MLT
YJR009C	13PDG NAD NADH PI T3P1
YJR010W	APS ATP PPI SLF
YJR016C	DHMVAm DHVALm OIVALm OMVALm
YJR025C	CMUSA HAN O2
YJR049C	ADP ADPm ATP ATPm NAD NAD+M NADP NADPm
YJR051W	FADH2m FADm FUMm SUCCm
YJR057W	ADP ATP DTDP DTMP
YJR073C	PC PC100 PC120 PC140 PC141 PC160 PC161 PC180 PC181 PCS PCS100 PCS120 PCS140 PCS141 PCS160 PCS161 PCS180 PCS181 PDME PMME SAH SAM
YJR077C	Hm PI PIm
YJR078W	FKYN O2 TRP
YJR095W	FUM FUMm SUCC SUCCm
YJR103W	ADP ATP CTP GLN GLU NH3 PI UTP
YJR105W	ADN ADP AMP ATP
YJR109C	ADP ATP CAP CO2 GLN GLU PI
YJR110W	PI PINS PINS100 PINS120 PINS140 PINS141 PINS160 PINS161 PINS180 PINS181 PINS3P PINSS
YJR133W	PPI PRPP XAN XMP
YJR137C	H2S H2SO3 NADP NADPH
YJR139C	ASPSA HSER NAD NADH NADP NADPH
YJR143C	DOLMANP DOLP MANNAN
YJR148W	AKG GLU ILE LEU OICAP OIVAL OMVAL VAL
YJR152W	ATT ATTxt
YJR158W	FRU FRUxt GLC GLCxt MAN MANxt
YJR159W	FRU NAD NADH SOT
YJR160C	Hxt MLT MLTxt
YKL001C	ADP APS ATP PAPS
YKL004W	DCER IP IPDC IPPC PCER PINSS PINSS100 PINSS120 PINSS140 PINSS141 PINSS160 PINSS161 PINSS180 PINSS181
YKL008C	COA DCER LACOA PCER PSPH SPH
YKL024C	ADP ATP DUDP DUMP UDP UMP
YKL026C	H2O2 OGT RGT
YKL029C	CO2m MALm NADPHm NADPm PYRm
YKL035W	G1P PPI UDPG UTP
YKL055C	3HC10ACPM 3HC12ACPM 3HC14ACPM 3HC16ACPM 3HC18ACPM 3HC4ACPM 3HC6ACPM 3HC8ACPM ACTACACPM NADPHm NADPm OC10ACPM OC12ACPM OC14ACPM OC16ACPM OC18ACPM OC6ACPM OC8ACPM
YKL060C	FDP T3P1 T3P2
YKL067W	ADP ATP CDP CTP DADP DATP DCDP DCTP DGDP DGTP DTDP DTTP DUDP DUTP GDP GTP IDP ITP UDP UTP
YKL085W	MALm NAD+M NADHm OAm
YKL104C	F6P GA6P GLN GLU
YKL106W	4HPP AKG AKGm ASPm GLU GLUm OAm TYR
YKL120W	Hm OA OAm
YKL127W	G1P G6P R1P R5P
YKL132C	ADP ATP GLU PI THF THFG
YKL140W	AA ERGOST FFA SE SE100 SE120 SE140 SE141 SE160 SE161 SE180 SE181
YKL141W	FADH2m FADm FUMm QH2m Qm SUCCm
YKL152C	13PDG 23PDG 2PG 3PG
YKL165C	ADP ATP GMP GSN
YKL181W	AMP ATP PRPP R5P
YKL182W	3HC10ACP 3HC12ACP 3HC14ACP 3HC16ACP 3HC18ACP 3HC4ACP 3HC6ACP 3HC8ACP ACACP ACCOA ACP B2EACP C10 C10ACP C10COA C12 C12ACP C12COA C14 C14ACP C16 C16ACP C16COA C18 C18ACP C18COA C4ACP C6ACP C8ACP COA D2EACP H2EACP HD2EACP MALACP MALCOA NADP NADPH O2EACP OD2EACP T2EACP TCOA
YKL184W	CO2 ORN PTRSC
YKL188C	C10COA C10COAxt C12COA C12COAxt C141COA C141COAxt C161COA C161COAxt C16COA C16COAxt C181COA C181COAxt C18COA C18COAxt TCOA TCOAxt
YKL192C	NAD+M NADHm QH2m Qm
YKL194C	AMPm ATPm PPI THRm thrtrnaM trnathrM
YKL211C	4HBZ AN CHOR CO2 CPAD5P GLN GLU IGP PYR
YKL212W	PI PINS PINS100 PINS120 PINS140 PINS141 PINS160 PINS161 PINS180 PINS181 PINS35BP PINS3P PINS4P PINSS
YKL216W	DOROA H2O2 O2 OROA
YKL217W	Hxt LAC LACxt PYR PYRxt
YKR009C	HC10COA HC12COA HC14COA HC16COA HC18COA HC4COA HC6COA HC8COA KC10COA KC12COA KC14COA KC16COA KC18COA KC4COA KC6COA KC8COA NAD NADH
YKR031C	CHO PA PC PC100 PC120 PC140 PC141 PC160 PC161 PC180 PC181 PCS PCS100 PCS120 PCS140 PCS141 PCS160 PCS161 PCS180 PCS181
YKR039W	ALA ALAxt ARG ARGxt ASN ASNxt ASP ASPxt CYS CYSxt GLN GLNxt GLU GLUxt GLY GLYxt HIS HISxt Hxt ILE ILExt LEU LEUxt LYS LYSxt MET METxt ORN ORNxt PHE PHExt PRO PROxt SER SERxt THR THRxt TRP TRPxt TYR TYRxt VAL VALxt
YKR053C	ADP ATP DHSP PHSP PSPH SPH
YKR061W	2MANPD GDP GDPMAN MAN2PD
YKR067W	ACOAS AGL3P AT3P2 COA GL3P T3P2
YKR069W	PC2 SAH SAM UPRG
YKR080W	METHF METTHF NAD NADH
YKR089C	AA DAGLY FFA TAG TAG100 TAG120 TAG140 TAG141 TAG160 TAG161 TAG180 TAG181
YKR093W	DIPEP DIPEPxt Hxt OPEP OPEPxt PEPT PEPTxt
YKR097W	ADP ATP CO2 OA PEP
YLL012W	AA ERGOST FFA SE SE100 SE120 SE140 SE141 SE160 SE161 SE180 SE181
YLL018C	AMP ASP ATP PPI asptrna trnaasp
YLL043W	GL GLxt
YLL061W	Hxt MMET MMETxt
YLL062C	HCYS MET SAH SAM
YLR020C	AA ERGOST FFA SE SE100 SE120 SE140 SE141 SE160 SE161 SE180 SE181
YLR027C	4HPP AKG ASP GLU OA TYR
YLR028C	AICAR FTHF IMP PRFICA THF
YLR044C	ACAL CO2 PYR
YLR056W	EPST ERTROL NADP NADPH O2
YLR058C	GLY METTHF SER THF
YLR060W	AMP ATPm PHE PPI phetrna trnaphe
YLR081W	GLAC GLACxt GLC GLCxt
YLR089C	AKGm ALAm GLUm PYRm
YLR092W	SLF SLFxt
YLR100W	IIMZYMST IIZYMST MZYMST NADP NADPH ZYMST
YLR133W	ADP ATP CHO PCHO
YLR134W	ACAL CO2 PYR
YLR138W	Hxt NA NAxt
YLR142W	NAD+M NADHm P5Cm PROm
YLR146C	5MTA DSAM SPRM SPRMD
YLR153C	AC ACCOA AMP ATP COA PPI
YLR155C	ASN ASP NH3
YLR157C	ASN ASP NH3
YLR158C	ASN ASP NH3
YLR160C	ASN ASP NH3
YLR172C	CALH DPTH SAH SAM
YLR174W	AKG CO2 ICIT NADP NADPH OSUC
YLR180W	ATP MET PI PPI SAM
YLR195C	COA GLP TCOA TGLP
YLR209C	AD ADN ADNM ADm DA DG DIN DR1P DT DU GN GNm GSN GSNm HYXN INS PI PIm R1P RIPm THY URA XAN XTSINE
YLR231C	ALA AN HAN HKYN KYN
YLR237W	Hxt THIAMIN THIAMINxt
YLR240W	ADP ATP PINS PINS100 PINS120 PINS140 PINS141 PINS160 PINS161 PINS180 PINS181 PINS3P PINSS PINSS100 PINSS120 PINSS140 PINSS141 PINSS160 PINSS161 PINSS180 PINSS181
YLR245C	CYTD DC DU NH3 URI
YLR258W	GLYCOGEN UDP UDPG
YLR260W	ADP ATP DHSP PHSP PSPH SPH
YLR284C	T2C14COA T2C16COA T2C18COA T3C141COA T3C16COA T3C18COA
YLR299W	ALA ALAGLY CGLY RGT
YLR300W	13GLUCAN GLC
YLR303W	AC H2S HCYS MET METH OAHSER
YLR304C	CITm ICITm
YLR305C	ADP ATP PINS PINS100 PINS120 PINS140 PINS141 PINS160 PINS161 PINS180 PINS181 PINS4P PINSS PINSS100 PINSS120 PINSS140 PINSS141 PINSS160 PINSS161 PINSS180 PINSS181
YLR307W	AC CHIT CHITO
YLR308W	AC CHIT CHITO
YLR328W	ATP ATPm NAAD NAADm NAD+M NAMN NAMNm NMNM PPI PPIm
YLR342W	13GLUCAN UDP UDPG
YLR348C	MAL MALm PI PIm SUCC SUCCm
YLR354C	E4P F6P S7P T3P1
YLR355C	ABUTm ACLACm AKPm DHMVAm DHVALm NADPHm NADPm PANTm
YLR359W	AICAR AMP ASUC FUM SAICAR
YLR372W	C16COA C18COA C20COA C22COA C24COA CO2 COA KC18COA KC20COA KC22COA KC24COA KC26COA MALCOA
YLR377C	F6P FDP PI
YLR382C	AMPm ATPm LEU PPI leutrnaM trnaleuM
YLR420W	CAASP DOROA
YLR432W	IMP NAD NADH XMP
YLR433C	CMP CMPxx
YLR438W	AKG GLU GLUGSAL ORN
YLR450W	COA H3MCOA MVL NADP NADPH
YML004C	LGT MTHGXL RGT
YML008C	FEST SAH SAM ZYMST
YML022W	AD AMP PPI PRPP
YML035C	AD AMP IMP NH3 R5P
YML042W	ACAR ACCOA CAR COA
YML054C	FERIm FEROm LLACm PYRm
YML056C	IMP NAD NADH XMP
YML059C	AA FFA GROPC PC PC100 PC120 PC140 PC141 PC160 PC161 PC180 PC181 PCS PCS100 PCS120 PCS140 PCS141 PCS160 PCS161 PCS180 PCS181
YML070W	ADP ATP GLYN T3P2
YML075C	COA H3MCOA MVL NADP NADPH
YML082W	NH3 OBUT OSLHSER SUCC
YML100W	G6P TRE6P UDP UDPG
YML106W	OMP OROA PPI PRPP
YML110C	2NPMBm 2NPMMBm SAHm SAMm
YML120C	NAD+M NADHm QH2m Qm
YML123C	Hxt PI PIxt
YML126C	AACCOA ACCOA COA H3MCOA
YMR006C	AA FFA GROPC LPC
YMR008C	AA FFA GROPC LPC
YMR011W	FRU FRUxt GLC GLCxt MAN MANxt
YMR013C	CDP CTP DOL DOLP
YMR015C	ERTEOL ERTROL NADP NADPH O2
YMR056C	ADP ADPm ATP ATPm Hm PI PIm
YMR062C	ACCOAm COAm GLUm NAGLUm NAORNm ORNm
YMR083W	ACALm ETHm ETHxt NAD+M NADHm
YMR101C	4HBZ N4HBZ NPP PPI
YMR105C	G1P G6P R1P R5P
YMR108W	ABUTm ACLACm CO2m OBUTm PYRm
YMR113W	ADP ATP GLU PI THF THFG
YMR120C	AICAR FTHF IMP PRFICA THF
YMR145C	NAD NADH QH2m Qm
YMR169C	AC ACAL NAD NADH
YMR170C	AC ACAL NAD NADH
YMR189W	CO2m GLYm LIPOm SAPm
YMR202W	EPST FEST
YMR205C	ADP ATP F6P FDP
YMR207C	ACCOAm ADPm ATPm CO2 MALCOAM PIm
YMR208W	ADP ATP CDP CTP GDP GTP MVL PMVL UDP UTP
YMR217W	AMP ATP GLN GLU GMP PPI XMP
YMR220W	ADP ATP PMVL PPMVL
YMR246W	AMP ATP C141 C141COA C16 C161 C161COA C16COA C18 C181 C181COA C18COA COA PPI
YMR250W	CO2 GABA GLU
YMR261C	G6P TRE6P UDP UDPG
YMR267W	PIm PPIm
YMR271C	OMP OROA PPI PRPP
YMR272C	DCER NADH NADP O2 PCER
YMR284W	AHM AIR
YMR293C	GBAD GBAT NH3
YMR296C	C16COA CO2 COA DHSPH SER
YMR298W	COA DCER LACOA PCER PSPH SPH
YMR300C	GLN GLU PPI PRAM PRPP
YMR303C	ACAL ETH ETHxt NAD NADH
YMR306W	13GLUCAN UDP UDPG
YMR313C	AA DAGLY FFA TAG TAG100 TAG120 TAG140 TAG141 TAG160 TAG161 TAG180 TAG181
YMR316W	AMP ATP PPI SER sertrna trnaser
YNL009W	AKG CO2 ICIT NADP NADPH OSUC
YNL037C	AKGm CO2m ICITm NAD+M NADHm
YNL071W	ACCOAm ACDLIPO COAm DHLIPO
YNL073W	AMPm ATPm LTRNAm LYSm PPIm lystrnaM
YNL104C	ACCOAm COAm IPPMALm OIVALm
YNL106C	PI PINS PINS100 PINS120 PINS140 PINS141 PINS160 PINS161 PINS180 PINS181 PINS35BP PINS3P PINS45BP PINS4P PINSS
YNL117W	ACCOA COA GLX MAL
YNL130C	CDPCHO CMP DAGLY PC PC100 PC120 PC140 PC141 PC160 PC161 PC180 PC181 PCS PCS100 PCS120 PCS140 PCS141 PCS160 PCS161 PCS180 PCS181
YNL141W	AD ADN DA DIN HYXN INS NH3
YNL142W	NH3 NH3xt
YNL169C	CO2m PEm PSm
YNL192W	CHIT UDP UDPNAG
YNL202W	T1C18COA T2C141COA T2C161COA T2C181COA T2C2COA T3C141COA T3C16COA T3C18COA
YNL220W	ASP ASUC GDP GTP IMP PI
YNL241C	D6PGL G6P NADP NADPH
YNL247W	AMP ATP CYS PPI cystrna trnacys
YNL256W	AHHMD AHHMP AMP ATP DHP DHPT GLAL PABA PPI
YNL267W	ADP ATP PINS PINS100 PINS120 PINS140 PINS141 PINS160 PINS161 PINS180 PINS181 PINS4P PINSS PINSS100 PINSS120 PINSS140 PINSS141 PINSS160 PINSS161 PINSS180 PINSS181
YNL268W	Hxt LYS LYSxt
YNL270C	ARG ARGxt Hxt
YNL277W	ACCOA COA HSER OAHSER
YNL280C	DMZYMST IGST NADP NADPH
YNL292W	PURI5P R5P URA
YNL316C	CO2 PHEN PHPYR
YNL318C	GLAC GLACxt
YNL325C	PI PINS35BP PINS3P
YNR001C	ACCOAm CITm COAm OAm
YNR008W	DAGLY LPL PC PC100 PC120 PC140 PC141 PC160 PC161 PC180 PC181 PCS PCS100 PCS120 PCS140 PCS141 PCS160 PCS161 PCS180 PCS181 TAG TAG100 TAG120 TAG140 TAG141 TAG160 TAG161 TAG180 TAG181
YNR012W	ADP ATP CMP CYTD GDP GTP UMP URI
YNR013C	Hxt PI PIxt
YNR016C	ACCOA ADP ATP CO2 MALCOA PI
YNR019W	ACOAS COA ERGOST SE SE100 SE120 SE140 SE141 SE160 SE161 SE180 SE181
YNR033W	ADCHOR CHOR GLN GLU
YNR034W	D6PGC D6PGL
YNR041C	4HBZ N4HBZ NPP PPI
YNR043W	ADP ATP CO2 IPPP PI PPMVL
YNR050C	AMASA GLU NADP NADPH SACP
YNR056C	BT BTxt Hxt
YNR057C	ADP ATP CO2 DANNA DTB PI
YNR058W	AONA DANNA SAM SAMOB
YNR072W	FRU FRUxt GLC GLCxt MAN MANxt
YOL011W	AA FFA GROPC LPC
YOL020W	ALA ALAxt CYS CYSxt GLY GLYxt Hxt PHE PHExt TRP TRPxt TYR TYRxt
YOL033W	AMPm ATPm GLUm GTRNAm PPIm
YOL049W	ADP ATP GC GLY PI RGT
YOL052C	CO2 DSAM SAM
YOL055C	ADP AHM AHMP AHMPP ATP
YOL056W	2PG 3PG
YOL058W	AMP ARGSUCC ASP ATP CITR PPI
YOL059W	GL3P NAD NADH T3P2
YOL061W	AMP ATP PRPP R5P
YOL062C	AMP AMPxx
YOL064C	AMP PAP PI
YOL065C	PI PINS45BP PINS4P
YOL086C	ACAL ETH ETHxt NAD NADH
YOL096C	2NMHMBm QH2m SAHm SAMm
YOL097C	AMP ATP PPI TRPm trnatrp trptrna
YOL103W	Hxt MIxt MYOI
YOL126C	MAL NAD NADH OA
YOL136C	ADP ATP F26P F6P
YOL140W	AKGm GLUm NAGLUSm NAORNm
YOL156W	FRU FRUxt GLAC GLACxt GLC GLCxt MAN MANxt
YOR011W	DMZYMST DMZYMSTxt EPST EPSTxt ERDIOLxt ERG722OST ERGOST ERGOSTxt ERTEOL ERTEOLxt FEST FESTxt LNST LNSTxt ZYMST ZYMSTxt
YOR040W	LACm LGTm RGTm
YOR071C	Hxt THIAMIN THIAMINxt
YOR074C	DHF DTMP DUMP METTHF
YOR081C	AA DAGLY TAG TAG100 TAG120 TAG140 TAG141 TAG160 TAG161 TAG180 TAG181
YOR095C	R5P RL5P
YOR099W	2MANPD GDP GDPMAN MAN2PD
YOR100C	ACAR ACARm CAR CARm
YOR109W	PI PINS PINS100 PINS120 PINS140 PINS141 PINS160 PINS161 PINS180 PINS181 PINS35BP PINS3P PINS45BP PINS4P PINSS
YOR128C	AIR CAIR CO2
YOR130C	Hm ORN ORNm
YOR142W	ADPm ATPm COAm ITCCOAm ITCm PIm
YOR143C	ADP AMP ATP THIAMIN TPP TPPP
YOR168W	AMP ATP GLN PPI glntrna
YOR171C	ADP ATP DHSP PHSP PSPH SPH
YOR176W	PPIXm PTHm
YOR180C	T2C14COA T2C16COA T2C18COA T2C2COA T3C141COA T3C16COA T3C18COA T3C2COA
YOR184W	3PSER AKG GLU OHB PHP PHT
YOR190W	13GLUCAN GLC
YOR192C	Hxt THIAMIN THIAMINxt
YOR202W	DIMGP IMACP
YOR209C	NAC NACm NAMN NAMNm PPI PPIm PRPP PRPPm
YOR221C	ACPm COAm MALACPm MALCOAM
YOR222W	AKG AKGm OXA OXAm
YOR236W	DHF DHFm NADP NADPH NADPHm NADPm THF THFm
YOR241W	ADP ATP GLU PI THF THFG
YOR245C	ACOAS COA DAGLY TAG TAG100 TAG120 TAG140 TAG141 TAG160 TAG161 TAG180 TAG181
YOR278W	HMB UPRG
YOR317W	AMP ATP C12 C12COA C14 C16 C16COA COA PPI TCOA
YOR321W	DOLMANP DOLP MANNAN
YOR323C	GLUGSAL GLUP NAD NADH NADP NADPH PI
YOR335C	ALA AMP ATP PPI alatrna trnaala
YOR347C	ADP ATP PEP PYR
YOR348C	ALA ALAxt GABA GABAxt GLY GLYxt Hxt PRO PROxt
YOR360C	AMP CMP DAMP GMP IMP cAMP cCMP cGMP cIMP cdAMP
YOR374W	ACALm ACm NAD+M NADHm NADPHm NADPm
YOR375C	AKG GLU NADP NADPH NH3
YOR388C	CO2 FOR NAD NADH
YOR393W	2PG PEP
YPL023C	METTHFm MTHFm NADPHm NADPm
YPL028W	AACCOA ACCOA COA
YPL036W	ADP ATP Hxt PI
YPL040C	AMPm ATPm ILE PPIm iletrnaM trnaileM
YPL053C	2MANPD GDP GDPMAN MAN2PD
YPL057C	GDPMAN IPDC IPPC MIPDC MIPPC
YPL061W	AC ACAL NADP NADPH
YPL087W	DCER PCER PSPH SPH
YPL091W	NADP NADPH OGT RGT
YPL097W	AMPm ATPm PPIm TYR trnatyrM tyrtrnaM
YPL104W	AMPm ASPm ATPm PPIm asptrnaM trnaaspM
YPL110C	CHO GL3P GROPC
YPL111W	ARG ORN UREA
YPL117C	DMPP IPPP
YPL134C	AKG AKGm OXA OXAm
YPL147W	C10COA C10COAxt C12COA C12COAxt C141COA C141COAxt C161COA C161COAxt C16COA C16COAxt C181COA C181COAxt C18COA C18COAxt TCOA TCOAxt
YPL148C	ACP COA PAP
YPL160W	AMP ATP LEU PPI leutrna trnaleu
YPL172C	4HBZ N4HBZ NPP PPI
YPL188W	ADP ADPm ATP ATPm NAD NAD+M NADP NADPm
YPL212C	PURI5P R5P URA
YPL214C	ADP AHMPP ATP PPI THMP THZ THZP
YPL231W	3HC10ACP 3HC12ACP 3HC14ACP 3HC16ACP 3HC18ACP 3HC4ACP 3HC6ACP 3HC8ACP ACACP ACP ACTACACP C10ACP C12ACP C14ACP C16ACP C4ACP C6ACP C8ACP CO2 MALACP NADP NADPH OC10ACP OC12ACP OC14ACP OC16ACP OC18ACP OC6ACP OC8ACP
YPL258C	ADP AHM AHMP ATP
YPL262W	FUM FUMm MAL MALm
YPL265W	ALA ALAxt ASN ASNxt ASP ASPxt GLN GLNxt GLU GLUxt GLY GLYxt Hxt SER SERxt
YPL266W	2N6H 2NPMP SAH SAM
YPL268W	DAGLY PINS45BP TPI
YPL273W	HCYS MET SAH SAM
YPL274W	Hxt SAM SAMxt
YPL281C	2PG PEP
YPR001W	ACCOAm CITm COAm OAm
YPR006C	GLX ICIT SUCC
YPR021C	ASP ASPm GLU GLUm Hm
YPR026W	GLC TRE
YPR033C	AMP ATP HHTRNA HIS HTRNA PPI
YPR035W	ADP ATP GLN GLU NH3 PI
YPR047W	AMPm ATPm PHE PPIm phetrnaM trnapheM
YPR060C	CHOR PHEN
YPR062W	CYTS NH3 URA
YPR069C	5MTA PTRSC SAM SPRMD
YPR074C	E4P F6P R5P S7P T3P1 XUL5P
YPR081C	AMP ATP GLY PPI glytrna trnagly
YPR082C	ADP ATP DT DTMP
YPR113W	CDPDG CMP MYOI PINS PINS100 PINS120 PINS140 PINS141 PINS160 PINS161 PINS180 PINS181 PINSS PINSS100 PINSS120 PINSS140 PINSS141 PINSS160 PINSS161 PINSS180 PINSS181
YPR121W	ADP AHM AHMP ATP
YPR138C	NH3 NH3xt
YPR145W	AMP ASN ASP ATP GLN GLU PPI
YPR160W	G1P GLYCOGEN PI
YPR167C	H2SO3 OTHIO PAP PAPS RTHIO
YPR176C	4HBZ N4HBZ NPP PPI
YPR183W	DOLMANP DOLP GDP GDPMAN

## Sheet: iIN800_modified
Reaction_ID	Reaction
GLK1_1	GLC + ATP -> G6P + ADP
GLK1_2	MAN + ATP -> MAN6P + ADP
GLK1_3	bDGLC + ATP -> bDG6P + ADP
HXK1_1	bDGLC + ATP -> G6P + ADP
HXK1_2	GLC + ATP -> G6P + ADP
HXK1_3	MAN + ATP -> MAN6P + ADP
HXK1_4	ATP + FRU -> ADP + F6P
HXK2_1	bDGLC + ATP -> G6P + ADP
HXK2_2	GLC + ATP -> G6P + ADP
HXK2_3	MAN + ATP -> MAN6P + ADP
HXK2_4	ATP + FRU -> ADP + F6P
PGI1_1	G6P <-> F6P
PGI1_2	G6P <-> bDG6P
PGI1_3	bDG6P <-> F6P
PFK2	F6P + ATP -> FDP + ADP
PFK1_1	F6P + ATP -> FDP + ADP
PFK1_2	ATP + TAG6P -> ADP + TAG16P
PFK1_3	ATP + S7P -> ADP + S17P
FBA1	FDP <-> T3P2 + T3P1
TPI1	T3P2 <-> T3P1
TDH1	T3P1 + PI + NAD <-> NADH + 13PDG
TDH2	T3P1 + PI + NAD <-> NADH + 13PDG
TDH3	T3P1 + PI + NAD <-> NADH + 13PDG
PGK1	13PDG + ADP <-> 3PG + ATP
GPM1_1	13PDG <-> 23PDG
GPM1_2	3PG <-> 2PG
GPM2	3PG <-> 2PG
GPM3	3PG <-> 2PG
ENO1	2PG <-> PEP
ENO2	2PG <-> PEP
ERR1_1	2PG <-> PEP
ERR2	2PG <-> PEP
ERR1_2	2PG <-> PEP
CDC19	PEP + ADP -> PYR + ATP
PYK2	PEP + ADP -> PYR + ATP
PDA1	PYRm + LIPOm -> ACDLIPO + CO2m
LAT1	ACDLIPO + COAm -> ACCOAm + DHLIPO
LPD1	DHLIPO + NAD+M -> LIPOm + NADHm
CIT1	ACCOAm + OAm -> COAm + CITm
CIT2	ACCOA + OA -> COA + CIT
CIT3	ACCOAm + OAm -> COAm + CITm
ACO1	CITm <-> ICITm
YJL200C	CITm <-> ICITm
IDH1	ICITm + NAD+M -> CO2m + NADHm + AKGm
IDP1_1	ICITm + NADPm -> NADPHm + OSUCm
IDP2_1	ICIT + NADP -> NADPH + OSUC
IDP3_1	ICIT + NADP -> NADPH + OSUC
IDP1_2	OSUCm -> CO2m + AKGm
IDP2_2	OSUC -> CO2 + AKG
IDP3_2	OSUC -> CO2 + AKG
KGD1	AKGm + NAD+M + COAm -> CO2m + NADHm + SUCCOAm
LSC2	ATPm + SUCCm + COAm <-> ADPm + PIm + SUCCOAm
LSC1	ATPm + ITCm + COAm <-> ADPm + PIm + ITCCOAm
SDH3_1	SUCCm + FADm <-> FUMm + FADH2m
YEL047C	FADH2m + FUM -> SUCC + FADm
OSM1	FADH2m + FUMm -> SUCCm + FADm
FUM1_1	FUMm <-> MALm
FUM1_2	FUM <-> MAL
MDH1	MALm + NAD+M <-> NADHm + OAm
MDH3	MAL + NAD <-> NADH + OA
MDH2	MAL + NAD <-> NADH + OA
ICL1	ICIT -> GLX + SUCC
ICL2	ICIT -> GLX + SUCC
DAL7	ACCOA + GLX -> COA + MAL
MLS1	ACCOA + GLX -> COA + MAL
PCK1	OA + ATP -> PEP + CO2 + ADP
FBP1	FDP -> F6P + PI
PYC1	PYR + ATP + CO2 -> ADP + OA + PI
PYC2	PYR + ATP + CO2 -> ADP + OA + PI
MAE1	MALm + NADPm -> CO2m + NADPHm + PYRm
ZWF1	G6P + NADP <-> D6PGL + NADPH
SOL1	D6PGL -> D6PGC
SOL2	D6PGL -> D6PGC
SOL3	D6PGL -> D6PGC
SOL4	D6PGL -> D6PGC
GND2	D6PGC + NADP -> NADPH + CO2 + RL5P
GND1	D6PGC + NADP -> NADPH + CO2 + RL5P
RPE1	RL5P <-> XUL5P
RKI1	RL5P <-> R5P
TKL2_1	R5P + XUL5P <-> T3P1 + S7P
TKL2_2	XUL5P + E4P <-> F6P + T3P1
TKL1_1	R5P + XUL5P <-> T3P1 + S7P
TKL1_2	XUL5P + E4P <-> F6P + T3P1
TAL1	T3P1 + S7P <-> E4P + F6P
YGR043C	T3P1 + S7P <-> E4P + F6P
RBK1_1	RIB + ATP -> R5P + ADP
RBK1_2	DRIB + ATP -> DR5P + ADP
PGM1_1	R1P <-> R5P
PGM1_2	G1P <-> G6P
PGM2_1	R1P <-> R5P
PGM2_2	G1P <-> G6P
PMI40	MAN6P <-> F6P
SEC53	MAN6P <-> MAN1P
PSA1	GTP + MAN1P -> PPI + GDPMAN
PFK26	ATP + F6P -> ADP + F26P
PFK27	ATP + F6P -> ADP + F26P
FBP26	F26P -> F6P + PI
U1_	F1P + ATP -> FDP + ADP
SOR1	SOT + NAD -> FRU + NADH
GAL1	GLAC + ATP -> GAL1P + ADP
GAL7_1	UTP + GAL1P <-> PPI + UDPGAL
GAL10	UDPGAL <-> UDPG
YHL012W	G1P + UTP <-> UDPG + PPI
UGP1	G1P + UTP <-> UDPG + PPI
YBR184W_1	MELI -> GLC + GLAC
YBR184W_2	DFUC -> GLC + GLAC
YBR184W_3	RAF -> GLAC + SUC
YBR184W_4	GLACL <-> MYOI + GLAC
YBR184W_5	EPM <-> MAN + GLAC
YBR184W_6	GGL <-> GL + GLAC
YBR184W_7	MELT <-> SOT + GLAC
MAL32	MLT -> 2 GLC
YGR287C	MLT -> 2 GLC
MAL12	MLT -> 2 GLC
YIL172C	MLT -> 2 GLC
YJL216C	MLT -> 2 GLC
FSP2_1	MLT -> 2 GLC
FSP2_2	GA1GLC -> GLAC + GLC
GAL7_2	UDPG + GAL1P <-> G1P + UDPGAL
TPS1	UDPG + G6P -> UDP + TRE6P
TSL1	UDPG + G6P -> UDP + TRE6P
TPS3	UDPG + G6P -> UDP + TRE6P
TPS2	TRE6P -> TRE + PI
ATH1	TRE -> 2 GLC
NTH2	TRE -> 2 GLC
NTH1	TRE -> 2 GLC
GLC3	GLYCOGEN + PI -> G1P
GPH1	GLYCOGEN + PI -> G1P
GSY1	UDPG -> UDP + GLYCOGEN
GSY2	UDPG -> UDP + GLYCOGEN
ACS1	ATP + AC + COA -> AMP + PPI + ACCOA
ACS2	ATP + AC + COA -> AMP + PPI + ACCOA
SFA1_1	FALD + RGT + NAD <-> FGT + NADH
YJL068C	FGT <-> RGT + FOR
PDC6	PYR -> CO2 + ACAL
PDC5	PYR -> CO2 + ACAL
PDC1	PYR -> CO2 + ACAL
ACH1	ACCOA -> COA + AC
LYS21	ACCOA + AKG -> HCIT + COA
LYS20_1	ACCOA + AKG -> HCIT + COA
LYS20_2	ACCOAm + AKGm -> HCITm + COAm
ADH4	ETH + NAD <-> ACAL + NADH
ADH3	ETHm + NAD+M <-> ACALm + NADHm
ADH2	ETH + NAD <-> ACAL + NADH
ADH5	ETH + NAD <-> ACAL + NADH
ADH1	ETH + NAD <-> ACAL + NADH
SFA1_2	ETH + NAD <-> ACAL + NADH
GLO1	RGT + MTHGXL <-> LGT
GLO2	LGT -> RGT + LAC
GLO4	LGTm -> RGTm + LACm
IPP1	PPI -> 2 PI
PPA2	PPIm -> 2 PIm
U2_	FOR + Qm -> QH2m + CO2 + 2 Hxt
NDI1	NADHm + Qm -> QH2m + NAD+M
NDH2	NADH + Qm -> QH2m + NAD
NDH1	NADH + Qm -> QH2m + NAD
NCP1	NADPH + 2 FERIm -> NADP + 2 FEROm
SDH3_2	FADH2m + Qm <-> FADm + QH2m
RIP1	QH2m + 2 FERIm + 1.500000 Hm -> Qm + 2 FEROm
COX1	4 FEROm + O2m + 6 Hm -> 4 FERIm
ATP1	ADPm + PIm -> ATPm + 3 Hm
CYB2	2 FERIm + LLACm -> PYRm + 2 FEROm
DLD1	2 FERIm + LACm -> PYRm + 2 FEROm
YPL275W	FOR + NAD -> CO2 + NADH
YPL276W	FOR + NAD -> CO2 + NADH
FDH1	FOR + NAD -> CO2 + NADH
DUR1_1	ATP + UREA + CO2 <-> ADP + PI + UREAC
DUR1_2	UREAC -> 2 NH3 + 2 CO2
NIT2_1	ACNL -> INAC + NH3
ECM17	H2SO3 + 3 NADPH <-> H2S + 3 NADP
FAA1_1	ATP + C12 + COA -> AMP + PPI + C12COA
FAA1_2	ATP + C14 + COA -> AMP + PPI + TCOA
FAA1_3	ATP + C16 + COA -> AMP + PPI + C16COA
FAA2_1	ATP + C10 + COA -> AMP + PPI + C10COA
FAA2_2	ATP + C12 + COA -> AMP + PPI + C12COA
FAA3_1	ATP + C16 + COA -> AMP + PPI + C16COA
FAA3_2	ATP + C18 + COA -> AMP + PPI + C18COA
FAA4_1	ATP + C16 + COA -> AMP + PPI + C16COA
FAA4_2	ATP + C18 + COA -> AMP + PPI + C18COA
FAT1_6	ATP + C24 + COA -> AMP + PPI + C24COA
FAT1_7	ATP + C26 + COA -> AMP + PPI + C26COA
FAT1_1	ATP + C16 + COA -> AMP + PPI + C16COA
FAT1_2	ATP + C18 + COA -> AMP + PPI + C18COA
FAT1_3	ATP + C161 + COA -> AMP + PPI + C161COA
FAT1_4	ATP + C181 + COA -> AMP + PPI + C181COA
FAT1_5	ATP + C141 + COA -> AMP + PPI + C141COA
FAA4_3	ATP + C161 + COA -> AMP + PPI + C161COA
FAA4_4	ATP + C181 + COA -> AMP + PPI + C181COA
FAA4_5	ATP + C141 + COA -> AMP + PPI + C141COA
PXA1_1	C12COAxt <-> C12COA
PXA2_1	C12COAxt <-> C12COA
PXA1_2	TCOAxt <-> TCOA
PXA2_2	TCOAxt <-> TCOA
PXA1_3	C10COAxt <-> C10COA
PXA2_3	C10COAxt <-> C10COA
PXA1_4	C16COAxt <-> C16COA
PXA2_4	C16COAxt <-> C16COA
PXA1_5	C18COAxt <-> C18COA
PXA2_5	C18COAxt <-> C18COA
PXA1_6	C161COAxt <-> C161COA
PXA2_6	C161COAxt <-> C161COA
PXA1_7	C181COAxt <-> C181COA
PXA2_7	C181COAxt <-> C181COA
PXA1_8	C141COAxt <-> C141COA
PXA2_8	C141COAxt <-> C141COA
POT1_3	KC14COA + COA -> C12COA + ACCOA
FOX2_3	HC14COA + NAD -> KC14COA + NADH
FOX1_3	T2C14COA -> HC14COA
POX1_3	TCOA + O2 -> H2O2 + T2C14COA
POT1_2	KC16COA + COA -> TCOA + ACCOA
FOX2_2	HC16COA + NAD -> KC16COA + NADH
FOX1_2	T2C16COA -> HC16COA
POX1_2	C16COA + O2 -> H2O2 + T2C16COA
POT1_1	KC18COA + COA -> C16COA + ACCOA
FOX2_1	HC18COA + NAD -> KC18COA + NADH
FOX1_1	T2C18COA -> HC18COA
POX1_1	C18COA + O2 -> H2O2 + T2C18COA
POX1_4	C12COA + O2 -> H2O2 + D2C12COA
FOX1_4	T2C12COA -> HC12COA
FOX2_4	HC12COA + NAD -> KC12COA + NADH
POT1_4	KC12COA + COA -> ACCOA + C10COA
POX1_5	C10COA + O2 -> H2O2 + D2C10COA
FOX1_5	T2C10COA -> HC10COA
FOX2_5	HC10COA + NAD -> KC10COA + NADH
POT1_5	KC10COA + COA -> ACCOA + C8COA
POX1_6	C8COA + O2 -> H2O2 + D2C8COA
FOX1_6	D2C8COA -> HC8COA
FOX2_6	HC8COA + NAD -> KC8COA + NADH
POT1_6	KC8COA + COA -> ACCOA + C6COA
POX1_7	C6COA + O2 -> H2O2 + D2C6COA
FOX1_7	D2C6COA -> HC6COA
FOX2_7	HC6COA + NAD -> KC6COA + NADH
POT1_7	KC6COA + COA -> ACCOA + C4COA
POX1_8	C4COA + O2 -> H2O2 + D2C4COA
FOX1_8	D2C4COA -> HC4COA
FOX2_8	HC4COA + NAD -> KC4COA + NADH
POT1_8	KC4COA + COA -> 2 ACCOA
POX1_9	C161COA + O2 -> H2O2 + T2C161COA
POX1_10	C181COA + O2 -> H2O2 + T2C181COA
POX1_11	C141COA + O2 -> H2O2 + T2C141COA
POX1_12	FFAEVNCOA + O2 -> H2O2 + T3C2COA
SPS19_1	T2C161COA -> T3C16COA
SPS19_2	T2C181COA -> T1C18COA
SPS19_3	T2C141COA -> T3C141COA
SPS19_4	T2C2COA -> T3C16COA
SPS19_5	T2C2COA -> T3C18COA
SPS19_6	T2C2COA -> T3C141COA
ECI1_1	T3C16COA -> T2C16COA
ECI1_2	T3C18COA -> T2C18COA
ECI1_3	T3C141COA -> T2C14COA
DCI1_1	T3C16COA -> T2C16COA
DCI1_2	T3C18COA -> T2C18COA
DCI1_3	T3C141COA -> T2C14COA
DCI1_4	T3C2COA -> T2C2COA
ERG10	2 ACCOA <-> COA + AACCOA
ACP1	NADHm + Qm -> NAD+M + QH2m
HFA1	ACCOAm + ATPm + CO2 <-> MALCOAM + ADPm + PIm
MCT1	MALCOAM + ACPm <-> MALACPm + COAm
UAcyl_1_1	ACACP <-> ACACPM
CEM1_1	ACACPM + MALACPm -> ACTACACPM + ACPm + CO2m
OAR1_1	ACTACACPM + NADPHm <-> 3HC4ACPM + NADPm
HTD2_1	3HC4ACPM -> B2EACPM
ETR1_1	B2EACPM + NADPHm <-> C4ACP + NADPm
UAcyl_2_1	C4ACP <-> C4ACPM
CEM1_2	C4ACPM + MALACPm -> OC6ACPM + ACPm + CO2m
OAR1_2	OC6ACPM + NADPHm <-> 3HC6ACPM + NADPm
HTD2_2	3HC6ACPM -> H2EACPM
ETR1_2	H2EACPM + NADPHm <-> C6ACPM + NADPm
UAcyl_3_1	C6ACP <-> C6ACPM
CEM1_3	C6ACPM + MALACPm -> OC8ACPM + ACPm + CO2m
OAR1_3	OC8ACPM + NADPHm <-> 3HC8ACPM + NADPm
HTD2_3	3HC8ACPM -> O2EACPM
ETR1_3	O2EACPM + NADPHm <-> C8ACPM + NADPm
UAcyl_4_1	C8ACP <-> C8ACPM
CEM1_4	C8ACPM + MALACPm -> OC10ACPM + ACPm + CO2m
OAR1_4	OC10ACPM + NADPHm <-> 3HC10ACPM + NADPm
HTD2_4	3HC10ACPM -> D2EACPM
ETR1_4	D2EACPM + NADPHm <-> C10ACPM + NADPm
UAcyl_5_1	C10ACP <-> C10ACPM
CEM1_5	C10ACPM + MALACPm -> OC12ACPM + ACPm + CO2m
OAR1_5	OC12ACPM + NADPHm <-> 3HC12ACPM + NADPm
HTD2_5	3HC12ACPM -> D2EACPM
ETR1_5	D2EACPM + NADPHm <-> C12ACPM + NADPm
UAcyl_6_1	C12ACP <-> C12ACPM
CEM1_6	C12ACPM + MALACPm -> OC14ACPM + ACPm + CO2m
OAR1_6	OC14ACPM + NADPHm <-> 3HC14ACPM + NADPm
HTD2_6	3HC14ACPM -> T2EACPM
ETR1_6	T2EACPM + NADPHm <-> C14ACPM + NADPm
UAcyl_7_1	C14ACP <-> C14ACPM
CEM1_7	C14ACPM + MALACPm -> OC16ACPM + ACPm + CO2m
OAR1_7	OC16ACPM + NADPHm <-> 3HC16ACPM + NADPm
HTD2_7	3HC16ACPM -> HD2EACPM
ETR1_7	HD2EACPM + NADPHm <-> C16ACPM + NADPm
UAcyl_8_1	C16ACP <-> C16ACPM
CEM1_8	C16ACPM + MALACPm -> OC18ACPM + ACPm + CO2m
OAR1_8	OC18ACPM + NADPHm <-> 3HC18ACPM + NADPm
HTD2_8	3HC18ACPM -> OD2EACPM
ETR1_8	OD2EACPM + NADPHm <-> C18ACPM + NADPm
UAcyl_8_2	C18ACPM <-> C18ACP
ACC1	ACCOA + ATP + CO2 <-> MALCOA + ADP + PI
FAS1_1	MALCOA + ACP <-> MALACP + COA
FAS1_s	ACCOA + ACP <-> ACACP + COA
FAS2_1_1	ACACP + MALACP -> ACTACACP + ACP + CO2
FAS2_1_2	ACTACACP + NADPH <-> 3HC4ACP + NADP
FAS1_1_1	3HC4ACP -> B2EACP
FAS1_1_2	B2EACP + NADPH <-> C4ACP + NADP
FAS2_2_1	C4ACP + MALACP -> OC6ACP + ACP + CO2
FAS2_2_2	OC6ACP + NADPH <-> 3HC6ACP + NADP
FAS1_2_1	3HC6ACP -> H2EACP
FAS1_2_2	H2EACP + NADPH <-> C6ACP + NADP
FAS2_3_1	C6ACP + MALACP -> OC8ACP + ACP + CO2
FAS2_3_2	OC8ACP + NADPH <-> 3HC8ACP + NADP
FAS1_3_1	3HC8ACP -> O2EACP
FAS1_3_2	O2EACP + NADPH <-> C8ACP + NADP
FAS2_4_1	C8ACP + MALACP -> OC10ACP + ACP + CO2
FAS2_4_2	OC10ACP + NADPH <-> 3HC10ACP + NADP
FAS1_4_1	3HC10ACP -> D2EACP
FAS1_4_2	D2EACP + NADPH <-> C10ACP + NADP
FAS2_5_1	C10ACP + MALACP -> OC12ACP + ACP + CO2
FAS2_5_2	OC12ACP + NADPH <-> 3HC12ACP + NADP
FAS1_5_1	3HC12ACP -> D2EACP
FAS1_5_2	D2EACP + NADPH <-> C12ACP + NADP
FAS2_6_1	C12ACP + MALACP -> OC14ACP + ACP + CO2
FAS2_6_2	OC14ACP + NADPH <-> 3HC14ACP + NADP
FAS1_6_1	3HC14ACP -> T2EACP
FAS1_6_2	T2EACP + NADPH <-> C14ACP + NADP
FAS2_7_1	C14ACP + MALACP -> OC16ACP + ACP + CO2
FAS2_7_2	OC16ACP + NADPH <-> 3HC16ACP + NADP
FAS1_7_1	3HC16ACP -> HD2EACP
FAS1_7_2	HD2EACP + NADPH <-> C16ACP + NADP
FAS2_8_1	C16ACP + MALACP -> OC18ACP + ACP + CO2
FAS2_8_2	OC18ACP + NADPH <-> 3HC18ACP + NADP
FAS1_8_1	3HC18ACP -> OD2EACP
FAS1_8_2	OD2EACP + NADPH <-> C18ACP + NADP
FAS1_4_f	C10ACP -> C10 + ACP
FAS1_5_f	C12ACP -> C12 + ACP
FAS1_6_f	C14ACP -> C14 + ACP
FAS1_7_f	C16ACP -> C16 + ACP
FAS1_8_f	C18ACP -> C18 + ACP
FAS1_4_c	C10ACP + COA <-> C10COA + ACP
FAS1_5_c	C12ACP + COA <-> C12COA + ACP
FAS1_6_c	C14ACP + COA <-> TCOA + ACP
FAS1_7_c	C16ACP + COA <-> C16COA + ACP
FAS1_8_c	C18ACP + COA <-> C18COA + ACP
OLE1_c14	TCOA + O2 -> C141COA
OLE1_c16	C16COA + O2 -> C161COA
OLE1_c18	C18COA + O2 -> C181COA
ELO1_1	C12COA + MALCOA -> KC14COA + COA + CO2
IFA38_1	KC14COA + NADPH -> HC14COA + NADP
Uelo_1	HC14COA -> T2C14COA
TSC13_1	T2C14COA + NADPH -> TCOA + NADP
ELO1_2	TCOA + MALCOA -> KC16COA + COA + CO2
IFA38_2	KC16COA + NADPH -> HC16COA + NADP
Uelo_2	HC16COA -> T2C16COA
TSC13_2	T2C16COA + NADPH -> C16COA + NADP
ELO2_3	C16COA + MALCOA -> KC18COA + COA + CO2
ELO3_3	C16COA + MALCOA -> KC18COA + COA + CO2
IFA38_3	KC18COA + NADPH -> HC18COA + NADP
Uelo_3	HC18COA -> T2C18COA
TSC13_3	T2C18COA + NADPH -> C18COA + NADP
ELO2_4	C18COA + MALCOA -> KC20COA + COA + CO2
ELO3_4	C18COA + MALCOA -> KC20COA + COA + CO2
IFA38_4	KC20COA + NADPH -> HC20COA + NADP
Uelo_4	HC20COA -> T2C20COA
TSC13_4	T2C20COA + NADPH -> C20COA + NADP
ELO2_5	C20COA + MALCOA -> KC22COA + COA + CO2
ELO3_5	C20COA + MALCOA -> KC22COA + COA + CO2
IFA38_5	KC22COA + NADPH -> HC22COA + NADP
Uelo_5	HC22COA -> T2C22COA
TSC13_5	T2C22COA + NADPH -> C22COA + NADP
ELO2_6	C22COA + MALCOA -> KC24COA + COA + CO2
ELO3_6	C22COA + MALCOA -> KC24COA + COA + CO2
IFA38_6	KC24COA + NADPH -> HC24COA + NADP
Uelo_6	HC24COA -> T2C24COA
TSC13_6	T2C24COA + NADPH -> C24COA + NADP
ELO2_7	C24COA + MALCOA -> KC26COA + COA + CO2
ELO3_7	C24COA + MALCOA -> KC26COA + COA + CO2
IFA38_7	KC26COA + NADPH -> HC26COA + NADP
Uelo_7	HC26COA -> T2C26COA
TSC13_7	T2C26COA + NADPH -> C26COA + NADP
Pool_AcylCoA	0.008290 C10COA + 0.008277 C12COA + 0.019114 TCOA + 0.005707 C141COA + 0.154233 C16COA + 0.604950 C161COA + 0.037531 C18COA + 0.161896 C181COA -> ACOAS
Pool_Acyl_acid	0.031552 C10COA + 0.029970 C12COA + 0.053571 TCOA + 0.018042 C141COA + 0.188729 C16COA + 0.476544 C161COA + 0.077912 C18COA + 0.123681 C181COA -> AA + COA
LongAcylCoA_pool	C26COA -> LACOA
IPK1	MYOI + 6 ATP -> IP6 + 6 ADP
GPT2_1	GL3P + ACOAS -> AGL3P + COA
SCT1_1	GL3P + ACOAS -> AGL3P + COA
GPT2_2	T3P2 + ACOAS -> AT3P2 + COA
SCT1_2	T3P2 + ACOAS -> AT3P2 + COA
AYR1	AT3P2 + NADPH -> AGL3P + NADP
SLC1	AGL3P + ACOAS -> PA + COA
DPP1	PA -> DAGLY + PI
CDS1_1	PAm + CTPm <-> CDPDGm + PPIm
CDS1_2	PA + CTP <-> CDPDG + PPI
PGS1	CDPDGm + GL3Pm <-> CMPm + PGPm
U9_	PGPm -> PIm + PGm
CRD1	CDPDGm + PGm -> CMPm + CLm + GLm
INO1	G6P -> MI1P
INM1	MI1P -> MYOI + PI
YDR287W	MI1P -> MYOI + PI
PIS1	CDPDG + MYOI -> CMP + PINS
PIK1	ATP + PINS -> ADP + PINS4P
STT4	ATP + PINS -> ADP + PINS4P
LSB6	ATP + PINS -> ADP + PINS4P
VPS34	ATP + PINS -> ADP + PINS3P
FAB1	PINS3P + ATP -> PINS35BP + ADP
MSS4	PINS4P + ATP -> PINS45BP + ADP
PLC1	PINS45BP -> TPI + DAGLY
SAC1_2	PINS35BP -> PINS3P + PI
INP52_3	PINS35BP -> PINS3P + PI
INP53_3	PINS35BP -> PINS3P + PI
FIG4_1	PINS35BP -> PINS3P + PI
YMR1_1	PINS3P -> PINS + PI
INP52_4	PINS3P -> PINS + PI
INP53_4	PINS3P -> PINS + PI
SAC1_3	PINS3P -> PINS + PI
INP51_1	PINS45BP -> PINS4P + PI
INP52_1	PINS45BP -> PINS4P + PI
INP53_1	PINS45BP -> PINS4P + PI
INP54_1	PINS45BP -> PINS4P + PI
INP52_2	PINS4P -> PINS + PI
INP53_2	PINS4P -> PINS + PI
SAC1_1	PINS4P -> PINS + PI
ARG82_1	TPI + ATP -> ADP + IP4
ARG82_2	IP4 + ATP -> ADP + IP5
KCS1_1	IP5 + ATP -> ADP + IP6
CHO1_1	CDPDG + SER <-> CMP + PS
CHO1_2	CDPDGm + SERm <-> CMPm + PSm
PSD2	PS -> PE + CO2
PSD1	PSm -> PEm + CO2m
CHO2	SAM + PE -> SAH + PMME
OPI3_1	SAM + PMME -> SAH + PDME
OPI3_2	PDME + SAM -> PC + SAH
CKI1	ATP + CHO -> ADP + PCHO
PCT1	PCHO + CTP -> CDPCHO + PPI
CPT1	CDPCHO + DAGLY -> PC + CMP
EKI1	ATP + ETHM -> ADP + PETHM
MUQ1	PETHM + CTP -> CDPETN + PPI
EPT1	CDPETN + DAGLY <-> CMP + PE
NTE1	PC -> GROPC + AA
SPO22	2 PC -> GROPC + AA + LPC
GDE1	GROPC -> CHO + GL3P
SPO14	PC -> PA + CHO
PLB1	LPC -> GROPC + AA
PLB2	LPC -> GROPC + AA
PLB3	LPC -> GROPC + AA
ISC1_2_1	IPDC -> DCER + IP
ISC1_2_2	IPPC -> PCER + IP
YEH1	SE -> ERGOST + AA
YEH2	SE -> ERGOST + AA
TGL1	SE -> ERGOST + AA
DGA1	ACOAS + DAGLY -> TAG + COA
LRO1	PC + DAGLY -> TAG + LPL
TGL2	TAG -> DAGLY + AA
TGL3	TAG -> DAGLY + AA
TGL4	TAG -> DAGLY + AA
TGL5	TAG -> DAGLY + AA
LPP1	DGPP -> PA + PI
LCB2	C16COA + SER -> COA + DHSPH + CO2
LCB1	C16COA + SER -> COA + DHSPH + CO2
TSC10	DHSPH + NADPH -> SPH + NADP
SUR2	SPH + O2 + NADPH -> PSPH + NADP
LCB4_1	SPH + ATP -> DHSP + ADP
LCB5_1	SPH + ATP -> DHSP + ADP
LCB4_2	PSPH + ATP -> PHSP + ADP
LCB5_2	PSPH + ATP -> PHSP + ADP
LCB3_1	DHSP + ADP -> SPH + ATP
YSR3_1	DHSP + ADP -> SPH + ATP
LCB3_2	PHSP + ADP -> PSPH + ATP
YSR3_2	PHSP + ADP -> PSPH + ATP
DPL1_1	DHSP -> PETHM + C16A
DPL1_2	PHSP -> PETHM + C16A
LAC1_1	SPH + LACOA -> DCER + COA
LAG1_1	SPH + LACOA -> DCER + COA
LIP1_1	SPH + LACOA -> DCER + COA
LAC1_2	PSPH + LACOA -> PCER + COA
LAG1_2	PSPH + LACOA -> PCER + COA
LIP1_2	PSPH + LACOA -> PCER + COA
YDC1_1	DCER -> SPH
YPC1_1	DCER -> SPH
YDC1_2	PCER -> PSPH
YPC1_2	PCER -> PSPH
SCS7	PCER + NADH + O2 -> DCER + NADP
AUR1_1	DCER + IP -> IPDC
AUR1_2	PCER + IP -> IPPC
CSG2_1	IPDC + GDPMAN -> MIPDC
SUR1_1	IPDC + GDPMAN -> MIPDC
CSG2_2	IPPC + GDPMAN -> MIPPC
SUR1_2	IPPC + GDPMAN -> MIPPC
IPT1_1	MIPDC + PINS -> MIP2DC
IPT1_2	MIPPC + PINS -> MIP2PC
HMGS	H3MCOA + COA <-> ACCOA + AACCOA
HMG2	MVL + COA + 2 NADP <-> H3MCOA + 2 NADPH
HMG1	MVL + COA + 2 NADP <-> H3MCOA + 2 NADPH
ERG12_1	ATP + MVL -> ADP + PMVL
ERG12_2	CTP + MVL -> CDP + PMVL
ERG12_3	GTP + MVL -> GDP + PMVL
ERG12_4	UTP + MVL -> UDP + PMVL
ERG8	ATP + PMVL -> ADP + PPMVL
MVD1	ATP + PPMVL -> ADP + PI + IPPP + CO2
IDI1	IPPP <-> DMPP
ERG20_1	DMPP + IPPP -> GPP + PPI
ERG20_2	GPP + IPPP -> FPP + PPI
ERG9_1	2 FPP -> PSQL2P + PPI
ERG9_2	PSQL2P + NADPH -> NADP + SQL + PPI
ERG1	SQL + O2 + NADP -> S23E + NADPH
ERG7	S23E -> LNST
ERG11	LNST + NADPH + O2 -> IGST + NADP
ERG24	IGST + NADPH -> DMZYMST + NADP
ERG25_1	3 O2 + DMZYMST -> IMZYMST
ERG26_1	IMZYMST -> IIMZYMST + CO2
ERG27_1	IIMZYMST + NADPH -> MZYMST + NADP
ERG25_2	3 O2 + MZYMST -> IZYMST
ERG26_2	IZYMST -> IIZYMST + CO2
ERG27_2	IIZYMST + NADPH -> ZYMST + NADP
ERG6	ZYMST + SAM -> FEST + SAH
ERG2	FEST -> EPST
ERG3	EPST + O2 + NADPH -> NADP + ERTROL
ERG5	ERTROL + O2 + NADPH -> NADP + ERTEOL
ERG4	ERTEOL + NADPH -> ERGOST + NADP
ARE1	ERGOST + ACOAS -> SE + COA
ARE2	ERGOST + ACOAS -> SE + COA
PRS5	R5P + ATP <-> PRPP + AMP
PRS4	R5P + ATP <-> PRPP + AMP
PRS2	R5P + ATP <-> PRPP + AMP
PRS3	R5P + ATP <-> PRPP + AMP
PRS1	R5P + ATP <-> PRPP + AMP
DAL1	ATN <-> ATT
DAL2	ATT <-> UGC + UREA
DAL3	UGC <-> GLX + 2 NH3 + CO2
CYR1	ATP -> cAMP + PPI
GUK1_1	GMP + ATP <-> GDP + ADP
GUK1_2	DGMP + ATP <-> DGDP + ADP
GUK1_3	GMP + DATP <-> GDP + DADP
ADE4	PRPP + GLN -> PPI + GLU + PRAM
ADE5,7_1	PRAM + ATP + GLY <-> ADP + PI + GAR
ADE8	GAR + FTHF -> THF + FGAR
ADE6	FGAR + ATP + GLN -> GLU + ADP + PI + FGAM
ADE5,7_2	FGAM + ATP -> ADP + PI + AIR
ADE2	CAIR <-> AIR + CO2
ADE1	CAIR + ATP + ASP <-> ADP + PI + SAICAR
ADE13_1	SAICAR <-> FUM + AICAR
ADE16_1	AICAR + FTHF <-> THF + PRFICA
ADE17_1	AICAR + FTHF <-> THF + PRFICA
ADE16_2	PRFICA <-> IMP
ADE17_2	PRFICA <-> IMP
ADE12	IMP + GTP + ASP -> GDP + PI + ASUC
ADE13_2	ASUC <-> FUM + AMP
FUN63	IMP + NAD -> NADH + XMP
PUR5	IMP + NAD -> NADH + XMP
IMD4	IMP + NAD -> NADH + XMP
IMD3	IMP + NAD -> NADH + XMP
YAR075W	IMP + NAD -> NADH + XMP
GUA1	XMP + ATP + GLN -> GLU + AMP + PPI + GMP
AMD1_1	AMP -> IMP + NH3
PDE1	cAMP -> AMP
PDE2_1	cAMP -> AMP
PDE2_2	cdAMP -> DAMP
PDE2_3	cIMP -> IMP
PDE2_4	cGMP -> GMP
PDE2_5	cCMP -> CMP
APA2	ADP + ATP -> PI + ATRP
APA1_1	ADP + GTP -> PI + ATRP
APA1_2	GDP + GTP -> PI + GTRP
URA2_1	CAP + ASP -> CAASP + PI
URA4	CAASP <-> DOROA
URA1	DOROA + O2 <-> H2O2 + OROA
PYRD	DOROA + Qm <-> QH2m + OROA
URA5	OROA + PRPP <-> PPI + OMP
URA10	OROA + PRPP <-> PPI + OMP
URA3	OMP -> CO2 + UMP
URA6_1	ATP + UMP <-> ADP + UDP
FUR1	URA + PRPP -> UMP + PPI
FCY1	CYTS -> URA + NH3
U15_	DU + ATP -> DUMP + ADP
U16_	DT + ATP -> ADP + DTMP
URK1_1	URI + GTP -> UMP + GDP
URK1_2	CYTD + GTP -> GDP + CMP
URK1_3	URI + ATP -> ADP + UMP
PNP1_1	DU + PI <-> URA + DR1P
PNP1_2	DT + PI <-> THY + DR1P
CDD1_1	CYTD -> URI + NH3
CDD1_2	DC -> NH3 + DU
CDC8	DTMP + ATP <-> ADP + DTDP
TRR1	OTHIO + NADPH -> NADP + RTHIO
TRR2	OTHIOm + NADPHm -> NADPm + RTHIOm
DUT1	DUTP -> PPI + DUMP
CDC21	DUMP + METTHF -> DHF + DTMP
U17_	DCMP + ATP <-> ADP + DCDP
U18_	CMP + ATP <-> ADP + CDP
DCD1_1	DCMP <-> DUMP + NH3
URA7_1	UTP + GLN + ATP -> GLU + CTP + ADP + PI
URA8_1	UTP + GLN + ATP -> GLU + CTP + ADP + PI
URA7_2	ATP + UTP + NH3 -> ADP + PI + CTP
URA8_2	ATP + UTP + NH3 -> ADP + PI + CTP
PUS4	URA + R5P <-> PURI5P
PUS1	URA + R5P <-> PURI5P
PUS2	URA + R5P <-> PURI5P
DEG1	URA + R5P <-> PURI5P
APT1	AD + PRPP -> PPI + AMP
APT2	AD + PRPP -> PPI + AMP
AAH1_1	ADN -> INS + NH3
AAH1_2	DA -> DIN + NH3
PNP1_3	DIN + PI <-> HYXN + DR1P
PNP1_4	DA + PI <-> AD + DR1P
PNP1_5	DG + PI <-> GN + DR1P
PNP1_6	HYXN + R1P <-> INS + PI
PNP1_7	AD + R1P <-> PI + ADN
PNP1_8	GN + R1P <-> PI + GSN
PNP1_9	XAN + R1P <-> PI + XTSINE
XPT1	XAN + PRPP -> XMP + PPI
URH1_1	GSN -> GN + RIB
URH1_2	ADN -> AD + RIB
YJR105W	ADN + ATP -> AMP + ADP
ADK1_1	ATP + AMP <-> 2 ADP
ADK1_2	GTP + AMP <-> ADP + GDP
ADK1_3	ITP + AMP <-> ADP + IDP
ADK2_1	ATPm + AMPm <-> 2 ADPm
ADK2_2	GTPm + AMPm <-> ADPm + GDPm
ADK2_3	ITPm + AMPm <-> ADPm + IDPm
RNR3	ADP + RTHIO -> DADP + OTHIO
YNK1_1	UDP + ATP <-> UTP + ADP
YNK1_2	CDP + ATP <-> CTP + ADP
YNK1_3	DGDP + ATP <-> DGTP + ADP
YNK1_4	DUDP + ATP <-> DUTP + ADP
YNK1_5	DCDP + ATP <-> DCTP + ADP
YNK1_6	DTDP + ATP <-> DTTP + ADP
YNK1_7	DADP + ATP <-> DATP + ADP
YNK1_8	GDP + ATP <-> GTP + ADP
YNK1_9	IDP + ATP <-> ITP + ADP
U19_	DAMP + ATP <-> DADP + ADP
AAH1_3	AD -> NH3 + HYXN
U20_	INS + ATP -> IMP + ADP
U21_	GSN + ATP -> GMP + ADP
HPT1_1	HYXN + PRPP -> PPI + IMP
HPT1_2	GN + PRPP -> PPI + GMP
U22_	URI + PI <-> URA + R1P
URA6_2	UMP + ATP <-> UDP + ADP
URA6_3	DUMP + ATP <-> DUDP + ADP
U23_	CMP -> CYTS + R5P
DCD1_2	DCTP -> DUTP + NH3
U24_	DUMP -> DU + PI
U25_	DTMP -> DT + PI
U26_	DAMP -> DA + PI
U27_	DGMP -> DG + PI
U28_	DCMP -> DC + PI
U29_	CMP -> CYTD + PI
U30_	AMP -> PI + ADN
U31_	GMP -> PI + GSN
U32_	IMP -> PI + INS
U33_	XMP -> PI + XTSINE
U34_	UMP -> PI + URI
RNR1_1	ADP + RTHIO -> DADP + OTHIO
RNR1_2	GDP + RTHIO -> DGDP + OTHIO
RNR1_3	CDP + RTHIO -> DCDP + OTHIO
RNR1_4	UDP + RTHIO -> OTHIO + DUDP
U35_	ATP + RTHIO -> DATP + OTHIO
U36_	GTP + RTHIO -> DGTP + OTHIO
U37_	CTP + RTHIO -> DCTP + OTHIO
U38_	UTP + RTHIO -> OTHIO + DUTP
U39_	GTP -> GSN + 3 PI
U40_	DGTP -> DG + 3 PI
AMD1_2	AMP -> AD + R5P
YBR284W	AMP -> AD + R5P
YJL070C	AMP -> AD + R5P
GAD1	GLU -> GABA + CO2
UGA1	GABA + AKG -> SUCCSAL + GLU
YBR006W	SUCCSAL + NADP -> SUCC + NADPH
GFA1	F6P + GLN -> GLU + GA6P
GNA1	ACCOA + GA6P <-> COA + NAGA6P
PCM1_1	NAGA1P <-> NAGA6P
QRI1	UTP + NAGA1P <-> UDPNAG + PPI
CHS3	UDPNAG -> CHIT + UDP
CHS2	UDPNAG -> CHIT + UDP
CHS1	UDPNAG -> CHIT + UDP
PUT2	GLUGSALm + NADPm -> NADPHm + GLUm
U41_	P5Cm + NAD+M -> NADHm + GLUm
GLT1	AKG + GLN + NADH -> NAD + 2 GLU
GDH2	GLU + NAD -> AKG + NH3 + NADH
GDH3	AKG + NH3 + NADPH -> GLU + NADP
GDH1	AKG + NH3 + NADPH -> GLU + NADP
GLN1	GLU + NH3 + ATP -> GLN + ADP + PI
PCM1_2	GA6P <-> GA1P
U42_	GLN -> GLU + NH3
U43_	GLN -> GLU + NH3
U44_	GA6P -> F6P + NH3
ARA1_1	ARAB + NAD -> ARABLAC + NADH
ARA1_2	ARAB + NADP -> ARABLAC + NADPH
XKS1	XUL + ATP -> XUL5P + ADP
U45_	MNT6P + NAD <-> F6P + NADH
AAT1_1	OAm + GLUm <-> ASPm + AKGm
AAT2_1	OA + GLU <-> ASP + AKG
YAT1	COAm + ACARm -> ACCOAm + CARm
CAT2	ACCOA + CAR -> COA + ACAR
YDR111C	PYR + GLU <-> AKG + ALA
YLR089C	PYRm + GLUm <-> AKGm + ALAm
ALA1	ATP + ALA + trnaala -> AMP + PPI + alatrna
ASN1	ASP + ATP + GLN -> GLU + ASN + AMP + PPI
ASN2	ASP + ATP + GLN -> GLU + ASN + AMP + PPI
MHT1	SAM + HCYS -> SAH + MET
SAM4	SAM + HCYS -> SAH + MET
YCR024C	ATPm + ASN + TRNAm -> AMPm + PPIm + ASPTRNAm
DED81	ATP + ASN + TRNA -> AMP + PPI + ASPTRNA
DPS1	ATP + ASP + trnaasp -> AMP + PPI + asptrna
MSD1	ATPm + ASPm + trnaaspM -> AMPm + PPIm + asptrnaM
ASP3-1	ASN -> ASP + NH3
ASP3-2	ASN -> ASP + NH3
ASP3-3	ASN -> ASP + NH3
ASP3-4	ASN -> ASP + NH3
ASP1	ASN -> ASP + NH3
SER3	3PG + NAD -> NADH + PHP
SER33	3PG + NAD -> NADH + PHP
SER1_1	PHP + GLU -> AKG + 3PSER
SER2	3PSER -> PI + SER
SHM1	THFm + SERm <-> GLYm + METTHFm
SHM2	THF + SER <-> GLY + METTHF
YFL030W	ALA + GLX <-> PYR + GLY
GCV1_1	GLYm + THFm + NAD+M -> METTHFm + NADHm + CO2 + NH3
GCV1_2	GLY + THF + NAD -> METTHF + NADH + CO2 + NH3
HOM3	ASP + ATP -> ADP + BASP
HOM2	BASP + NADPH -> NADP + PI + ASPSA
HOM6_1	ASPSA + NADH -> NAD + HSER
HOM6_2	ASPSA + NADPH -> NADP + HSER
THR1	HSER + ATP -> ADP + PHSER
THR4_1	PHSER -> PI + THR
CYS4	SER + HCYS -> LLCT
GLY1	GLY + ACAL -> THR
GCV2	GLYm + LIPOm <-> SAPm + CO2m
CHA1_1	THR -> NH3 + OBUT
ILV1	THRm -> NH3m + OBUTm
CHA1_2	SER -> PYR + NH3
YIL167W	SER -> PYR + NH3
U46_	THR + NAD -> GLY + AC + NADH
SES1	ATP + SER + trnaser -> AMP + PPI + sertrna
DIA1	ATP + SER + trnaser -> AMP + PPI + sertrna
GRS1	ATP + GLY + trnagly -> AMP + PPI + glytrna
GRS2	ATP + GLY + trnagly -> AMP + PPI + glytrna
MST1	ATPm + THRm + trnathrM -> AMPm + PPI + thrtrnaM
THS1	ATP + THR + trnathr -> AMP + PPI + thrtrna
YFR055W	LLCT -> HCYS + PYR + NH3
SAH1	SAH -> HCYS + ADN
MET6	HCYS + MTHPTGLU -> THPTGLU + MET
U47_	HCYS + MTHF -> THF + MET
CYS3	LLCT -> CYS + NH3 + OBUT
MET2	ACCOA + HSER <-> COA + OAHSER
MET17_1	OAHSER + METH -> MET + AC
MET17_2	OAHSER + H2S -> AC + HCYS
MET17_3	OAHSER + H2S -> AC + HCYS
YML082W	OSLHSER <-> SUCC + OBUT + NH3
SAM2	MET + ATP -> PPI + PI + SAM
SAM1	MET + ATP -> PPI + PI + SAM
DPH5	SAM + CALH -> SAH + DPTH
MSM1	ATPm + MET + trnametM -> AMPm + PPI + mettrnaM
MES1	ATP + MET + trnamet -> AMP + PPI + mettrna
MET3	SLF + ATP -> PPI + APS
MET14	APS + ATP -> ADP + PAPS
MET10	H2SO3 + 3 NADPH <-> H2S + 3 NADP
U48_	SER + ACCOA -> COA + ASER
YGR012W	ASER + H2S -> AC + CYS
MET22	PAP -> AMP + PI
MET16	PAPS + RTHIO -> OTHIO + H2SO3 + PAP
APA1_3	ADP + SLF <-> PI + APS
YNL247W	ATP + CYS + trnacys -> AMP + PPI + cystrna
YGR012W_1	ATPm + CysM + trnacysM -> AMP + PPIm + cystrnaM
BAT1_1	OICAPm + GLUm <-> AKGm + LEUm
BAT1_2	OMVALm + GLUm <-> AKGm + ILEm
BAT2_1	OMVAL + GLU <-> AKG + ILE
BAT2_2	OIVAL + GLU <-> AKG + VAL
BAT2_3	OICAP + GLU <-> AKG + LEU
NAM2	ATPm + LEU + trnaleuM -> AMPm + PPI + leutrnaM
CDC60	ATP + LEU + trnaleu -> AMP + PPI + leutrna
VAS1	ATP + VAL + trnaval -> AMP + PPI + valtrna
ISM1	ATPm + ILE + trnaileM -> AMPm + PPIm + iletrnaM
ILS1	ATP + ILE + trnaile -> AMP + PPI + iletrna
ILV2_1	OBUTm + PYRm -> ABUTm + CO2m
ILV2_2	2 PYRm -> CO2m + ACLACm
ILV5_1	ACLACm + NADPHm -> NADPm + DHVALm
ILV5_2	ABUTm + NADPHm -> NADPm + DHMVAm
ILV3_1	DHVALm -> OIVALm
ILV3_2	DHMVAm -> OMVALm
LEU4	ACCOAm + OIVALm -> COAm + IPPMALm
LEU1_1	CBHCAP <-> IPPMAL
LEU1_2	PPMAL <-> IPPMAL
LEU2	IPPMAL + NAD -> NADH + OICAP + CO2
U49_	HCITm <-> HACNm
LYS4	HICITm <-> HACNm
LYS12	HICITm + NAD+M <-> OXAm + CO2m + NADHm
U50_	OXAm <-> CO2m + AKAm
U51_	AKA + GLU <-> AMA + AKG
LYS2_1	AMA + NADPH + ATP -> AMASA + NADP + AMP + PPI
LYS2_2	AMA + NADH + ATP -> AMASA + NAD + AMP + PPI
LYS9	GLU + AMASA + NADPH <-> SACP + NADP
LYS1	SACP + NAD <-> LYS + AKG + NADH
KRS1	ATP + LYS + LTRNA -> AMP + PPI + lystrna
MSK1	ATPm + LYSm + LTRNAm -> AMPm + PPIm + lystrnaM
ECM40_1	GLUm + ACCOAm -> COAm + NAGLUm
ARG5_1	NAGLUm + ATPm -> ADPm + NAGLUPm
ARG5_2	NAGLUPm + NADPHm -> NADPm + PIm + NAGLUSm
ARG8	NAGLUSm + GLUm -> AKGm + NAORNm
ECM40_2	NAORNm + GLUm -> ORNm + NAGLUm
URA2_2	GLN + 2 ATP + CO2 -> GLU + CAP + 2 ADP + PI
CPA2	GLN + 2 ATP + CO2 -> GLU + CAP + 2 ADP + PI
ARG3	ORN + CAP -> CITR + PI
CAR2	ORN + AKG -> GLUGSAL + GLU
ARG1	CITR + ASP + ATP <-> AMP + PPI + ARGSUCC
ARG4	ARGSUCC <-> FUM + ARG
SPE1	ORN -> PTRSC + CO2
SPE2	SAM <-> DSAM + CO2
SPE3	PTRSC + SAM -> SPRMD + 5MTA
SPE4	DSAM + SPRMD -> 5MTA + SPRM
AMD2_1	GBAD -> GBAT + NH3
YMR293C	GBAD -> GBAT + NH3
CAR1	ARG -> ORN + UREA
YDR341C	ATP + ARG + ATRNA -> AMP + PPI + ALTRNA
MSR1	ATP + ARG + ATRNA -> AMP + PPI + ALTRNA
DYS1	SPRMD + Qm -> DAPRP + QH2m
HIS1	PRPP + ATP -> PPI + PRBATP
HIS4_1	PRBATP -> PPI + PRBAMP
HIS4_2	PRBAMP -> PRFP
HIS6	PRFP -> PRLP
HIS3	DIMGP -> IMACP
HIS5	IMACP + GLU -> AKG + HISOLP
HIS2	HISOLP -> PI + HISOL
HIS4_3	HISOL + 2 NAD -> HIS + 2 NADH
HIS7	PRLP + GLN -> GLU + AICAR + DIMGP
HTS1	ATP + HIS + HTRNA -> AMP + PPI + HHTRNA
HMT1	SAM + HIS -> SAH + MHIS
ARO4	E4P + PEP -> PI + 2dda7p
ARO3	E4P + PEP -> PI + 2dda7p
ARO1_1	2dda7p -> DQT + PI
ARO1_2	DQT -> DHSK
ARO1_3	DHSK + NADPH -> SME + NADP
ARO1_4	SME + ATP -> ADP + SME5P
ARO1_5	SME5P + PEP -> 3PSME + PI
ARO2	3PSME -> PI + CHOR
ARO7	CHOR -> PHEN
PHA2	PHEN -> CO2 + PHPYR
ARO9_1	PHPYR + GLU <-> AKG + PHE
MSF1	ATPm + PHE + trnapheM -> AMPm + PPIm + phetrnaM
FRS1	ATPm + PHE + trnaphe -> AMP + PPI + phetrna
FRS2	ATPm + PHE + trnaphe -> AMP + PPI + phetrna
TYR1	PHEN + NADP -> 4HPP + CO2 + NADPH
ARO8	4HPP + GLU -> AKG + TYR
ARO9_2	4HPP + GLU -> AKG + TYR
U52_	PHEN + NAD -> 4HPP + CO2 + NADH
TRP2_1	CHOR + GLN -> GLU + PYR + AN
TRP3_1	CHOR + GLN -> GLU + PYR + AN
TRP4	AN + PRPP -> PPI + NPRAN
TRP1	NPRAN -> CPAD5P
TRP3_2	CPAD5P -> CO2 + IGP
TRP5	IGP + SER -> T3P1 + TRP
CTA1	2 H2O2 -> O2
CTT1	2 H2O2 -> O2
AAT1_2	4HPP + GLU <-> AKG + TYR
AAT2_2	4HPP + GLU <-> AKG + TYR
ALD2	ACAL + NAD -> NADH + AC
ALD3	ACAL + NAD -> NADH + AC
ALD4_1	ACALm + NAD+M -> NADHm + ACm
ALD4_2	ACALm + NADPm -> NADPHm + ACm
ALD5_1	ACALm + NADPm -> NADPHm + ACm
ALD6	ACAL + NADP -> NADPH + AC
YJR078W	TRP + O2 -> FKYN
U53_	FKYN -> FOR + KYN
YLR231C_1	KYN -> ALA + AN
YBL098W	KYN + NADPH + O2 -> HKYN + NADP
YLR231C_2	HKYN -> HAN + ALA
BNA1	HAN + O2 -> CMUSA
U54_	CMUSA -> CO2 + AM6SA
U55_	AM6SA + NAD -> AMUCO + NADH
U56_	AMUCO + NADPH -> AKA + NADP + NH3
U57_	4HPP + O2 -> HOMOGEN + CO2
U58_	HOMOGEN + O2 -> 4mlacac
U59_	4mlacac -> FUACAC
U60_	FUACAC -> FUM + ACTAC
MSW1	ATPm + TRPm + TRNAm -> AMPm + PPIm + TRPTRNAm
WRS1	ATP + TRPm + trnatrp -> AMP + PPI + trptrna
AMD2_2	PAD -> PAC + NH3
AMD2_3	IAD -> IAC + NH3
U61_	SPRMD + ACCOA -> ASPERMD + COA
U62_	ASPERMD + O2 -> APRUT + APROA + H2O2
U63_	APRUT + O2 -> GABAL + APROA + H2O2
U64_	SPRM + ACCOA -> ASPRM + COA
U65_	ASPRM + O2 -> ASPERMD + APROA + H2O2
MSY1	ATPm + TYR + trnatyrM -> AMPm + PPIm + tyrtrnaM
TYS1	ATP + TYR + trnatyr -> AMP + PPI + tyrtrna
PRO1	GLU + ATP -> ADP + GLUP
PRO2_1	GLUP + NADH -> NAD + PI + GLUGSAL
PRO2_2	GLUP + NADPH -> NADP + PI + GLUGSAL
U66_	GLUGSAL <-> P5C
U67_	GLUGSALm <-> P5Cm
PRO3_1	P5C + NADPH -> PRO + NADP
PRO3_2	PHC + NADPH -> HPRO + NADP
PRO3_3	PHC + NADH -> HPRO + NAD
PUT1	PROm + NAD+M -> P5Cm + NADHm
YER087W	ATP + PROm + trnaproM -> AMP + PPI + protrnaM
YHR020W	ATP + PRO + trnapro -> AMP + PPI + protrna
U68_	GABALm + NAD+M -> GABAm + NADHm
ALD5_2	LACALm + NAD+M <-> LLACm + NADHm
NIT2_2	APROP -> ALA + NH3
NIT2_3	ACYBUT -> GLU + NH3
NMT1	TCOA + GLP -> COA + TGLP
NAT1	ACCOA + PEPT -> COA + APEP
NAT2	ACCOA + PEPT -> COA + APEP
GSH1	CYS + GLU + ATP -> GC + PI + ADP
GSH2	GLY + GC + ATP -> RGT + PI + ADP
GPX2	2 RGT + H2O2 <-> OGT
HYR1	2 RGT + H2O2 <-> OGT
GPX1	2 RGT + H2O2 <-> OGT
GLR1	NADPH + OGT -> NADP + RGT
ECM38	RGT + ALA -> CGLY + ALAGLY
GSC2	UDPG -> 13GLUCAN + UDP
FKS1	UDPG -> 13GLUCAN + UDP
FKS3	UDPG -> 13GLUCAN + UDP
EXG2	13GLUCAN -> GLC
BGL2	13GLUCAN -> GLC
EXG1	13GLUCAN -> GLC
SPR1	13GLUCAN -> GLC
SEC59	CTP + DOL -> CDP + DOLP
DPM1	GDPMAN + DOLP -> GDP + DOLMANP
PMT2	DOLMANP -> DOLP + MANNAN
PMT5	DOLMANP -> DOLP + MANNAN
PMT1	DOLMANP -> DOLP + MANNAN
PMT6	DOLMANP -> DOLP + MANNAN
PMT4	DOLMANP -> DOLP + MANNAN
PMT3	DOLMANP -> DOLP + MANNAN
KTR4	MAN2PD + 2 GDPMAN -> 2 GDP + 2MANPD
KTR3	MAN2PD + 2 GDPMAN -> 2 GDP + 2MANPD
KRE2	MAN2PD + 2 GDPMAN -> 2 GDP + 2MANPD
YUR1	MAN2PD + 2 GDPMAN -> 2 GDP + 2MANPD
KTR2	MAN2PD + 2 GDPMAN -> 2 GDP + 2MANPD
KTR1	MAN2PD + 2 GDPMAN -> 2 GDP + 2MANPD
KTR6	MAN2PD + 2 GDPMAN -> 2 GDP + 2MANPD
HOR2	GL3P -> GL + PI
RHR2	GL3P -> GL + PI
CDA1	CHIT -> CHITO + AC
CDA2	CHIT -> CHITO + AC
DAK2	GLYN + ATP -> T3P2 + ADP
DAK1	GLYN + ATP -> T3P2 + ADP
GPD1	T3P2 + NADH -> GL3P + NAD
GPD2	T3P2 + NADH -> GL3P + NAD
GUT1	GL + ATP -> GL3P + ADP
GUT2	GL3P + FADm -> T3P2 + FADH2m
THI80_1	ATP + THIAMIN -> AMP + TPP
THI80_2	ATP + TPP -> ADP + TPPP
U70_	AIR -> AHM
THI20_1	AHM + ATP -> AHMP + ADP
THI21	AHM + ATP -> AHMP + ADP
THI22	AHM + ATP -> AHMP + ADP
THI20_2	AHMP + ATP -> AHMPP + ADP
U71_	T3P1 + PYR -> DTP
U72_	DTP + TYR + CYS -> THZ + HBA + CO2
U73_	DTP + TYR + CYS -> THZ + HBA + CO2
U74_	DTP + TYR + CYS -> THZ + HBA + CO2
U75_	DTP + TYR + CYS -> THZ + HBA + CO2
THI6_1	THZ + ATP -> THZP + ADP
THI6_2	THZP + AHMPP -> THMP + PPI
U76_	THMP + ATP <-> TPP + ADP
U77_	THMP -> THIAMIN + PI
RIB1	GTP -> D6RP5P + FOR + PPI
RIB7_1	D6RP5P -> A6RP5P + NH3
RIB7_2	A6RP5P + NADPH -> A6RP5P2 + NADP
U78_	A6RP5P2 -> 4 A6RP + PI
U79_	RL5P -> DB4P + FOR
RIB5	DB4P + 4 A6RP -> D8RL + PI
PHO11	FMN -> RIBFLAV + PI
FMN1_1	RIBFLAV + ATP -> FMN + ADP
FMN1_2	RIBFLAVm + ATPm -> FMNm + ADPm
FAD1	FMN + ATP -> FAD + PPI
U80_	FMNm + ATPm -> FADm + PPIm
U81_	PYRDX + ATP -> P5P + ADP
U82_	PDLA + ATP -> PDLA5P + ADP
U83_	PL + ATP -> PL5P + ADP
PDX3_1	PDLA5P + O2 -> PL5P + H2O2 + NH3
PDX3_2	P5P + O2 <-> PL5P + H2O2
PDX3_3	PYRDX + O2 <-> PL + H2O2
PDX3_4	PL + O2 + NH3 <-> PDLA + H2O2
PDX3_5	PDLA5P + O2 -> PL5P + H2O2 + NH3
SER1_2	OHB + GLU <-> PHT + AKG
THR4_2	PHT -> 4HLT + PI
U84_	PDLA5P -> PDLA + PI
U85_	3 MALCOA -> CHCOA + 2 COA + 2 CO2
U86_	ALA + CHCOA <-> CO2 + COA + AONA
BIO3	SAM + AONA <-> SAMOB + DANNA
BIO4	CO2 + DANNA + ATP <-> DTB + PI + ADP
BIO2	DTB + CYS + 2 NAD + ATP + H2S <-> BT + 2 NADH + AMP + PPI
FOL2	GTP -> FOR + AHTD
U87_	AHTD -> PPI + DHPP
PHO8	AHTD -> DHP + 3 PI
YDL100C	DHPP -> DHP + PI
FOL1_1	DHP -> AHHMP + GLAL
FOL1_2	AHHMP + ATP -> AMP + AHHMD
ABZ1	CHOR + GLN -> ADCHOR + GLU
U88_	ADCHOR -> PYR + PABA
FOL1_3	PABA + AHHMD -> PPI + DHPT
FOL1_4	PABA + AHHMP -> DHPT
U89_	DHPT + ATP + GLU -> ADP + PI + DHF
DFR1_1	DHFm + NADPHm -> NADPm + THFm
DFR1_2	DHF + NADPH -> NADP + THF
U90_	ATPm + FTHFm -> ADPm + PIm + MTHFm
U91_	ATP + FTHF -> ADP + PI + MTHF
RMA1	THF + ATP + GLU <-> ADP + PI + THFG
FOL3	THF + ATP + GLU <-> ADP + PI + THFG
MET7	THF + ATP + GLU <-> ADP + PI + THFG
MET12	METTHFm + NADPHm -> NADPm + MTHFm
MET13	METTHFm + NADPHm -> NADPm + MTHFm
MIS1_1	METTHFm + NADPm <-> METHFm + NADPHm
ADE3_1	METTHF + NADP <-> METHF + NADPH
MIS1_2	THFm + FORm + ATPm -> ADPm + PIm + FTHFm
ADE3_2	THF + FOR + ATP -> ADP + PI + FTHF
MIS1_3	METHFm <-> FTHFm
ADE3_3	METHF <-> FTHF
MTD1	METTHF + NAD -> METHF + NADH
FMT1	FTHFm + mettrnaM -> THFm + FMRNAm
ECM31	OIVAL + METTHF -> AKP + THF
PAN5	AKP + NADPH -> NADP + PANT
ILV5_3	AKPm + NADPHm -> NADPm + PANTm
YIL145C	PANT + bALA + ATP -> AMP + PPI + PNTO
YDR531W	PNTO + ATP -> ADP + 4PPNTO
U92_	4PPNTO + CTP + CYS -> CMP + PPI + 4PPNCYS
U93_	4PPNCYS -> CO2 + 4PPNTE
U94_	4PPNTE + ATP -> PPI + DPCOA
U95_	4PPNTEm + ATPm -> PPIm + DPCOAm
U96_	DPCOA + ATP -> ADP + COA
U97_	DPCOAm + ATPm -> ADPm + COAm
U98_	ASP -> CO2 + bALA
PPT2	COA -> PAP + ACP
PNC1_1	NAM <-> NAC + NH3
NPT1_1	NAC + PRPP -> NAMN + PPI
U99_	ASP + FADm -> FADH2m + ISUCC
U100_	ISUCC + T3P2 -> PI + QA
QPT1_1	QA + PRPP -> NAMN + CO2 + PPI
YLR328W_1	NAMN + ATP -> PPI + NAAD
QNS1_1	NAAD + ATP + NH3 -> NAD + AMP + PPI
UTR1_1	NAD + ATP -> NADP + ADP
YEL041W_1	NAD + ATP -> NADP + ADP
POS5_1	NAD + ATP -> NADP + ADP
U101_	NADP -> NAD + PI
U102_	NAD -> NAM + ADPRIB
U103_	ADN + PI <-> AD + RIP
U104_	GSN + PI <-> GN + RIP
QPT1_2	QAm + PRPPm -> NAMNm + CO2m + PPIm
YLR328W_2	NAMNm + ATPm -> PPIm + NAADm
YLR328W_3	NMNM + ATPm -> NAD+M + PPIm
QNS1_2	NAADm + ATPm + NH3m -> NAD+M + AMPm + PPIm
UTR1_2	NAD+M + ATPm -> NADPm + ADPm
POS5_2	NAD+M + ATPm -> NADPm + ADPm
YEL041W_2	NAD+M + ATPm -> NADPm + ADPm
U105_	NADPm -> NAD+M + PIm
PNP1_10	ADNM + PIm <-> ADm + RIPm
PNP1_11	GSNm + PIm <-> GNm + RIPm
PNC1_2	NAMm <-> NACm + NH3m
NPT1_2	NACm + PRPPm -> NAMNm + PPIm
U106_	NAD+M -> NAMm + ADPRIBm
HEM1	SUCCOAm + GLYm -> ALAVm + COAm + CO2m
HEM2	2 ALAV -> PBG
HEM3	4 PBG -> HMB + 4 NH3
HEM4	HMB -> UPRG
HEM12	UPRG -> 4 CO2 + CPP
HEM13	O2 + CPP -> 2 CO2 + PPHG
HEM14	O2 + PPHGm -> PPIXm
HEM15	PPIXm -> PTHm
YGL245W	GLU + ATP -> GTRNA + AMP + PPI
MSE1	GLUm + ATPm -> GTRNAm + AMPm + PPIm
GLN4	GLN + ATP -> glntrna + AMP + PPI
MET1	SAM + UPRG -> SAH + PC2
TRP3_3	CHOR -> 4HBZ + PYR
TRP2_2	CHOR -> 4HBZ + PYR
BET2	4HBZ + NPP -> N4HBZ + PPI
COQ1	4HBZ + NPP -> N4HBZ + PPI
COQ2	4HBZ + NPP -> N4HBZ + PPI
COX10	4HBZ + NPP -> N4HBZ + PPI
RAM1	4HBZ + NPP -> N4HBZ + PPI
RER2	4HBZ + NPP -> N4HBZ + PPI
SRT1	4HBZ + NPP -> N4HBZ + PPI
PAD1	N4HBZ -> CO2 + 2NPPP
U107_	2NPPP + O2 -> 2N6H
DIM1	2N6H + SAM -> 2NPMP + SAH
U108_	2NPMPm + O2m -> 2NPMBm
COQ5	2NPMBm + SAMm -> 2NPMMBm + SAHm
COQ6	2NPMMBm + O2m -> 2NMHMBm
COQ3	2NMHMBm + SAMm -> QH2m + SAHm
U109_	O2 <-> O2m
U110_	CO2 <-> CO2m
U111_	ETH <-> ETHm
U112_	NH3 <-> NH3m
U113_	MTHN <-> MTHNm
U114_	THFm <-> THF
U115_	METTHFm <-> METTHF
U116_	SERm <-> SER
U117_	GLYm <-> GLY
U118_	CBHCAPm <-> CBHCAP
U119_	OICAPm <-> OICAP
U120_	PROm <-> PRO
U121_	CMPm <-> CMP
U122_	ACm <-> AC
U123_	ACAR -> ACARm
U124_	CARm -> CAR
U125_	ACLAC <-> ACLACm
U126_	ACTAC <-> ACTACm
U127_	SLF -> SLFm + Hm
U128_	THRm <-> THR
U129_	AKAm -> AKA
AAC1	ADP + ATPm + PI -> Hm + ADPm + ATP + PIm
PET9	ADP + ATPm + PI -> Hm + ADPm + ATP + PIm
AAC3	ADP + ATPm + PI -> Hm + ADPm + ATP + PIm
MIR1	PI <-> Hm + PIm
YER053C	PI + OHm <-> PIm
DIC1_1	MAL + SUCCm <-> MALm + SUCC
DIC1_2	MAL + PIm <-> MALm + PI
DIC1_3	SUCC + PIm -> SUCCm + PI
U130_	MALT + PIm <-> MALTm + PI
OAC1	OA <-> OAm + Hm
CTP1_1	CIT + MALm <-> CITm + MAL
CTP1_2	CIT + PEPm <-> CITm + PEP
CTP1_3	CIT + ICITm <-> CITm + ICIT
U131_	IPPMAL <-> IPPMALm
U132_	LAC <-> LACm + Hm
U133_	PYR <-> PYRm + Hm
AGC1_1	GLU <-> GLUm + Hm
AGC1_2	ASP <-> ASPm + Hm
U135_	GLU + OHm -> GLUm
ORT1	ORN + Hm <-> ORNm
CRC1	CARm + ACAR -> CAR + ACARm
U136_	OIVAL <-> OIVALm
U137_	OMVAL <-> OMVALm
FLX1	FAD + FMNm -> FADm + FMN
U138_	RIBFLAV <-> RIBFLAVm
U139_	DTB <-> DTBm
U140_	H3MCOA <-> H3MCOAm
U141_	MVL <-> MVLm
U142_	PA <-> PAm
U143_	4PPNTE <-> 4PPNTEm
U144_	AD <-> ADm
U145_	PRPP <-> PRPPm
U146_	DHF <-> DHFm
U147_	QA <-> QAm
U149_	SAM <-> SAMm
U150_	SAH <-> SAHm
SFC1	SUCC + FUMm -> SUCCm + FUM
ODC1	AKGm + OXA <-> AKG + OXAm
ODC2	AKGm + OXA <-> AKG + OXAm
YIA6	NAD -> NAD+M
YEA6	NAD -> NAD+M
TPC1	TPP -> TPPM
U151_	T3P2m -> T3P2
U152_	GL3P -> GL3Pm
HXT4_1	GLCxt -> GLC
GAL2_1	GLCxt -> GLC
HXT11_1	GLCxt -> GLC
STL1_1	GLCxt -> GLC
HXT1_1	GLCxt -> GLC
HXT11_2	GLCxt -> GLC
HXT13_1	GLCxt -> GLC
HXT15_1	GLCxt -> GLC
HXT16_1	GLCxt -> GLC
HXT10_1	GLCxt -> GLC
HXT17_1	GLCxt -> GLC
HXT2_1	GLCxt -> GLC
HXT4_2	GLCxt -> GLC
HXT3_1	GLCxt -> GLC
HXT5_1	GLCxt -> GLC
HXT6_1	GLCxt -> GLC
HXT7_1	GLCxt -> GLC
HXT8_1	GLCxt -> GLC
HXT9_1	GLCxt -> GLC
GAL2_2	GLACxt -> GLAC
HXT10_2	GLACxt -> GLAC
HXT11_3	GLACxt -> GLAC
HXT14	GLACxt -> GLAC
HXT9_2	GLACxt -> GLAC
STL1_2	GLACxt -> GLAC
AGP3_1	GLUxt <-> GLU
STL1_3	GLUxt <-> GLU
GAP1_1	GLUxt <-> GLU
AGP1_1	GLUxt <-> GLU
DIP5_1	GLUxt <-> GLU
STL1_4	GLUxt <-> GLU
HXT1_2	FRUxt -> FRU
HXT10_3	FRUxt -> FRU
HXT11_4	FRUxt -> FRU
HXT13_2	FRUxt -> FRU
HXT15_2	FRUxt -> FRU
HXT16_2	FRUxt -> FRU
HXT17_2	FRUxt -> FRU
HXT2_2	FRUxt -> FRU
HXT3_2	FRUxt -> FRU
HXT4_3	FRUxt -> FRU
HXT5_2	FRUxt -> FRU
HXT6_2	FRUxt -> FRU
HXT7_2	FRUxt -> FRU
HXT8_2	FRUxt -> FRU
HXT9_3	FRUxt -> FRU
HXT1_3	MANxt -> MAN
HXT10_4	MANxt -> MAN
HXT11_5	MANxt -> MAN
HXT13_3	MANxt -> MAN
HXT15_3	MANxt -> MAN
HXT16_3	MANxt -> MAN
HXT17_3	MANxt -> MAN
HXT2_3	MANxt -> MAN
HXT3_3	MANxt -> MAN
HXT4_4	MANxt -> MAN
HXT5_3	MANxt -> MAN
HXT6_3	MANxt -> MAN
HXT7_3	MANxt -> MAN
HXT8_3	MANxt -> MAN
HXT9_4	MANxt -> MAN
ITR1	MIxt + Hxt -> MYOI
ITR2	MIxt + Hxt -> MYOI
MPH2	MLTxt + Hxt -> MLT
MPH3	MLTxt + Hxt -> MLT
MAL11	MLTxt + Hxt -> MLT
SUC2	SUCxt -> GLCxt + FRUxt
U154_	SUCxt + Hxt -> SUC
MAL31	MALxt + Hxt <-> MAL
U155_	MALxt + AKG <-> MAL + AKGxt
U156_	AMGxt <-> AMG
U157_	SORxt <-> SOR
U158_	ARABxt <-> ARAB
U159_	FUCxt + Hxt <-> FUC
U161_	GLTxt + Hxt -> GLT
U162_	GLAMxt + Hxt <-> GLAM
FPS1	GLxt <-> GL
JEN1_1	LACxt + Hxt <-> LAC
U163_	MNTxt + Hxt -> MNT
U164_	MELIxt + Hxt -> MELI
U165_	NAGxt + Hxt -> NAG
U166_	RMNxt + Hxt -> RMN
U167_	RIBxt + Hxt -> RIB
U168_	TRExt + Hxt -> TRE
U170_	XYLxt <-> XYL
GAP1_2	ALAxt + Hxt <-> ALA
DIP5_2	ALAxt + Hxt <-> ALA
AGP1_2	ALAxt + Hxt <-> ALA
TAT2_1	ALAxt + Hxt <-> ALA
PUT4_1	ALAxt + Hxt <-> ALA
GAP1_3	ARGxt + Hxt <-> ARG
CAN1_1	ARGxt + Hxt <-> ARG
ALP1	ARGxt + Hxt <-> ARG
GAP1_4	ASNxt + Hxt <-> ASN
AGP1_3	ASNxt + Hxt <-> ASN
GNP1_1	ASNxt + Hxt <-> ASN
DIP5_3	ASNxt + Hxt <-> ASN
AGP3_2	ASPxt + Hxt <-> ASP
GAP1_5	ASPxt + Hxt <-> ASP
DIP5_4	ASPxt + Hxt <-> ASP
GAP1_6	CYSxt + Hxt <-> CYS
GNP1_2	CYSxt + Hxt <-> CYS
BAP2_1	CYSxt + Hxt <-> CYS
BAP3_1	CYSxt + Hxt <-> CYS
VAP1_1	CYSxt + Hxt <-> CYS
TAT2_2	CYSxt + Hxt <-> CYS
GAP1_7	GLYxt + Hxt <-> GLY
TAT2_3	GLYxt + Hxt <-> GLY
DIP5_5	GLYxt + Hxt <-> GLY
PUT4_2	GLYxt + Hxt <-> GLY
GAP1_8	GLNxt + Hxt <-> GLN
AGP1_4	GLNxt + Hxt <-> GLN
GNP1_3	GLNxt + Hxt <-> GLN
DIP5_6	GLNxt + Hxt <-> GLN
HIP1	HISxt + Hxt <-> HIS
GAP1_9	HISxt + Hxt <-> HIS
AGP1_5	HISxt + Hxt <-> HIS
VAP1_2	HISxt + Hxt <-> HIS
TAT1_1	ILExt + Hxt <-> ILE
GAP1_10	ILExt + Hxt <-> ILE
AGP1_6	ILExt + Hxt <-> ILE
BAP2_2	ILExt + Hxt <-> ILE
BAP3_2	ILExt + Hxt <-> ILE
VAP1_3	ILExt + Hxt <-> ILE
TAT1_2	LEUxt + Hxt <-> LEU
GAP1_11	LEUxt + Hxt <-> LEU
AGP1_7	LEUxt + Hxt <-> LEU
BAP2_3	LEUxt + Hxt <-> LEU
BAP3_3	LEUxt + Hxt <-> LEU
VAP1_4	LEUxt + Hxt <-> LEU
GNP1_4	LEUxt + Hxt <-> LEU
GAP1_12	METxt + Hxt <-> MET
AGP1_8	METxt + Hxt <-> MET
GNP1_5	METxt + Hxt <-> MET
BAP2_4	METxt + Hxt <-> MET
BAP3_4	METxt + Hxt <-> MET
MUP1	METxt + Hxt <-> MET
MUP3	METxt + Hxt <-> MET
GAP1_13	PHExt + Hxt <-> PHE
AGP1_9	PHExt + Hxt <-> PHE
TAT2_4	PHExt + Hxt <-> PHE
BAP2_5	PHExt + Hxt <-> PHE
BAP3_5	PHExt + Hxt <-> PHE
GAP1_14	PROxt + Hxt <-> PRO
PUT4_3	PROxt + Hxt <-> PRO
TAT1_3	TRPxt + Hxt <-> TRP
GAP1_15	TRPxt + Hxt <-> TRP
VAP1_5	TRPxt + Hxt <-> TRP
TAT2_5	TRPxt + Hxt <-> TRP
BAP2_6	TRPxt + Hxt <-> TRP
BAP3_6	TRPxt + Hxt <-> TRP
TAT1_4	TYRxt + Hxt <-> TYR
GAP1_16	TYRxt + Hxt <-> TYR
AGP1_10	TYRxt + Hxt <-> TYR
BAP2_7	TYRxt + Hxt <-> TYR
VAP1_6	TYRxt + Hxt <-> TYR
TAT2_6	TYRxt + Hxt <-> TYR
BAP3_7	TYRxt + Hxt <-> TYR
GAP1_17	VALxt + Hxt <-> VAL
AGP1_11	VALxt + Hxt <-> VAL
BAP3_8	VALxt + Hxt <-> VAL
VAP1_7	VALxt + Hxt <-> VAL
BAP2_8	VALxt + Hxt <-> VAL
AGP3_3	SERxt + Hxt <-> SER
AGP1_12	SERxt + Hxt <-> SER
GNP1_6	SERxt + Hxt <-> SER
GAP1_18	SERxt + Hxt <-> SER
DIP5_7	SERxt + Hxt <-> SER
TAT1_5	THRxt + Hxt <-> THR
AGP1_13	THRxt + Hxt <-> THR
GAP1_19	THRxt + Hxt <-> THR
GNP1_7	THRxt + Hxt <-> THR
LYP1	LYSxt + Hxt <-> LYS
GAP1_20	LYSxt + Hxt <-> LYS
MMP1	MMETxt + Hxt -> MMET
SAM3	SAMxt + Hxt -> SAM
PUT4_4	GABAxt + Hxt -> GABA
UGA4_1	GABAxt + Hxt -> GABA
AGP2	CARxt <-> CAR
HNM1	CHOxt + Hxt -> CHO
BIO5	BTxt + Hxt -> BT
UGA4_2	ALAVxt + Hxt -> ALAV
GAP1_21	ORNxt + Hxt <-> ORN
CAN1_2	ORNxt + Hxt <-> ORN
U171_	PTRSCxt + Hxt -> PTRSC
U172_	SPRMDxt + Hxt -> SPRMD
PTR2_1	DIPEPxt + Hxt -> DIPEP
PTR2_2	OPEPxt + Hxt -> OPEP
PTR2_3	PEPTxt + Hxt -> PEPT
FUR4	URAxt + Hxt -> URA
U173_	NMNxt + Hxt -> NMN
FCY2_1	CYTSxt + Hxt -> CYTS
FCY2_2	ADxt + Hxt -> AD
FCY2_3	GNxt + Hxt <-> GN
FCY21_1	CYTSxt + Hxt -> CYTS
FCY21_2	ADxt + Hxt -> AD
FCY21_3	GNxt + Hxt <-> GN
FCY22_1	CYTSxt + Hxt -> CYTS
FCY22_2	ADxt + Hxt -> AD
FCY22_3	GNxt + Hxt <-> GN
YGL186C_1	CYTSxt + Hxt -> CYTS
YGL186C_2	ADxt + Hxt -> AD
YGL186C_3	GNxt + Hxt <-> GN
U174_	ADNxt + Hxt -> ADN
U175_	GSNxt + Hxt -> GSN
FUI1_1	URIxt + Hxt -> URI
U176_	CYTDxt + Hxt -> CYTD
U177_	INSxt + Hxt -> INS
U178_	XTSINExt + Hxt -> XTSINE
U179_	DTxt + Hxt -> DT
U180_	DINxt + Hxt -> DIN
U181_	DGxt + Hxt -> DG
U182_	DAxt + Hxt -> DA
U183_	DCxt + Hxt -> DC
U184_	DUxt + Hxt -> DU
U185_	ADNxt + Hxt -> ADN
FUI1_2	URIxt + Hxt -> URI
U186_	CYTDxt + Hxt -> CYTD
U187_	DTxt + Hxt -> DT
U188_	DAxt + Hxt -> DA
U189_	DCxt + Hxt -> DC
U190_	DUxt + Hxt -> DU
U191_	ADNxt + Hxt -> ADN
U192_	GSNxt + Hxt -> GSN
FUI1_3	URIxt + Hxt -> URI
U193_	CYTDxt + Hxt -> CYTD
U194_	INSxt + Hxt -> INS
U195_	DTxt + Hxt -> DT
U196_	DINxt + Hxt -> DIN
U197_	DGxt + Hxt -> DG
U198_	DAxt + Hxt -> DA
U199_	DCxt + Hxt -> DC
U200_	DUxt + Hxt -> DU
U201_	HYXNxt + Hxt <-> HYXN
U202_	XANxt <-> XAN
ADY2	ACxt + Hxt <-> AC
BPH1	ACxt + Hxt <-> AC
U203_	FORxt <-> FOR
U204_	ETHxt <-> ETH
U205_	SUCCxt + Hxt <-> SUCC
JEN1_2	PYRxt + Hxt <-> PYR
DUR3	UREAxt + 2 Hxt <-> UREA
MEP1	NH3xt <-> NH3
MEP2	NH3xt <-> NH3
MEP3	NH3xt <-> NH3
TRK1	Kxt + Hxt <-> K
SUL1	SLFxt -> SLF
SUL2	SLFxt -> SLF
YGR125W	SLFxt -> SLF
PHO84	PIxt + Hxt <-> PI
PHO90	PIxt + Hxt <-> PI
PHO91	PIxt + Hxt <-> PI
U206_	CITxt + Hxt <-> CIT
U207_	FUMxt + Hxt <-> FUM
U208_	C140xt -> C14
U2081_	C141xt -> C141
U209_	C160xt -> C16
U210_	C161xt -> C161
U211_	C180xt -> C18
U212_	C181xt -> C181
Uc12_	C120xt -> C12
Uc10_	C100xt -> C10
Uc24_	C24xt -> C24
Uc26_	C26xt -> C26
U213_	AKGxt + Hxt <-> AKG
NHA1	NAxt <-> NA + Hxt
FEN2	PNTOxt + Hxt <-> PNTO
U214_	ATP -> ADP + PI
PMP1	ATP -> ADP + PI + Hxt
PMP2	ATP -> ADP + PI + Hxt
PMA1	ATP -> ADP + PI + Hxt
PMA2	ATP -> ADP + PI + Hxt
U215_	GLALxt <-> GLAL
U216_	ACALxt <-> ACAL
THI7	THIAMINxt + Hxt -> THIAMIN
YOR071C	THIAMINxt + Hxt -> THIAMIN
YOR192C	THIAMINxt + Hxt -> THIAMIN
DAL4	ATNxt -> ATN
DAL5	ATTxt -> ATT
U217_	MTHNxt <-> MTHN
U218_	PAPxt <-> PAP
U219_	DTTPxt <-> DTTP
U220_	THYxt <-> THY + Hxt
U221_	GA6Pxt <-> GA6P
VHT1	BTxt + Hxt <-> BT
U222_	AONAxt + Hxt <-> AONA
U223_	DANNAxt + Hxt <-> DANNA
U224_	OGTxt -> OGT
U225_	SPRMxt -> SPRM
U226_	PIMExt -> PIME
U227_	O2xt <-> O2
U228_	CO2xt <-> CO2
AUS1_1	ERGOSTxt <-> ERGOST
AUS1_2	ZYMSTxt <-> ZYMST
AUS1_3	LNSTxt <-> LNST
AUS1_4	DMZYMSTxt <-> DMZYMST
AUS1_5	FESTxt <-> FEST
AUS1_6	EPSTxt <-> EPST
AUS1_7	ERDIOLxt <-> ERG722OST
AUS1_8	ERTEOLxt <-> ERTEOL
GIT1_1	GROPCxt <-> GROPC
GIT1_2	GROPINSxt <-> GROINS
U229_	RIBFLAVxt + Hxt -> RIBFLAV
TPN1	VB6xt -> PYRDX
GROPCxtI	GROPCxtX -> GROPCxt
GROPCxtO	GROPCxt -> GROPCxtX
GROPIxtI	GROPINSxtX -> GROPINSxt
GROPIxtO	GROPINSxt -> GROPINSxtX
VB6xtI	VB6xtX -> VB6xt
VB6xtO	VB6xt -> VB6xtX
FNADH	NAD -> NADH
FNADPH	NADP -> NADPH
FATP	ADP + PI -> ATP
SAMxtI	SAMxtX -> SAMxt
SAMxtO	SAMxt -> SAMxtX
MMETxtI	MMETxtX -> MMETxt
MMETxtO	MMETxt -> MMETxtX
MIxtI	MIxtX -> MIxt
MIxtO	MIxt -> MIxtX
RFLAVxtI	RIBFLAVxtX -> RIBFLAVxt
RFLAVxtO	RIBFLAVxt -> RIBFLAVxtX
PYRDXxtI	PYRDXxtX -> PYRDXxt
PYRDXxtO	PYRDXxt -> PYRDXxtX
CHOxtI	CHOxtX -> CHOxt
CHOxtO	CHOxt -> CHOxtX
INSxtI	INSxtX -> INSxt
INSxtO	INSxt -> INSxtX
GLUxtI	GLUxtX -> GLUxt
GLUxtO	GLUxt -> GLUxtX
FRUxtI	FRUxtX -> FRUxt
FRUxtO	FRUxt -> FRUxtX
MANxtI	MANxtX -> MANxt
MANxtO	MANxt -> MANxtX
GLACxtI	GLACxtX -> GLACxt
GLACxtO	GLACxt -> GLACxtX
SUCxtI	SUCxtX -> SUCxt
SUCxtO	SUCxt -> SUCxtX
GLCxtI	GLCxtX -> GLCxt
GLCxtO	GLCxt -> GLCxtX
MALxtI	MALxtX -> MALxt
MALxtO	MALxt -> MALxtX
AKGxtI	AKGxtX -> AKGxt
AKGxtO	AKGxt -> AKGxtX
SORxtI	SORxtX -> SORxt
SORxtO	SORxt -> SORxtX
ARABxtI	ARABxtX -> ARABxt
ARABxtO	ARABxt -> ARABxtX
DHAxtI	DHAxtX -> DHAxt
DHAxtO	DHAxt -> DHAxtX
FUCxtI	FUCxtX -> FUCxt
FUCxtO	FUCxt -> FUCxtX
GLTxtI	GLTxtX -> GLTxt
GLTxtO	GLTxt -> GLTxtX
GLCNxtI	GLCNxtX -> GLCNxt
GLCNxtO	GLCNxt -> GLCNxtX
GLAMxtI	GLAMxtX -> GLAMxt
GLAMxtO	GLAMxt -> GLAMxtX
GLxtI	GLxtX -> GLxt
GLxtO	GLxt -> GLxtX
LACxtI	LACxtX -> LACxt
LACxtO	LACxt -> LACxtX
MLTxtI	MLTxtX -> MLTxt
MLTxtO	MLTxt -> MLTxtX
MNTxtI	MNTxtX -> MNTxt
MNTxtO	MNTxt -> MNTxtX
MELIxtI	MELIxtX -> MELIxt
MELIxtO	MELIxt -> MELIxtX
RMNxtI	RMNxtX -> RMNxt
RMNxtO	RMNxt -> RMNxtX
RIBxtI	RIBxtX -> RIBxt
RIBxtO	RIBxt -> RIBxtX
TRExtI	TRExtX -> TRExt
TRExtO	TRExt -> TRExtX
ALAxtI	ALAxtX -> ALAxt
ALAxtO	ALAxt -> ALAxtX
ARGxtI	ARGxtX -> ARGxt
ARGxtO	ARGxt -> ARGxtX
ASNxtI	ASNxtX -> ASNxt
ASNxtO	ASNxt -> ASNxtX
ASPxtI	ASPxtX -> ASPxt
ASPxtO	ASPxt -> ASPxtX
BCAAxtI	BCAAxtX -> BCAAxt
BCAAxtO	BCAAxt -> BCAAxtX
CYSxtI	CYSxtX -> CYSxt
CYSxtO	CYSxt -> CYSxtX
DALAxtI	DALAxtX -> DALAxt
DALAxtO	DALAxt -> DALAxtX
DSERxtI	DSERxtX -> DSERxt
DSERxtO	DSERxt -> DSERxtX
GLYxtI	GLYxtX -> GLYxt
GLYxtO	GLYxt -> GLYxtX
MDAPxtI	MDAPxtX -> MDAPxt
MDAPxtO	MDAPxt -> MDAPxtX
GABAxtI	GABAxtX -> GABAxt
GABAxtO	GABAxt -> GABAxtX
GLNxtI	GLNxtX -> GLNxt
GLNxtO	GLNxt -> GLNxtX
HISxtI	HISxtX -> HISxt
HISxtO	HISxt -> HISxtX
ILExtI	ILExtX -> ILExt
ILExtO	ILExt -> ILExtX
LEUxtI	LEUxtX -> LEUxt
LEUxtO	LEUxt -> LEUxtX
LYSxtI	LYSxtX -> LYSxt
LYSxtO	LYSxt -> LYSxtX
METxtI	METxtX -> METxt
METxtO	METxt -> METxtX
ORNxtI	ORNxtX -> ORNxt
ORNxtO	ORNxt -> ORNxtX
PHExtI	PHExtX -> PHExt
PHExtO	PHExt -> PHExtX
PROxtI	PROxtX -> PROxt
PROxtO	PROxt -> PROxtX
PTRCxtI	PTRCxtX -> PTRCxt
PTRCxtO	PTRCxt -> PTRCxtX
SERxtI	SERxtX -> SERxt
SERxtO	SERxt -> SERxtX
SPMDxtI	SPMDxtX -> SPMDxt
SPMDxtO	SPMDxt -> SPMDxtX
THRxtI	THRxtX -> THRxt
THRxtO	THRxt -> THRxtX
TRPxtI	TRPxtX -> TRPxt
TRPxtO	TRPxt -> TRPxtX
TYRxtI	TYRxtX -> TYRxt
TYRxtO	TYRxt -> TYRxtX
VALxtI	VALxtX -> VALxt
VALxtO	VALxt -> VALxtX
DIPEPxtI	DIPEPxtX -> DIPEPxt
DIPEPxtO	DIPEPxt -> DIPEPxtX
OPEPxtI	OPEPxtX -> OPEPxt
OPEPxtO	OPEPxt -> OPEPxtX
PEPTxtI	PEPTxtX -> PEPTxt
PEPTxtO	PEPTxt -> PEPTxtX
URAxtI	URAxtX -> URAxt
URAxtO	URAxt -> URAxtX
NMNxtI	NMNxtX -> NMNxt
NMNxtO	NMNxt -> NMNxtX
CYTSxtI	CYTSxtX -> CYTSxt
CYTSxtO	CYTSxt -> CYTSxtX
ADxtI	ADxtX -> ADxt
ADxtO	ADxt -> ADxtX
GNxtI	GNxtX -> GNxt
GNxtO	GNxt -> GNxtX
HYXNxtI	HYXNxtX -> HYXNxt
HYXNxtO	HYXNxt -> HYXNxtX
XTSNxtI	XTSNxtX -> XTSNxt
XTSNxtO	XTSNxt -> XTSNxtX
XANxtI	XANxtX -> XANxt
XANxtO	XANxt -> XANxtX
ADNxtI	ADNxtX -> ADNxt
ADNxtO	ADNxt -> ADNxtX
GSNxtI	GSNxtX -> GSNxt
GSNxtO	GSNxt -> GSNxtX
URIxtI	URIxtX -> URIxt
URIxtO	URIxt -> URIxtX
CYTDxtI	CYTDxtX -> CYTDxt
CYTDxtO	CYTDxt -> CYTDxtX
DTxtI	DTxtX -> DTxt
DTxtO	DTxt -> DTxtX
DINxtI	DINxtX -> DINxt
DINxtO	DINxt -> DINxtX
DGxtI	DGxtX -> DGxt
DGxtO	DGxt -> DGxtX
DAxtI	DAxtX -> DAxt
DAxtO	DAxt -> DAxtX
DCxtI	DCxtX -> DCxt
DCxtO	DCxt -> DCxtX
DUxtI	DUxtX -> DUxt
DUxtO	DUxt -> DUxtX
ACxtI	ACxtX -> ACxt
ACxtO	ACxt -> ACxtX
FORxtI	FORxtX -> FORxt
FORxtO	FORxt -> FORxtX
ETHxtI	ETHxtX -> ETHxt
ETHxtO	ETHxt -> ETHxtX
SUCCxtI	SUCCxtX -> SUCCxt
SUCCxtO	SUCCxt -> SUCCxtX
PYRxtI	PYRxtX -> PYRxt
PYRxtO	PYRxt -> PYRxtX
UREAxtI	UREAxtX -> UREAxt
UREAxtO	UREAxt -> UREAxtX
NH3xtI	NH3xtX -> NH3xt
NH3xtO	NH3xt -> NH3xtX
KxtI	KxtX -> Kxt
KxtO	Kxt -> KxtX
SLFxtI	SLFxtX -> SLFxt
SLFxtO	SLFxt -> SLFxtX
PIxtI	PIxtX -> PIxt
PIxtO	PIxt -> PIxtX
GL3PxtI	GL3PxtX -> GL3Pxt
GL3PxtO	GL3Pxt -> GL3PxtX
CITxtI	CITxtX -> CITxt
CITxtO	CITxt -> CITxtX
FUMxtI	FUMxtX -> FUMxt
FUMxtO	FUMxt -> FUMxtX
C140xtI	C140xtX -> C140xt
C140xtO	C140xt -> C140xtX
C141xtI	C141xtX -> C141xt
C141xtO	C141xt -> C141xtX
C160xtI	C160xtX -> C160xt
C160xtO	C160xt -> C160xtX
C180xtI	C180xtX -> C180xt
C180xtO	C180xt -> C180xtX
C161xtI	C161xtX -> C161xt
C161xtO	C161xt -> C161xtX
C181xtI	C181xtX -> C181xt
C181xtO	C181xt -> C181xtX
C120xtI	C120xtX -> C120xt
C120xtO	C120xt -> C120xtX
C100xtI	C100xtX -> C100xt
C100xtO	C100xt -> C100xtX
C24xtI	C24xtX -> C24xt
C24xtO	C24xt -> C24xtX
C26xtI	C26xtX -> C26xt
C26xtO	C26xt -> C26xtX
NAxtI	NAxtX -> NAxt
NAxtO	NAxt -> NAxtX
PNTOxtI	PNTOxtX -> PNTOxt
PNTOxtO	PNTOxt -> PNTOxtX
SLAxtI	SLAxtX -> SLAxt
SLAxtO	SLAxt -> SLAxtX
O2xtI	O2xtX -> O2xt
O2xtO	O2xt -> O2xtX
CO2xtI	CO2xtX -> CO2xt
CO2xtO	CO2xt -> CO2xtX
GLALxtI	GLALxtX -> GLALxt
GLALxtO	GLALxt -> GLALxtX
ACALxtI	ACALxtX -> ACALxt
ACALxtO	ACALxt -> ACALxtX
ATNxtI	ATNxtX -> ATNxt
ATNxtO	ATNxt -> ATNxtX
MVLxtI	MVLxtX -> MVLxt
MVLxtO	MVLxt -> MVLxtX
MTHNxtI	MTHNxtX -> MTHNxt
MTHNxtO	MTHNxt -> MTHNxtX
PAPxtI	PAPxtX -> PAPxt
PAPxtO	PAPxt -> PAPxtX
DTTPxtI	DTTPxtX -> DTTPxt
DTTPxtO	DTTPxt -> DTTPxtX
THYxtI	THYxtX -> THYxt
THYxtO	THYxt -> THYxtX
MKxtI	MKxtX -> MKxt
MKxtO	MKxt -> MKxtX
GA6PxtI	GA6PxtX -> GA6Pxt
GA6PxtO	GA6Pxt -> GA6PxtX
SORBxtI	SORxtX -> SORxt
SORBxtO	SORxt -> SORxtX
SUCSxtI	SUCSxtX -> SUCSxt
SUCSxtO	SUCSxt -> SUCSxtX
GALACxtI	GLACxtX -> GLACxt
GALACxtO	GLACxt -> GLACxtX
BTxtI	BTxtX -> BTxt
BTxtO	BTxt -> BTxtX
AONAxtI	AONAxtX -> AONAxt
AONAxtO	AONAxt -> AONAxtX
DANNAxtI	DANNAxtX -> DANNAxt
DANNAxtO	DANNAxt -> DANNAxtX
MANNxtI	MANNANxtX -> MANNANxt
MANNxtO	MANNANxt -> MANNANxtX
CHLSTxtI	CHLSTxtX -> CHLSTxt
CHLSTxtO	CHLSTxt -> CHLSTxtX
GULTxtI	GULTxtX -> GULTxt
GULTxtO	GULTxt -> GULTxtX
OGTxtI	OGTxtX -> OGTxt
OGTxtO	OGTxt -> OGTxtX
SPRMxtI	SPRMxtX -> SPRMxt
SPRMxtO	SPRMxt -> SPRMxtX
PIMExtI	PIMExtX -> PIMExt
PIMExtO	PIMExt -> PIMExtX
THMxtI	THIAMINxtX -> THIAMINxt
THMxtO	THIAMINxt -> THIAMINxtX
BMxtI	BIOMxtX -> BIOMxt
BMxtO	BIOMxt -> BIOMxtX
ERGOxtI	ERGOSTxtX -> ERGOSTxt
ERGOxtO	ERGOSTxt -> ERGOSTxtX
ZYMSTxtI	ZYMSTxtX -> ZYMSTxt
ZYMSTxtO	ZYMSTxt -> ZYMSTxtX
LANOSTxtI	LNSTxtX -> LNSTxt
LANOSTxtO	LNSTxt -> LNSTxtX
44DIMZYMSTxtI	DMZYMSTxtX -> DMZYMSTxt
44DIMZYMSTxtO	DMZYMSTxt -> DMZYMSTxtX
FCOSTxtI	FESTxtX -> FESTxt
FCOSTxtO	FESTxt -> FESTxtX
EPISTxtI	EPSTxtX -> EPSTxt
EPISTxtO	EPSTxt -> EPSTxtX
ERG722xtI	ERDIOLxtX -> ERDIOLxt
ERG722xtO	ERDIOLxt -> ERDIOLxtX
ERG572224xtI	ERTEOLxtX -> ERTEOLxt
ERG572224xtO	ERTEOLxt -> ERTEOLxtX
AMP_	AMP -> AMPxx
GMP_	GMP -> GMPxx
CMP_	CMP -> CMPxx
UMP_	UMP -> UMPxx
DAMP_	DAMP -> DAMPxx
DCMP_	DCMP -> DCMPxx
DTMP_	DTMP -> DTMPxx
DGMP_	DGMP -> DGMPxx
GLYCOGEN_	GLYCOGEN -> GLYCOGENxx
TRE_	TRE -> TRExx
MANNAN_	MANNAN -> MANNANxx
13GLUCAN_	13GLUCAN -> 13GLUCANxx
TAGLY_	TAGLY -> TAGLYxx
ERGOST_	ERGOST -> ERGOSTxx
ZYMST_	ZYMST -> ZYMSTxx
PA_	PA -> PAxx
PC_	PC -> PCxx
PE_	PE -> PExx
PINS_	PINS -> PINSxx
PS_	PS -> PSxx
Growth	BIOM -> BIOMxt
Vlipid	0.002884 PC + 0.001531 PINS + 0.000373 PS + 0.000697 PE + 0.000206 AA + 0.000781 TAG + 0.000812 SE + 0.000125 ERTEOL + 0.000015 ZYMST + 0.005603 ERGOST + 0.000096 EPST + 0.000114 FEST + 0.000032 LNST + 0.000056 DMZYMST + 0.000351 MIP2PC + 0.000066 MIP2DC -> LIPIDS
VGRO	0.357337 ALA + 0.135788 ARG + 0.171522 ASN + 0.171522 ASP + 0.042880 CYS + 0.268003 GLU + 0.268003 GLN + 0.325176 GLY + 0.075041 HIS + 0.171522 ILE + 0.250136 LEU + 0.239416 LYS + 0.050027 MET + 0.114348 PHE + 0.128641 PRO + 0.253709 SER + 0.196535 THR + 0.028000 TRP + 0.096481 TYR + 0.257283 VAL + 0.051000 AMP + 0.051000 GMP + 0.050000 CMP + 0.067000 UMP + 0.003587 DAMP + 0.002432 DCMP + 0.00358…
