# Supplementary material for: Mapping Condition-Dependent Regulation of Lipid Metabolism in Saccharomyces cerevisiae
Source: G3 (Bethesda). 2013 Nov 1;3(11):1979–95. doi: 10.1534/g3.113.006601 (PMC3815060; doi:10.1534/g3.113.006601)
Supplement: Supporting Information [file supp_g3.113.006601_TableS2.xlsx]

## Sheet: README
Supplemental Table 2: Matching mRNA, metabolite and lipid level measurements from triplicate chemostats as indicated, e.g. COt.1, COt.2, COt.3
	Label	Growth Condition
	COt	Carbon limited, Aerobic, 15C
	COT	Carbon limited, Aerobic, 30C
	CAt	Carbon limited, Anaerobic, 15C
	CAT	Carbon limited, Anaerobic, 30C
	NOt	Nitrogen limited, Aerobic, 15C
	NOT	Nitrogen limited, Aerobic, 30C
	NAt	Nitrogen limited, Anaerobic, 15C
	NAT	Nitrogen limited, Anaerobic, 30C
	Sheet	Values
	mRNA_data	GCRMA values (log2 intensity values summarized from probe set)
	Metabolite_data	Normalized. Converted from mass units from HPLC or area under the curve for GC-MS samples with an output from Spectconnect. HPLC samples were quantified using a standard curve. GC-MS samples were normalized by an internal standard chlorophenylalanine (30 μl of a 4 mM solution was added before extraction) and by the biomass weight per sample.
	Lipid_data	Normalized. Converted from μmol/gDCW (converted from mass units obtained from GC-MS using the molecular weight for each lipid using internal standards)
	Spectconnect: Styczynski, M. P., J. F. Moxley, L. V. Tong, J. L. Walther, K. L. Jensen et al., 2007 Systematic identification of conserved metabolites in GC/MS data for metabolomics and biomarker discovery. Anal Chem 79: 966-973.

## Sheet: mRNA_data
Gene	COt.1	COt.2	COt.3	COT.1	COT.2	COT.3	CAt.1	CAt.2	CAt.3	CAT.1	CAT.2	CAT.3	NOt.1	NOt.2	NOt.3	NOT.1	NOT.2	NOT.3	NAt.1	NAt.2	NAt.3	NAT.1	NAT.2	NAT.3
YAL068C	7.05	7.47	7.15	6.38	6.6	5.74	9.26	8.81	9.07	8.67	8.91	9.02	8.5	9.15	8.03	6.59	6.94	6.15	9.49	10.3	9.84	10.9	10.3	10.7
YAL067W-A	2.11	2.11	2.11	2.11	2.11	2.11	2.38	2.11	2.11	2.56	2.12	2.28	2.1	2.1	2.11	2.11	2.11	2.11	2.1	2.1	2.1	2.1	2.11	2.11
YAL067C	2.08	2.08	2.08	2.08	2.08	2.08	2.07	2.07	2.07	2.07	2.08	2.08	2.07	2.07	2.08	2.08	2.08	2.08	2.07	2.07	2.07	2.07	2.07	2.08
YAL065C	2.13	2.13	2.13	2.13	2.14	2.13	2.13	2.13	2.13	2.13	2.13	2.13	2.13	2.13	2.13	2.13	2.13	2.13	2.12	2.13	2.12	2.13	2.13	2.13
YAL064W-B	2.15	2.57	2.89	2.1	2.09	2.09	4.48	2.09	2.87	3.55	3.02	2.1	2.09	2.09	2.09	2.09	2.09	2.09	2.09	2.09	2.09	2.09	2.09	2.09
YAL064C-A	2.1	2.1	2.1	2.11	2.11	2.11	2.1	2.1	2.1	2.1	2.11	2.11	2.1	2.1	2.11	2.1	2.1	2.1	2.1	2.1	2.1	2.1	2.1	2.1
YAL064W	2.13	2.13	2.13	2.13	2.13	2.13	2.12	2.13	2.13	2.13	2.13	2.13	2.13	2.12	2.13	2.13	2.13	2.13	2.12	2.12	2.12	2.13	2.13	2.13
YAL063C-A	2.31	2	2.14	2.42	2.46	2.5	2.33	2.35	2.34	2.39	2.49	2.92	1.97	2.23	2.41	2.48	2.84	2.41	2.35	2.36	2.35	3.78	3.63	3.41
YAL063C	8.25	7.79	7.83	9.02	9.24	8.96	8.79	8.33	8.55	8.78	8.88	8.75	8.52	8.18	8.53	8.36	8.09	8.77	8.31	8.54	8.41	8.72	9.06	9.42
YAL062W	10.6	9.94	10.5	11.1	11.4	11.2	10.7	10.2	10.4	9.9	9.9	9.93	9.66	10.2	9.58	10.5	10	10.2	8.62	8.21	8.69	9.31	9.46	9.4
YAL061W	10.3	8.23	8.33	10.8	10.5	10.9	9.18	8.73	9.17	8.81	8.5	8.22	9.73	10.1	10.1	12.5	12.4	12.5	8.44	8.36	9.68	11.3	11	11.3
YAL060W	12.4	12.2	12.2	12.7	12.7	12.5	12.9	12.8	12.8	13.8	13.8	13.8	10.7	11.1	10.8	10.9	10.8	11	11.5	11.3	11.3	11.4	11.7	11.6
YAL059W	9.45	10.2	10.3	9.06	9.03	9.19	9.93	9.99	10.2	8.69	8.74	8.51	10.1	9.95	10.1	8.87	8.88	8.93	10.1	9.63	9.69	7.58	7.65	8.01
YAL058W	8.55	8.9	8.76	8.99	8.69	8.86	9.53	9.27	9.48	8.88	8.98	8.9	8.71	9.55	8.59	9.24	8.78	8.77	9.39	9.16	9.48	9.3	9.06	9.2
YAL056W	9.18	8.7	8.57	8.89	8.63	9.06	8.99	8.98	8.93	8.62	8.47	8.35	9.47	8.95	9.52	9.33	9.37	9.56	9.11	9.42	9.18	9.2	9.31	9.06
YAL055W	9.55	9.1	9.15	9.36	9.28	9.84	9.88	9.41	10	9.46	9.33	9.27	8.73	8.83	9.38	9.21	9.22	9.48	9.02	9.03	9.49	9.56	9.36	9.61
YAL054C	13.8	13.7	13.6	14.3	14.2	14.3	11	10.7	10.7	11.6	11.4	11.4	9.41	9.39	9.97	8.82	8.05	8.68	10	10	9.59	9.8	10.1	9.91
YAL053W	11.6	11.7	11.6	11.2	11.2	11.5	11.2	10.9	11	10.6	10.5	10.5	10.5	9.98	10.6	10.6	10.3	10.9	10.8	10.8	9.8	10.9	10.9	11
YAL051W	9	8.64	8.72	9.39	9.04	9.42	7.81	8.04	7.68	8.94	8.67	8.85	8.95	8.88	8.91	9.49	9.68	10.1	8.33	8.46	8.59	9.13	9.26	9.13
YAL049C	11.7	11.4	11.4	12	11.7	12.1	11.1	11	11.1	10.9	10.9	10.5	11.9	12.2	12	12.5	12.5	12.6	11	11	11.2	11.5	11.2	11
YAL048C	3.43	3.22	3.21	3.4	2.69	3.22	3.7	3.2	3.22	3.44	3.3	3.22	3.12	3.28	2.28	3.79	3.22	3.2	3.21	3.22	3.54	3.18	3.22	2.22
YAL047C	6.34	6.34	6.34	6.41	6.02	6.68	4.65	5.02	4.37	6.34	6.34	6.37	6.33	6.26	6.51	6.41	7.72	7.29	5.97	5.74	6.33	6.76	6.33	6.34
YAL046C	9.66	9.87	9.85	9.87	9.75	9.74	10	9.83	10	10.1	9.7	9.76	9.36	9.83	9.73	9.95	9.55	10.1	9.77	9.43	9.26	9.39	9.17	9.67
YAL044W-A	10.8	10.7	10.7	10.8	10.7	10.9	10.8	10.6	10.9	10.9	10.7	10.5	10.5	10.8	11	10.8	10.6	10.8	11	10.8	10.9	10.5	10.7	10.7
YAL044C	12.6	12.5	12.7	12.3	12.2	12.6	12.8	12.9	12.9	12.7	12.6	12.5	13	13.2	13.1	12.7	12.5	12.8	12.9	12.7	12.9	12.6	12.6	12.8
YAL043C	9.47	9.71	9.79	9.9	9.46	9.7	9.87	9.98	10	9.82	9.66	9.72	9.83	10.2	9.81	10	9.73	9.96	9.57	9.67	9.67	9.64	9.77	9.65
YAL042W	11.8	12	12	11.4	11.2	11.2	12.4	12.4	12.4	11.8	11.8	11.9	11.9	12	12.1	11.5	10.9	11.5	12.5	12.4	12.2	11.9	12	12
YAL041W	9.14	9.13	9.2	9.57	9.27	9.59	8.97	9.06	8.8	9.71	9.69	9.71	9.38	9.3	9.28	9.88	10.2	9.81	8.88	9.28	9.3	9.82	9.83	9.56
YAL040C	9.19	9.42	9.38	8.46	8.07	8.08	10.1	9.96	10	9.09	9.37	9.05	9.74	9	9.48	9.65	9.55	9.83	9.77	9.79	9.97	10.1	9.65	10
YAL039C	10.1	9.99	10.1	10.8	10.6	10.8	10.9	10.8	10.7	12.1	11.7	11.9	10.1	10.6	10.4	11.5	11.5	11.4	9.78	9.75	10.3	9.79	9.63	10.2
YAL038W	14.5	14.5	14.4	14.5	14.5	14.7	14.7	14.8	14.8	14.6	14.6	14.7	14.8	14.9	14.6	14.8	14.8	14.6	14.9	14.9	14.9	14.9	15	14.8
YAL037C-A	2.31	2.37	2.23	3.39	3.85	3.28	2.31	2.2	2.26	3.93	4.01	3.52	3.52	3.16	3.67	5.02	5.83	5.52	2.32	2.17	2.91	4.95	3.27	5.03
YAL037W	5.97	5.71	5.85	6.01	5.31	5.22	7	6.66	6.97	6.4	6.25	6.32	7.65	8.41	7.6	8.07	7.62	7.4	8.02	7.75	8.36	7.6	7.79	7.6
YAL036C	10.8	11.3	11.2	11.4	11.1	11.4	11.1	11.1	11.2	11.9	11.9	11.8	10.9	10.4	10.8	10.3	10.3	10.8	11	10.9	10.5	10.3	10.3	10.2
YAL035W	12.7	12.7	12.9	12.4	12.2	12.4	12.7	12.7	12.5	12.8	12.8	12.8	13.1	12.8	12.9	12.5	12.7	12.7	13	13.2	13	12.8	12.7	12.6
YAL034W-A	8.03	8.22	8.3	7.89	7.71	7.98	8.06	8.02	7.83	7.91	7.95	7.98	7.84	6.6	8.27	7.11	7.48	7.8	6.76	7.14	6.36	7.05	6.95	7.29
YAL034C	11.3	10.4	10.2	11.4	11.3	11.6	10.9	10.6	10.8	10.9	10.9	10.8	10.3	10.1	10.2	11.3	11.4	11.4	10.4	10.3	10.7	11.5	11.3	11.6
YAL033W	10.3	10.6	10.6	9.76	9.64	9.69	11.1	11.1	11.1	10.5	10.4	10.5	11	11.5	11.4	11.1	10.6	11	11.5	11.2	11	11	10.7	10.8
YAL032C	9.08	8.84	8.93	9.09	8.97	8.91	8.92	8.73	8.73	9.01	8.95	8.74	8.2	7.88	8.02	8.65	8.69	8.75	8.55	8.19	8.15	8.65	8.58	8.7
YAL031C	9.62	9.23	9.22	9.83	9.51	9.6	9.66	9.29	9.34	9.98	9.81	9.67	9.81	9.99	9.5	10.3	10.2	10.3	9.16	9.39	9.74	10.3	10	10.4
YAL030W	11.2	11.2	11	11.3	11	11.5	11	10.8	11	10.8	10.6	10.5	11.3	11.5	11.2	11.7	11.7	11.7	10.4	10.4	10.9	11	10.8	10.9
YAL029C	10.6	10.8	10.8	10.4	10.3	10.2	9.8	10.6	9.69	11.2	11.3	11.4	11.4	10.9	10.9	10.6	11.1	10.7	10.7	11.1	11.2	11.5	11.4	11.5
YAL028W	8.35	7.55	7.24	8.57	8.21	8.76	9.08	8.46	8.84	9.2	9.06	9.07	7.48	7.67	7.46	8.15	8.31	8.02	8.27	8.28	8.77	9.84	9.49	9.38
YAL027W	9.33	9.2	9.02	9.86	9.5	9.85	9.04	8.84	8.87	9.13	8.7	8.64	8.52	9.04	8.94	9.24	8.87	9.13	8.99	8.73	8.96	8.31	7.93	7.99
YAL026C	9.22	9.18	9.41	9.35	9.3	9.48	9.03	9.46	8.97	9.31	9.63	9.6	9.87	9.63	9.88	9.73	10	9.73	10.1	10.5	9.74	9.86	10.2	9.7
YAL025C	8.22	8.61	8.83	7.23	7.29	7.5	7.57	8.11	7.59	8.18	8.35	8.3	8.68	6.9	8.39	5.76	6.56	6.78	7.66	8.49	7.51	6.66	5.63	6.66
YAL024C	6.49	6.75	6.76	7.54	7.04	7.49	6.47	6.6	5.63	7.62	7.67	7.85	7.98	7.7	7.42	8.14	8.28	8.63	7.37	7.93	7.7	8.45	8.56	8.29
YAL023C	12.2	12.5	12.4	12	11.8	11.8	13.1	13.1	13.1	12.6	12.6	12.6	12.9	13	12.6	12.4	12	12.1	13.4	13.3	13.1	12.8	12.8	12.9
YAL022C	9.52	9.5	9.6	9.76	9.46	9.4	10.1	10.1	10.3	9.55	9.46	9.44	9.94	10.3	9.76	10.3	9.6	10	10.3	10.1	9.94	9.92	10.2	10.3
YAL021C	9.47	9.42	9.54	9.42	9.15	9.31	9.91	9.96	9.78	9.49	9.42	9.4	10.7	10.4	10.1	10.4	9.97	10.1	10.5	10.7	10.4	10.8	10.6	11
YAL020C	8.94	9.16	9.11	9.62	9.33	9.55	9.82	9.49	9.61	9.95	9.73	9.67	9.32	9.82	9.19	9.85	9.3	9.59	9.94	9.33	9.77	9.89	9.9	10.2
YAL019W	7.35	8.1	8.33	8.11	8.14	8.48	7.43	7.92	7.46	8.32	8.91	8.62	8.66	8.22	8.58	7.96	9.06	8.31	8.48	8.57	8.15	8.32	8.41	8.4
YAL018C	2.41	2.11	2.12	2.41	3.58	2.21	3.75	2.41	2.48	2.65	2.48	2.41	2.41	2.41	2.41	2.11	2.41	2.11	3.37	2.41	2.41	2.35	2.41	2.41
YAL017W	11.4	10.6	10.7	11	10.9	11.3	10.4	10.8	10.6	11	11	11.1	10.8	10.6	11.1	11.3	11.3	11.6	10.2	10.3	10.5	11.4	11.4	11.3
YAL016W	11.8	11.6	11.6	11.7	11.6	11.8	11.3	11.4	11.2	11.5	11.5	11.5	11.6	11.6	11.5	11.9	11.9	11.6	11.3	11.6	11.3	11.5	11.6	11.3
YAL015C	9.01	8.98	8.81	8.87	8.75	8.44	9.06	8.82	9.12	8.24	8.1	8.02	8.75	8.31	8.18	8.48	8.08	8.36	8.77	8.64	7.99	7.75	7.84	8.24
YAL014C	9.55	9.41	9.22	9.63	9.58	9.42	10.1	10.1	10.2	9.72	9.47	9.62	10.4	10.4	9.94	10.3	9.94	10.1	10.8	10.6	10.5	10.3	10.3	10.5
YAL013W	10.2	10.1	10.2	10.4	10.2	10.2	10.5	10.4	10.5	10.5	10.4	10.4	10.5	9.77	10.4	10.6	10.5	10.9	10	10.1	9.83	10.5	10.3	10.8
YAL012W	12.3	12.7	12.8	12.4	12.4	12.4	13	13.1	13.1	12.8	12.7	12.8	12.8	13	12.9	12.7	12.4	12.7	13.3	13.3	13.2	12.9	12.8	12.9
YAL011W	7.89	7.67	7.61	7.13	7.36	7.53	7.67	7.56	7.78	7.14	7.44	7.24	7.35	6.76	7.68	7.38	7.73	7.62	6.73	7.61	7.38	7.32	7.05	7.17
YAL010C	8.11	7.84	7.84	8.54	8.19	8.52	7.86	7.56	7.79	8.38	8.73	8.62	7.7	8.2	7.53	8.44	9.11	8.03	7.71	8	8.27	8.67	8.31	8.43
YAL009W	8.48	8.7	8.77	8.53	7.99	8.28	8.68	8.68	8.79	8.3	8.49	8.25	8.57	8.62	8.59	8.55	8.54	8.47	8.85	8.56	8.45	8.62	8.59	8.83
YAL008W	10.7	10	10	10.5	10.3	10.8	9.75	9.87	9.53	9.91	9.99	9.97	9.13	8.45	9.77	9.02	8.99	9.84	8.81	9.09	8.67	9	9.4	8.75
YAL007C	12.2	12.5	12.4	10.9	11	10.7	12.5	12.5	12.4	11.2	11.3	11.2	12.3	12.4	12.3	11.2	11.3	10.7	12.8	12.8	12.4	11.2	11.1	11.3
YAL005C	14.7	14.4	14.3	14.8	14.8	14.9	14.5	14.3	14.2	14.5	14.5	14.5	13.3	13.4	13.4	14.7	14.8	14.7	13.2	13.4	13.6	14.7	14.6	14.6
YAL003W	14.3	14.4	14.4	14.2	14.1	14.2	14.4	14.4	14.5	14.3	14.3	14.3	14.2	14.3	14.3	14	14.1	14	14.3	14.2	14.3	14.1	14.1	13.9
YAL002W	8.27	7.98	8.04	9.17	8.76	9	8.33	8.43	8.36	9.15	9.23	9.2	8.87	8.33	8.49	9.05	9.18	9.39	8.68	8.87	8.81	9.67	9.78	9.72
YAL001C	9.47	9.34	9.32	9.13	9.16	9.36	8.95	9.3	8.92	9.36	9.53	9.57	10	9.58	9.99	9.28	9.9	9.48	9.45	9.76	9.54	9.55	9.89	9.48
YAR002W	9.97	10.2	10.3	9.66	9.74	9.69	10.4	10.5	10.5	10.1	10.3	10.1	10.9	10.5	10.6	10.5	10.7	10.6	10.8	10.9	10.8	10.8	10.7	10.7
YAR002C-A	11.6	11.8	11.8	11.6	11.5	11.6	12.2	12.1	12.3	11.6	11.9	11.8	12	12.5	12	11.8	11.6	11.3	12.3	12.1	12.2	11.4	11.5	11.5
YAR003W	8.29	8.57	8.42	7.48	7.34	7.4	8.97	8.98	8.76	7.68	7.91	7.94	8.85	8.23	8.24	8.22	7.93	7.69	9.56	9.31	8.6	8.32	8.12	7.84
YAR007C	11.3	11.3	11.3	10.8	10.8	10.8	10.9	11.1	10.9	10.7	10.9	10.8	11.2	11.1	11.2	11.1	11.3	11	10.8	11.1	11	11	11	11.1
YAR008W	8.6	8.74	8.89	8.15	8.09	8.01	8.63	8.6	8.51	8.45	8.56	8.43	8.81	8.1	9.06	8.05	8.22	8.16	8.86	8.78	8.57	8.29	8.21	8.08
YAR014C	10.5	10.3	10.4	10.9	10.6	10.8	10.5	10.4	10.5	11.2	11.1	11.3	10.7	9.94	10.5	10.5	10.7	10.9	10.7	10.8	10.6	11	11.1	10.8
YAR015W	12.8	13	13.1	12.5	12.2	12.2	13.3	13.3	13.3	13	13.1	13	12.9	12.9	13.1	12.5	12.4	12.3	13	12.8	13.1	12.5	12.4	12.5
YAR018C	8.19	7.87	8.19	7.5	7.49	6.82	8.55	8.45	8.54	7.93	7.96	7.81	8.78	8.6	8.18	8.11	7.81	7.97	8.19	8.47	8.35	7.89	7.78	7.82
YAR019C	9.09	8.73	8.94	9.49	9.3	9.65	9.24	8.87	9.27	9.42	9.37	9.32	8.52	8.54	8.89	9.83	9.89	9.95	8.34	8.46	8.69	9.96	9.72	9.84
YAR020C	8.56	8.63	7.64	8.39	8.63	10.1	8.56	7.83	8.32	7.88	7.92	8.72	7.83	7.48	6.75	7.02	7.3	6.49	8.18	8.57	7.71	8.95	9.5	8.34
YAR023C	5.1	4.84	4.58	5.89	5.1	5.1	5.93	4.91	5.34	5.36	5.1	4.77	4.72	5.44	4.72	6.27	5.44	5.25	5.16	5.5	6.26	5.61	5.65	5.63
YAR027W	11.3	11	11	11.1	11	11.3	11.3	11.1	11.1	10.9	11	11	10.9	11.2	11	11.3	11.3	11.1	10.8	10.7	11.2	11.2	11.2	11.2
YAR028W	7.43	7.39	7.13	6.43	6.81	6.53	9.78	9.58	9.84	8.86	8.75	9.02	9.16	9.82	9.56	8.74	8.11	8.55	10.4	10.1	10.1	8.7	8.59	8.26
YAR029W	2.21	2.21	2.21	2.21	2.22	2.21	2.21	2.21	2.21	3.56	3.81	4.33	2.2	2.2	2.22	2.28	2.39	2.66	2.2	2.21	2.21	4.65	4.52	3.73
YAR031W	3.44	3.48	2.94	3.56	4.4	3.7	4.27	3.48	4.5	3.67	3.69	3.6	3.48	3.46	3.58	3.24	3.49	2.77	4.52	4.53	3.42	2.62	3.43	2.42
YAR033W	7.67	7.49	7.49	6.85	7.08	6.79	8.58	8.18	8.49	6.86	5.68	6.13	8.66	9.58	8.77	7.26	7.24	7.09	9.3	8.98	8.7	7.6	7.63	7.4
YAR035W	11.3	10.8	10.9	12.3	12.3	11.7	10.2	9.79	9.84	12.1	11.3	12.2	9.27	9.73	9.42	9.33	8.63	9.37	9.75	9.14	9.81	10.2	9.74	10.5
YAR035C-A	2.19	2.19	2.19	2.22	2.24	2.22	2.19	2.19	2.19	2.19	2.22	2.21	2.19	2.19	2.19	2.19	2.19	2.19	2.18	2.16	2.16	2.18	2.19	2.19
YAR042W	9.61	9.12	9.28	10.2	9.96	10.2	9.85	9.73	9.74	10.4	10.3	10.4	9.29	9.06	9.58	10.1	10.1	10.4	9.66	9.89	9.52	10.6	10.7	10.1
YAR050W	2.19	2.19	2.19	2.22	2.19	2.19	2.18	2.18	2.18	2.18	2.19	2.19	2.18	2.18	2.23	2.18	2.19	2.19	2.16	2.17	2.17	2.18	2.18	2.19
YAR064W	2.26	2.1	2.11	2.29	2.11	2.11	2.22	2.1	2.1	2.54	2.11	2.11	2.1	2.1	2.11	2.1	2.21	2.1	2.1	2.1	2.1	2.1	2.1	2.1
YAR066W	4.92	5.61	3.84	6.55	4.46	6.16	4.22	2.63	3.2	6.99	6.84	7.13	2.15	2.15	2.16	5.88	3.61	5.83	2.15	2.15	2.15	2.16	2.47	2.16
YAR068W	8.58	8.65	7.69	9.73	8.3	9.45	7.78	6.87	7.35	9.97	9.83	10.2	6.32	4.95	6.45	8.97	8.42	9.41	5.16	4.76	5.03	7.58	8.18	8.06
YAR071W	8.78	8.72	8.68	9.26	9.27	9.23	9.75	9.24	9.77	9.86	9.96	9.89	9.39	9.87	8.97	9.34	9.39	8.76	9.44	9.59	9.61	9.94	9.76	9.84
YJL219W	2.16	2.16	2.16	2.16	2.16	2.16	2.84	2.17	2.16	2.16	2.16	2.16	2.69	2.98	2.31	2.16	2.55	2.16	2.31	2.54	2.22	2.16	2.16	2.16
YJL218W	8.18	7.61	7.81	7.41	7.19	6.78	10.5	10.2	10.3	8.46	7.42	8.31	8.92	9.01	8.84	6.94	6.68	6.91	9.64	9.48	9.71	7.8	8.27	7.97
YJL217W	11.3	11.3	11.4	12.2	12.5	12.4	12.1	12.2	12.1	12.1	11.8	11.9	10.3	10.3	10.6	9.76	9.62	9.88	10.8	10.3	10.1	9.25	9.79	9.2
YJL216C	6.77	5.91	6.45	8.56	8.68	8.27	7.42	7.78	7.71	4.74	4.78	3.67	4.78	5.18	4.93	3.69	3.44	3.42	4.78	5.56	6.03	3.66	3.6	3.56
YJL214W	2.1	2.1	2.1	2.38	2.1	2.1	2.1	2.1	2.1	2.1	2.1	2.1	2.1	2.1	2.1	2.1	2.1	2.1	2.1	2.1	2.1	2.1	2.1	2.1
YJL213W	7.78	9.27	8.92	6.9	7.33	6.65	8.07	8.1	8.29	9.18	9.04	9.16	10.8	10.8	10.4	11.3	10.7	10.5	10.4	10.3	8.79	8.89	8.64	9.2
YJL212C	5.97	6.04	5.92	4.27	4.21	2.78	6.76	6.47	6.24	7.71	7.48	7.24	9.39	10	9.28	12.1	11.4	11.3	8.72	8.64	9.22	9.85	9.8	9.74
YJL210W	11.4	11.1	11.2	11.1	10.9	10.9	11.3	11.2	11.2	10.3	10.2	10.1	10.5	11	10.7	9.85	8.97	9.54	11.2	10.7	11.1	10.8	10.9	11
YJL209W	8.13	8.13	8.33	7.71	7.44	7.46	7.76	8.13	7.84	8.5	8.42	8.5	8.13	8.13	8.13	7.62	8.07	7.75	8.39	8.58	8.46	8.38	8.13	8.08
YJL208C	9.86	10.4	10.6	8.95	8.99	8.89	10.5	10.5	10.6	10	9.85	9.82	10.2	9.97	10.1	8.62	8.77	8.83	10.1	10.1	9.82	8.56	8.28	8.29
YJL207C	8.93	8.81	8.88	9.04	8.71	9.19	7.65	8.57	7.25	9.04	9.26	9.25	9.84	9.47	9.29	9.64	10.2	9.9	8.47	9	9.12	9.31	9.29	9.41
YJL206C	7.82	7.4	7.35	7.5	7.37	7.63	6.81	7.06	6.67	7.36	7.18	7.21	7.09	6.39	6.98	7.24	7.24	7.38	6.23	6.74	6.06	7.14	7.18	7.14
YJL205C	8.66	8.44	8.47	8.14	7.83	8.52	8.86	8.81	9.09	8.29	8.41	8.28	8.5	8.51	9.07	8.94	8.98	8.88	8.37	7.91	8.54	8.22	8.53	8.88
YJL204C	8.12	7.66	7.98	8.42	7.99	8.9	7.57	7.4	7.2	8.54	8.44	8.76	8.15	7.82	8.45	8.53	9.1	9.18	8.03	8.47	8.26	9.06	9.08	9.06
YJL203W	8.53	8.68	8.71	8.48	7.82	8.53	7.54	8.28	7.28	8.53	8.48	8.54	8.14	6.6	8.25	7.77	8.27	8.6	8.03	8.36	7.74	8.09	7.65	7.68
YJL201W	8.69	8.67	8.76	8.58	8.24	8.73	8.95	8.83	9.08	8.85	9.01	8.98	8.35	8.11	9.13	8.54	8.6	9.18	8.5	8.82	8.39	9.08	8.67	8.92
YJL200C	11.7	11.9	12.1	11.4	11.5	11.5	12.1	12.1	12.1	12	12.1	12.2	12.3	12.1	12.3	12.1	12.2	11.8	12.1	12.2	12	11.5	11.6	11.5
YJL198W	9.93	10.3	10.6	10	9.91	10.1	11	11	11.2	10.7	10.9	10.7	10.3	10.9	10.6	10.7	9.87	10.4	10.6	10.5	10.5	10.3	10.8	10.4
YJL197W	9.55	9.51	9.59	9.87	9.54	9.95	9.18	9.56	9.04	9.86	9.91	9.81	9.76	9.48	9.72	9.81	9.86	10.1	9.72	9.83	9.89	9.93	10	10
YJL196C	10.1	10	10.1	11.3	11.2	11	10.8	11.2	11.2	10.9	11.2	10.8	11.4	11.5	11.7	11.8	11.6	12.1	11.6	11.2	11.8	10.1	10.3	10.4
YJL194W	6.93	6.71	6.74	7.8	7.76	7.73	7.9	7.72	7.98	8.51	8.81	8.56	8.04	8.09	7.51	8.58	7.89	7.72	8.75	8.67	8.5	8.92	8.78	9.07
YJL193W	8.32	8.56	8.62	7.17	7.12	7.17	9.18	9.15	9.27	8.22	8.6	8.42	8.59	9.04	9.17	7.92	8.03	7.87	8.99	9	9.16	8.62	8.69	8.35
YJL192C	10.5	10.8	10.7	10.1	9.87	10	11	10.9	11	10.4	10.6	10.5	10.7	10.8	10.8	10.4	10.2	10.3	11.2	11.1	11	10.7	10.7	10.6
YJL191W	11.9	12.3	12.3	12.7	12.6	12.8	12.2	12.3	12.4	12.4	12.3	12.4	12.3	12.8	12	12.7	12.6	12.2	12.3	12.2	12.3	12	12	11.9
YJL190C	12.7	13.2	13.2	12.4	12.8	12.8	13.2	13.5	13.4	12.9	13.3	12.9	13.4	13.5	13.6	12.1	12.3	12.3	13.7	13.7	13.5	12.6	12.6	12.5
YJL189W	13.5	13.6	13.8	13.4	13.5	13.6	13.2	13.5	13.4	13.7	13.8	13.7	14.1	13.9	14	13.6	14.1	13.4	13.7	13.7	13.9	13.9	13.6	13.7
YJL187C	8.42	8.36	8.66	8.42	8.52	8.36	8.29	8.29	8.2	8.81	9.16	9.02	9.31	8.72	8.96	8.84	9.36	8.97	8.59	8.72	8.57	9.29	9.28	9.23
YJL186W	9.74	10.1	10.2	10.3	10	10.2	10.2	9.93	10.1	9.75	9.97	9.74	9.59	10.2	9.71	10.5	10.1	9.92	9.58	9.51	9.76	9.59	9.51	9.39
YJL185C	9.45	8.89	8.56	9.85	9.5	10	8.8	8.38	8.65	9.03	8.99	8.95	7.54	8.41	7.3	9.54	8.87	8.84	7.67	7.2	7.52	8.65	8.64	8.91
YJL184W	8.05	8.16	8.17	8.12	7.73	8.26	8.44	8.05	8.06	8.78	8.56	8.57	7.86	6.35	7.96	7.65	7.86	8.61	7.98	7.61	7.56	8.43	8.36	8.67
YJL183W	10.9	11.1	11.1	10.6	10.4	10.4	11.4	11.4	11.5	11	10.9	11	11.4	11.5	11.4	11.1	11.1	10.9	11.4	11.3	11.1	11	11	10.8
YJL181W	8.54	8.43	8.75	9.28	9.11	9.37	9.52	9.67	9.56	9.9	10	9.79	9.24	9.44	9.55	9.4	9.62	9.72	9.6	9.51	9.64	9.9	9.66	9.92
YJL180C	11	11.1	11.1	10.5	10.2	10.4	10.8	11	10.8	10.7	10.5	10.5	10.8	11.1	10.6	10.2	10.3	10.1	10.3	10.2	10.5	9.62	9.43	9.47
YJL179W	9.01	8.85	8.85	8.66	8.98	9.21	8.59	8.19	8.72	8.67	8.81	8.75	8.64	8.46	8.97	8.2	8.67	8.55	8.41	8.48	8.32	8.3	8.38	8.27
YJL178C	11.2	11.2	11.2	11.3	11.2	11.4	11	11	11.1	10.9	11	11.1	11.2	11.1	11.2	11.6	11.5	11.4	11	11	11	11.2	11.3	11.2
YJL177W	13.4	13.6	13.6	13.3	13.3	13.4	13.7	13.8	13.8	13.5	13.6	13.6	13.7	13.7	13.8	13	12.9	13.2	13.7	13.7	13.5	13.1	12.9	12.9
YJL176C	7.34	7.32	7.45	7.24	7.34	7.47	6.23	6.8	6.3	6.8	7.23	7.48	7.42	7.47	7.79	8.28	8.38	7.85	7.2	7.67	7.57	8.2	8.11	7.98
YJL174W	12	11.9	11.9	11.8	11.7	11.7	12	12	11.8	12.2	12.1	12.2	11.6	11.5	11.7	12	11.7	11.9	11.7	11.8	11.6	12	11.9	11.8
YJL173C	11.2	11.4	11.4	11.2	11.1	11.5	11.2	11.2	11.2	11	11.1	10.9	11.5	11.7	11.5	11.2	11.2	11.3	11.3	11	11	10.9	10.9	11.1
YJL172W	10.8	10.8	10.9	10.6	10.5	10.1	10.9	10.8	10.9	9.09	9.34	9.09	14.4	14.4	13.9	14.1	14.1	13.5	13.5	13.7	13.6	13.8	13.8	14.1
YJL171C	9.78	10.3	10.1	8.91	9.25	8.65	11.2	11.4	11.4	9.04	8.8	9.32	11.7	12	11.5	10.9	10.2	10.3	12.7	12.5	12.2	11.5	11.6	11.9
YJL170C	7.15	6.05	6.02	8.62	7.95	8.25	10	9.55	9.53	8.21	8.11	7.89	10.1	10.9	10.5	8.19	7.77	8.11	10.4	9.08	12.1	8.53	9.09	8.52
YJL168C	8.22	8.52	8.86	8.37	8.35	8.44	8.42	8.44	8.26	8.86	8.96	9.05	9.57	8.6	8.97	8.8	9.37	8.84	9.25	9.36	8.77	9.39	9.19	9.51
YJL167W	12.8	13	13	12.6	12.7	12.5	12.9	13	13	12.4	12.5	12.6	13.1	13	13	13.1	13.2	12.9	13.1	13.1	13.1	12.9	12.8	12.9
YJL166W	8.94	8.86	8.94	8.77	8.82	8.9	8.25	8.74	8.7	8.74	8.8	8.78	8.78	8.73	8.93	8.92	9.27	8.75	7.91	7.89	8.42	8.71	8.44	8.67
YJL165C	2.18	2.18	2.18	2.19	2.2	2.19	2.18	2.18	2.17	2.18	2.18	2.19	2.17	2.16	2.19	2.18	2.18	2.18	2.18	2.18	2.18	2.18	2.18	2.18
YJL164C	9.99	9.17	8.77	9.67	9.24	9.98	9.18	8.97	8.99	8.67	8.53	8.62	9.72	9.59	9.03	10.3	10.1	9.81	9.53	9.59	9.91	10.3	10.4	10.7
YJL163C	10.3	9.36	9.09	10.2	9.8	10.7	9.65	9.13	9.43	8.66	8.36	8.48	8.52	8.99	8.81	10.3	9.8	10	8.68	8.49	8.6	9.54	9.79	9.98
YJL162C	4.85	5.38	5.35	5.26	4.53	5.35	2.54	3.45	3.01	5.26	5.34	5.73	5.34	3.88	5.26	4.37	6.34	5.61	5.15	5.39	5.25	5.47	5.26	5.19
YJL161W	9.3	8.72	8.15	9.33	9.12	9.8	8.78	8.14	8.18	8.51	8.15	8.07	5.94	7.23	6.38	8.78	8.41	8.55	6.08	6.46	6.79	8.13	7.77	8
YJL160C	5.4	6.08	5.83	6.46	5.53	5.68	7.11	6.42	6.87	5.39	5.1	4.53	5.01	5.28	4.92	4.32	4.49	3.97	5.98	6.46	5.01	4.83	4.51	4.33
YJL159W	13.5	13.5	13.5	13.6	13.7	13.6	13.3	13.4	13.3	13.4	13.5	13.4	13	12.6	12.6	12.6	12.8	12.6	13.4	13.5	13.1	13.5	13.7	13.6
YJL158C	13	13.3	13.2	12.5	12.6	12.6	13.5	13.6	13.6	13.4	13.4	13.4	12.9	13.1	12.9	12.5	12	12.3	13.5	13.5	13.3	13.5	13.7	13.5
YJL157C	8.46	8.5	8.41	8.92	8.41	8.29	10.6	10.5	10.3	10.4	10.6	10.5	11.5	11.4	11.5	11.7	11.3	11.5	11.6	11.4	12.3	12.6	12.8	12.4
YJL156C	8.87	8.81	8.87	8.72	8.57	8.84	8.58	8.58	8.72	8.6	8.73	8.57	9.04	9.16	9.52	9.67	9.57	9.65	8.17	8.33	8.82	9.27	8.78	9.02
YJL155C	10.2	9.93	9.73	10.1	9.77	10.1	9.73	9.6	9.53	9.41	9.2	9.3	9.39	9.59	9.27	10.2	10.2	10.1	9.71	9.61	9.49	9.91	9.65	9.82
YJL154C	9.62	9.43	9.4	9.56	9.47	10.1	8.32	8.95	8.28	9.42	9.52	9.64	9.64	9.43	9.33	9.74	9.98	9.84	9.24	9.3	9.25	9.69	9.85	9.49
YJL153C	12.6	12.7	12.6	12.6	13	12.4	12.8	12.8	12.9	10.1	10.6	9.9	9.65	10.3	8.9	12.2	11.8	11.3	13	12.9	13.1	13.5	13.2	13.4
YJL151C	13	12.9	12.8	12.8	12.6	12.9	13.4	13.3	13.3	13.3	13.2	13.3	12.4	12.6	12.9	12.6	12.7	13	12.8	12.7	12.7	13	13.1	13
YJL149W	8.95	8.98	8.96	9.82	9.51	10	8.88	8.47	8.65	9.28	9.03	9.35	8.18	8.24	8.11	9.63	9.85	9.93	8.24	8.27	7.88	9.58	9.66	9.21
YJL148W	10.8	11.3	11.4	10.3	10.3	10.7	9.74	10.9	10.1	11	11.3	11.1	11.6	10.5	11.5	9.52	10.4	10.1	11.2	11.5	10.9	10.1	9.86	10.2
YJL147C	8.2	8.43	8.36	8.33	8	8.12	8.09	8.07	8.07	7.56	7.94	7.51	8.25	9.1	8.03	8.86	8.65	8.15	7.83	7.7	8.22	7.69	7.33	7.48
YJL146W	9.7	9.69	9.81	10.1	9.78	10	9.9	9.69	9.8	9.8	9.83	9.58	10.3	10.3	10.2	10.8	10.6	10.7	9.71	9.8	10.1	10	9.95	9.98
YJL145W	9.83	10.1	10.3	10.3	9.96	9.81	9.94	9.92	9.72	10.3	10.2	10.2	10.5	10.1	10.2	9.84	10.2	9.92	9.91	9.72	10.3	9.71	9.66	9.82
YJL144W	11.5	10.5	9.97	11.6	11.1	12.3	8.56	7.44	7.57	10.1	9.86	10.3	6.27	6.31	7.6	9.95	9.91	10.6	7.56	7.72	7.27	10.2	10.4	10.4
YJL143W	12	12.3	12.3	11.7	11.6	11.4	12.5	12.5	12.5	12.3	12.2	12.3	11.8	11.9	12.3	11.3	10.7	11.4	12.4	12.3	11.9	11.4	11.5	11.5
YJL141C	11.5	10.6	10.4	11.6	11.4	11.7	11	10.9	10.9	10.9	11	11	10.7	10.8	10.5	11.6	11.8	11.7	10.6	10.7	10.8	11.9	11.7	11.8
YJL140W	11.3	11.4	11.4	11.5	11.4	11.5	10.7	10.9	10.9	11.4	11.6	11.5	10.9	10.6	11.2	10.7	11	11	10.9	10.8	10.6	10.7	10.9	11
YJL139C	8.22	8.22	8.27	8.59	8.3	8.69	8.8	8.6	8.7	8.24	8.29	8.29	7.98	8.31	7.91	8.69	7.99	8.25	8.4	8.18	8.12	7.98	8.34	7.62
YJL138C	13.8	13.9	14	13.6	13.7	13.6	13.9	14	14	13.8	14	13.9	14.1	14.3	14	14	14	13.7	14.1	14	14.1	13.9	13.8	13.7
YJL137C	9.67	9.52	9.44	10.2	10.1	10.6	9.49	9.06	9.26	9.04	8.72	8.57	8.93	9.1	8.39	9.91	9.6	9.35	7.98	7.54	7.7	7.97	7.62	7.88
YJL136W-A	2.02	2.02	2.02	2.02	2.02	2.02	2.02	2.02	2.02	2.02	2.02	2.02	2.06	2.02	2.02	2.02	2.02	2.02	2.02	2.02	2.02	2.02	2.02	2.02
YJL136C	14.4	14.5	14.6	14.5	14.5	14.6	14.5	14.6	14.6	14.6	14.7	14.6	14.4	14.6	14.7	14.5	14.6	14.6	14.6	14.6	14.6	14.3	14.4	14.3
YJL134W	9.98	9.73	9.87	9.63	9.64	9.35	10.6	10.4	10.6	9.71	9.74	9.66	10.6	10.8	11	10.5	10.1	10.6	10.8	10.6	10.6	10	10.3	10.2
YJL133C-A	13.5	13.5	13.6	14	14	13.7	14.2	14.1	14.1	14.9	14.8	15	13.7	13.6	13.9	14.2	14	14.4	13.6	13.5	14	14.6	14.5	14.7
YJL133W	8.75	9.02	9.01	8.48	8.27	8.07	9.3	9.33	9.32	9.43	9.4	9.37	8.56	8.74	8.8	8.82	8.58	9.05	9.3	9.26	9.08	9.37	9.34	9.44
YJL132W	8.72	8.17	7.96	9.01	8.65	9.22	8.68	8.31	8.48	7.67	7.46	7.46	7.81	8.64	7.7	9.14	9.07	8.73	7.93	7.69	8.38	8.61	8.46	8.63
YJL131C	8.98	8.72	8.76	9.03	8.97	9.28	8.77	9.05	8.81	9.46	9.51	9.52	7.94	6.87	8.7	8.31	9.01	9.04	8.11	8.03	8.1	8.8	8.55	9.05
YJL130C	13.8	13.8	13.9	13.6	13.5	13.6	14	14	14	13.8	13.9	13.9	14.1	14.1	13.9	13.9	13.7	13.6	13.8	14	13.9	13.3	13.6	13.4
YJL129C	9.1	9.1	9.16	9.37	9.25	9.45	8.79	8.97	8.81	9.31	9.34	9.49	10	8.99	9.7	9.88	10.2	10.2	9.14	9.36	9.89	10.1	10.2	10.3
YJL128C	9.73	9.98	9.91	9.58	9.43	9.87	10.3	10	10.2	9.65	9.59	9.59	10.5	10.5	10.6	10.3	10.1	10.1	10.3	10.3	10.5	10	9.7	9.96
YJL127C-B	10.5	10.8	10.8	10.6	10.6	10.5	11.3	11.2	11.5	11.2	11.3	11.2	10.7	10.7	10.9	10.3	10.4	10.2	10.9	10.8	10.6	10.8	10.8	10.9
YJL127C	7.19	7.23	7.23	7.32	7.22	7.66	7.31	7.65	7.22	7.9	7.53	8	6.73	6.92	6.36	7.61	7.22	7.21	7.17	7.01	6.77	7.2	7.22	6.21
YJL126W	8.07	8.26	8.09	7.9	7.93	7.78	8.42	8.34	8.55	7.66	7.7	7.44	7.57	8.3	7.61	7.65	7.59	7.43	7.9	8.06	7.79	7.51	7.3	7.43
YJL125C	8.83	9.31	9.31	8.7	8.71	8.74	8.8	9.05	9.07	9.01	9.1	9.19	8.75	8.4	8.98	8.76	8.74	8.87	8.57	8.84	8.64	8.38	8.59	7.92
YJL124C	10.7	10.8	10.7	10.4	10.2	10.4	9.8	10.2	9.79	10.6	10.7	10.8	10.5	10.2	10.6	9.61	9.81	9.97	10.3	10.4	10.1	9.68	9.73	9.57
YJL123C	9.9	9.67	9.76	9.72	9.32	9.84	9.12	9.2	9	9.59	9.67	9.79	8.76	8.07	9.31	9.21	9.47	9.87	8.5	9.09	8.77	9.3	9.22	9.17
YJL122W	10.6	11	11.1	9.38	9.11	9.7	10.7	10.8	10.7	10	10.1	9.98	11.1	10.9	11.1	9.43	9.57	9.56	10.7	10.7	10.6	8.71	8.82	8.67
YJL121C	11.7	12	12	11.8	11.8	11.7	12	12.2	12.2	12.1	12.2	12.2	11.6	11.9	11.9	11.7	11.4	11.7	12	11.8	11.4	11.8	11.8	11.8
YJL118W	8.2	8.63	8.66	7.6	7.17	7.61	9.3	9.07	9.27	8.78	8.52	8.13	8.47	8.25	8.83	8.01	7.17	8.3	9.09	8.68	8.69	8.29	8.38	8.43
YJL117W	11.8	11.7	11.6	11.8	11.3	11.5	11.8	11.5	11.6	11.7	11.6	11.7	11.3	11.4	11.1	11.3	11.1	11.5	11.6	11.7	11.2	11.6	11.8	11.6
YJL116C	10.1	9.9	9.52	12.2	11.5	12.4	9.8	8.37	9	11.5	11.2	11.5	3.48	3.48	5.12	8.01	7.32	8.19	7.33	6.33	4.76	9.91	9.7	9.93
YJL115W	9.39	9.37	9.61	9.29	9.18	9.61	9.32	9.24	9.27	9.4	9.42	9.3	9.25	8.02	9.67	8.18	8.84	9.14	9.27	9.31	9.15	9.13	8.93	9.08
YJL112W	9.58	9.42	9.47	9.11	8.86	9.06	8.46	8.72	8.23	8.26	8.33	8.08	9.36	9.16	9.33	9.31	9.18	9.65	8.31	8.1	8.61	8.59	8.62	8.6
YJL111W	12.5	12.6	12.6	11.8	11.7	12.1	11.4	12.1	11.3	11.8	12	12.1	12.5	11.9	12.5	11.5	12.1	11.8	12.1	12.4	12	11.7	11.8	11.5
YJL110C	8.57	8.48	8.64	8.59	8.52	8.58	8.57	8.31	8.57	8.21	8.22	8.29	8.68	8.85	8.86	9.83	9.56	9.54	8.48	8.62	8.57	9.34	9.22	9.3
YJL109C	9.52	10.2	10.3	10	9.95	10.1	9.78	10.3	9.98	10.6	10.7	10.7	10.6	10.3	10.3	10	10.1	10.2	10.6	10.6	10.1	9.86	10.2	9.91
YJL108C	8.2	8.8	8.11	7.94	7.72	7.62	7.71	6.85	7.04	5.93	5.12	4.99	7.71	8.31	7.53	8.23	8.07	8.09	8.02	7.7	7.51	7.94	8.01	8.21
YJL107C	5.82	6.58	5.83	4.8	4.98	4.79	4.78	4.65	4.47	3.02	2.73	2.73	4.78	5.05	4.78	4.93	4.78	4.95	4.93	4.87	4.54	4.77	4.78	4.79
YJL106W	6.79	5.79	5.49	6.91	7.31	6.69	4.72	5.09	5.12	5.99	5.47	5.47	4.75	4.75	4.14	4.78	5.74	5.18	5.41	6.19	5.18	6.57	6.68	6.64
YJL105W	6.08	6.13	5.58	5.7	5.36	6.45	8.28	8.34	7.95	8.96	7.38	9.87	2.99	3	2.99	4.05	5.88	5.12	8.91	10.3	6.87	10.5	10.8	10.1
YJL104W	9.3	9.65	9.6	8.77	8.92	9.04	9.22	9.24	9.36	9.75	9.77	9.91	8.78	8.27	9.32	8.61	8.95	8.99	8.34	8.7	8.35	8.56	8.43	8.48
YJL103C	9.74	9.37	9.4	9.85	9.86	10.4	7.96	8.38	7.7	9.63	9.77	9.73	8.75	8.31	8.39	9.61	10.1	9.88	7.68	7.74	7.86	9.19	9.22	9.19
YJL102W	7.72	7.86	7.85	8.37	8.04	8.67	7.27	7.38	6.98	9.04	9.04	9.24	7.16	7.06	7.13	7.67	8.28	7.74	6.59	7.14	7.04	7.7	7.28	7.52
YJL101C	11.3	11.4	11.3	11.1	11.1	11.5	11.5	11.8	11.6	11.4	11.6	11.5	11.6	11.1	11.2	11.6	11.8	11.3	11.4	11.7	11.4	11.4	11.5	11.5
YJL100W	9.63	9.33	9.36	9.8	9.25	9.29	8.23	8.12	8.3	7.78	7.98	7.25	9.22	9.34	9.17	9.92	9.55	9.88	7.1	6.93	7.9	6.07	5.67	6.27
YJL099W	7.45	7.77	7.47	7.39	6.78	7.06	7.66	7.61	7.19	5.91	5.66	5.55	8.65	8.46	7.93	8.45	8.23	8.05	8.7	8.51	8.13	8.12	8.06	7.42
YJL098W	8.7	9.11	9.2	9.44	9.09	9.47	7.75	8.32	7.32	9.28	9.38	9.42	8.8	8.13	9.39	8.84	9.52	10.1	8.34	9.12	8.27	9.12	9.13	9.03
YJL097W	11.6	11.5	11.6	11.3	10.9	11	12.3	12.2	12.3	11.7	11.8	11.6	11.5	11.5	11.9	11.2	10.7	11.6	12.3	12.2	11.7	11.9	12.2	11.8
YJL096W	10.3	10.4	10.4	9.75	9.9	9.91	9.96	10.2	10	10.3	10.3	10.4	10.2	9.93	10.2	9.33	9.44	9.33	9.8	9.79	9.61	9.1	9.24	9.48
YJL095W	9.17	9.41	9.44	9.83	9.61	9.7	9.52	9.36	9.32	9.61	9.77	9.72	9.92	9.55	9.62	9.45	9.84	9.95	9.68	9.96	9.26	9.97	10.3	10
YJL094C	8.49	8.56	8.64	8.89	8.79	9.15	8.45	8.28	8.55	8.34	8.43	8.51	8.75	8.76	8.77	9.78	9.44	9.29	8.06	8.16	8.19	10	10.2	9.95
YJL093C	9.95	9.72	9.69	9.86	9.65	9.88	10	10	10.2	9.9	9.92	9.86	9.92	10.1	9.55	10.3	10.1	9.79	10.1	9.84	10.3	10.5	10.4	10.4
YJL092W	9.46	9.22	9.25	8.95	8.65	8.88	8.5	8.75	8.35	9.27	9.33	9.33	9.78	9.55	9.43	9.43	9.73	9.42	9.54	9.74	9.77	9.73	9.95	9.67
YJL091C	9.51	9.45	9.32	9.86	9.57	9.93	10.1	9.96	10.2	10.2	10.4	10.2	10.2	10.5	9.87	10.4	10.2	9.88	10.3	10.4	10.6	10.5	10.4	10.3
YJL090C	9.38	9.27	9.23	9.38	9.21	9.62	8.66	9.16	8.72	9.82	9.85	9.9	9.71	9.35	9.28	9.59	10	9.61	8.89	9.3	9.46	9.92	9.73	9.92
YJL089W	9.51	8.21	8.43	9.21	9.25	9.64	3.54	3.71	3.49	4.28	3.71	4.28	4.1	4.24	5.4	3.54	4.41	6.07	3.7	3.7	3.53	3.19	4.28	5.82
YJL088W	13.1	13	13.1	12.5	12.7	12.5	13.1	13.1	13.1	12.6	12.5	12.6	12.3	12.8	12.5	13	12.9	12.6	12.5	12.4	12.8	12.3	12.2	12.1
YJL087C	6.75	6.99	7.01	6.69	6.84	6.84	5.17	6.73	5.55	6.91	7.08	7.21	8.48	7.06	7.77	7.7	8.64	7.67	7.43	7.71	7.26	8.21	7.81	7.91
YJL085W	8.65	8.45	8.38	8.23	8.03	8.52	7.56	8.07	7.19	8.39	8.47	8.6	8.41	8.18	8.65	8.36	9.15	8.9	7.78	8.38	8.72	8.64	8.53	9.04
YJL084C	8.8	8.53	8.69	9.37	9.3	9.86	8.62	8.3	8.7	8.92	9.22	9.14	8.32	8.57	8.4	9.84	9.95	9.57	8.11	8.32	8.19	9.21	9.12	8.95
YJL083W	6.67	6.05	5.97	7.53	7.2	7.46	7.12	6.11	6.47	6.94	6.63	6.59	7.14	7.13	6.41	8.71	8.03	8.15	6.89	6.46	7.26	8.38	8.12	8.46
YJL082W	7.45	7.85	7.91	8.69	8.4	9.06	8.3	8.79	8.69	8.25	8.01	8.39	9.08	8.68	8.51	9.73	9.3	9.7	9.76	9.81	9.79	10.5	10.3	10.5
YJL081C	9.67	9.71	9.83	9.55	9.5	9.38	9.98	9.85	9.99	9.82	9.74	9.71	9.99	9.97	9.84	9.44	9.36	9.13	9.93	9.93	9.84	9.55	9.6	9.58
YJL080C	11.7	11.8	11.9	11.6	11.5	11.6	11.8	12.2	11.8	11.9	11.9	11.9	11.9	11.3	11.9	10.9	11.3	11.4	12.3	12.6	11.8	12	12.1	11.7
YJL079C	13.6	13.5	13.7	12.9	12.6	12.4	14.2	14.2	14.2	13.9	13.8	13.9	13.1	12.7	13.1	13.4	13.3	13.8	13.5	13.7	13.5	14.4	14.4	14.3
YJL078C	9.23	8.99	9.17	8.2	7.84	8.05	10.7	10.7	10.7	9.89	9.73	9.68	10.4	8.91	9.9	9.25	8.99	9.75	9.99	10.7	9.53	9.84	9.83	10.1
YJL077W-B	8.46	8.53	8.59	8.24	8.29	8.13	9.12	8.8	9.27	9.17	9.64	9.45	8.56	7.61	7.19	7.5	7.88	6.88	8.19	8.1	8.01	9.05	8.78	9.04
YJL077C	6.44	6.64	6.61	6.95	6.46	6.62	7.08	5.7	7.24	7.63	7.92	7.68	6.84	8.07	6.69	6.65	6.95	6.83	5.07	3.34	5.99	7.13	6.04	5.99
YJL076W	9.62	9.6	9.85	10.2	9.92	9.91	10	9.87	9.86	10.7	10.8	10.8	10.3	9.81	10	10.3	10.5	10.3	10.3	10.6	10.3	11	11.1	10.9
YJL074C	9.51	9.54	9.81	9.86	9.26	10	7.72	8.34	7.48	9.67	9.53	10	9.99	9.17	9.96	8.93	10.4	10.2	9.41	9.77	9.3	9.77	9.99	9.78
YJL073W	8.26	8.72	8.47	8.16	7.97	8.25	8.79	8.75	8.73	8.78	8.9	8.82	8.6	7.64	8.29	8.23	8.55	8.39	9.11	9.27	8.97	8.94	8.6	8.77
YJL072C	8.93	9.51	9.34	9.19	8.94	9.1	9.73	9.47	9.76	9.18	9.2	8.95	8.68	9.28	8.77	9.11	8.78	8.74	9.04	8.85	8.81	8.31	8.33	8.02
YJL071W	9.57	9.62	9.58	9.68	9.55	9.72	9.9	9.72	9.91	9.42	9.57	9.69	9.53	9.84	9.29	9.55	9.3	9.41	9.55	9.41	9.39	9.31	8.97	9.19
YJL070C	9.15	8.84	8.73	9.31	8.93	9.47	8.57	8.44	8.38	8.34	8.43	8.43	8.15	7.99	8.73	8.68	9.07	9.55	8.23	8.69	7.79	8.91	8.94	8.61
YJL069C	8.83	9.56	9.78	8.81	8.79	9	9.55	9.59	9.77	9.58	9.74	9.62	9.89	9.65	9.9	8.64	8.48	9.12	10	10.1	9.46	8.97	9.09	8.92
YJL068C	10.4	10.3	10.2	10.6	10.5	10.6	10.3	10.1	10.3	9.89	9.85	9.84	9.98	10.6	9.71	10.9	10.4	10.4	9.92	9.78	10.1	9.98	10.1	10.2
YJL066C	10.8	10.4	10.3	11.7	11.5	11.6	10.8	10.5	10.6	11.9	11.6	11.7	9.35	9.81	9.2	11.1	11	11	9.57	9.1	9.75	10.6	10.2	10.5
YJL065C	10.1	10.1	10.1	10.2	9.84	10.1	10.5	10.2	10.3	10.4	10.2	10.2	9.85	9.98	10.2	10	9.56	10.2	10.3	10.1	10.2	9.89	10	10.2
YJL063C	11.2	11.3	11.3	10.8	10.6	10.6	11.5	11.5	11.6	12	11.8	11.9	10.5	10.4	10.8	10.2	10.2	10.4	10.5	10.4	10.3	10.2	10	10
YJL062W-A	11.6	11.6	11.5	11.3	11.3	11.5	11.9	12	12	12.5	12.1	12.3	11.5	11.9	11.8	11.3	11.1	11.5	11.5	11.3	11.5	11.4	11.2	11.4
YJL062W	9.6	9.54	9.57	9.13	8.98	9.19	10.2	10.1	10.2	9.12	9.28	9.06	10.6	10.3	10.2	9.93	9.54	9.8	10.7	10.6	10.5	10.3	10.4	10.4
YJL061W	8.36	8.7	8.88	8.64	8.48	9.02	7.36	8.32	6.99	9.08	9.19	9	9.31	8.96	9.18	8.91	9.37	8.96	8.74	8.76	9	8.97	9.09	9.03
YJL060W	11.6	11.8	11.7	11	11	10.9	12.2	12.3	12.3	10.8	11	11	13	13.3	12.4	13.3	13.1	12.4	12.9	13.1	13.2	12.7	12.6	12.9
YJL059W	8.7	8.47	8.3	9.25	8.96	9.32	9.11	8.73	9.06	8.79	8.45	8.6	8.75	9.34	8.84	9.63	9.37	9.37	8.78	8.66	8.81	9.1	9.36	9.22
YJL058C	6.77	7.37	7.41	6.91	7.05	7.13	6.87	7.2	7.71	6.73	7.25	6.99	6.05	7.81	6.76	7.87	8.16	7.3	6.72	7.02	7.03	6.78	6.89	7.19
YJL057C	9.35	8.65	8.47	9.92	9.84	10.3	7.59	7.39	7.25	8.74	8.47	8.48	8.31	7.78	8.29	9.66	10	10	8.43	7.99	7.85	9.38	9.69	9.52
YJL056C	9.05	8.96	8.69	8.83	8.51	8.96	8.9	8.74	8.74	8.66	8.78	8.6	9.04	9.35	8.53	9.33	9.21	8.85	8.79	9.03	9.14	9.17	8.98	8.69
YJL055W	12.8	12.6	12.5	12.8	12.8	12.8	12.8	12.5	12.7	13.2	13.1	13.2	12.1	11.6	12.5	12.4	12.3	13	12.6	12.5	12.2	12.8	13.1	12.9
YJL054W	9.72	9.94	10	9.52	9.29	9.59	10.2	10.2	10.3	10	9.95	10	10.4	9.57	10.1	9.39	9.63	9.55	9.84	10.1	9.81	9.91	9.63	9.72
YJL053W	9.94	9.79	9.71	9.76	9.56	9.85	9.76	9.77	9.72	9.53	9.5	9.49	9.71	9.85	9.49	10	9.93	9.89	9.64	9.37	9.71	9.79	9.72	9.52
YJL052C-A	2.05	2.05	2.05	2.05	2.05	2.05	2.05	2.05	2.05	2.05	2.05	2.05	2.05	2.05	2.05	2.05	2.05	2.05	2.05	2.04	2.04	2.05	2.05	2.05
YJL052W	13.5	13	12.8	13.8	13.7	14.3	14.2	14.3	14.3	14	14	14	11.5	12.8	12.2	14.3	14.1	14.1	14.3	14.2	14.5	14.5	14.6	14.6
YJL051W	7.56	7.08	7.37	7.56	7.39	7.43	7.25	7.23	6.93	7.9	7.45	7.62	8.61	8.19	8.04	8.23	8.29	8.36	7.34	8.25	7.76	8.56	8.38	8.82
YJL050W	9.35	9.89	10.1	9.08	9.03	9.3	9.3	9.81	9.43	9.57	9.96	9.78	9.92	9.39	9.99	8.91	9.25	9.06	9.64	9.47	9.38	8.99	8.84	8.82
YJL049W	8.25	7.87	7.86	7.74	7.35	8.2	3.69	5.33	3.66	7.45	7.2	8.27	7.78	4.63	7.61	6.33	8.67	7.74	6.77	7.25	6.56	7.76	7.59	8
YJL048C	11.4	11.3	11	11.9	11.6	11.9	10.3	10.3	10.2	10.6	11	10.3	10.4	10.4	10.6	11.5	11.5	11.5	10.1	9.63	10.4	10.7	9.87	10.7
YJL047C-A	9.43	9.59	9.56	6.7	6.27	6.25	11	11	11.1	9.07	8.47	8.61	11.3	11.3	10.7	6.92	6.65	6.59	11.3	10.7	11.5	8.46	7.97	9.04
YJL047C	7.81	7.34	7.65	8.06	7.88	8.26	6.67	7.04	6.51	8.07	7.9	8	7.74	6.25	7.68	8.15	8.51	8.66	6.9	7.23	6.48	8.09	8.05	8.05
YJL046W	7.59	7.63	7.79	7.71	7.57	7.9	5.62	6.96	4.54	8.36	8.45	8.62	7.62	6.54	7.39	7.37	8.17	7.54	7.37	7.54	7.07	7.51	7.5	7.36
YJL045W	9.51	8.46	8.29	11.7	11.4	12.4	8.06	7.37	7.69	8.65	8.41	7.75	6.96	6.73	6.95	9.18	8.72	9.25	7.09	6.31	5.58	6.46	7.06	7.06
YJL044C	7.64	7.15	7.17	7.68	7.29	7.37	8.32	7.73	8.05	7.82	8.02	7.85	7.6	7.64	6.67	7.73	7.66	7.08	7.66	7.95	8.01	8.16	7.79	7.78
YJL043W	2.08	2.08	2.08	2.08	2.08	2.08	2.08	2.08	2.08	2.08	2.08	2.08	2.08	2.08	2.08	2.08	2.08	2.08	2.08	2.08	2.08	2.19	2.58	2.08
YJL042W	11.4	10.8	10.9	11.8	11.5	11.9	11.7	11.5	11.5	12.2	12	12	11.6	11.6	11.5	12.6	12.5	12.9	11.4	11.6	11.8	13	12.7	12.8
YJL041W	11.3	11.3	11.3	11.6	11.5	11.8	11.4	11.3	11.3	12.4	12.4	12.5	11.5	10.9	11	11.2	11.6	11.2	10.8	11	10.6	11.4	11.5	11.5
YJL039C	10.1	10.2	10.2	10.1	9.97	10.3	8.64	9.86	8.66	10.1	10.4	10.4	10.3	10.2	10.2	10.6	10.8	10.2	9.78	10.3	10.1	10.1	9.86	10.1
YJL038C	2.2	2.2	2.2	2.22	2.28	2.25	2.93	2.19	2.26	2.2	2.21	2.21	2.19	2.2	2.22	2.2	2.2	2.2	2.18	2.17	2.18	2.2	2.19	2.2
YJL037W	3.42	3.23	3.36	6	5.98	6.27	5.79	5.45	5.81	7.12	6.49	6.73	5.07	5.45	4.54	5.41	5.37	4.9	5.86	5.44	5.81	6.69	6.65	6.8
YJL036W	10.1	9.72	9.65	9.29	9.26	9.47	9.2	9.03	9.06	8.6	8.61	8.8	9.09	9.13	9.29	9.34	9.95	9.4	8.79	9.15	8.54	8.87	8.75	8.65
YJL035C	9.1	9.54	9.37	7.79	8.07	8.03	10.1	9.89	10.1	8.47	8.55	8.61	8.78	8.73	9.03	7.23	7.2	7.28	9.88	9.62	9.38	8.24	8.22	9.08
YJL034W	13.3	13.4	13.2	13.4	13.3	13.5	13.6	13.6	13.5	13.4	13.6	13.5	13.3	12.9	13	13.2	13.2	13.2	14	14	13.7	13.8	13.8	13.9
YJL033W	8.3	8.86	9	7.96	7.65	8.17	8.05	8.29	8.05	8.08	8.22	8.1	8.55	7.85	9.21	7.27	8.05	8.21	8.38	8.62	8.03	7.44	7.46	7.62
YJL031C	9.64	9.67	9.58	9.41	9.32	9.6	8.77	9.43	8.6	9.34	9.22	9.47	9.39	8.6	9.68	8.73	9.19	9.16	9.28	9.37	8.97	9.05	8.75	8.88
YJL030W	9.59	9.37	9.26	9.48	9.29	9.5	8.93	8.93	8.78	9.31	9.11	9.13	9.66	9.28	9.3	9.41	9.67	9.38	8.92	9.17	9.21	9.7	8.94	9.54
YJL029C	9	8.96	8.78	9.16	8.68	9.25	9.15	9.04	8.92	9.28	9.04	8.95	9.54	8.94	9.15	9.63	9.74	9.98	8.73	9.18	8.96	9.69	9.4	9.57
YJL027C	2.07	2.07	2.07	2.07	2.07	2.07	2.07	2.07	2.07	2.07	2.07	2.07	2.07	2.07	2.07	2.07	2.07	2.07	2.07	2.07	2.07	2.07	2.07	2.07
YJL026W	13.7	13.6	13.5	13.5	13.4	13.9	13.9	14	14	13.8	13.7	13.9	13.4	13.7	13.3	14	13.7	13.6	13.8	13.9	13.7	13.7	13.9	13.6
YJL025W	6.12	6.96	6.99	6.71	6.25	6.54	7.28	7.49	7.83	7.04	7.13	6.65	7.43	7.87	7.42	7.32	7.18	7.32	6.49	6.35	7.41	6.65	6.16	6.47
YJL024C	9.42	9.59	9.6	9.32	9.42	9.47	9.83	9.75	9.83	9.41	9.41	9.56	9.41	9.39	9.47	9.48	9.61	9.31	9.77	9.8	9.45	9.21	9.05	8.77
YJL023C	8.44	8.38	8.3	8.42	8.61	8.8	7.94	7.87	8.15	8.21	8.43	8.27	8.12	7.65	8.09	8.14	8.69	8.17	7.43	7.5	7.46	8.24	8.09	8.19
YJL020C	10.9	10.4	10.6	10.7	10.6	11.1	9.9	9.91	9.97	10.4	10.8	10.6	10.3	10.3	10.3	10.7	10.9	10.6	9.64	10.1	10.1	10.9	11	10.7
YJL019W	8.4	8.03	8.17	7.89	7.42	7.6	8.31	8.09	8.25	8.01	7.87	7.92	9.03	8.14	8.51	8.4	8.21	8.51	8.49	8.54	8.01	8.52	8.52	8.52
YJL016W	10.3	10.1	9.69	10.8	10.7	11.4	9.97	9.89	9.83	10.5	10.3	10.6	9.66	9.75	9.48	11.1	11.1	11	10.2	10.3	10.1	12.1	12	12
YJL014W	10.6	10.8	10.8	9.88	9.79	9.87	10.5	10.7	10.5	10	10	10.3	11.6	11.3	11.1	11.1	10.9	10.6	11.4	11.5	11.1	10.7	11	10.7
YJL013C	8.81	8.52	8.5	8.81	8.5	8.9	7.93	8.26	7.7	8.94	8.98	9.07	7.95	7.82	7.94	8.13	8.45	8.43	8.32	8.35	8.17	8.41	8.41	8.42
YJL012C	10.6	10.8	10.9	10.4	10.2	10.5	10.7	10.9	10.8	10.3	10.2	10.2	12	12.4	12	12.2	11.8	11.8	11.8	11.8	12	11.8	11.8	11.7
YJL011C	8.31	9.35	9.33	8.26	8.58	8.38	9.3	9.23	9.41	8.91	9.17	8.84	8.91	9.27	9.47	7.99	8.18	8.43	9.34	8.91	9.04	8.52	7.94	8.24
YJL010C	9.23	9.84	10.1	8.95	8.95	9.1	9.52	9.77	9.57	9.13	9.29	9.36	9.39	9.01	9.82	8.56	8.83	9.01	9.58	9.81	9.29	8.69	8.47	8.24
YJL008C	12.3	12.3	12.4	11.7	11.9	12	12.1	12.2	12.2	11.8	12	11.9	12.3	12.4	12.2	12.1	12	12.1	12.3	12.3	12.3	12	11.9	12
YJL006C	9.6	9.61	9.52	9.12	8.89	9.19	9.02	9.04	8.98	9.2	9.27	9.5	9.15	9.76	9.42	9.87	10.1	9.67	8.99	8.99	9.29	9.43	9.51	9.36
YJL005W	9.71	9.19	9.25	10.4	10.3	10.7	9.87	9.96	9.81	10.2	10.4	10.4	9.89	9.61	10.1	10.7	10.9	11	9.4	9.75	9.95	10.7	11.1	10.9
YJL004C	10.2	10	9.9	10.4	10.1	10.4	9.55	9.72	9.57	10.2	10.1	10.2	10.2	9.72	10.3	10.6	10.4	10.7	10.2	10.2	9.74	10.2	10.2	9.83
YJL003W	10.2	9.87	9.77	9.77	9.72	9.84	9.96	9.73	9.75	10.1	10.1	10.1	8.8	8.56	9.54	9.42	9.97	9.78	9.11	8.69	9	9.23	9.23	9.07
YJL002C	11.8	11.9	12	11.2	11	11.1	12.2	12.2	12.2	11.4	11.4	11.5	12.3	12.5	12.2	12	11.9	11.8	12.5	12.4	12.4	11.8	11.9	11.8
YJL001W	13.2	13	13	12.9	12.9	13	12.9	12.8	12.9	12.9	12.8	12.9	13	12.6	13.2	13	13.2	13.3	13	13	12.7	12.7	12.9	12.7
YJR001W	11.1	11.3	11.3	10.6	10.5	10.6	11.5	11.5	11.7	10.7	10.8	10.9	12.2	12.2	12.3	12.2	12.1	12.1	11.9	11.9	12	12	12.1	11.9
YJR002W	8.97	9.39	9.44	8.65	8.22	8.67	8	9.02	8.18	9.12	8.95	9.14	8.97	8.69	9.32	8.28	8.06	8.56	8.96	9.16	8.65	7.39	7.82	7.07
YJR003C	7.84	8.09	8.22	7.14	6.9	7.59	7.62	8.49	8.13	7.61	7.99	7.79	8.6	8.42	8.28	7.8	8.02	7.58	8.52	8.46	8.08	7.32	7.43	7.42
YJR004C	7.55	7.19	7.25	8.5	8.07	8.14	8.82	8.09	8.3	9.05	8.94	8.56	9.39	8.95	9.08	8.82	8.77	8.86	10.2	9.47	12.2	9.55	9.59	9.39
YJR005W	10.3	10.1	10.1	10.2	9.99	10.2	9.28	9.25	9.01	10.6	10.5	10.6	9.73	9.73	9.34	10.1	10.7	10.2	9.67	9.77	10.1	10.4	10.4	10.1
YJR005C-A	2.82	2.85	2.54	3.52	3.67	4.62	2.43	2.34	2.51	2.56	2.55	2.55	2.58	2.41	2.63	2.51	2.56	2.56	2.49	2.42	2.31	2.5	3.36	2.63
YJR006W	8.73	8.88	8.92	8.77	8.57	8.68	8.79	8.81	8.74	9.12	9.23	9.24	8.81	8.61	8.81	8.25	8.42	8.37	8.57	8.8	8.43	8.7	8.72	8.5
YJR007W	11.6	11.8	11.8	11.1	11.3	11.4	11.3	11.6	11.5	11.4	11.4	11.5	11.4	11.5	11.6	11.4	11.4	11.2	11.4	11.4	11.3	11	11	10.9
YJR008W	11.2	10.3	10.2	12.3	12.2	12.2	10.4	10.2	10.2	11.4	11.7	11.4	8.73	8.86	8.76	11.1	11.1	10.7	9.09	8.87	9.21	10.9	10.6	10.7
YJR010W	12.6	13.1	13	12.4	12.2	12.2	13.1	13.3	13.2	12.9	12.9	12.9	13.3	13.3	13	13	12.9	12.8	13.2	13.3	13.3	12.8	12.8	12.8
YJR010C-A	6.43	7.06	6.83	6.11	6.25	6.22	6.99	6.79	7.12	5.85	5.6	5.39	8.17	7.02	7.25	7.1	6.76	7.13	7.4	7.46	6.03	5.99	6.53	8.55
YJR011C	7.2	7.38	7.25	7.29	7.51	7.66	7.44	6.91	7.48	7.56	7.61	7.65	6.84	8.09	7.79	8.79	8.81	8.3	7.3	7.32	8.31	7.85	7.77	7.94
YJR013W	9.27	9.21	9.1	9.35	8.88	9.11	9.14	9.19	9.16	9	9.12	9.17	9.08	8.9	8.89	9.23	9.11	8.83	9.17	9.28	9.14	9.01	9.27	9.31
YJR014W	10.9	11	11.1	10.6	10.7	10.7	11.1	11	11.2	10.8	10.9	10.8	11	10.1	11.3	9.76	9.96	10.5	11	11	10.4	9.73	9.97	9.9
YJR015W	9.63	9.57	9.64	9.85	9.57	9.65	9.94	9.62	9.85	9.67	9.27	9.36	11.8	12.2	11.7	12.2	11.5	11.6	10.3	10.3	10.6	11.4	11.2	11.2
YJR016C	13.7	13.7	13.7	13	12.9	12.9	13.9	14	13.9	13.7	13.6	13.7	13.5	13.8	13.5	13.2	12.6	12.8	13.8	13.8	13.7	13.3	13.3	13.3
YJR017C	10.1	10.3	10.2	9.88	10	9.58	10.8	10.6	10.7	10.6	10.5	10.5	10.7	11	10.1	10.3	10.1	9.81	10.8	10.6	10.6	10.6	10.4	10.4
YJR019C	11.3	11.2	11.4	12.5	11.9	12.3	10.5	10.1	10.2	10.9	10.9	10.6	9.33	9.84	9.54	11.1	10.5	11.1	9.06	8.92	9.38	9.87	9.82	9.83
YJR021C	9.67	9.16	9.24	9.6	9.17	9.36	9.61	8.94	9.45	9.46	9.13	8.97	8.97	9.1	9.47	9.67	9.29	10.1	9.05	9.1	9.26	9.58	9.64	9.7
YJR022W	7.98	7.5	7.75	7.34	7.08	7.54	7.96	7.41	7.75	7.96	7.52	7.63	7.88	7.63	8.66	7.76	8.04	8.53	7.78	7.22	7.71	7.97	7.66	8.32
YJR024C	10.9	11	10.9	11.3	11.3	11.4	11	10.9	11	11.1	11.1	11	10.9	11	10.8	11.4	10.9	11.6	11	10.7	10.8	10.9	10.8	10.8
YJR025C	12	12	12.1	12	11.9	11.9	12.7	12.8	12.8	12.5	12.6	12.5	13	12.8	13	11.9	11.7	11.7	12.7	12.4	12.6	12.5	12.5	13
YJR030C	8.04	7.92	8.29	7.7	7.11	7.53	8	8.53	8.01	8.6	7.77	8.72	9.01	8.78	8.77	8.47	8.58	9.24	7.44	8.19	7.38	4.41	7.36	3.93
YJR031C	8.54	8.44	8.67	8.61	8.36	8.98	6.33	8.07	5.81	8.67	8.76	9.1	9.6	8.63	9.13	8.88	9.48	9.29	8.9	9.34	8.87	9.54	9.75	9.27
YJR032W	9.09	9.27	9.41	8.92	8.61	9.28	8.92	9.14	9.07	9.51	9.74	9.6	9.32	8.31	9.18	8.88	9.33	8.93	8.45	9.04	8.49	8.67	8.9	8.86
YJR033C	8.22	7.84	7.83	8.9	8.42	8.87	8.32	8.07	7.89	8.68	8.65	8.6	7.68	8.13	7.72	8.98	9.05	9.04	7.71	8.03	8.17	8.93	9.1	8.88
YJR034W	10.4	10.4	10.4	9.93	9.68	9.85	10.5	10.6	10.6	10.8	10.5	10.8	9.96	10.2	10.3	9.71	9.83	9.66	9.8	9.45	9.93	9.17	9.18	9.31
YJR035W	6.8	6.35	6.49	7.28	7.06	7.75	4.58	5.55	5.07	6.61	6.63	6.99	6.46	5.04	6.03	7.27	7.96	7.65	6.03	5.72	5.47	7.24	7.21	7.11
YJR036C	9.01	8.06	8.11	8.67	8.37	9	7.56	7.56	7.21	7.87	7.62	8.07	8.37	8.2	8.38	7.86	8.33	8.31	7.89	8.64	7.01	8.66	8.76	8.63
YJR039W	8.97	8.51	8.35	8.86	8.56	8.74	8.26	8.15	7.81	8.64	8.35	8.57	7.95	8.19	8.2	8.68	9.03	8.79	7.8	9	7.85	9	9.06	8.55
YJR040W	8.9	9.1	9.12	8.72	8.72	9.08	9.44	9.24	9.44	8.69	8.8	9.04	9.54	9.04	9.74	9.22	9.13	9.05	9.68	9.79	9.17	9.44	9.57	9.31
YJR041C	8.89	9.56	9.59	8.86	8.54	8.97	8.78	9.42	8.97	9.27	9.29	9.31	9.96	10.2	9.57	9.23	9.24	9.21	9.74	9.6	9.67	8.69	8.72	8.98
YJR042W	9.5	9.78	9.7	9.39	9.17	9.33	9.39	9.57	9.29	9.54	9.64	9.74	9.85	9.69	9.69	9.64	9.56	9.55	9.91	9.85	9.55	9.45	9.48	9.28
YJR043C	8.44	8.59	8.81	7.27	6.91	7.43	8.13	8.35	8.14	7.35	7.49	7.62	9.34	8.42	9.07	7.52	8.01	8.28	8.69	8.73	8.53	7.91	7.84	7.92
YJR044C	11.6	11.4	11.3	11.1	10.9	11.1	11.6	11.6	11.7	10.8	10.6	10.7	11.2	11.6	11.5	11.4	11.2	11.1	11.3	11.4	11.5	10.9	11.1	10.5
YJR045C	13.1	13	13	13.1	13.2	13.3	12.8	13	13	13.4	13.4	13.4	13	12.9	12.7	12.9	13	12.6	12.8	12.7	12.8	13.1	12.9	13.2
YJR046W	9.61	9.77	9.73	9.96	9.7	10.2	9.89	9.72	9.97	9.84	9.78	9.76	9.03	9.33	9.31	9.14	9.05	9.38	9.87	9.48	9.25	9.72	9.73	9.69
YJR047C	5.78	6.09	6.1	5.75	6.26	6.04	12.4	12	12.2	12.3	11.9	12.8	7.58	8.73	7.59	5.66	4.6	3.98	13.3	13.4	12	13.2	14	12.9
YJR048W	13.7	13.8	13.8	13.4	13.6	13.4	12.8	13	13	13.6	13.6	13.3	12.9	13.2	13.3	13.1	13	13.1	8.78	6.76	10.4	6.74	4.12	7.9
YJR049C	10.3	10.2	9.96	10.9	10.6	10.7	10.8	10.5	10.4	11	10.9	11	10.2	9.95	10.1	10.4	10.2	10.9	10.3	10.5	10.4	10.9	10.9	10.7
YJR050W	8.29	7.87	7.88	8.03	7.64	8.18	7.29	7.59	7.14	8.07	7.79	7.93	8.66	7.27	8.73	7.95	8.42	8.81	7.44	7.88	7.86	8.45	8.12	8.41
YJR051W	9.81	9.89	9.81	10.1	9.9	10.2	10.2	10	10.2	10.4	10.4	10.3	9.82	9.57	9.94	9.56	9.83	9.69	10.1	10.2	10.3	10.3	10.5	10.1
YJR052W	9.25	8.89	9	9.44	9.36	9.89	8.08	8.52	7.95	9	9.13	9.2	8.36	7.16	8.89	8.73	8.92	9.58	8.71	9.12	8.08	9.09	9.27	8.92
YJR053W	2.16	2.28	2.3	2.3	2.15	2.29	2.13	2.29	2.14	3.02	2.58	2.3	2.28	2.27	2.29	2.9	3.27	3.19	2.28	2.28	2.28	2.49	2.29	2.19
YJR054W	8.15	8.58	8.74	8.27	8.02	8.25	7.62	8.44	7.35	9.2	9.19	9.19	9.29	8.76	9.34	8.32	8.97	8.72	9	9.15	9.34	9.31	9.38	9.2
YJR055W	8.83	8.98	8.7	8.26	8.08	8.33	8.64	8.66	8.61	8.52	8.66	8.67	9.03	8.82	8.87	8.67	9.21	9.08	8.65	8.66	8.23	8.41	8.65	8.39
YJR056C	8.1	8.46	8.53	7.79	7.47	7.6	8.07	8.18	8.01	8.21	8.05	8.06	7.64	7.44	7.91	6.6	6.93	7.18	8.07	8.36	8.11	7.6	7.55	7.89
YJR057W	8.54	8.84	8.96	7.89	7.94	8.23	8.44	8.45	8.46	8.19	8.28	8.36	8.19	7.97	8.71	7.76	7.99	7.67	8.48	8.17	8.14	7.5	7.72	7.54
YJR058C	10.8	10.8	10.7	10.4	10.5	10.6	11.1	11	11.1	10.8	10.6	10.6	9.98	10.5	10.6	10.2	10	10.4	10.6	10.5	10.4	10.2	10.5	10.3
YJR059W	10.5	9.65	9.65	10.2	10.1	10.4	10.1	9.92	10.1	10.2	9.96	10.1	10.3	10.4	10.5	11	11.3	11.2	9.66	9.77	10.2	11.2	10.9	10.8
YJR060W	7.86	7.82	7.85	7.88	7.48	7.6	8.15	7.77	8.03	7.57	7.28	7.53	8.16	8.36	7.79	8.25	7.82	7.98	7.81	8.04	7.77	7.88	7.67	7.47
YJR061W	9.1	8.34	8.52	10.2	10.3	10.6	7.84	8.14	7.67	9.52	9.63	9.5	8.67	8.62	8.56	9.52	10.1	9.49	8.12	8.58	8.58	9.28	9.36	8.81
YJR062C	7.91	8.19	8.15	6.42	6.08	6.4	8.33	8.03	8.31	6.41	6.22	6.27	7.29	7.35	8	6.92	6.65	6.44	8.07	8.01	7.82	6.25	6.51	5.12
YJR063W	9.94	10.9	10.9	9.66	9.68	9.8	10.9	11	11.2	10.6	10.6	10.4	10.5	10.7	11	9.55	9.4	9.82	11	11	10.7	9.89	9.68	9.69
YJR064W	12.1	12.5	12.5	12	12.2	12.2	12.6	12.5	12.6	12.1	12.3	12.3	12.6	12.5	12.7	12.3	12.3	12.4	12.7	12.8	12.4	12.4	12.4	12.4
YJR065C	12.3	12.2	12.2	11.9	11.9	12	12.2	12.3	12.4	12.2	12.2	12.2	12.1	11.7	11.7	11.8	11.7	11.7	12.2	12.2	11.9	12.3	12.3	12.3
YJR066W	9.05	8.77	8.98	9.58	9.5	9.74	9.09	9.09	9.11	9.33	9.41	9.37	9.82	9.95	10.1	10.3	10.2	10.6	9.48	9.7	9.71	10.5	10.5	10.5
YJR067C	8.29	8.34	8.72	8.3	8.4	8.98	7.88	8.11	7.8	8.7	8.81	8.98	8.14	7.8	8.74	8.08	8.58	8.29	8.25	8.26	8.25	8.16	8.06	8.29
YJR068W	10.2	10.1	9.98	9.77	9.68	9.57	9.96	9.97	10	10.1	9.89	9.99	10.4	10.3	10	9.98	9.74	9.71	10.4	10.3	10.2	10.1	9.95	10.2
YJR069C	8.98	9.66	9.6	8.28	8.38	8.06	9.62	9.75	9.91	8.45	8.53	8.55	10.4	9.44	10	9.24	9.12	9.13	10.2	10.2	9.53	9.06	9.37	9.09
YJR070C	10.9	11.3	11.3	10.7	10.8	10.6	11.8	11.9	12	12.1	12	12.1	11.2	11.6	11.2	10.5	9.87	10.3	11.9	11.7	11.3	10.4	11.5	10.7
YJR072C	10.3	10.5	10.5	10.1	10.1	10.3	10.2	9.88	10.2	10	9.89	9.79	9.91	9.57	10.3	9.54	9.68	9.89	9.8	9.98	9.25	9.02	9.1	9.29
YJR073C	13.8	13.9	13.8	13.5	13.6	13.4	14.1	14.1	14.1	13.9	13.8	13.7	13.6	13.9	13.8	13.9	13.8	13.8	14	13.9	14.1	13.8	13.7	13.8
YJR074W	10.2	10.2	10.1	10.4	10.4	10.7	10.2	10.1	10.2	10.1	10.1	9.82	9.55	9.06	10.2	9.76	9.95	10.7	9.98	9.69	9.53	9.93	10.1	10.1
YJR075W	9.75	9.88	9.79	9.56	9.51	9.48	10.3	10.3	10.2	9.59	9.65	9.69	10.8	10.8	10.5	10.6	10.5	10.2	10.4	10.4	10.9	10.2	10.1	10.2
YJR076C	9.42	9.57	9.88	8.67	8.62	8.66	9.31	9.47	9.31	9.04	9.17	9.24	10.6	9.73	10.3	8.7	8.64	9.09	9.95	9.97	9.33	9.06	9.13	9.74
YJR077C	13.2	13.5	13.5	13	12.9	12.8	13.2	13.2	13.1	13.1	13.2	13	13.5	13.9	13.3	13.7	13.2	13.3	12.5	12.1	12.7	12.2	12.1	12.5
YJR078W	9.37	9.48	9.35	10	10.3	9.88	10.9	10.6	10.8	10.8	10.7	10.6	10.5	10.6	10.5	10.2	9.43	9.93	11.3	11	11.2	11.2	11.4	11.7
YJR079W	2.49	2.5	2.5	2.54	3.15	2.67	2.83	2.49	2.93	3.04	3.62	3.22	2.45	2.48	2.5	2.2	2.21	2.25	2.39	2.19	2.44	2.38	2.47	2.48
YJR080C	11.8	11.7	11.7	11.1	11.2	11.2	11.6	11.8	11.8	11.5	11.6	11.6	11.2	11.1	11.1	11	11	10.6	10.8	10.6	10.8	10.5	10.3	10.5
YJR082C	10.3	10.2	10.1	10.2	10.5	10.7	10	10.1	10	10.4	10.4	10.3	10	9.51	10.4	9.76	10.2	10.1	10.1	10.1	10.1	10.3	10.3	10.3
YJR083C	8.27	7.59	7.64	7.59	7.03	7.59	7.25	7.15	6.98	7.38	7.43	7.59	8.12	7.18	8.11	7.57	8.29	8.33	7.53	7.58	7.58	7.82	7.58	7.59
YJR084W	8.69	8.68	8.64	8.44	8.44	8.29	9.43	9.01	9.17	8.99	8.99	8.92	8.98	9.22	9.12	9.02	8.9	9.03	9.21	9.38	9.01	9.03	9.16	8.98
YJR085C	13.5	13.3	13.2	13.4	13.2	13.5	13.2	13	13	13.2	13.2	13.1	12.3	12.7	13	13.2	13.3	13.5	12.7	12.6	12.5	13	13.1	13.1
YJR086W	8.72	8.4	8.28	8.75	8.83	8.99	8.67	8.26	8.7	8.92	9.13	9.04	8.68	8.93	8.76	8.72	9.22	8.71	8.43	8.14	8.8	9.25	9.05	9.66
YJR088C	8.54	8.96	8.77	8.44	8.62	8.41	8.52	8.43	8.67	8.33	8.47	8.32	9.19	9.22	8.9	9.49	9.52	8.95	8.64	8.89	8.19	9.07	9.09	9.35
YJR089W	8.39	8.28	8.33	8.71	8.62	9.01	6.93	7.37	6.9	8.33	8.42	8.49	8.92	7.68	8.8	8.78	10	9.22	7.95	8.55	8.14	9.06	8.91	9.07
YJR090C	9.75	9.67	9.73	10.3	10.1	10.4	9.54	9.68	9.36	10.5	10.5	10.5	10.4	10.3	10.1	10.8	11.3	10.9	9.93	10.2	10.4	11	10.9	10.6
YJR091C	10.3	9.82	9.88	10.6	10.3	10.6	10.1	10.1	9.95	10.9	10.8	11	10.2	9.48	9.76	10.6	10.4	10.7	10.3	10.7	10.4	11.2	11.4	10.9
YJR092W	9.8	9.61	9.88	9.56	9.45	9.38	9.63	9.51	9.41	10.5	10.5	10.7	10	9.12	10.1	9.39	9.92	9.89	9.54	10	9.47	9.93	10.3	10.1
YJR093C	8.11	8.09	8.24	7.78	7.73	7.95	8.4	8.16	8.36	7.97	8.11	8.08	8.19	7.04	8.12	8.01	7.81	8.47	8.06	7.99	7.68	7.9	8.16	8.26
YJR094C	6.31	4.14	4.85	9.22	9.69	9.46	6.57	6.26	6.38	6.96	6.88	6.73	5.9	5.7	5.68	6.81	7.06	7.14	6.34	5.99	6.34	7.19	6.74	7.63
YJR094W-A	13.6	13.9	13.9	13.6	13.8	13.9	13.8	13.8	13.9	13.8	14	13.8	13.8	13.9	13.8	13.4	13.5	13.1	13.9	13.7	13.8	13.2	13.2	13.2
YJR095W	12.3	12.3	12.4	12.2	11.9	12.2	7.24	4.98	5.56	6.84	7.45	6.44	2.26	2.65	2.36	4.17	4.19	3.61	2.26	2.26	2.64	2.46	2.54	2.47
YJR096W	10.4	9.58	9.3	11.2	10.9	11.8	9.9	9.56	9.73	9.84	9.81	9.9	8.4	9.32	9.03	11.7	11.5	11.3	8.93	8.49	9.04	10.7	10.6	10.6
YJR097W	8.83	9.27	9.41	9.08	9.17	9.31	8.43	8.87	8.65	9.3	9.2	9.31	9.09	8.81	9.37	9.15	9.27	9.55	9.15	9.13	9.06	9.17	9.37	9.16
YJR098C	7.96	7.77	7.77	6.95	6.7	6.66	8.19	7.92	8.13	6.88	6.26	6.65	8.19	8.34	7.95	8.2	8.13	8.03	8.1	8.07	8	7.92	7.91	7.92
YJR099W	9.95	9.62	9.8	9.75	9.66	9.77	9.12	9.45	9.08	9.34	9.16	9.46	9.29	9.35	9.33	9.2	9.33	9.23	9.24	9	9.01	8.33	8.88	8.52
YJR100C	9.13	9.24	9.19	9.22	9.1	9.31	9.27	9.15	9.33	9.56	9.46	9.45	8.95	9.05	9.09	8.76	8.91	8.83	8.79	8.77	8.92	8.36	8.52	8.4
YJR101W	10.8	11	11.1	10.3	9.88	10.1	10.8	11.1	11	10.9	10.8	10.9	9.95	10.2	10.4	9.6	9.56	9.83	10.3	10.1	10.2	9.25	9.61	9.07
YJR102C	8.92	9.02	8.89	8.68	8.26	8.56	9.22	9.04	9.28	8.36	8.21	8.1	8.88	8.99	9.12	8.82	8.75	8.81	9.08	8.7	8.98	8.35	8.06	8.21
YJR103W	11.7	11.5	11.4	11.8	11.5	11.6	12.1	11.8	11.9	11.3	10.9	10.9	11.6	12	11.9	12.6	12.4	12.5	11.8	11.5	12.1	12.2	12.3	12.3
YJR104C	14.2	14.2	14.3	14.3	14.3	14.4	14.2	14.2	14.3	14.5	14.4	14.4	14.1	14	14.2	14.3	14.5	14.5	13.9	14	13.9	14.1	13.8	14.1
YJR105W	12.9	13.4	13.3	12.7	12.7	12.5	13.3	13.4	13.4	12.9	12.9	12.8	13.2	13.6	13.3	13	12.6	12.9	13.5	13.3	13.4	12.8	12.7	13
YJR106W	6.27	6.3	6.13	6.42	6.1	6.51	6.68	6.21	6.69	5.92	6.04	6.06	6.17	6.78	5.61	7.5	6.37	6.36	6.48	6.55	6.43	6.55	6.65	6.16
YJR107W	9.19	9.1	9.05	10	9.68	9.72	9.27	8.84	9.02	9.93	9.81	9.72	8.85	9.29	9.35	10.4	10.2	10.4	9.05	8.94	8.73	10.1	10.2	9.86
YJR108W	2.45	2.34	2.13	3.32	2.45	3.26	2.44	2.34	2.44	3.09	3.07	3.17	2.43	2.43	2.28	2.45	2.28	2.45	2.68	2.44	2.39	2.8	2.86	2.45
YJR109C	12.9	12.7	12.9	12.1	12.3	12.1	12.4	12.4	12.3	12.5	12.3	12.8	12.4	12.3	12.3	12	12	11.6	11.9	12.2	11.8	11.6	11.8	11.7
YJR110W	9.99	9.86	9.9	9.44	9.46	9.54	9.8	9.88	9.69	9.66	9.61	9.61	9.91	8.96	9.88	9.36	9.72	9.77	10	10.1	10.1	10	9.79	9.9
YJR111C	9.38	9.39	9.38	8.46	7.81	8.26	10.1	9.63	9.87	9.13	8.63	8.72	9.71	9.53	9.39	8.77	8.31	8.88	9.59	9.61	9.32	8.96	9.32	9.07
YJR112W	8.92	8.82	9.17	8.1	8.04	8.06	9.57	9.2	9.37	8.95	8.82	8.61	8.98	8.36	9.35	8	8.11	8.95	9.06	8.97	8.86	8.26	8.54	8.46
YJR112W-A	10.2	10.2	10	10.4	10.2	10.5	10.5	10.2	10.3	10.6	10.5	10.5	9.19	9.4	10.1	9.87	9.6	10.1	9.85	9.85	9.58	9.39	9.75	9.47
YJR113C	11.8	11.9	11.9	11.8	11.5	11.7	11.9	11.8	11.8	12.4	12.1	12.1	11.4	12.1	11.4	11.6	11.2	11.3	11	10.7	11.2	10.8	10.5	10.9
YJR115W	7.4	5.82	5.28	9.75	8.75	10.4	7.99	7	7.32	9.32	8.57	8.61	5.67	2.99	5.03	8.68	8.25	8.94	5.37	5.12	5.66	8.75	8.48	9.15
YJR116W	9.08	9.11	8.86	9.12	8.96	8.66	11.2	11	11.1	10.5	10.5	10.6	8.61	8.49	8.86	7.84	7.01	8.23	11.2	11.5	9.56	11.3	11.7	11.1
YJR117W	12.1	11.9	11.9	12	11.8	12.3	11.8	11.7	11.7	11.3	11.4	11.5	11.8	11.7	11.7	11.4	11.3	11.5	11.7	11.8	11.4	11.4	11.5	11.6
YJR118C	10.2	10.3	10.2	9.63	9.47	9.73	10.6	10.8	10.7	10.3	10.3	10.5	10.6	10.9	10.7	10.2	10.1	9.78	10.9	10.9	11.1	10	10.1	9.95
YJR119C	6.88	7.54	7.52	8.41	8.48	8.72	6.62	6.92	6.32	7.6	7.98	7.71	6.22	6.35	6.82	8.13	8.91	8.29	5.76	5.69	5.72	7.49	7.4	7.36
YJR120W	2.11	2.11	2.11	2.11	2.11	2.11	2.1	2.11	2.1	2.11	2.11	2.11	2.1	2.1	2.11	2.11	2.11	2.11	2.1	2.1	2.1	2.11	2.11	2.11
YJR121W	14	14	14	13.5	13.4	13.3	13.9	13.9	13.9	13.7	13.8	13.7	14.1	14.2	13.6	14.1	13.8	13.4	13.4	13.2	13.6	13	12.9	13.3
YJR122W	9.29	9.33	9.46	9.3	9.13	9.32	9.07	8.86	9.07	9.29	9.05	9.09	8.47	8.54	8.22	8.58	8.6	8.56	8.23	8.12	7.94	8.33	8.21	8.41
YJR123W	14.2	14.3	14.3	14.2	14.2	14.2	14.2	14.4	14.4	14.3	14.3	14.3	14.3	14.4	14.3	14.1	14.3	14	14.3	14.2	14.2	14.1	14.1	14.1
YJR124C	6.86	7.36	7.51	6.82	6.9	6.85	8.91	8.4	9.02	8.21	8.07	8	7.76	7.91	7.93	7.43	7.35	7.56	9.19	9.09	8.38	8.6	8.77	8.3
YJR125C	11	10.7	10.8	11	10.8	10.9	10.6	10.5	10.6	10.8	10.7	10.7	10.7	10.7	10.6	11.1	11	11.3	10.5	10.5	10.4	11	10.8	10.9
YJR126C	10.4	10.1	10	10.2	9.87	10.4	10.7	10.6	10.6	10.2	9.99	10.1	10.1	10.4	10.3	10.3	10.3	10.3	10.3	10.4	10.4	10.4	10.6	10.4
YJR127C	9.95	9.3	9.61	10.7	10.5	11	11	10.8	11	11.3	11.3	11.1	11.5	11.3	11.5	12.2	12.3	12.3	11.3	11.4	11.9	12.7	12.4	12.6
YJR129C	7.96	8.25	8.29	9.23	8.98	9.02	8.4	8.04	8.42	9.04	8.96	8.96	7.53	8.45	8.22	8.94	8.46	9.04	7.9	7.47	7.8	8.44	8.09	8.17
YJR130C	11.3	11.2	11	10.6	10.7	10.8	10.8	10.8	10.7	10.3	10.3	10.5	10.5	9.58	10.5	10.1	10.6	10.1	10.1	10.5	9.87	10.1	10.2	10.2
YJR131W	7.62	7.44	7.56	7.73	7.35	8.03	8.54	7.93	8.2	7.28	7.35	7.34	7.96	7.86	7.58	7.88	8.08	7.63	7.95	8.05	7.92	7.56	7.64	7.59
YJR132W	8.92	9.3	9.32	9.69	9.37	9.77	8.85	9.38	8.94	9.7	9.83	9.9	9.34	9.09	9.18	9.61	9.61	9.74	9.37	9.38	9.28	9.56	9.59	9.5
YJR133W	11.5	11.7	11.9	11.6	11.7	11.9	11.6	11.7	11.7	12.1	12.1	12	11.2	12	11.6	12.3	12	12.5	11.5	11.4	11.4	11.5	11.6	11.6
YJR134C	8.89	8.76	8.88	8.45	7.77	8.79	5.59	6.94	5.24	8.09	7.73	8.5	8.93	7.8	9.09	7.48	9.35	8.89	8.23	8.73	8.75	8.43	8.29	8.52
YJR135C	7.53	7.49	7.25	7.74	7.64	7.94	7.05	6.75	6.74	7.95	7.85	7.78	6.16	6.4	7.15	7.56	7.77	7.5	5.09	6.3	5.18	7.03	6.45	6.37
YJR135W-A	10.6	10.8	10.8	10.3	10.8	10.7	10.6	10.9	11.2	10.9	11.1	11	11.2	11.4	11.1	10.5	10.7	10.2	11.1	10.7	10.8	10.3	10.1	10.3
YJR136C	8.77	8.61	8.47	8.88	8.47	8.71	8.46	8.17	8.16	8.94	8.97	8.93	8.42	8.81	8.26	9.43	9.41	9.02	8.09	8.14	8.58	9.1	9.06	8.91
YJR137C	13.2	13.4	13.4	13.2	13.1	13.2	13.2	13.4	13.2	13.2	13.2	13.3	13.5	13.5	13.5	13.7	13.3	13.4	13.4	13.6	13.6	13.4	13.6	13.5
YJR138W	7.52	7.42	7.58	7.96	7.91	8.28	7.88	7.58	7.99	7.77	7.99	8.07	8.94	8.42	8.82	9.78	9.86	9.84	8.31	8.44	8.21	9.71	10	9.63
YJR139C	13.4	13.7	13.7	13.4	13.4	13.4	13.6	13.7	13.8	13.7	13.7	13.7	13.7	13.7	13.7	13.7	13.6	13.7	13.7	13.7	13.5	13.4	13.5	13.5
YJR140C	8.75	8.76	8.94	9.09	8.71	8.98	8.64	8.7	8.54	8.85	8.86	9.05	8.71	8.42	8.93	8.96	8.96	9.58	8.59	8.87	8.13	8.94	9.42	8.96
YJR141W	8.17	8.05	8.15	8.5	8.34	8.58	7.04	7.65	7.24	8.52	8.64	8.61	8.21	8.58	8.21	8.42	9.04	8.52	8.35	8.1	8.4	8.64	8.58	8.63
YJR142W	9.59	9.51	9.44	8.97	9.13	9.06	9.1	9.24	9.18	9.07	8.97	9.34	8.82	8.45	8.63	8.43	9.04	8.57	9.08	9.33	8.66	8.95	9.25	8.92
YJR143C	10.5	10.9	10.9	9.69	9.49	9.61	11.4	11.4	11.5	10.4	10.3	10.3	11.5	12	11.4	11.1	10.2	10.4	12.1	12.1	12	11.1	11.2	11.2
YJR144W	11.3	11.4	11.5	11	10.9	11	11.2	11.1	11.1	10.7	10.6	10.3	10.8	11.1	11.4	10.7	10.7	10.8	10.4	10.4	10.5	9.64	9.66	9.68
YJR147W	3.82	4.62	4.09	5.24	3.59	3.86	7.13	7.06	7.73	7.58	7.31	7.33	7.14	6.33	6.49	6.02	5.31	6.02	9.26	9.34	7.95	10.2	10.5	10.3
YJR148W	11.4	11.3	11.6	12.2	12.5	12	10.6	10.5	10.6	11.7	11.7	11.7	10.4	10.7	11	11.8	11.6	11.7	11	11.2	10.7	11.6	11.5	11.5
YJR149W	9.63	9.55	9.24	9.02	8.8	9.27	9.93	9.87	9.77	9.51	9.29	9.45	9.52	10.2	8.99	10.6	10.5	9.62	9.85	9.71	10	10.3	9.89	9.93
YJR150C	6.15	7.5	6.98	2.59	2.59	2.91	13.9	13.5	13.7	13.6	12.3	13.8	2.91	2.58	2.59	2.59	2.59	2.59	14.4	14.4	13.7	14.3	14.5	14
YJR151C	9.14	9.16	8.84	9.1	8.73	8.92	9.38	9	9.03	10.3	10.1	11	8.09	7.9	7.6	8.76	8.63	8.64	8.53	9	8.86	12.7	12.9	11.4
YJR151W-A	2.07	2.07	2.07	2.07	2.07	2.07	2.07	2.07	2.07	2.07	2.07	2.07	2.07	2.07	2.07	2.07	2.07	2.07	2.06	2.06	2.06	2.07	2.07	2.07
YJR152W	8.73	8.22	8.79	9.04	9.45	9.07	8.72	8.12	8.13	9.11	9.15	9.15	14.3	14.3	14.3	14.7	14.8	14.9	12.9	13.2	13.7	14.3	14.5	14.4
YJR153W	2.12	2.12	2.12	2.12	2.12	2.12	2.29	2.12	2.12	2.44	2.12	2.91	2.11	2.11	2.12	2.84	3.23	2.61	2.11	2.11	2.11	2.13	2.45	2.12
YJR154W	6.98	7.04	6.75	6.1	5.73	5.98	8.11	6.99	6.98	6.56	6.01	5.96	5.6	4.8	5.69	4.8	4.79	4.82	6.86	7	6.45	5.01	4.79	4.79
YJR155W	9.85	9.64	9.47	10.2	10.6	10.9	10.2	9.73	10	9.97	10.1	9.94	9.15	8.73	9.5	8.98	9.23	9.24	10.2	9.77	9.13	9.54	9.54	9.73
YKL222C	7.01	6.74	6.69	8.07	7.72	7.45	6.77	7.24	6.2	7.91	7.77	7.9	8.24	8.22	7.16	8.62	8.21	7.98	7.53	7.98	8.2	8.57	8.6	8.35
YKL221W	4.19	4.21	3.76	5.79	6.16	7.09	5.61	4.88	5.35	4.58	4.2	4.15	4.14	4.21	4.03	4.17	4.67	4.03	4.82	4.52	4.37	4.19	4.45	4.33
YKL220C	6.79	6.79	6.97	6.45	6.02	5.68	7.06	6.23	6.59	6	5.7	5.52	6.25	7.5	6.93	6.34	6	6.24	5.57	5.75	5.57	5.01	5.81	5.07
YKL219W	8.35	8.57	8.52	7.84	7.32	7.82	8.5	8.31	8.37	7.68	7.28	7.58	8.13	8.38	7.95	8.57	8.09	8.18	8.71	8.67	8.49	8.37	8.47	8.15
YKL218C	9.06	9.4	9.54	8.01	7.66	7.38	9.46	9.39	9.57	8	7.65	7.94	10	10.5	10.3	10.5	9.92	10.1	10.4	10.4	10.5	9.71	9.68	9.34
YKL217W	13.3	13	13.1	13.6	13.5	13.5	10.2	9.96	10	10.3	10.3	9.62	7.81	8.52	7.36	7.97	7.63	7.78	7.04	7.26	8.02	7.69	7.2	8.26
YKL216W	10.5	11.1	11	10.3	10.2	10.3	10.9	10.9	11	10.4	10.5	10.4	10.5	10.9	10.7	10.4	9.94	10.2	10.9	10.9	10.4	9.56	9.66	9.4
YKL215C	9.6	9.31	9.44	9.9	9.65	9.82	9.26	9.48	9.16	9.73	9.59	9.56	9.4	8.94	9.55	10.5	10.3	10.6	9.52	9.86	9.68	10.3	10.6	10.2
YKL214C	11.1	11.3	11.2	11	10.8	11	11.4	11.2	11.4	10.9	10.8	10.7	11.4	11.4	11.3	11.3	11.4	11.2	11.3	11.1	11.3	10.9	11	10.9
YKL213C	11.1	11	11	11.2	11.1	11.2	11.2	11	11	11.5	11.5	11.6	11.3	11.2	11	11.6	11.8	11.2	11.1	11.4	11.2	11.8	11.7	11.8
YKL212W	9.15	9.2	9.3	8.58	8.5	8.15	10.1	9.99	10.1	9.85	9.77	9.87	9.65	9.58	9.17	8.67	8.41	8.12	10.2	10.3	9.97	9.85	9.59	9.56
YKL211C	10.8	11.1	11	9.91	9.88	9.88	11.4	11.3	11.5	10.2	10.1	10.2	10.7	11.3	10.5	10.5	10.2	9.99	10.9	10.8	10.8	10.2	10	10.1
YKL210W	12.5	12.4	12.5	12.5	12.6	12.6	12.2	12.3	12.2	12.4	12.5	12.6	12.6	12.5	12.3	12.8	12.9	12.4	12.3	12.5	12.2	12.6	12.8	12.5
YKL209C	9.7	9.76	9.75	10.6	10.1	10.3	10.5	10.6	10.3	11.7	11.9	11.8	11.6	11.5	11.5	11.7	12.1	11.8	10.8	11	11.9	12.4	12.1	12.2
YKL208W	9.5	9.57	9.45	9.56	9.17	9.39	9.81	9.39	9.69	9.85	9.67	9.8	8.39	9.16	8.6	9.5	9.13	9.35	8.6	8.41	8.87	9.23	8.82	9.01
YKL207W	11.1	11.2	11.3	10.8	10.5	10.8	11.7	11.5	11.6	11	10.8	10.8	11	11.5	11.5	11.3	10.9	11.2	11.5	11.3	11.1	11	10.9	11.1
YKL206C	10.5	10.5	10.5	10.2	10.1	10.1	10.7	10.7	10.6	10.6	10.5	10.6	10.1	10.4	10.4	10	10.1	10.1	10.8	10.6	10.6	10.2	10.2	10.1
YKL205W	8.74	9.06	9.21	9.2	8.86	9.29	8.17	8.85	8.06	9.5	9.28	9.37	9.38	9.07	9.13	8.97	9.51	9.46	8.93	9.44	9.12	9.13	8.94	9.11
YKL204W	10.2	9.93	10.1	9.69	9.37	9.83	10.4	10.2	10.2	10.4	10.4	10.4	10.3	9.51	10.2	9.97	9.81	10.4	10.1	10.5	9.94	10.3	10.4	10.5
YKL203C	10.2	10.3	10.4	10.9	10.8	11.2	10.4	10.4	10.3	10.9	11.1	10.9	10.6	10.1	10.7	11	11.2	11.1	10	10.5	9.91	11.1	11.3	11.1
YKL201C	10.1	9.33	9.79	10.7	10.4	10.9	8.44	8.72	8.05	9.9	10.2	10.4	10.1	8.45	10.2	9.39	10.6	10.8	8.48	9.26	9.07	9.76	10.4	10.6
YKL198C	8.57	8.35	8.32	9.6	9.57	9.73	9.01	8.92	9.04	9.5	9.26	9.17	8.8	8.71	8.55	9.46	9.04	9.36	9.28	9.13	9.03	9.72	9.98	10.6
YKL197C	9.35	9.07	9.07	9.16	8.73	9.37	8.72	8.66	8.54	8.52	8.28	8.33	8.88	8.66	8.96	8.99	8.77	9.2	8.56	8.75	8.71	8.49	8.27	8.33
YKL196C	12.8	12.7	12.8	12.5	12.4	12.6	12.4	12.5	12.5	12.5	12.5	12.5	12.2	11.9	12.5	12	12.3	12.4	12.4	12.6	11.9	12.2	12.3	12.1
YKL195W	11.9	11.7	11.8	11.5	11.5	11.5	11.3	11.5	11.2	11.8	11.9	12.1	11.1	10.7	11.1	10.5	10.7	10.7	10.5	10.8	10.3	10.4	10.8	10.3
YKL194C	8.72	8.9	8.82	7.87	7.95	7.95	9.12	9.23	9.43	8.46	8.41	8.66	8.4	9.13	8.41	8.17	7.97	7.82	8.43	8.37	8.44	7.73	7.54	7.76
YKL193C	8.91	8.7	8.37	8.92	8.67	8.88	8.49	8.52	8.54	8.14	8.04	8.23	9.72	9.69	8.83	9.57	9.39	8.91	9.28	9.16	9.22	9.8	9.26	10
YKL192C	12.4	12.5	12.5	11.9	11.8	11.9	12.5	12.7	12.6	12.5	12.2	12.3	12.4	12.1	12.6	12	11.8	12.4	12.5	12.3	12.2	11.8	12.1	12.4
YKL191W	10.3	10.7	10.7	10.8	10.4	10.8	10.7	10.6	10.8	11.1	10.9	10.9	10.5	10.7	10.8	10.5	10.3	10.7	10.8	10.6	10.4	10.7	10.5	10.4
YKL190W	11.4	11.5	11.5	11.3	11.3	11.5	11.5	11.4	11.6	11.3	11.3	11.2	10.5	10.7	11.3	10.9	10.9	11.5	11.3	11	10.9	11	11.2	10.9
YKL189W	9.51	9.36	9.31	9.6	9.59	9.65	9.52	9.62	9.62	9.47	9.68	9.5	9.52	9.43	9.5	9.77	9.9	9.47	9.5	9.55	10.1	9.92	9.63	9.82
YKL188C	10.4	9.66	9.72	11.3	10.7	11.4	7.38	7.38	6.68	8.92	8.97	8.85	8.26	7.57	8	8.2	8.88	8.71	5.77	6.52	6.99	7.12	7.16	7.32
YKL187C	10.6	9.48	9.51	12	11.1	12.2	8.09	7.31	7.4	9.72	9.38	9.06	7.1	7.73	7.07	2.89	2.23	2.23	7.05	6.9	6.83	6.25	6.82	7.22
YKL186C	10.8	10.8	10.5	10	10.1	10.1	10.9	10.6	10.9	10.6	10.8	10.6	10.8	11.3	10.2	10.7	10.7	10.1	10.2	10.1	11	10.6	9.83	10.7
YKL185W	11	10.8	10.7	11.2	11.1	11.3	11.1	11	11	11.5	11.5	11.5	10.8	11.3	10.6	11.1	11.2	11	11	11.1	11.2	11.7	11.8	11.5
YKL184W	9.14	9.42	9.4	9.56	9.54	9.36	9.91	9.8	9.79	10	9.93	9.98	9.95	9.91	9.38	10.6	9.99	10.1	9.92	9.92	9.99	10.2	10.5	10.2
YKL183C-A	2.22	2.23	2.21	2.21	2.21	2.21	2.21	2.21	2.21	2.21	2.21	2.21	2.2	2.21	2.21	2.21	2.68	2.21	2.2	2.19	2.2	2.21	2.21	3.3
YKL183W	8.54	9.24	9.18	8.4	8.26	7.86	10.2	9.74	10	9.55	9.33	9.3	8.54	9.82	8.94	8.92	7.99	8.39	9.49	9.28	9.29	8.27	8.35	8.85
YKL182W	14.5	14.4	14.4	14.5	14.5	14.6	14.2	14.3	14.2	14.1	14.2	14.1	14	14.1	14.1	14.6	14.5	14.4	14.3	14.4	14.3	14.5	14.6	14.5
YKL181W	11.2	11.7	11.8	11.4	11.4	11.3	11.7	11.8	11.9	11.5	11.5	11.6	11.7	11.7	11.6	11.5	11.2	11.2	11.9	11.7	11.7	11.1	11.4	11.3
YKL180W	13.5	13.8	13.8	13.5	13.5	13.5	13.8	13.9	13.9	13.8	13.9	13.7	13.6	13.8	13.9	13.3	13.3	13.5	13.9	13.8	13.7	13.1	13.3	13.2
YKL179C	9.97	9.78	9.95	10.2	9.71	10.3	8.36	8.8	8.27	10	10.1	10.4	9.49	8.15	9.71	8.72	9.93	10	9.46	9.87	9.32	9.96	10.2	9.92
YKL178C	7.31	7.03	7.01	7.54	7.25	7.45	8.57	8.16	8.42	7.16	7.19	7.07	6.85	8.24	7.25	7.32	6.64	6.78	7.78	7.43	8.45	6.73	7.05	6.78
YKL176C	10.1	10.4	10.3	10.7	10.6	10.8	10.4	10.4	10.5	10.8	11	10.8	10.6	10.4	10.2	10.7	10.3	10.2	10.6	10.4	10.2	10.7	10.9	10.8
YKL175W	11.7	11.9	11.8	11.6	11.3	11.7	11.7	11.6	11.7	11.4	11.2	11.4	11.8	12.1	11.9	12	11.6	11.8	11.8	11.8	11.6	11.5	11.7	11.4
YKL174C	8.81	9.21	9.36	9.44	9.07	9.38	9.32	9.21	9.26	9.36	9.26	9.03	9.54	10.1	9.85	9.67	9.06	9.81	9.47	9.19	9.37	9.15	9.04	9.26
YKL173W	8.97	9.06	9.25	9.21	8.86	9.28	8.08	8.44	7.85	8.83	8.66	8.69	8.94	8.75	8.9	8.94	9.07	9.26	8.56	8.65	8.7	8.43	8.57	8.71
YKL172W	10.7	11.1	11.2	9.55	9.31	9.62	9.21	10	9.36	10.2	10.3	10.5	10.5	9.08	10.9	8.16	9.16	9.34	10.2	10.6	9.77	8.82	9.13	9.08
YKL171W	9.32	8.87	8.86	10.1	9.83	10.1	8.9	8.59	8.6	10.3	10.4	10.4	7.03	7.11	7.6	9.39	9.28	9.48	7.02	7.59	7.48	9.37	9.69	9.6
YKL170W	11.7	11.6	11.9	11.3	11.2	11.4	11.6	11.6	11.6	11.8	11.4	11.6	11.4	11.7	12.1	11.2	11.4	11.4	11	11	11.2	10.5	10.4	10.4
YKL168C	8.77	8.46	8.49	8.98	9.04	9.46	8.78	8.83	8.91	8.85	8.99	9.02	8.64	7.91	8.41	9.16	9.35	8.94	8.66	8.78	8.61	9.39	9.27	9.38
YKL167C	11.4	11.3	11.5	10.8	10.8	10.9	11.5	11.4	11.4	11.8	11.6	11.7	11.1	11.1	11.3	10.9	11.2	11.1	11	10.9	11.2	10.7	10.6	10.7
YKL166C	8.02	8.47	8.47	8.26	7.94	7.94	8.75	8.75	8.58	8.53	8.36	8.49	9.07	9	8.59	8.45	8.47	8.35	9.31	9.52	9.66	9.17	8.78	8.75
YKL165C	9.34	9.75	9.71	8.64	8.46	8.51	9.65	9.9	9.6	9.61	9.81	9.39	10.2	10	10	9.45	9.22	9.42	10.6	11	10.4	9.74	9.82	9.64
YKL164C	13	12.8	12.7	12.3	12.6	12.1	12.6	12.6	12.6	11.8	12	12	12.8	12.6	12.6	12.3	11.8	12.5	12.7	12.8	12.4	12.7	12.5	12.6
YKL163W	12.8	12.9	12.5	12.5	12.3	13.2	12.9	12.8	12.8	11.3	11.4	11.1	10.2	10.3	10.2	9.86	9.26	9.56	11.6	11.3	11.1	10.1	10.1	10.5
YKL162C	9.16	8.67	8.65	8.89	8.66	9	8.8	8.39	8.52	7.99	7.84	7.68	7.84	8.37	8	8.77	8.78	8.55	8	8.01	8.07	8.19	7.94	8.11
YKL161C	8.37	9.23	8.55	8.5	8.22	8.76	8.16	7.86	8.2	8.13	7.85	7.94	7.45	7.78	7.08	7.45	7.55	7.25	9.34	9.09	7.57	8.05	7.99	7.98
YKL160W	11.8	11.7	11.8	11.4	11.4	11.7	11.3	11.5	11.3	11.7	11.8	11.8	11.3	10.4	11.5	10.6	11.3	11.3	11	11.4	10.8	10.9	11.1	10.9
YKL159C	8.81	9.05	8.88	9	8.83	9.05	9.27	8.86	9.26	8.49	8.46	8.31	8.88	8.51	8.58	8.79	8.66	8.92	8.51	8.58	8.56	8.7	8.29	8.89
YKL157W	12.4	12.3	12.3	12.4	12.2	12.3	12.2	12.2	12.2	12.1	12.2	12.2	12.6	12.9	12.6	13.2	13	13.1	12.6	12.6	12.7	13	13.1	13
YKL156W	13	13.2	13.4	12.9	12.8	13	13.2	13.4	13.3	13.5	13.5	13.5	13.7	13.7	13.9	13.2	13.7	13.6	13.4	13.5	13.6	13.4	13.3	13.2
YKL155C	7.9	8.2	8.3	7.93	7.87	8.2	7.3	7.92	7.2	8.15	8.24	8.14	8.3	7.61	8.44	7.46	8.06	7.89	7.54	7.72	7.76	7.74	7.4	8
YKL154W	9.49	9.72	9.71	8.74	8.44	8.54	9.2	9.4	9.14	9.09	9.05	9.12	9.98	10.2	9.95	9.13	9.38	9.33	10	10	10	9.31	9.12	9.12
YKL152C	15	14.9	14.9	15	14.9	15.2	15.1	15.2	15.2	15.1	15.1	15.1	14.8	15	14.9	15.1	15.1	15.1	15.2	15.1	15.2	15.2	15.2	15.1
YKL151C	11.4	10.9	10.6	11.3	11.3	11.7	11.3	10.9	11.1	11.3	10.9	11.2	9.78	10.3	9.93	11.2	10.9	11.1	9.8	9.57	9.87	10.5	10.6	10.6
YKL150W	13.7	13.4	13.3	13.2	13.1	13.1	13.1	13.1	13.1	13	13	12.9	12.6	12.6	12.4	13	13.1	12.8	11.5	11.5	12.2	12	11.4	11.9
YKL149C	9.36	9.2	9.18	9.99	9.47	9.72	8.41	8.31	8.13	9.02	9	8.86	8.32	8.34	8.51	8.22	8.19	8.56	8.15	8.33	8.22	8.3	8.62	8.35
YKL148C	13.6	13.6	13.6	13.5	13.3	13.5	13.6	13.5	13.4	13.7	13.5	13.6	12.6	12.8	12.3	13.2	12.8	13.1	11.6	11.7	12.1	12.1	12	12
YKL146W	11.4	11.4	11.4	11.4	11.2	11.4	11.6	11.5	11.5	11.7	11.6	11.5	11.1	11.4	11	11.5	11.1	11.5	11.2	11.1	10.9	11.6	11.6	11.5
YKL145W	13.4	13.3	13.3	13.1	13	13.1	13.3	13.2	13.1	13	13	13.1	13.2	12.9	13.3	13.2	13.2	13.3	13	13.2	13	13.1	13.1	13
YKL144C	8.92	9.75	9.77	9.72	9.79	9.85	9.74	9.73	9.83	10.3	10.6	10.3	10.1	10.4	10	10.1	9.88	9.81	9.51	9.55	9.92	9.44	9.38	9.36
YKL143W	8.72	9.34	9.38	8	7.76	8.04	7.28	8.6	7.34	8.44	8.58	8.71	8.97	7.77	8.94	6.59	7.65	7.85	8.98	8.95	7.98	7.09	7.2	7.04
YKL142W	13.2	12.9	12.8	13.2	13.1	13.2	12.7	12.5	12.5	12.6	12.6	12.6	12.4	12.7	12.3	13.2	13.3	12.9	11.8	11.6	12.3	12.8	12.7	12.7
YKL141W	13.1	13	13.1	13	13	13.3	12.8	12.7	12.8	13	13	12.9	12.2	12.3	12.6	13	12.9	13.1	11.6	11.6	11.8	12.3	12.2	12
YKL140W	9.88	9.43	9.45	9.46	9.01	9.52	9.44	9.61	9.27	9.68	9.4	9.68	10.2	10.1	10.1	10.1	10.3	10.1	9.99	10.1	10.3	10.7	10.6	10.4
YKL139W	8.47	8.43	8.52	8.81	8.31	9.04	7.34	7.81	7.28	8.77	8.99	9.02	8.4	8.4	8.54	8.4	9.34	8.76	8.43	8.36	8.41	8.44	8.45	8.67
YKL138C-A	8.96	8.9	8.92	9.37	9.61	10.2	7.67	8.09	7.98	9.02	9.26	9.16	8.28	7.88	8.96	8.86	9.55	9.26	7.94	8.04	8.15	8.73	8.63	8.51
YKL138C	11.7	11.9	11.9	11.1	11.2	11.3	11.7	11.8	11.9	11.7	11.7	11.7	11.4	11.5	11.3	10.7	10.7	10.5	11.2	10.9	11.2	10.3	10.3	10.3
YKL137W	10.4	10.6	10.6	10.3	10.4	10.4	10.7	10.7	10.8	11.1	11.1	11.1	9.74	10.8	10.4	10.1	10.2	9.84	10	9.69	10.4	9.33	9.05	9.12
YKL135C	10.5	10.5	10.5	10.4	10.1	10.3	10.4	10.3	10.2	10.6	10.6	10.6	11	11.2	10.6	11.3	11.3	10.9	10.3	10.4	10.9	10.8	10.8	10.8
YKL134C	8.89	8.93	9.09	8.58	8.57	8.72	8.06	8.34	7.9	8.51	8.45	8.51	8.42	8.31	8.39	8.42	8.37	8.33	7.73	8.11	7.71	8.1	8.01	8.12
YKL133C	9.5	9.05	8.62	9.27	9.02	9.33	6.96	7.36	6.63	8.14	7.88	8.08	6.75	7.49	7.42	8.4	8.68	8.49	5.42	6.87	7.28	7.73	7.85	7.71
YKL132C	7.07	6.76	6.79	6.15	6.06	5.94	8	7.6	7.95	5.29	5.42	5.26	6.9	7.13	6.89	7.29	6.97	7.19	7.53	7.53	7.53	7.8	7.42	7.52
YKL130C	9.54	9.84	9.76	9.33	9.07	9.05	10.1	9.94	10.1	9.55	9.47	9.6	9.57	10.2	9.63	9.44	9.33	9.12	9.56	9.06	9.51	9.33	9.22	9.19
YKL129C	9.4	8.95	9.1	9.71	9.38	9.76	9.17	9.15	9.08	9.61	9.5	9.43	9.23	9.07	8.98	9.89	9.97	10.2	8.88	9.32	9.31	9.92	10	10
YKL128C	8.22	9.25	9.37	8.43	8.04	7.45	9.85	9.55	10	9.44	9.44	9.19	10	10.5	10	9.09	8.92	8.96	10.6	10.2	11.1	10.5	10.4	10.3
YKL127W	10.2	10.7	10.8	8.92	9.02	8.77	10.7	10.6	10.7	9.34	9.33	9.53	10.7	11	10.8	10.1	9.65	9.85	10.8	10.7	10.4	10	10	9.89
YKL126W	11.3	11.1	11.2	10.5	10.4	10.7	10.9	11	11	10.7	10.4	10.6	10.9	11	11.1	11.2	10.8	11.3	11.1	11	10.9	11.3	11.5	11.2
YKL125W	10.2	10.4	10.4	10	9.87	9.89	10.2	10.4	10.1	9.83	9.85	9.81	10.8	10.5	10.6	10.6	10.7	10.8	10.2	10.5	10.2	10.4	10.3	10.2
YKL124W	9.21	8.85	8.76	9.18	9	9.23	8.57	8.37	8.54	8.58	8.72	8.7	7.82	7.82	7.76	9.03	9.18	8.99	7.02	7.46	7.1	8.71	8.72	8.78
YKL122C	10.6	10.6	10.6	9.91	9.81	10.1	10.4	10.3	10.4	10	10.1	10.2	11.3	10.6	11	9.92	10.5	10.2	10.7	10.8	10.8	10.4	10.4	10.7
YKL121W	9.27	8.85	8.79	9.38	9.04	9.53	9.11	9.14	9.04	9.3	9.17	9.21	8.98	9.43	9	9.45	9.42	9.66	9.17	9.19	9.25	9.54	9.46	9.43
YKL120W	11.2	11.6	11.6	11	10.9	10.8	11.6	11.6	11.6	11.6	11.5	11.4	11.2	11.7	11.4	11.4	11.1	11.5	11.9	11.8	11.7	11	10.9	10.6
YKL119C	9.69	9.77	9.61	9.32	9.08	9.11	9.7	9.64	9.85	9.25	9.35	9.38	9.05	10	9.75	9.37	9.54	9.29	9.41	9.25	9.36	9.09	9.18	8.89
YKL117W	13.5	13.4	13.5	13.3	13.2	13.4	13.1	13.3	13.1	13	12.9	13.1	13.3	12.6	13.6	12.8	13.1	13.4	13.1	13.3	13	12.9	12.9	12.9
YKL116C	8.39	8.61	8.6	7.96	7.91	8.22	8.97	8.98	9.01	7.98	8.13	8.23	8.51	9.11	8.81	9.19	8.58	8.83	8.93	9.05	9.05	8.81	8.65	8.49
YKL114C	9.94	10.2	10.2	9.6	9.63	9.82	10.1	10.2	10.2	9.39	9.51	9.46	9.67	8.79	10.2	8.89	8.97	9.34	9.9	10.1	9.25	9.1	8.95	9.04
YKL113C	9.8	10.2	10.1	9.44	9.25	9.47	10.2	9.86	10.2	9.82	9.88	9.64	10.3	9.53	10.3	9.21	9.29	9.54	10.1	10	9.02	9.36	9.68	9.6
YKL112W	9.53	9.54	9.6	9.91	9.8	10	8.81	9.2	8.85	9.92	9.85	9.83	10.4	9.88	10.3	10.3	10.5	10.4	9.43	9.71	9.77	10.3	10.3	9.96
YKL110C	9.3	9.6	9.73	9.43	9.26	9.31	9.6	9.55	9.61	9.75	9.68	9.68	9.89	10	9.81	9.45	9.86	9.62	10.2	9.86	10.1	9.31	9.14	9.31
YKL109W	10.7	10.5	10.5	10.3	10.2	10.2	10.3	10.2	10.2	10.8	10.9	10.9	10.3	10.4	9.71	10.6	11.4	10.3	7.11	7.34	9.66	9.53	7.99	9.49
YKL108W	7.39	7.48	7.52	7.32	7.03	7.38	7.75	7.2	7.37	7.54	7.49	7.34	7.19	6.26	7.85	7.4	7.64	8.18	7.14	7.5	7.31	7.48	7.57	7.53
YKL107W	9.46	8.16	7.53	10.8	10.7	11.2	5.67	3.35	3.58	7.09	6.83	6.35	2.38	2.36	2.39	7.57	7.87	7.7	2.35	2.66	2.08	3.58	3.03	4.03
YKL106C-A	2.14	2.14	2.14	2.32	2.2	2.18	2.13	2.13	2.13	2.13	2.14	2.14	2.13	2.13	2.14	2.13	2.14	2.14	2.13	2.13	2.13	2.13	2.13	2.13
YKL106W	9.49	9.66	9.68	9.67	9.35	9.71	9.12	9.06	9.17	8.87	9.04	8.83	9.54	9.55	9.53	10.1	10.1	9.89	10.4	10.2	9.9	10.3	10.2	10
YKL105C	8.52	8.02	7.88	9.12	8.82	9.23	8.6	8.49	8.46	9.49	9.37	9.51	8.67	8.18	8.21	9.19	9.6	9.35	8.62	9.06	8.96	9.87	9.72	9.57
YKL104C	11.7	11.9	11.8	11.7	11.8	12	11.8	11.6	11.6	11.7	11.7	11.7	11.6	12	11.3	11.8	11.4	11.5	11.8	11.9	11.7	11.5	11.6	11.3
YKL103C	10.8	9.8	10.2	11	11.1	10.9	12.5	12.2	12.4	11.7	11.5	11.7	12.3	12.7	12.1	13.2	13	12.7	12.6	13.1	13.1	13.3	13.2	12.9
YKL101W	9.64	9.77	9.9	9.31	9.46	9.48	7.65	9.01	7.68	9.84	10.1	10.2	11.1	9.8	10.6	9.47	10.7	10.3	9.68	10.4	10.2	10.6	10.6	11.1
YKL100C	11.1	10.4	10.3	11.3	11	11.2	10.8	10.7	10.7	11	11.1	11	10.6	10.7	10.4	11.3	10.9	11	10.4	10.3	10.2	10.7	11.1	10.7
YKL099C	9.24	9.64	9.88	8.61	8.32	8.72	7.99	9.07	8.25	9.05	9.01	8.93	9.54	8.56	9.57	8.08	8.58	8.65	9.33	9.47	8.9	8.41	8.13	8.21
YKL098W	9.1	9.18	9.09	9.22	8.89	8.92	9.87	9.65	9.78	9.61	9.51	9.33	8.99	8.98	9.38	8.71	8.35	9.11	9.66	9.43	9.4	9.36	9.49	9.4
YKL096C-B	2.27	2.29	2.32	2.34	2.64	2.47	2.21	2.25	2.24	2.24	2.45	2.37	2.24	2.24	2.36	2.27	2.27	2.27	2.21	2.19	2.19	2.24	2.25	2.27
YKL096W-A	14.6	14.6	14.5	14.6	14.5	14.6	14.5	14.5	14.5	14.3	14.4	14.2	14.7	14.7	14.6	14.7	14.7	14.7	14.6	14.2	14.7	14.1	13.8	14.4
YKL096W	10.3	10.8	10.4	9.73	9.2	9.93	11.1	11.2	11.3	10.3	9.93	9.55	9.21	9.59	9.36	7.51	7.3	8	10.7	10.2	9.16	9	9.27	9.73
YKL095W	7.5	7.28	7.14	7.65	6.93	7.29	7.39	6.84	6.6	7.38	7.44	7.21	6.99	6.71	6.14	7.88	7.2	7.53	5.97	5.95	7	7	6.94	6.16
YKL094W	12.1	11.8	11.8	12.5	12.3	12.5	11.5	11.4	11.5	12.3	12.3	12.1	11.5	11.8	11.5	12.7	12.5	12.5	11.3	11.4	11.5	12.5	12.6	12.4
YKL093W	10.3	9.55	9.58	10.7	10.2	10.9	8.41	7.21	7.92	8.86	8.84	8.38	2.72	2.21	2.22	7.81	7.42	7.69	2.31	2.09	2.17	6.92	6.88	6.85
YKL092C	8.44	8.28	8.3	8.34	7.95	8.38	6.45	7.53	6.13	8.6	8.78	8.67	9.71	8.35	9.05	8.36	9.58	8.95	8.59	8.92	8.65	9.64	9.33	9.73
YKL091C	10.7	9.81	9.88	11.1	11	11.2	10	9.8	10	10.2	10.1	10.1	9.39	9.62	9.35	11	11.1	11.1	9.28	9.16	9.48	10.6	10.3	10.4
YKL090W	6.91	6.85	6.77	7.17	6.8	6.96	6.55	6.41	6.67	6.3	6.21	6.08	6.9	7.31	6.78	8	8.01	7.58	7.29	6.46	7.25	7.45	7.37	7.19
YKL089W	8.54	8.86	8.97	8.32	8.02	8.55	7.1	8.07	6.77	8.53	8.56	8.6	8.97	7.75	9.02	8.24	8.95	9.01	8.35	8.7	8.4	8.72	8.96	8.97
YKL088W	7.53	7.55	7.52	7.24	7.17	7.14	7.56	7.43	7.25	7.81	7.69	7.92	8.43	6.43	8.04	7.97	8	8.31	8.55	8.61	7.89	8.5	8.82	8.74
YKL087C	10.7	10.5	10.6	9.78	9.63	9.66	11.1	11.1	11.1	11	10.7	10.9	10	9.41	10.3	9.6	9.61	9.83	9.94	9.87	9.64	9.45	9.13	9.27
YKL086W	8.94	8.56	8.17	8.67	8.36	9.49	9.25	8.62	8.85	8.46	7.85	8.19	7.05	8.18	8.14	9.03	8.77	9.26	7.49	6.22	6.68	7.98	7.53	8.3
YKL085W	13.3	13.2	13.2	13.2	13.1	13.3	13.3	13.1	13.2	13.3	13.2	13.3	12.9	13.2	12.8	13.2	13.1	13	11.9	11.8	12.5	12.3	12.3	12.3
YKL084W	10.4	10.7	10.9	10.1	9.99	10.1	10.8	10.8	10.9	10.5	10.4	10.6	10.6	10.4	11	10.9	10.8	11.2	11	10.8	10.5	11.2	11.2	11.3
YKL082C	10.8	10.7	11	9.85	9.67	10.5	8.18	9.09	7.98	10.4	10.3	10.7	10.6	7.74	11.1	7.49	9.58	9.8	9.91	10.2	9.64	9.08	9.34	9.81
YKL081W	12.4	12.8	12.8	11.7	11.8	11.5	12.8	13	13	12.5	12.6	12.5	12.4	12.9	12.4	11.8	11.7	11.3	13.2	13.2	13	11.8	12.2	11.4
YKL080W	11.8	11.9	12	11.5	11.4	11.5	12.3	12.5	12.2	12.1	12.1	12.2	12.9	13	12.7	12.7	12.8	12.6	12.8	12.9	12.9	12.9	13	12.8
YKL079W	9.39	9.53	9.45	9.71	9.43	9.77	8.76	9.1	8.48	9.84	9.85	9.86	9.49	9.32	9.2	9.37	9.86	9.45	9.22	8.97	9.39	9.9	9.4	9.8
YKL078W	7.56	8.84	9.06	7.75	7.62	8.09	8.79	8.82	9.17	8.34	8.32	8.15	8.56	8.62	8.78	8.42	8.02	8.24	8.81	8.81	8.12	7.46	7.95	7.97
YKL077W	11.8	12.1	12	11.4	11.3	11.3	12	12.2	12.2	11.7	11.8	11.8	12.4	12.6	12.1	12.1	11.7	11.4	12.3	12.2	12.3	11.6	11.9	11.5
YKL075C	7.39	7.27	7.11	7.93	7.74	7.98	6.95	6.84	6.87	7.94	7.91	7.93	7.07	6.43	7.62	8.18	8.35	8.79	7.08	7.15	6.73	8.18	8.11	7.88
YKL074C	9.13	9.27	9.21	9.06	8.93	9.2	9.21	9.27	9.41	9.21	9.3	9.22	9.43	9.28	9.58	9.39	9.52	9.47	9.54	9.53	9.39	9.73	9.77	9.82
YKL073W	9.43	9.52	9.34	8.61	8.63	8.86	8.51	9.33	8.36	8.98	9.24	9.14	9.5	8.64	9.5	8.56	9.17	8.81	9.64	10.2	9.48	8.99	8.99	9.12
YKL072W	3.31	3.98	3.7	5.69	6.06	6	4.12	5.77	3.99	6.92	7.18	7.57	6.05	3.27	6.06	6.66	7.75	6.73	5.57	6.51	4.39	7.3	7.64	7.36
YKL071W	6.98	6.62	6.66	6.91	6.41	6.88	6.37	6.32	6.87	6.21	5.84	5.85	6.2	6.98	6.66	8.08	7.76	7.6	6.54	6.68	7.05	6.81	7.2	6.79
YKL070W	4.25	4.08	4.02	4.26	3.78	4.47	3.92	3.59	3.87	5.19	4.81	4.5	3.49	3.22	3.48	3.85	3.72	3.93	3.53	3.54	3.64	4.08	3.87	4.14
YKL069W	11.2	11.1	11.1	11.4	11.1	11.7	11.2	11	11.1	11.4	11.4	11.3	10.9	11.2	11.2	11.2	11.2	11.4	10.7	10.6	10.5	10.8	10.8	10.8
YKL068W-A	8.03	8.26	8.04	9.16	9.08	9.04	8.85	8.62	8.88	10.1	10.2	9.95	10.1	10.3	9.87	11.4	10.7	10.5	10.2	10.3	10.8	11.5	11.4	11.4
YKL068W	9.51	9.81	9.99	9.77	9.5	9.8	9.71	9.78	9.63	10.7	10.6	10.6	10.1	9.69	10	9.53	9.8	10	9.91	10.1	9.85	9.87	10.1	9.91
YKL067W	12.6	12.7	12.6	12.5	12.5	12.7	12.7	12.6	12.6	12.8	12.8	12.7	11.3	11.7	11.7	12.1	11.8	12	11.8	11.9	11.9	11.8	12.1	11.8
YKL065C	12.6	12.4	12.4	12.3	12.1	12.4	12	11.8	11.9	11.6	11.5	11.5	11.8	11.8	11.9	11.8	12	11.8	12	11.9	11.7	12	12.2	11.9
YKL064W	10.7	10.4	10.4	10.7	10.4	10.8	10.4	10.4	10.3	10.4	10.3	10.5	10.9	10.5	10.7	11.3	11.3	11.2	10.7	10.8	10.5	11.2	11.4	11.4
YKL063C	9.13	9.15	9.21	8.53	8.29	8.74	9.02	9.03	9.04	8.89	9.01	9.17	9.99	9.36	9.65	8.88	9.8	9.07	9.54	9.62	9.69	9.3	9.16	9.15
YKL062W	8.53	8.39	8.49	8.49	8.31	7.86	9.6	9.92	9.62	9.68	9.46	9.77	10.1	10.2	9.69	10.7	10.6	10.5	9.4	9.6	9.87	10.3	10.3	9.85
YKL061W	6.7	6.45	6.29	6.51	7.2	7.24	6.07	5.93	6.17	6.69	7.24	7.19	6.61	6.1	6.86	6.4	7.02	7.01	5.36	5.92	4.08	5.73	6.28	6.45
YKL060C	14.6	14.6	14.6	14.6	14.6	14.7	14.6	14.6	14.7	14.6	14.6	14.6	14.6	14.8	14.6	14.7	14.6	14.6	14.7	14.7	14.8	14.7	14.7	14.6
YKL059C	8.42	8.52	8.52	8.84	8.46	8.79	8.9	8.51	8.79	9.17	9.01	9.22	8.73	8.31	8.6	8.55	8.83	9.02	8.69	8.63	8.47	9.14	9.13	9.11
YKL058W	9.74	10.1	10	10	10.1	10	10.3	10.3	10.5	10.2	10.2	9.97	10.5	10.4	10.3	9.86	9.7	9.7	10.6	10.1	10.2	10.4	10.2	10.5
YKL057C	8.66	8.7	8.9	8.73	8.71	9.03	7.13	8.04	7.09	8.57	8.88	8.96	8.22	8.25	8.44	8.24	8.74	8.34	7.84	8.18	8.2	8.13	8.24	8.22
YKL056C	14.4	14.6	14.5	14.3	14.4	14.4	14.7	14.7	14.6	14.5	14.6	14.5	14.5	14.6	14.5	14.5	14.5	14.4	14.6	14.5	14.5	14.4	14.3	14.4
YKL055C	6.28	6.44	6.33	5.59	4.89	5.17	7.38	6.86	6.94	5.68	5.65	5.06	7.9	8.8	6.23	7.27	5.67	4.52	8.06	7.9	8.65	6.47	6.28	5.75
YKL054C	12	11.9	12	12.1	11.9	12.1	11.2	11.4	11	12.3	12.2	12.5	12	10.6	11.9	11.3	12	12.3	11.8	12.3	12.1	12.2	12.2	12.1
YKL053C-A	11.4	11.3	11.3	10.7	10.7	10.8	11.4	11.5	11.5	11.8	11.7	11.9	10.9	11.5	11.3	10.8	11.2	10.9	10.8	10.5	11.2	10.8	10.5	10.7
YKL052C	10.4	10.4	10.5	10.4	10	10.3	10.9	10.7	10.7	10.6	10.6	10.3	10.1	9.82	10.6	9.8	9.74	10.1	10.4	10.5	10.2	10.2	10.3	10.2
YKL051W	9.42	9.33	9.35	9.08	8.34	8.93	9	9.24	9.27	7.9	8.21	7.1	9.65	9.94	9.35	9	8	8.87	9.58	8.96	9.72	6.79	6.59	7
YKL050C	5.52	4.63	4.42	7.49	6.68	8.42	3.57	3.57	3.05	3.59	3.58	3.25	5.94	5.12	4.84	5.62	5.57	5.62	5.02	5.11	5.65	5.37	5.31	5.56
YKL049C	9.55	9.01	9.09	8.62	8.47	8.94	7.97	8.02	7.7	8.53	8.38	8.66	8.84	7.82	9.23	8.44	8.8	9.26	7.93	8.27	7.78	8.13	8.58	8.53
YKL048C	8.61	8.88	8.95	8.7	8.68	8.7	9.06	9.14	9.14	9.31	9.35	9.18	9.59	9.01	9.87	9.47	9.86	10.2	9.22	9.33	9.2	9.76	9.86	9.73
YKL047W	9.18	9.02	9.04	8.81	8.14	8.46	8.42	9.03	8.51	9.02	9.17	9.28	9.04	8.62	8.35	8.92	8.96	8.67	8.89	9.13	8.82	9.27	9.12	9.22
YKL046C	10.5	10.4	10.4	9.7	9.71	9.58	11.1	10.9	11	10.3	10.4	10.4	10.3	10.4	10.3	10.2	9.99	9.83	10.6	10.9	10.7	10.7	10.6	10.4
YKL045W	10.6	10.7	10.5	10.2	10	9.99	10	9.95	9.95	9.98	9.79	9.72	10	10.1	10.1	9.89	9.64	9.83	9.82	9.54	9.79	9.62	9.49	9.73
YKL043W	12.6	11.6	11.7	12	12.2	11.5	13.4	12.9	13	13.7	13.6	13.8	13.7	13.6	13.5	13.6	13.6	13.5	13.4	13.5	13.6	14.3	14.2	14.1
YKL042W	7.45	7.83	7.93	7.35	7.29	7.34	8.07	7.85	7.78	7.34	7.62	7.54	7.85	8.17	7.94	7.65	7.24	7.8	7.71	7.81	8.07	7.56	7.57	7
YKL041W	9.46	9.23	9.36	8.99	8.65	9.17	7.77	8.17	7.67	8.62	8.3	8.73	9.41	7.7	9.51	8.3	9.18	9.36	8.36	9.04	8.55	8.4	8.93	8.65
YKL040C	10.1	10.1	10.1	9.64	9.69	9.63	9.84	9.81	9.92	9.62	9.43	9.59	9.39	9.93	9.65	9.83	9.65	9.38	9.26	9.25	9.11	8.45	8.36	8.62
YKL039W	11.5	11.4	11.4	11	10.9	11.1	11.2	11.4	11.2	10.8	10.8	10.9	10.9	11.2	11	11.3	11.1	11.2	11	11	11	11	11.1	10.6
YKL038W	11	10.6	10.6	10.7	10.4	10.7	10.1	10	9.96	10.3	10.4	10.1	10.2	11	10.3	10.7	10.4	10.3	9.73	9.8	10.4	10.1	10.1	10.4
YKL037W	2.09	2.09	2.09	2.09	2.09	2.09	2.08	2.08	2.08	2.09	2.09	2.09	2.08	2.08	2.09	2.09	2.09	2.09	2.08	2.08	2.08	2.08	2.08	2.09
YKL035W	12.5	11.9	11.9	12.2	12	12.1	12.7	12.6	12.6	12.3	12.3	12.3	12.4	12.9	12.3	13.2	13	12.7	12.7	12.6	13	13.4	13.6	13.4
YKL034W	10.8	10.4	10.3	10.8	10.4	10.8	10.5	10.4	10.3	10.5	10.3	10.3	10.3	10.6	10.3	11.1	10.9	11.1	10.3	10.4	10.5	10.6	10.7	10.5
YKL033W-A	11.2	11.4	11.4	10.6	10.8	10.4	11.3	11.4	11.6	11	11.3	11.2	10.4	10.6	10.7	10.3	10.1	10.1	11.2	10.9	10.7	10.6	10.6	10.7
YKL033W	8.58	8.48	8.61	9.11	8.67	9.2	6.94	7.94	5.99	8.66	8.54	8.86	8.23	7.83	8.22	8.8	9.01	9.13	8.59	8.81	8.55	8.58	8.66	7.8
YKL032C	10.7	10.5	10.6	10.4	10.3	10.2	10.8	10.7	10.8	10.7	10.7	10.7	11	9.63	10.9	9.75	9.82	10.6	10.3	10.7	10.2	10.6	10.8	10.6
YKL029C	10.7	11.2	11.3	10.2	10.4	10.2	12.9	12.9	12.9	12.5	12.3	12.7	11.8	12.1	11.3	11.2	10.7	10.6	12.9	12.7	12.7	11.4	11.1	11.6
YKL028W	9.78	9.63	9.72	9.47	9.24	9.44	9.56	9.81	9.44	9.97	9.93	9.84	9.91	9.26	10.2	8.96	9.07	9.92	9.58	9.79	9.52	9.67	9.39	9.84
YKL027W	8.46	9.29	9.45	8.91	8.69	8.69	9.49	9.6	9.61	9.29	9.39	9.18	9.17	9.31	9.13	8.39	8.16	8.38	9.41	9.11	9.52	8.51	8.57	8.51
YKL026C	11.8	11.3	11	12.3	11.9	12.7	11.1	10.9	10.8	11	10.6	10.6	9.83	9.87	10.2	10.7	10.7	10.6	9.82	9.74	10.1	9.85	9.67	9.81
YKL025C	10.3	10.3	10.3	9.95	9.83	10.1	10.3	10.5	10.5	10.1	10.2	10.2	10.5	10.5	10.4	10.3	10.6	10.1	10.3	10.5	10.4	10.4	10.2	10.3
YKL024C	10.4	10.9	10.9	10.3	10.3	10.6	11.3	11.5	11.5	11	11.1	11	9.82	10.9	10.2	10.3	9.59	9.7	11.5	11	10.9	9.37	9.51	9.81
YKL023W	9.45	8.88	8.77	8.6	8.46	8.92	8.78	8.53	8.61	8.44	8.25	8.43	8.32	6.55	8.73	7.88	8.22	8.7	7.7	7.9	7.56	7.99	8.04	8.17
YKL022C	9.94	10	10.1	10.4	10.2	10.6	9.76	9.78	9.76	10.6	10.6	10.7	9.97	9.46	10.1	10.4	10.9	10.8	9.54	9.45	9.38	10.5	10.1	10.4
YKL021C	9.33	9.77	9.93	9.08	9.14	9.18	8.53	9.28	8.98	8.72	9.22	9.04	8.87	8.11	9.42	7.85	8.27	8.34	9.02	8.97	8	7.32	7.67	7.69
YKL020C	10.5	10.3	10.4	11.2	10.9	11.2	10.4	10.3	10.3	11.2	11.2	11.1	10.9	11.1	10.6	12	12.1	11.7	10.1	10.1	10.5	11.4	11.2	11.2
YKL019W	10.3	10.3	10.2	10.2	9.79	9.73	10.6	10.5	10.6	10.5	10.4	10.3	10.4	11.1	10.4	10.7	10.1	10.2	10.5	10	10.7	10.3	10	10.4
YKL018C-A	9.26	9.15	9.35	9.15	9.04	9.44	9.44	9.26	9.44	8.96	8.81	8.8	8.8	8.67	9.59	9	9.05	9.59	9.28	9.09	9.17	8.91	8.93	9.03
YKL018W	8.68	9.03	9.01	8.72	8.43	8.53	9.03	9.02	9.2	8.56	8.83	8.35	8.98	9.14	8.67	9.02	8.86	8.55	9.12	8.9	8.84	8.6	8.82	8.74
YKL017C	8.1	8.29	8.31	8.35	8.04	8.23	7.88	8.23	7.82	8.27	8.08	8.3	8.29	8.29	8.01	8.23	8.63	8.32	8.1	8.33	8.34	8.37	8.04	8.14
YKL016C	13.8	13.8	13.8	13.7	13.7	13.8	13.4	13.3	13.4	13.7	13.7	13.6	13.4	13.4	13.5	13.7	13.9	13.8	12.1	12.2	12.7	12.7	12.5	12.6
YKL015W	10.4	10.2	10.1	10.1	10	10.4	9.14	9.79	8.91	10	9.96	10	10.1	9.49	9.94	9.09	9.55	9.45	9.89	10.1	9.83	9.97	9.82	9.83
YKL014C	9.19	9.81	9.92	8.77	8.79	9.33	8.16	9.16	8.32	9.35	9.57	9.72	10	9.11	9.9	8.14	9.41	8.82	9.49	9.7	9.54	8.61	8.58	8.59
YKL013C	12	11.9	11.8	11.8	11.8	12	11.4	11.5	11.3	11.9	11.8	11.9	11.1	11	11.6	11.3	11.4	11.8	11.2	11.3	11	11.4	11.7	11.1
YKL012W	9.81	9.81	9.71	9.41	9.24	9.64	9.44	9.35	9.28	9.32	9.61	9.43	9.67	9.17	9.67	9.34	9.71	9.47	9.37	9.48	9.62	9.75	9.46	9.7
YKL011C	7.45	7.32	7.2	6.95	6.78	6.87	6.31	6.51	6.34	6.38	6.36	6.57	7.66	7.65	7.08	7.16	7.37	6.65	7.05	6.76	6.95	6.23	6.43	6.43
YKL010C	10.4	10.2	10.3	11	10.8	11.4	9.66	10.1	9.7	10.9	11	11	10.7	10.5	10.4	11.4	11.8	11.3	10	10.3	10.2	11	11.4	11.2
YKL009W	11.3	12	12.1	10.7	10.7	10.8	11.2	11.7	11.5	11.4	11.6	11.6	12.1	11.7	11.9	10.4	10.5	10.3	11.9	11.9	11.6	10.2	10.5	10.6
YKL008C	9.31	9.07	9.01	9.66	9.77	9.87	10.2	10.4	10.4	10.3	10.4	10.5	10.4	10.9	10.4	10.7	10.5	10.2	11.4	11.4	11.6	11.9	12.2	11.7
YKL007W	11.6	11.5	11.4	10.9	10.8	11	11.2	11.3	11	10.9	10.9	10.8	10.5	10.7	10.6	11	10.9	10.7	10.9	11.1	10.9	10.6	10.6	10.1
YKL006C-A	10.1	10.1	10.3	10	10.3	10.4	10.1	9.9	10.4	10.3	10.7	10.3	10.2	10.5	10.5	10.3	10.4	10	9.45	9.5	9.7	9.93	9.83	10
YKL006W	13.3	13.4	13.5	13.1	13.1	13.2	13.3	13.4	13.5	13.2	13.4	13.3	13.6	13.3	13.7	12.7	12.9	13.2	13.6	13.5	13.3	13	13	13
YKL005C	9.28	8.97	8.92	8.93	8.89	8.99	8.7	8.97	8.67	8.55	8.68	8.66	9.63	9.17	8.93	9.31	9.84	9.55	9.31	9.32	9.33	9.64	9.49	9.32
YKL004W	11.1	11.4	11.4	11.2	11.1	11.3	11.8	11.8	11.8	11.9	11.8	11.8	11.4	12	11.5	11.6	11.2	11.4	11.9	11.9	11.6	11.6	12	11.7
YKL003C	11.4	11.4	11.5	10.9	10.9	11	11.6	11.5	11.6	11.8	11.8	11.9	10.6	10.5	11	10.3	10.2	10.7	10.7	10.5	10.3	10.2	10.1	10.2
YKL002W	11.5	11.2	11.2	10.9	10.6	10.8	11.1	11.2	11	10.8	10.8	10.8	11.4	10.6	11.3	11	11	11.1	11.3	11.3	11.2	11.1	11.1	11.1
YKL001C	12.2	12.8	12.9	12.4	12.3	12.5	12.3	12.8	12.4	13	13	13	13	12.9	12.9	12.8	12.7	12.8	12.8	13.1	13.2	12.7	12.9	13
YKR001C	11.5	11.5	11.7	11.4	11.3	11.6	11	11.4	11.2	11.3	11.4	11.4	11.7	11.7	11.5	12	11.9	11.7	11.1	11.1	11.3	11.6	11.5	11.3
YKR002W	10.8	11	11.1	11	10.7	11	10.5	10.7	10.4	11.1	10.9	11	10.9	10	10.8	10.5	11.1	11	10.6	10.7	10.4	10.8	10.6	10.8
YKR003W	9.79	9.74	9.7	9.51	9.5	9.41	9.74	9.45	9.6	9.31	9.39	9.36	9.77	9.74	9.33	10.1	10.3	9.85	9.86	10.3	9.63	10.5	10.6	10.3
YKR004C	7.62	7.51	7.33	7.79	7.68	7.66	7.15	7.36	7.08	7.98	8.17	8.2	7.64	7.83	7	7.38	7.84	7.08	7.49	7.72	7.63	7.95	7.79	7.88
YKR005C	6.96	6.53	6.46	7.02	6.74	6.95	6.61	5.5	6.31	5.23	4.62	4.67	4.67	6.91	6.29	6.73	6.22	6.56	5.57	3.53	5.86	5.53	5.42	5.02
YKR006C	10.3	10.3	10.4	9.74	9.64	9.51	10.7	10.8	10.9	11	10.7	11	10.4	10.6	10.3	9.9	9.85	9.73	10.3	10.2	10.6	9.77	9.85	9.67
YKR007W	9.51	9.48	9.42	9.72	9.44	9.81	9.91	9.45	9.8	10.1	9.83	9.85	9.23	8.75	9.22	9.35	9.55	9.93	9.63	9.36	9.51	10	9.81	10.1
YKR008W	8.6	8.43	8.56	8	7.64	8.13	7.38	8.21	7.4	8.63	8.64	8.88	8.8	7.98	8.83	8	9.01	9.02	8.33	8.88	8.66	8.84	9.02	8.74
YKR009C	12.7	12.4	12.5	13.4	13.2	13.6	10.1	9.88	10	10.8	11	10.5	9.65	10	9.69	10.3	10	9.84	9.75	9.55	9.46	8.88	8.86	9.28
YKR010C	8.4	8.53	8.58	8.97	8.49	8.71	8.98	8.8	8.78	9.44	9.39	9.39	9.6	9	9.24	9.23	9.54	9.5	8.98	8.96	8.76	9.26	9.25	9.5
YKR011C	9.45	9.44	9.29	8.78	8.71	8.67	9.3	9.38	9.37	8.96	8.94	9.26	9.5	9.26	8.78	8.85	9.09	8.56	9.24	9.41	9.36	9.31	8.91	9.82
YKR013W	11.9	12.1	12.1	11.7	11.7	11.7	12.2	11.9	11.9	12.6	12.5	12.6	11.3	11.3	11.5	10.9	10.8	11.1	11.5	11	11.9	11.4	11.5	11.2
YKR014C	12.2	11.8	11.7	11.3	11	11.6	10.5	11	10.4	11.1	10.9	11.1	11.9	11.4	11.6	11.8	12.1	11.7	10.4	10.9	11.1	11.3	10.9	11.1
YKR015C	2.22	2.22	2.22	2.3	2.24	2.29	2.18	2.2	2.19	2.42	2.42	2.34	2.2	2.17	2.22	2.22	2.25	2.22	2.2	2.17	2.16	2.21	2.21	2.22
YKR016W	11	11	11.2	10.5	10.5	10.7	9.75	10	9.75	11	11.2	11.1	10.3	9.98	10.4	9.87	10.5	10.2	9	9.12	9.54	9.18	9.09	9.17
YKR017C	7.67	7.21	7.28	7.58	7.16	7.63	6.95	6.89	6.73	7.04	6.89	6.99	7.36	6.78	7.35	8.06	8.12	8.17	7.1	7.48	7.01	7.96	7.88	7.43
YKR018C	11.9	11.6	11.6	11.8	11.5	11.9	11.8	11.7	11.7	11.7	11.4	11.5	11.7	11.8	11.7	12.2	11.9	12.1	12.1	12.1	11.8	11.5	11.6	11.8
YKR019C	7.85	7.93	7.89	7.95	7.53	8.17	9.01	8.4	8.82	8.78	8.47	9.01	7.08	7.82	7.87	8.64	8.44	8.79	8.56	8.85	8.22	9.56	9.53	9.11
YKR020W	7.13	7.16	7.24	6.72	6.63	6.93	6.63	6.34	7.02	6.75	6.85	6.91	6.26	5.57	6.4	7.1	7.28	7.09	5.86	6.34	5.86	6.97	6.74	6.76
YKR021W	9.62	9.2	9.29	10.3	10.1	10.3	9.08	9.19	8.86	10.4	10.3	10.2	9.92	9.45	9.9	10.8	11.1	11.2	9.12	9.7	9.87	11.1	11	10.7
YKR022C	8.59	8.3	8.34	8.49	8.14	8.64	5.53	6.69	5.11	8.51	8.36	8.79	8.34	6.62	8.18	7.5	8.8	8.3	7.57	7.73	7.41	8.03	7.86	7.95
YKR023W	8.24	8.44	8.5	8.28	8.21	8.36	6.88	7.44	6.91	7.97	8.09	8.2	8.84	7.15	9	7.62	8.41	8.49	8.22	8.3	7.41	8.21	8.27	8.86
YKR024C	9.1	10.2	10.1	8.83	8.72	9.12	10.1	10.1	10.2	9.57	9.69	9.54	9.78	9.21	9.73	8.69	8.96	8.82	10.1	10.2	9.9	8.98	8.82	9.13
YKR025W	9.13	9.33	9.45	8.63	8.34	8.67	9.23	8.94	9.01	9.08	8.9	8.88	8.9	8.52	9.44	8.83	8.96	9.33	9.23	9.36	8.88	8.46	8.89	8.65
YKR026C	9.76	10.3	10.4	9.34	9.26	9.43	10.3	10.5	10.5	9.87	9.92	9.84	10.2	10.2	10.4	9.3	8.91	9.64	10.5	10.5	10.3	9.32	9.51	9.37
YKR027W	8.68	8.66	8.79	8.9	8.61	8.61	9.02	9.01	8.87	9.55	9.5	9.59	8.94	8.55	9.06	8.86	8.64	9.41	9.23	9.29	8.78	9.63	9.81	9.51
YKR028W	9.01	8.98	9.02	8.95	8.65	9.07	8.72	9.17	8.69	9.42	9.43	9.37	9.78	9.02	9.41	9.17	9.4	9.51	9.31	9.36	9.25	9.51	9.53	9.51
YKR029C	9	8.59	8.73	9	8.72	9.36	6.69	7.32	6.11	8.8	9.03	9.14	9.23	8.28	9.03	8.59	10.1	9.54	7.94	8.72	8.35	9.37	9.13	9.22
YKR030W	9.97	10	9.93	10.1	9.99	9.95	10.2	10.1	10.2	10.3	10.4	10.3	10.4	10	9.88	10.4	10.5	9.93	10.6	10.6	10.1	10.3	10.3	10.4
YKR031C	10.2	10.1	10.2	10.6	10.3	10.6	8.76	9.61	8.64	10.3	10.4	10.4	10.6	9.91	10.5	10	10.8	10.3	9.68	10.2	10.3	11.1	11.1	10.7
YKR034W	5.15	5.15	5.13	7.46	8.03	7.56	9.4	8.88	9.19	8.77	8.59	8.36	12.3	12	12.3	13.9	13.9	13.8	11.1	11.2	12	13.5	13.4	13.5
YKR035W-A	10.6	10.5	10.7	9.9	9.78	10.1	10.1	10.2	9.91	10	10	10.2	10.5	9.49	10.9	9.87	10.3	10.7	10.2	10.4	10.2	10	9.96	10
YKR036C	9.09	8.94	8.88	8.74	8.5	8.7	8.87	8.83	8.64	9.16	8.84	9.08	8.67	7.7	8.52	8.26	8.23	8.57	9.06	9.02	8.74	8.8	8.77	8.69
YKR037C	8.57	8.79	8.69	8.99	8.82	9.05	9.05	8.87	9.07	9.16	9.32	9.17	8.93	9.02	8.99	9.31	9.38	9.19	8.69	8.69	9.02	9.4	9.33	9.59
YKR038C	10.1	10.4	10.4	10.6	10.5	10.6	10.5	10.4	10.5	11.4	11.4	11.3	10.1	10.3	10.1	10.9	10.7	10.7	10.6	10.5	10.2	11	11.2	11.1
YKR039W	12.1	11.3	12.1	11.8	12	12	10.6	10.2	10.4	8.85	8.32	8.5	14.3	14.4	14.3	14.7	14.5	14.5	13.8	13.9	14.1	14.7	14.7	14.4
YKR041W	4.18	2.88	2.46	2.75	2.35	2.43	3.5	2.66	2.91	2.53	2.25	2.24	2.25	3.54	2.09	3.44	3.47	2.58	2.23	2.41	2.62	2.42	2.31	2.42
YKR042W	13.2	13.2	13.4	13.1	13.2	12.9	13.7	13.7	13.7	13.8	13.8	13.9	13.9	13.5	13.6	13.5	13.5	13.4	13.9	14	13.9	14.1	14.3	14.3
YKR043C	11.4	12	11.9	10.8	10.8	10.8	12.2	12.3	12.4	11	11.2	11.2	12	12	12.1	11.3	11.2	11.5	12.8	12.7	12.2	11.7	11.8	11.8
YKR044W	8.24	8.58	8.71	8.07	7.81	8.02	9.36	9.22	9.35	8.52	8.37	8.33	8.24	8.45	8.29	7.65	7.27	7.88	9.16	9.06	8.84	7.96	7.93	8.08
YKR045C	8.74	9.01	9.08	8.22	7.72	8.16	10	9.68	9.91	9.41	9.16	8.89	8.71	8.94	8.9	8.13	7.57	8.18	9.28	9	9.03	7.94	8.2	7.49
YKR046C	14.2	14.2	14.1	14.1	14.1	14.1	13.2	13.1	13	13	12.8	12.5	13.7	13.8	13.9	14.5	14.3	14.5	12.4	12	12.9	12.8	12.4	13.1
YKR048C	11.5	11.5	11.6	11.9	11.9	11.9	11.5	11.5	11.6	12	11.8	11.9	11	11.1	11.3	11.9	11.9	12.1	11.2	11.1	10.9	11.8	11.8	11.7
YKR049C	12.5	12.2	12.1	11.8	11.6	12.2	11.7	11.4	11.4	11	10.7	10.6	10.8	11.6	10.9	11.3	11.3	11	10.6	10.4	11.2	10.7	10.6	10.5
YKR050W	9.13	8.93	8.85	9.3	8.93	9.47	8.68	8.5	8.62	8.59	8.69	8.45	8.61	8.38	8.35	8.95	8.72	8.69	7.87	8	8	8.99	8.81	9.04
YKR051W	10.3	10.1	10.1	9.44	9.19	9.7	10.8	10.8	10.8	9.38	9.31	9.29	10.4	10.4	10.5	9.95	9.73	9.78	10.8	10.9	10.9	10.1	10.2	10.1
YKR052C	8.96	9.31	9.33	8.54	8.42	8.19	9.62	9.22	9.34	8.28	8.29	8.32	8.67	9.34	8.44	9.87	9.15	9.1	8.8	8.76	8.71	8.68	8.62	8.33
YKR053C	8.52	10	9.64	6.51	5.76	5.91	11.2	11	11.1	9.93	8.7	10.5	6.67	6.96	6.73	6.99	6.03	7.19	10.5	10.9	7.25	10.3	11.2	9.82
YKR054C	9.32	9.04	9.31	9.93	9.81	9.92	9.5	9.47	9.26	10.1	10.2	10.3	9.39	9.35	9.45	10.4	10.4	10.5	9.16	9.59	9.43	10.4	10.7	10.3
YKR055W	9.49	9.42	9.33	9.4	9.19	9.34	9.4	9.04	9.28	9.63	9.62	9.44	9.73	10.1	9.37	10.6	10.2	10.1	8.73	8.8	9.44	9.33	8.93	9.13
YKR056W	10.2	10.6	10.7	9.82	9.61	9.83	10.6	10.7	10.7	10.3	10.4	10.3	10.7	10.4	10.6	10.2	10.2	10.4	10.7	10.7	10.5	10.2	10.1	9.97
YKR057W	14.4	14.6	14.6	14.2	14.3	14.2	14.6	14.7	14.7	14.3	14.5	14.4	14.5	14.7	14.6	14.1	14.2	14.2	14.6	14.5	14.5	13.9	13.9	13.9
YKR058W	9.82	8.99	8.97	9.55	9.47	9.74	9.62	9.76	9.67	9.64	9.59	9.52	7.99	7.17	7.83	7.59	8.33	8.15	8.03	7.99	8.08	8.77	8.7	8.51
YKR060W	8.35	9.06	9.14	7.93	7.75	8.03	8.06	8.69	8.15	7.88	8.05	8.31	9.35	9.26	9.45	8.78	9.04	8.82	9.26	9.36	8.82	8.36	8.38	8.17
YKR061W	7.33	7.69	7.3	8.13	8.05	8.55	7.08	6.7	7.04	8.18	7.99	8.09	5.37	5.73	5.33	8.39	8.49	8.33	6.9	5.9	6.9	8.51	8.87	8.74
YKR062W	9.11	9.25	9.36	8.79	8.69	8.94	9.18	9.27	9.24	8.86	8.89	8.96	8.9	8.94	9.04	9.21	9.01	9.34	8.97	8.97	8.77	8.39	8.47	8.56
YKR063C	7.71	7.96	7.97	8.33	8.4	8.69	7.38	7.77	7.77	8.34	8.94	8.92	8.18	7.48	8.47	7.83	8.69	8.2	7.33	7.86	7.29	7.93	8.17	8.6
YKR064W	7.53	7.55	7.62	7.64	7.8	7.87	6.76	7.43	6.89	7.93	8	8.05	8.13	8.02	8.01	8.02	8.75	8.1	7.92	7.92	8.28	8.7	8.61	8.67
YKR065C	11.4	11.5	11.4	11.2	11	11.2	11.1	11.2	11.2	11.1	10.9	10.9	11	10.9	10.8	10.7	10.4	10.6	10.8	10.6	10.5	10.5	10.6	10.7
YKR066C	11.7	11.4	11.4	11.8	11.6	11.8	12.4	12.2	12.2	11.7	11.6	11.6	11.3	11.5	11.4	11.9	11.6	11.9	11.7	11.7	11.3	11.8	11.8	11.9
YKR067W	11.3	10.7	10.6	11.2	11	11.3	10.5	10.3	10.4	10.5	10.7	10.5	9.34	9.4	9.19	9.94	10	9.92	8.68	9.08	9.48	9.85	9.73	9.88
YKR068C	11.3	11.5	11.3	11.4	11.3	11.6	11.3	11.2	11.2	11.5	11.5	11.6	10.6	10.4	11.2	11	11.1	11.2	10.9	11.1	10.5	11	11.3	11.2
YKR069W	11	11.6	11.6	10.8	10.7	10.7	11.5	11.5	11.4	10.9	11	10.9	11.3	11.4	11.4	11.1	10.6	11.2	11.5	11.5	11.2	10.4	10.6	10.6
YKR070W	9.52	9.68	9.45	9.96	9.95	9.84	9.86	9.82	10.1	9.89	9.92	9.96	9.15	9.46	9.26	9.88	9.48	9.73	9.65	9.75	9.12	9.52	9.7	9.41
YKR071C	9.4	9.18	9.03	9.66	9.45	9.82	8.32	8.39	8.39	9.3	9.49	9.24	9.41	8.81	9.67	9.97	9.66	10.2	9.03	9.06	9.09	9.3	9.05	9.25
YKR072C	10	10.1	10.3	10.1	9.96	10.2	10.4	10.3	10.4	10.4	10.5	10.4	9.65	9.28	9.6	9.82	9.68	9.87	10.3	10.5	9.72	9.9	10	9.84
YKR074W	10.8	11	10.9	11.2	11.1	11.2	11.6	11.3	11.5	11.2	11.2	11.1	11.3	11.9	11	11.5	11.6	11.1	11.5	11.1	11.7	11.4	10.9	11.3
YKR075C	10.8	10.7	10.8	10.7	11	10.4	10.8	10.4	10.7	10.3	9.91	9.49	8.73	8.83	9.13	9.56	9.87	9.92	7.49	7.27	7.68	8.65	8.4	8.94
YKR076W	11.9	11.5	11.1	12.5	12.6	12.8	11.3	11.1	11	10.9	10.9	10.6	10.2	10.2	10.4	11	11.2	11.1	10.2	10.1	10.4	10.2	10.1	10.5
YKR077W	9.21	9.46	9.58	9.85	9.67	10	9.9	9.77	9.88	9.99	10.3	9.85	9.88	9.31	9.97	10.1	9.88	10.3	9.09	9.18	9.17	10.2	9.59	10.3
YKR078W	7.93	7.87	8.03	8.13	7.83	8.31	6.33	6.83	6.14	8.2	7.99	8.26	7.86	6.58	7.67	7.3	8.35	8.08	7.06	7.79	7.71	7.68	7.69	7.81
YKR079C	8.09	8.75	8.84	7.97	7.72	8.47	6.48	7.98	6.56	7.91	7.72	7.93	9.27	8.7	9.11	7.35	7.83	8.09	9.05	9.25	8.52	7.34	7.94	7.42
YKR080W	11.2	11.2	11.3	10.8	10.7	10.9	11.3	11.6	11.5	11.6	11.7	11.6	11.8	11.5	11.6	11.2	11.6	11.4	11.7	11.9	11.8	11.6	11.4	11.5
YKR081C	11.4	11.9	12	10.5	10.4	10.6	11	11.6	11.2	11.1	11.1	11.2	11.1	10.5	11.3	9.52	9.88	10.1	11.1	11.4	10.8	9.23	9.36	9.21
YKR082W	9.44	9.76	9.81	9.67	9.56	9.72	8.86	9.4	8.93	9.86	10.1	10	9.88	9.96	9.91	9.76	10.1	9.7	9.44	9.69	9.53	9.56	9.66	9.4
YKR083C	7.91	8.5	8.54	7.71	7.58	7.82	7.78	8.06	8.11	7.72	7.87	7.84	7.86	8.13	9.26	7.45	7.88	7.87	7.95	7.87	7.68	7.5	7.27	7.66
YKR084C	8.94	8.77	8.85	9.08	8.79	9.09	8.96	8.85	8.79	9.35	9.27	9.31	8.67	8.81	8.72	9.3	9.44	9.62	8.79	9.18	8.74	9.31	9.43	9.11
YKR085C	10.1	10.6	10.5	9.45	9.35	9.29	10.7	10.8	10.9	10.7	10.3	10.5	9.99	10.6	10.4	9.29	9.06	9.26	10.1	9.89	9.81	8.88	8.86	8.83
YKR086W	8.18	8.03	8.3	8.57	8.33	8.85	7.35	7.79	7.14	8.7	8.66	8.65	9.24	8.44	8.91	8.72	8.88	8.98	8.25	8.52	8.07	8.71	9.03	9.09
YKR087C	9.23	9.27	9.26	9.54	9.56	9.57	8.98	8.78	9.06	9.14	9.16	9.1	8.71	9	8.59	9.47	9.3	9.13	8.4	8.04	8.32	8.16	8.17	8.2
YKR088C	10.7	10.7	10.6	10.6	10.2	10.4	11.2	11.1	11.1	10.6	10.6	10.5	10.3	11	10.5	11	10.4	10.7	11	11.1	11.2	10.8	10.8	10.7
YKR089C	9.87	9.41	9.49	9.44	9.18	9.33	9.59	9.48	9.4	9.39	9.28	9.01	9.57	9.68	9.79	10	9.91	10.3	8.95	9.04	9.68	9.55	9.4	9.4
YKR090W	7.95	8.29	8.35	8.39	8.39	8.42	8.47	8.84	8.59	8.91	8.91	8.8	8.87	8.84	8.91	9.1	9.01	8.95	8.74	8.83	8.96	9.17	9.38	9.48
YKR091W	10.5	10.8	10.3	10.2	10.3	10.5	11	10.4	10.7	10.7	10.3	10.7	7.13	7.72	7.7	8.09	8.05	8.28	10.7	10.6	9.28	10.6	10.5	10.4
YKR092C	8.3	9.09	9.49	8.46	8.47	8.19	9.58	9.29	9.69	9.71	9.79	9.63	8.5	7.99	8.31	7.68	7.48	7.6	8.46	8.88	8.52	7.93	7.3	7.28
YKR093W	5.86	5.77	6.91	6.92	7.42	5.55	4.01	3.54	3.63	11.4	11	11.2	11.6	12.2	11.7	12.9	12.2	12.7	8.11	8.38	10.2	13	13	13.3
YKR094C	12.8	13.2	13.2	12.7	12.8	12.9	13.2	13.4	13.4	13.1	13.4	13.3	13.4	13.5	13.4	12.8	13.1	12.5	13.3	13.2	13.3	12.9	12.7	12.8
YKR095W	9.62	8.95	9.39	9.42	8.26	9.49	7.14	7.6	5.98	9.54	8.97	10	10.4	8.29	9.86	8.11	10.3	10.2	9.23	9.88	9.69	9.73	9.97	9.58
YKR095W-A	10.1	10.6	10.6	9.93	10	10.3	10.1	9.86	10.3	9.57	9.69	9.72	10.5	10.6	10.5	9.94	10.4	10	9.85	9.56	9.88	9.21	8.99	9.46
YKR096W	9.89	9.42	9.47	10.1	9.77	10.1	9.13	9.12	8.92	10	9.88	9.96	9.65	8.99	9.61	10	10.4	10.3	9.05	9.21	9.81	10.1	9.58	9.98
YKR097W	10.1	10.1	10.2	8.45	8.32	8.69	10.6	9.83	9.8	11.6	9.88	11.8	8.25	8.11	6.91	8.4	7.88	7.82	7.74	7.17	7.97	8.8	8.75	9.34
YKR098C	9.09	8.86	8.72	8.16	8.27	7.72	8.23	8.78	7.84	8.65	8.78	8.91	8.79	8.6	8.16	7.81	8.59	7.89	8.38	8.85	9.04	8.31	8.13	8
YKR099W	8.88	9.09	9.24	9.45	9.2	9.25	9.38	9.31	9.27	10.1	10	9.8	9.95	9.15	9.54	9.9	10.2	10.2	9.23	9.37	9.32	9.79	9.61	10.4
YKR100C	10.3	10.1	10.1	9.93	10	10	10.1	10.2	10.1	10	10.1	10.1	9.71	9.97	10	9.99	10.2	10.3	9.84	9.83	10	9.84	9.92	9.68
YKR101W	7.6	7.26	7.3	8.73	8.34	8.71	7.39	7.09	7.05	8.92	8.62	8.7	7.51	7.17	7.58	8.72	9.17	9.06	7.3	7.82	7.69	8.71	8.45	8.9
YKR102W	7.53	6.66	6.9	7.83	7.57	7.39	7.65	7.14	7.44	7.61	7.17	7.25	7.01	6.73	6.86	7.5	7.28	7.82	6.77	7.46	6.86	7.77	8.2	7.36
YKR103W	4.58	3.84	3.23	3.53	3.38	3.87	3.51	3.52	2.67	3.82	3.94	3.53	3.51	3.51	3.47	4.65	3.72	3.52	3.37	3.51	3.43	3.52	3.52	2.17
YKR104W	6.4	5.7	5.67	6.35	6.13	6.28	5.81	5.71	5.6	6.13	6.56	6.06	5.71	5.71	5.7	6.63	6.86	6.29	5.7	5.7	5.6	6.91	6.83	6.62
YLL066W-B	4.71	3.97	3.9	3.88	3.8	3.25	3.92	3.84	3.84	4.46	3.88	3.88	5.37	3.84	4.09	2.55	2.69	3.84	3.84	3.83	3.9	4.25	4.1	5.22
YLL064C	5.1	5.39	4.15	4.08	5.19	2.63	9.14	8.43	9	7.58	7.67	7.99	7.58	7.34	6.55	6.26	7.18	6.4	8.93	9.16	8.46	9.4	9.56	9.53
YLL063C	2.08	2.08	2.08	2.08	2.08	2.08	2.08	2.08	2.08	2.08	2.08	2.08	2.08	2.08	2.08	2.08	2.08	2.08	2.08	2.08	2.08	2.08	2.08	2.08
YLL062C	10.6	11.5	11.4	11.1	11.3	10.3	10.9	10.9	10.8	11.7	11.7	11.6	9.76	9.85	9.96	7.43	7.2	7.5	9.98	9.82	9.65	7.85	8.01	7.99
YLL061W	10.7	11.1	11.2	11.7	12	11.3	10.4	10.3	10.4	11.5	11.6	11.3	8.63	8.63	8.75	7.4	6.81	6.89	8.72	8.63	8.43	7.41	7.58	7.92
YLL060C	8.66	8.41	8.41	9.17	9.89	9.04	9.66	9.27	9.49	8.64	8.4	8.37	8.34	9.23	8.23	9.11	8.85	9.01	9.4	9.43	9.41	9.15	9.08	8.95
YLL058W	8.44	8.61	8.41	7.99	8.41	7.64	9.41	8.98	9.28	7.9	7.62	7.88	7.3	7.37	7.61	8.1	8.1	8.15	9.64	9.62	8.79	9.62	9.25	9.17
YLL057C	2.19	2.18	2.18	4.2	5.41	4.09	2.11	2.11	2.11	3.25	2.18	2.12	2.12	2.11	2.18	4.28	4.3	4.31	2.13	2.17	2.11	2.97	2.21	2.44
YLL056C	8.75	8.24	7.98	9.22	9.22	9.31	7.88	7.52	7.9	8.4	8.3	8.19	7.71	8.21	7.45	9.17	8.5	8.47	8.46	8.09	7.99	9.38	9.43	9.73
YLL055W	10.8	10.1	10.1	9.11	9.19	9.28	9.69	9.16	9.28	9.41	9.27	9.34	10.8	11.1	10.7	11.6	11.5	11.2	9.09	8.93	10.1	10.9	11	10.6
YLL054C	4.01	4.32	4.11	4.73	4.83	3.76	3.41	4.12	2.04	4.64	4.12	4.11	7.26	7.3	5.03	7.16	6.19	5.01	6.72	7.23	6.5	5.77	6.45	6.62
YLL053C	10.5	10.7	11.1	11.1	11.3	11.1	9.19	8.88	9.16	8.79	8.49	8.5	9.88	10.5	10.2	11	10.6	11	8.06	7.26	7.51	9.21	9.02	9.55
YLL052C	8.95	9.16	9.48	9.37	9.73	9.55	7.23	7.02	7.56	6.44	6.19	6.65	8.02	8.96	8.52	9.6	8.78	9.43	5.92	4.99	5.77	7.3	6.93	7.55
YLL051C	9.02	10.1	10.4	9.61	9.8	8.67	9.47	9.32	9.31	10	9.99	9.94	9.4	10.4	8.78	9.18	8.56	8.79	8.73	8.21	8.35	9.31	9.1	9.06
YLL050C	13.7	13.6	13.6	13.5	13.6	13.4	13.6	13.6	13.7	13.5	13.6	13.6	13.4	13.6	13.4	13.5	13.6	13.5	13.4	13.4	13.5	13.6	13.6	13.4
YLL049W	8.01	8.26	8.06	9.35	9.6	9.38	8.85	8.52	9.1	8.84	8.84	8.62	9.1	9.7	9.03	9.84	9.83	9.38	9.1	8.81	9.18	9.56	9.28	9.56
YLL048C	11.6	11.5	11.5	11.5	11.7	11.5	11.4	11.4	11.4	11.6	11.5	11.6	11.9	12.1	11.5	12.1	12.3	11.6	11.3	11.3	11.6	11.9	11.7	11.7
YLL046C	2.15	2.15	2.15	2.15	2.33	2.15	2.14	2.14	2.14	2.14	2.15	2.15	2.14	2.14	2.15	2.14	2.29	2.15	2.14	2.14	2.14	2.14	2.14	2.58
YLL045C	12.9	13.1	13.2	12.9	13.2	12.9	13.2	13.4	13.4	13.1	13.2	13.2	13.4	13.7	13.4	13	12.9	12.4	13.7	13.5	13.5	12.7	13	12.8
YLL043W	10.6	10.6	10.7	10.7	10.9	10.7	11.1	11	11.1	10.7	10.8	10.7	10.6	10.3	10.7	10.4	10.2	10.4	10.6	10.7	10.6	10.7	10.4	10.5
YLL042C	9.33	9.53	9.3	9.73	10.1	9.56	9.89	9.6	9.97	9.66	9.34	9.52	9.48	9.94	9.41	9.55	9.4	9.23	9.11	8.86	9.05	9.02	9.18	9.12
YLL041C	13.5	13.3	13.3	13.7	13.9	13.8	13.2	13	13.1	13.8	13.9	13.8	12.1	12.4	12.2	13.3	13.1	13.4	10.8	10.8	11.4	11.6	11.5	11.4
YLL040C	11	10.6	10.6	11.5	11.5	11.3	10.5	10.7	10.4	11	10.9	11	10.7	10.8	10.8	11.6	11.8	11.8	10.4	10.6	10.6	11.6	11.6	11.5
YLL039C	12.6	12.6	12.4	12.7	13	12.8	12	11.9	12	12.5	12.7	12.7	12.8	12.6	12.3	13.4	13.4	12.8	12	12.1	12.1	13.5	13.3	13.6
YLL038C	7.67	7.34	7.58	7.51	7.51	7.08	8.39	8.35	8.36	8.43	7.86	8.15	6.65	7.39	7.79	7.12	5.98	7.77	7.19	7.33	7.21	5.93	6.88	6.75
YLL036C	9.52	9.76	9.85	9.38	9.51	9.1	9.87	9.82	10	9.6	9.57	9.31	9.98	10	9.98	9.54	9.46	9.5	10.1	9.89	9.77	9.35	9.19	9.56
YLL035W	6.66	7.63	7.52	7.25	7.63	7.29	7.71	7.63	8.09	7.26	7.46	7.29	8.06	8.02	7.58	7.79	7.39	7.27	8.16	8.08	7.81	7.34	7.3	7.07
YLL034C	8.94	9.67	9.82	8.74	8.85	8.7	8.69	9.7	8.86	8.8	8.89	8.98	10	9.1	9.69	8.48	8.31	8.74	10.1	10.2	9.46	8.14	8.45	8.13
YLL033W	7.21	7.72	7.46	7.51	7.41	7.19	7.35	7.27	7.26	7.5	7.48	7.56	7.75	8.22	7.74	8.16	7.66	7.59	7.47	7.41	7.53	7.35	7.01	6.59
YLL032C	7.86	7.69	7.89	7.88	7.75	7.78	6.35	7.27	6.45	7.66	7.66	7.72	8.33	8.27	8.12	7.46	8.04	7.73	7.62	7.89	7.7	7.66	7.7	7.52
YLL031C	10.7	10.5	10.6	10.8	10.9	10.7	10.8	10.7	10.8	10.5	10.6	10.4	10.8	10.5	10.7	10.8	10.5	11	10.6	10.8	10.6	10.6	10.7	10.7
YLL029W	11	10.7	10.9	11.5	11.6	11.4	10.8	10.6	10.6	11.3	11.3	11.4	10.4	10.7	10.5	11.5	11.3	11.6	10.3	10.3	10.2	11.3	11.4	11.3
YLL028W	9.59	8.14	8.93	10.1	10.3	9.93	11.6	11.7	11.8	11.7	11.7	11.5	12	12.4	11.8	12.6	11.9	12	12.7	12.8	12.8	12.2	11.7	12.3
YLL027W	11.5	11.5	11.5	11	11.1	11.1	11.6	11.5	11.4	11.1	10.9	11	11.4	11.4	11.7	11.7	11.6	11.7	11.4	11.3	11.3	11.1	11	11.2
YLL026W	13.6	13	12.8	13.9	14.1	14.1	12.6	12.7	12.3	13.4	13.5	13.4	12.2	12.2	12.2	13.9	14.1	13.7	12.1	12.1	12.4	13.8	13.9	13.9
YLL025W	9.34	9.26	9.13	9.5	9.67	10	9.52	9.92	10	8.98	8.64	9.37	9.43	9.89	8.95	9.56	9.17	9.23	10.2	10.1	9.78	9.46	10.4	9.89
YLL024C	13.9	14.1	14.1	13.9	14	13.6	14	14	14	13.8	13.8	13.8	14.2	14.2	14.1	13.9	14	13.9	14.2	14.3	14.2	14	14.1	14.1
YLL023C	11.6	11.2	11.3	11.5	11.6	11.6	11.6	11.7	11.7	10.5	10.4	10.4	11.5	11.6	11.6	11.5	11.2	11.5	11.3	11.2	11.1	10.9	11	11
YLL022C	8.9	9.17	9.07	9.11	9.39	9.13	8.88	8.69	9.01	8.81	8.65	8.59	8.59	7.95	8.65	8.32	8.52	8.75	8.27	8.06	7.67	8.53	8.4	8.44
YLL021W	9.89	9.55	9.78	9.93	9.93	9.99	8.32	8.8	7.93	9.97	9.95	10.4	9.84	7.59	10.1	8.56	10	10.2	9.1	9.81	9.26	10	10.3	10.2
YLL019C	9.93	9.49	9.48	10.5	10.5	10.5	9.17	8.82	9.01	10.2	10.1	9.95	10.1	9.36	9.54	10.6	10.4	10.5	9.24	8.9	9.49	11	10.8	10.9
YLL018C-A	8.88	8.74	8.57	8.96	9.05	8.51	9.28	9.13	9.16	9.48	9.42	9.17	7.84	9	8	9.35	8.66	8.68	8.35	7.46	8.89	9.41	8.16	8.63
YLL018C	12.9	12.7	12.7	12.5	12.6	12.3	12.9	12.9	12.9	12.5	12.5	12.5	13.1	13.1	12.7	12.6	12.4	12.1	13.1	13	12.9	12.6	12.5	12.5
YLL015W	10.5	10.1	10.1	11.1	11.3	11.3	9.16	9.67	8.96	10	9.84	9.89	10.4	9.68	10.1	10.8	11.2	10.9	9.77	9.8	9.67	10.2	10.3	10.2
YLL014W	11	11.2	11.1	10.8	11.3	10.6	11.4	11.4	11.5	11	11.1	11.1	11.8	12.1	11.6	11.5	11.5	11.1	11.8	11.4	11.8	11.2	11.4	11.9
YLL013C	4.2	3.92	4.58	4.11	3.83	3.73	2.19	2.59	2.58	3.18	3.69	3.36	3.19	2.19	2.68	2.19	2.37	4	2.17	2.19	2.18	2.19	2.5	2.59
YLL012W	10.8	11.1	10.9	10.7	10.5	10.5	11.7	11.6	11.6	11.7	11.6	11.5	10.7	10.4	10.8	11.4	11.1	11.6	11.9	11.7	11.5	11.8	11.4	12
YLL011W	9.63	10.2	10.3	9.48	9.84	9.66	9.23	9.93	9.31	9.98	10.2	10.2	10.2	9.29	10.3	8.54	8.83	8.88	9.69	9.79	9.62	8.57	8.45	9.01
YLL010C	6.45	6.46	6.22	6.54	6.43	5.8	6.99	6.09	7.05	6.11	6.12	6.25	8.27	7.41	7.53	7.61	7.22	8.08	8.29	8.2	7.23	7.5	7.38	8.74
YLL009C	10.9	10.9	11.1	10.5	10.9	10.5	10.6	10.9	10.9	11.8	11.7	11.8	10.5	10.9	11	10	10.5	9.97	10.2	10	10.6	10.3	9.88	10.3
YLL008W	8.97	9.83	10	9.03	9.72	9.02	9.17	9.65	9.53	9.44	9.79	9.71	9.7	8.87	9.59	7.99	8.41	7.92	9.48	9.97	8.72	7.87	8.09	8.3
YLL007C	6.69	6.43	6.59	6.17	5.99	5.82	6.73	6.55	6.38	5.89	6.08	6.08	8.2	7.61	7.25	7.48	7.18	7.13	7.66	7.99	7.64	7.62	7.42	7.53
YLL006W-A	2.1	2.1	2.1	2.1	2.1	2.1	2.09	2.09	2.09	2.09	2.1	2.1	2.09	2.09	2.1	2.09	2.1	2.1	2.09	2.09	2.09	2.09	2.09	2.09
YLL006W	8.61	8.39	8.45	8.55	8.63	8.43	8.73	8.67	8.61	8.58	8.39	8.23	8.93	8.87	8.19	9.15	8.74	8.6	9.01	8.84	8.88	8.5	8.25	8.22
YLL005C	5.65	5.13	5.04	6.25	7.09	5.92	5.19	4.95	4.62	6.3	6.08	6.06	3.64	3.72	3.8	5.16	7.11	5.26	3.64	3.8	3.28	5.84	5.36	5.07
YLL004W	8.79	8.76	8.95	8.66	8.99	8.58	9	9.12	9	9.21	9.07	9.23	9.23	9.61	9.18	9.34	9.18	9.19	9.19	9.48	9.35	9.4	9.33	9.22
YLL003W	7.59	7.34	7.56	7.68	7.75	7.77	6.32	6.55	5.89	7.87	7.82	7.83	7.72	7.34	7.86	7.75	8.61	8.11	7.45	7.54	7.71	8.09	8.05	8.1
YLL002W	9.36	9.62	9.57	8.24	8.73	8.31	9.8	9.58	9.81	8.16	8.43	8.24	9.4	10.1	9.67	8.75	8.44	8.62	9.59	9.64	9.73	8.75	8.64	8.48
YLL001W	11	11	10.9	10.7	11.1	10.8	10.5	10.8	10.8	11.1	11.1	11.1	10.4	10.7	10.6	10.7	10.9	10.4	10.1	10.1	10.2	10.1	9.97	9.31
YLR001C	9.78	9.26	9.28	10.7	10.6	10.8	8.71	8.71	8.41	9.86	9.62	9.66	10.3	10.2	10.3	11.1	11.3	11.5	9.25	9.71	9.9	11.2	11.2	10.9
YLR002C	9.42	9.99	10.2	8.97	9.52	9.05	9.54	9.97	9.97	9.4	9.71	9.56	9.99	10.5	10	9.44	9.38	9.18	9.97	10	9.82	9.03	9.29	9.28
YLR003C	9.68	9.98	9.84	9.45	9.45	9.54	8.33	9.03	8.65	9.5	9.39	9.64	10.5	9.71	10	9.38	9.81	9.23	9.73	9.68	9.37	9.31	9.44	9.33
YLR004C	7.52	7.27	7.17	8.82	9.17	8.58	9.12	8.61	9.05	8.53	8.33	8.35	9.35	9.94	9.65	9.59	8.93	9.14	9.38	9.59	9.32	9.02	8.99	8.95
YLR005W	10.7	10.7	10.6	11.3	11.6	11.1	11	10.8	11	11.1	11.1	11.2	10.9	10.9	10.7	11.3	11.4	11	11.1	11.2	11.2	11.5	11.5	11.5
YLR006C	8.85	8.73	8.59	8.65	8.96	8.09	9.47	9.08	9.44	8.72	8.55	8.75	10	9.43	9.16	9.19	9.05	8.97	9.99	9.8	9.43	10.1	10.1	10.9
YLR007W	9.94	9.91	9.85	10.2	10.6	10.2	9.87	9.87	9.94	10.1	9.94	9.94	9.44	9.78	9.5	9.72	9.45	9.43	9.96	9.51	9.5	9.35	9.37	9.44
YLR008C	10.4	10.8	10.8	9.82	10.3	9.6	11	11	11.1	10.6	10.6	10.6	10.5	10.7	10.8	9.62	9.43	9.58	10.8	10.5	10.4	9.28	9.33	9.47
YLR009W	11	11.6	11.7	10.5	10.9	10.3	11.3	11.5	11.6	10.8	11	10.8	11.6	11	11.6	9.97	10	10	11.8	11.7	11.4	9.68	9.88	9.71
YLR010C	7.85	7.77	7.62	8.71	9.22	8.83	7.56	7.21	7.64	8.16	8.64	8.46	6.89	7.55	7.28	7.67	8.08	7.4	7.07	7.24	7.5	7.99	7.65	8.02
YLR011W	10.1	9.89	9.88	9.21	9.31	8.85	9.87	9.68	9.65	9.35	8.99	9.28	9.92	9.59	10	9.2	9.35	9.49	9.95	9.83	9.98	9.17	9.08	9.12
YLR012C	2.17	2.17	2.17	2.18	2.16	2.15	2.15	2.15	2.15	2.15	2.15	2.15	2.15	2.15	2.15	2.15	3.27	2.15	2.14	2.14	2.14	2.15	2.15	2.15
YLR013W	2.13	2.13	2.13	2.13	2.13	2.13	2.12	2.12	2.12	2.12	2.13	2.13	2.12	2.12	2.13	2.13	3.06	2.13	2.12	2.12	2.12	2.12	2.12	2.13
YLR014C	7.16	7.6	7.54	8.57	9.12	8.64	7.81	7.61	7.94	8.69	8.85	8.8	7.73	8.01	7.84	8.45	8.6	8.42	7.38	7.73	7.57	8.59	8.45	8.31
YLR015W	7.03	7.29	7.32	7.51	7.95	7.95	7.18	6.99	6.98	6.97	7.18	7.01	7.55	6.91	7.17	7.06	7.58	7.27	6.39	6.46	5.36	6.12	6.35	6.4
YLR016C	8.02	8.07	7.84	8.31	8.49	7.97	8.45	7.91	8.27	8.22	8.13	8.15	7.68	8.3	8.01	8.62	8.26	8.52	8.44	8.1	7.92	7.93	7.42	8.11
YLR017W	11	11.4	11.5	11.4	11.9	11.4	11.3	11.3	11.5	11.2	11.2	11	10.9	11.7	11.1	11.4	11	11.1	11.1	10.9	11	10.6	10.6	10.7
YLR018C	9.67	9.78	9.88	10.3	10.3	10.1	9.99	9.84	9.98	10.5	10.4	10.2	9.53	9.96	9.86	9.95	9.92	10.2	9.81	9.74	9.83	10.2	10.2	9.95
YLR019W	9.78	9.63	9.75	9.82	10.3	9.69	10.5	10.4	10.4	10	9.88	9.86	10.3	10.6	10.6	10.9	10.6	10.9	10.6	10.7	10.7	10.6	10.6	10.4
YLR020C	8.04	8.18	8.33	8.05	8.52	8.19	8.42	8.55	8.41	8.03	8.54	8.71	9.1	9.19	8.78	8.81	8.88	8.33	9.58	9.94	9.18	9.34	9.52	9.17
YLR021W	9.02	9.03	9.12	9.59	10	9.67	9.22	9.04	9.23	9.83	9.83	9.66	8.75	8.68	9.12	9.31	9.39	9.51	8.82	9.04	8.7	9.21	9	9.34
YLR022C	9.51	9.6	9.52	9.39	9.57	9.28	9.64	9.8	9.7	10	9.92	9.84	9.54	10.1	10	9.59	9.76	9.79	9.73	9.61	9.92	9.43	9.22	9.53
YLR023C	9.39	9.37	9.54	10.1	10.1	9.49	9.97	9.51	9.38	11.4	11.3	11.5	9.78	9.98	9.09	10.3	9.44	9.68	10.2	10.3	10.2	10.4	10.7	10.6
YLR024C	8.52	8.25	8.14	8.34	8.51	8.44	7.28	7.53	6.67	7.76	7.67	7.78	7.63	7.76	7.77	8.54	8.86	8.81	7.73	8.15	8.16	8.46	8.31	8.14
YLR025W	10.9	10.5	10.6	10.8	10.9	10.7	9.89	9.92	9.66	10.4	10.3	10.5	10.2	9.16	10.4	10.3	11.1	11.2	9.59	10	9.72	10.2	10.5	9.93
YLR026C	8.59	8.56	8.62	7.81	7.87	6.96	8.68	8.19	8.45	8.11	7.98	7.89	8.71	8.57	8.55	7.51	7.66	7.9	7.99	8.4	8.51	8.34	8.25	7.94
YLR027C	13.2	13.3	13.3	13.1	13.1	12.9	13.2	13.1	13.1	12.8	12.7	12.8	13.5	13.9	13.5	13.7	13.5	13.4	13.2	13.2	13.2	13.1	12.9	13
YLR028C	11.5	11.5	11.8	12.3	12.4	12.4	11.8	11.7	11.8	12	12.1	12	11.6	11.5	11.7	12.5	12.6	12.6	11.7	11.7	11.6	12.4	12.3	12.2
YLR029C	13.5	13.7	13.8	13.7	13.9	13.6	13.6	13.6	13.7	13.9	13.9	13.9	13.4	13.4	13.7	12.9	13.4	13.3	13.6	13.6	13.4	13.4	13.5	13.6
YLR030W	4.2	3.48	2.78	5.63	5.52	6.27	3.6	3.65	3.6	4.21	4.26	4.26	3.77	3.48	3.6	5.46	5.22	5.86	3.88	4.04	3.82	4.62	4.89	4.33
YLR031W	7.64	6.51	6.37	8.94	9.39	9.2	6.89	6.88	6.88	7.67	7.63	7.68	6.71	7.31	6.92	8.73	9.38	8.61	7.51	7.4	7.64	8.71	8.65	8.36
YLR032W	6.72	6.61	6.89	7.3	7.67	7.3	6.53	6.45	6.57	7.05	6.99	7.1	6.96	6.53	6.98	7.33	7.4	7.45	6.91	6.86	6.75	7.26	7.37	7.41
YLR033W	7.76	7.76	7.77	7.76	7.96	7.96	6.5	7.17	6.76	7.99	8.24	8.21	7.76	6.85	8.14	7.76	8.34	8.04	7.64	7.53	7.65	7.76	7.87	7.76
YLR034C	10.4	10.9	11	11.4	11.4	11	11	10.9	10.9	11.4	11.4	11.7	11	11.4	11.2	11.5	11	11.8	10.5	10.4	10.6	11.8	12.2	11.8
YLR035C	6.74	6.71	6.63	6.73	6.9	6.77	6.7	6.46	6.63	6.84	6.63	6.54	6.62	6.89	6.57	6.8	7.31	6.93	6.25	6.62	6.62	7.1	6.71	6.71
YLR036C	5.78	5.89	5.94	5.34	5.58	5.27	5.92	6.17	5.65	5.64	5.35	5.67	5.65	5.31	5.4	3.47	5.31	3.98	5	4.85	4.98	3.4	3.39	3.44
YLR037C	11.6	11.4	11.6	11.4	11.4	11.4	12.6	12.6	12.7	11.9	11.7	12.1	11.9	12.2	12.3	11.6	10.6	11.5	12.8	12.6	12.7	12.1	12.2	12.2
YLR038C	13.8	13.8	13.7	13.8	14	13.8	13	12.9	13.1	13.6	13.7	13.4	13.2	13.1	13.2	13.6	13.8	13.6	11.2	10.8	11.8	11.2	10.4	11.3
YLR039C	8.93	8.9	9.02	9.5	9.55	9.5	7.3	8.44	7.43	9.18	9.37	9.29	8.86	8.23	8.82	8.51	9.2	9.27	8.41	8.67	8.48	8.78	9	8.73
YLR040C	4.7	4.3	4.8	6.99	7.19	6.13	7.15	6.73	7.15	6.84	6.76	6.95	7.32	6.76	7.81	7.28	7.1	7.73	8.28	7.68	8.19	8.29	9.08	8.59
YLR042C	9.22	8.74	8.85	9.61	9.32	8.94	9.52	8.53	8.93	9.83	9.78	9.83	8.66	8.85	9.11	6.1	6.85	6.72	9.05	8.19	9.83	8.93	9.16	8.83
YLR043C	13.4	13.5	13.6	13.3	13.4	13.2	13.5	13.4	13.5	13.3	13.3	13.3	13.3	13.1	13.5	12.9	12.9	13	13.3	13.5	13.2	13.5	13.5	13.4
YLR044C	14.5	14.5	14.5	14.4	14.5	14.5	14.5	14.6	14.6	14.5	14.4	14.5	14.8	15.1	14.8	14.9	14.9	14.8	14.8	14.8	14.8	14.7	14.8	14.6
YLR045C	8.6	8.6	8.78	8.47	8.51	8.04	8.57	8.51	8.52	8.71	8.77	8.79	9.33	9.01	9.23	8.93	9.45	9.09	8.77	9.06	8.96	9.36	9.52	9.49
YLR046C	6	6.01	5.91	6.71	6.62	6.44	6.4	6.14	6.44	6.82	6.74	6.67	6.39	6.39	6.16	6.44	6.49	6.44	6.44	6.44	6.56	6.97	7.67	7.4
YLR047C	6.14	6.09	5.92	6.59	6.63	6.15	6.16	6.14	6.14	6.6	6.48	6.37	6.14	5.98	5.42	6.14	5.84	6.13	6.14	6.14	6.14	6.14	6.14	6.04
YLR048W	13	13.5	13.5	12.9	13.2	12.7	13.6	13.8	13.7	13.2	13.2	13.2	13.7	13.8	13.8	13.2	12.4	13	14.1	14	14	13.2	13.2	13.3
YLR049C	8.33	8.16	8.27	8.87	10	9.21	8.63	8.77	8.78	8.7	9.15	9.13	8.85	9.12	9.07	9.42	9.73	9.14	9.03	8.97	8.76	9.47	9.52	9.68
YLR050C	11.4	11.7	11.6	11.6	11.8	11.5	12.1	12	12.1	11.6	11.3	11.4	10.7	10.7	11	11.1	11	11.4	12.1	11.8	11.2	11.7	11.6	11.7
YLR051C	9.44	9.8	9.89	9.11	9.46	9.3	7.99	9.06	8.47	9.73	9.53	9.69	9.76	8	9.91	8.07	8.97	8.95	9.19	9.55	8.95	8.87	8.58	8.7
YLR052W	8.82	8.67	8.8	8.82	9.18	8.83	8.84	8.7	8.93	8.85	8.97	8.79	8.48	8.17	8.66	8.09	8.5	8.45	8.25	8.19	8.46	8.58	8.16	8.59
YLR053C	7.44	5.97	5.83	9.07	10.1	9.09	5.78	5.1	5.28	8.01	7.48	7.69	9.46	9.93	10.2	11.5	11.8	11.6	5.61	4.84	8.05	8.95	7.89	9.25
YLR054C	5.38	4.66	4.3	7.09	7.83	6.93	7.33	6.84	7.06	7.3	7.07	6.96	4.58	5.33	5.76	5.53	5.97	6.45	6.66	6.66	5.96	7.14	6.96	7.78
YLR055C	9.28	9.31	9.44	9.05	9.24	8.75	9.94	9.83	10	9.26	9.12	9.06	8.96	9.31	9.76	9.31	9.04	9.41	9.86	9.83	9.56	9.46	9.5	9.88
YLR056W	13.6	13.7	13.6	12.8	12.8	13.1	13.7	13.8	13.8	13.5	13.5	13.7	12.5	12.9	12.7	13.1	12.7	12.8	13.7	13.8	13.5	13.9	13.9	13.8
YLR057W	7.71	7.64	7.81	8.43	8.99	8.67	6.58	7.29	6.67	8.7	8.68	8.89	6.85	6.19	7.31	8.1	8.59	8.31	6.67	7.34	6.47	8.96	8.72	8.68
YLR058C	13.3	13.4	13.6	12.9	13	12.8	13.8	14	14	13.3	13.3	13.3	13.8	13.8	13.8	13	12.6	12.9	14.1	14	13.8	12.9	13	12.9
YLR059C	11	11.1	11.2	10.7	10.8	10.1	11.8	11.9	12	11.3	11.1	11.1	12	12.1	11.6	10.7	10.3	10.6	11.9	11.4	11.8	10.9	10.2	10.9
YLR060W	11.7	12	12	11.8	12.1	11.4	12.1	12.2	12.1	12.5	12.7	12.5	12.1	12.3	11.9	12.1	11.8	11.8	12.1	12.3	12.1	12.1	12.1	12.1
YLR061W	13.3	13.7	13.7	13.3	13.5	13.4	13.7	13.8	13.9	13.5	13.6	13.4	13.7	13.7	14	13.1	13.3	13.3	13.9	13.8	13.7	13.3	13.2	13.3
YLR063W	7.1	7.62	7.59	6.74	7.11	6.48	7.61	7.68	7.78	7.39	7.38	6.96	8.05	8.66	7.31	7.62	7.39	6.86	7.01	7.17	7.66	6.5	6.8	6.52
YLR064W	9.55	9.2	8.98	10.1	10.3	9.9	10	9.83	9.98	9.82	9.96	10	9.31	9.73	9.08	10.1	10.1	9.58	9.93	9.87	9.83	9.98	10.2	10.3
YLR065C	11.8	11.9	11.9	11.1	11.2	10.9	11.5	11.8	11.5	11	11	11.1	12	11.6	11.9	10.8	10.7	10.8	12.2	12.4	11.9	11.2	11.6	11.3
YLR066W	10.6	10.9	10.8	10.2	10.5	10.4	10.8	10.7	11.1	10.2	10.2	10.2	10.6	10.3	10.5	9.68	9.78	9.78	10.8	10.5	10.2	9.87	10	9.96
YLR067C	7.3	7.29	7.56	7.55	7.71	7.45	5.67	6.25	5.73	7.64	7.46	7.7	8.13	6.63	7.48	6.46	7.36	7.24	6.56	7.01	6.47	7.3	7.05	7.23
YLR068W	8.24	8.63	8.98	7.75	8.05	8.04	7.36	7.86	7.52	8.03	8.16	8.37	8.55	7.25	8.97	6.69	7.28	7.6	8.64	8.55	7.95	6.47	6.9	6.92
YLR069C	11.2	11.2	11.3	10.8	11.1	10.6	10.8	11.1	10.8	11.1	11	11.1	10.7	10.3	10.6	9.97	9.74	10.1	9.91	10.2	10.2	9.36	9.25	9.26
YLR070C	9.56	9.03	8.7	10.3	10.7	10.7	8.93	8.41	8.84	8.03	7.72	7.46	7.91	8.83	7.97	9.39	8.86	8.94	8.63	7.95	7.71	7.35	6.97	7.34
YLR071C	9.27	9.25	9.3	9.9	9.86	9.67	9.38	9.62	9.1	10.3	10.3	10.4	9.73	9.97	9.84	9.97	10.1	10.1	9.63	9.87	9.8	10.1	10.2	10.2
YLR072W	9.67	9.6	9.58	9.84	9.92	9.59	9.89	9.75	9.81	9.91	9.69	9.7	9.32	8.51	9.27	8.95	9.06	9.56	9.39	9.47	8.85	9.59	9.47	9.56
YLR073C	6.23	7.7	7.71	6.9	6.9	6.4	8.27	8.16	8.46	7.73	7.74	7.41	8.11	7.98	8.02	6.7	6.26	6.9	9.68	9	8.23	7.11	7.02	8.11
YLR074C	10.8	10.9	11.1	10.3	10.4	10.2	11.2	11.2	11.3	10.8	10.8	10.8	10.6	10.5	11	10.3	10.3	10.7	11.1	10.6	10.8	9.84	9.92	9.98
YLR075W	14.6	14.7	14.6	14.8	14.9	14.7	14.5	14.6	14.6	14.7	14.7	14.7	14.7	14.8	14.8	14.8	14.8	14.8	14.7	14.7	14.7	14.6	14.7	14.5
YLR077W	8.85	8.59	8.66	9.57	9.92	9.32	8.88	8.79	8.65	9.9	10.1	10.2	8.51	8.1	8.49	8.97	9.3	8.99	8.48	8.93	8.34	9.8	9.77	9.67
YLR078C	10.5	10.6	10.5	10.6	11.1	10.6	10.5	10.5	10.6	10.3	10.4	10.3	10.4	10.4	10.6	10.5	10.5	10.5	10.5	10.5	10.4	10.5	10.3	10.2
YLR079W	9.52	9.45	9.39	9.38	10.2	9.41	9.6	9.47	9.68	9.06	9.24	9.28	9.22	8.65	9.42	9.24	9.29	9.63	8.94	9.09	8.61	9.28	9.36	9.52
YLR080W	9.17	8.55	8.25	9.37	9.74	9.71	6.58	7.63	6.15	7.33	7.24	7.71	7.86	6.99	7.72	7.88	8.6	8.28	6.02	7.54	7.02	7.81	7.75	8.1
YLR081W	2.52	2.1	2.1	2.1	2.1	2.1	2.09	2.09	2.09	2.09	2.1	2.1	2.33	2.09	2.1	2.1	2.2	2.1	2.09	2.09	2.1	2.09	2.09	2.1
YLR082C	7.57	7.39	7.11	7.61	8.1	7.38	7.74	7.61	7.71	7.66	7.78	7.89	7.84	7.58	7.83	7.55	7.85	7.66	7.96	7.92	7.95	8.52	8.12	8.3
YLR083C	10.3	10.7	10.7	9.83	10.2	9.92	10.8	11.1	11.1	9.85	10.2	10.1	11.3	11.1	11.4	10.6	10.1	10.3	11.6	11.6	11.2	10.6	10.7	10.7
YLR084C	8.78	8.96	9.17	9.52	10	9.21	9.34	9.21	9.18	11	10.9	11.4	8.84	9.03	9.39	9.03	8.94	9.38	8.87	9.21	9.26	9.75	10.1	10.1
YLR085C	8.89	8.77	8.74	8.92	9.07	8.65	8.92	8.74	9	8.82	8.7	8.6	8.83	9.22	8.6	9.74	9.67	9.56	9.13	8.87	8.47	9.43	9.4	9.41
YLR086W	8.48	8.07	8.17	7.88	8.33	8.23	6.24	7.63	5.76	8.47	8.51	8.87	8.75	7.27	8.7	7.54	8.97	8.42	8.23	8.81	8.39	8.79	8.84	8.67
YLR087C	9.19	9.09	9.13	9.99	9.97	9.78	9.32	9.31	9.05	9.86	9.85	9.8	9.95	10	9.55	10.4	10.3	10.3	9.65	9.95	9.84	10.4	10.4	10.2
YLR088W	9.29	9.33	9.3	9.06	9.28	9.23	9.13	9.36	9.32	9.13	8.88	9.06	9.67	9.29	9.57	9.39	9.58	9.26	9.45	9.68	9.14	9.36	9.56	9.28
YLR089C	11.7	11.9	11.9	11.8	12.2	11.6	12	12	11.9	12.4	12.5	12.3	12.4	12.3	12.3	12.3	12	12.1	12	12	11.8	11.4	11.3	11.2
YLR090W	9.29	9.64	9.55	8.35	8.77	7.86	9.59	9.77	9.73	9.22	9.1	9.43	10.8	10.5	10.2	9.81	9.53	9.33	10.4	10	10	9	8.99	9.34
YLR091W	7.09	7.04	7.19	6.63	6.49	5.87	7.43	7.31	7.31	6.41	5.98	5.99	6.5	7.54	6.46	6.6	5.94	6.3	7.25	7.14	6.57	5.94	5.49	5.31
YLR092W	10.4	11.4	11.5	12.1	12.3	11.7	12.2	12	12.1	12.4	12.4	12.5	11.7	11.9	11.4	12.3	12.1	12.1	11.9	12.1	12.2	12.2	12.3	12.2
YLR093C	12.2	12	11.8	12.1	12.4	12	12	11.9	11.9	12.1	12.1	12.3	10.8	11.4	11.1	11.3	11.2	11	11.3	11.2	11.4	11.5	11.3	11.2
YLR094C	8.38	8.13	8.18	9.4	9.73	9.33	9.85	9.72	9.94	11.1	10.7	11	8.22	7.45	8.39	9.2	8.82	9.29	9.31	9.12	9.23	9.76	9.32	10
YLR095C	9.31	9.2	9.25	9.32	9.42	9.14	9.52	9.23	9.57	9.67	9.68	9.6	9.85	8.94	9.84	9.09	9.2	9.85	9.27	9.28	9.2	9.9	9.4	9.8
YLR096W	10	9.89	9.9	10.1	9.92	9.96	9.62	9.73	9.44	10.2	10	10.2	10.2	10.4	10	10.5	10.5	10.3	9.97	10.1	10.2	10.4	10.5	10.2
YLR097C	9.63	9.38	9.26	9.75	10.2	9.6	9.01	9.4	9.04	9.4	9.5	9.64	9.73	9.93	9.63	10.4	10.4	10	9.22	9.29	9.79	10	10.1	9.92
YLR098C	8.56	8.47	8.43	9.21	9.79	9.26	8.51	8.22	8.76	9.19	9.48	9.3	7.78	7.87	7.76	9.33	9.52	8.93	7.87	7.91	8.38	9.25	8.97	9.33
YLR099C	9.97	10.1	9.9	10.5	10.4	10.2	10.2	9.91	10.3	10.6	10.2	10.3	10.6	10.9	10.5	11.5	11.3	11.3	11	11.2	10.9	12.5	12.2	12.5
YLR099W-A	10.1	10.2	10.2	10	10.3	9.87	10	9.82	9.97	10.1	9.86	9.71	9.57	10.3	10.7	9.91	9.74	10.3	9.87	9.53	9.64	10.5	10.3	10.4
YLR100W	11.7	12	12	11.4	11.6	11.1	11.9	11.9	12	11.7	11.5	11.9	11.1	11.2	11.2	11.5	11.2	11.4	11.9	12	11.4	11.9	12	12
YLR102C	9.62	9.03	8.97	9.36	9.59	9.29	8.57	8.68	8.25	8.99	8.56	8.81	7.78	8.21	8.48	8.68	8.83	9.05	8.08	8.2	8.05	7.78	8.21	7.93
YLR103C	9.26	9.42	9.55	9.17	9.31	8.96	8.93	9.21	8.57	9.38	9.36	9.38	9.64	8.85	9.67	8.74	9.06	9.39	9.23	9.56	9.06	9.2	9.54	9.28
YLR104W	10.4	10.5	10.2	10.2	10.4	10.3	10.5	10.3	10.4	10.2	10.2	10.2	10.1	9.51	10.4	9.66	9.74	10.4	10.6	10.9	9.9	10.1	10.5	9.97
YLR105C	10.2	10.1	10	9.51	9.93	9.38	10.2	10.2	10.3	9.33	9.03	9	9.85	9.41	9.98	8.99	9.06	9.18	10.5	10.4	10.1	9.03	9.19	8.98
YLR106C	11.4	11.3	11.4	11.6	11.6	11.3	10.2	10.7	10.1	11.5	11.5	11.8	12.3	11.5	11.5	11	12.3	11.3	10.9	11.1	11.4	11	10.9	11.1
YLR107W	9.56	9.53	9.43	9.45	9.87	9.48	8.38	9.17	8.47	9.22	9.23	9.34	9.57	9.26	9.43	9.05	9.28	9.47	8.91	9.19	9.19	9.63	9.6	9.72
YLR108C	9.83	9.4	9.09	9.42	10.3	9.99	9.17	8.69	8.98	7.82	7.77	7.85	9.57	9.81	9.61	11.1	11.4	10.5	8.31	8.47	8.25	7.97	6.76	8.56
YLR109W	14.6	14.5	14.3	14.6	14.8	14.6	14.3	14.4	14.3	14.1	14	14.1	14.4	14.4	14.5	14.6	14.7	14.7	14.3	14.3	14.2	14.1	14	14.1
YLR110C	14.9	15	14.9	14.8	14.9	14.8	14.9	14.9	14.9	14.9	14.9	14.9	15.1	15	15.1	15	14.9	15.2	15	14.9	15	14.9	15	15
YLR113W	11.6	11.7	11.6	10.7	10.9	10.1	12.2	12	12	11.4	11.2	11.4	12	12.1	11.5	11.5	11	11.1	12.1	11.9	11.8	11.6	11.5	11.7
YLR114C	6.75	6.6	6.79	7.27	8.03	7.49	5.83	6.38	5.46	7.09	7.94	7.42	7.19	5.82	7.2	6.52	7.85	7.05	6.79	7.35	6.57	7.99	7.81	7.78
YLR115W	9.79	9.58	9.65	9.9	9.97	9.76	9.81	9.68	9.76	10.1	10.1	10.2	9.34	9.48	9.42	9.95	10	10.1	9.34	9.58	9.56	10.2	9.84	9.98
YLR116W	8.73	8.5	8.48	8.74	8.9	8.29	9.2	9.02	9.1	8.79	8.87	8.64	9.33	9.52	8.75	9.41	8.82	8.95	9.75	9.75	9.66	9.81	9.87	10
YLR117C	8.69	8.53	8.63	8.44	9.04	8.73	7.4	7.56	7.26	7.95	7.96	8.15	8.71	6.64	8.51	7.47	8.53	7.9	7.97	8.26	7.76	8.25	8.32	8.16
YLR118C	9.98	10	9.92	9.49	9.72	9.62	10.3	10.1	10.3	9.11	9.07	9.2	9.67	9.86	9.69	10.2	10.1	10.2	10.1	10.2	10.1	9.94	9.96	9.82
YLR119W	8.17	7.92	7.94	7.73	8.01	8.02	8.03	8.03	7.92	7.36	7.22	7.08	7.97	7.3	8.6	8.02	8.36	8.77	7.85	8.17	7.95	8.29	8.03	8.4
YLR120C	10.8	11	10.8	10.8	10.9	10.8	10.6	10.4	10.3	9.92	9.73	9.9	10.6	10.6	10.2	10.8	9.85	10.6	11.5	11.2	11.3	12.6	12.3	12.4
YLR121C	8.79	9.77	9.44	8.41	9	8.95	9.7	9.52	9.64	9.14	8.46	8.97	8.37	8.68	8.02	7.89	6.71	7.52	9.7	9.41	8.86	9.4	9.16	9.45
YLR125W	5.17	5.14	4.86	6.27	6.64	6.13	5.31	5.22	5.22	6.27	6.58	6.23	4.84	4.71	5.84	4.91	5.19	4.98	4.64	4.65	4.68	5.3	5.61	5.22
YLR126C	8.32	8.64	9.01	9.1	9.27	8.56	8.14	8.3	7.93	7.88	7.95	8.23	10.3	9.41	9.94	9.91	9.83	10.3	9.52	9.56	9.25	9.4	9.73	9.7
YLR127C	7.43	7.22	7.21	7.58	7.94	7.8	6.81	6.93	6.53	7.37	7.3	7.52	7.31	6.5	7.57	7.18	7.85	7.78	6.95	6.93	6.9	7.32	7.65	7.62
YLR128W	8.44	8.34	8.16	8.64	8.89	8.49	8.95	8.46	8.83	8.58	8.46	8.3	7.85	8.56	7.84	8.47	8.38	8.41	8.35	8.03	8.42	8.21	8.23	8.21
YLR129W	8.98	10	10.1	9.21	9.57	9.07	9.29	10.1	9.61	9.94	10.2	10.1	10.4	9.81	10.1	8.98	8.93	9.03	10.2	10.4	9.93	9.06	9.03	9.24
YLR130C	9.73	9.72	9.33	9.57	9.65	9.26	10	9.65	9.96	9.72	9.8	9.61	9.04	9.39	8.89	9.11	8.76	9	9.51	9.2	8.92	8.98	9.45	8.94
YLR131C	9.45	9.14	9.22	9.11	9.44	8.83	9.53	9.51	9.34	9.45	9.45	9.46	9.31	9	9.5	8.96	9.03	9.49	8.71	9.32	9.06	9.51	8.94	9.28
YLR132C	8.6	8.61	8.43	8.02	8.55	7.9	8.98	8.75	9.05	7.77	7.77	7.56	7.7	8.16	7.58	8.29	7.93	8.01	8.56	8.57	8.53	7.99	7.54	7.99
YLR133W	9.45	9.33	9.47	9.12	9.57	8.88	9.99	9.95	9.94	9.42	9.48	9.51	10.4	10.7	10.4	10.9	10.5	10.4	10.2	10.6	10.7	10.1	10.1	10
YLR134W	8.74	8.58	8.6	8.63	9.27	8.63	9.11	9.03	9.4	8.49	8.74	8.56	14.2	14.5	14.3	14	14	13.8	12.5	12.1	13.2	12.5	12.3	12.2
YLR135W	6.85	7.08	7.01	7.89	7.76	7.36	5.25	6.19	4.76	7.29	6.82	6.95	8.83	7.58	7.4	8.13	8.61	8.22	7.47	7.86	7.94	8.6	8.25	8.99
YLR136C	4.03	8.29	9.11	7.31	8.11	5.58	4.43	2.98	3.23	6.75	6.08	7.39	6.45	7.31	3.69	6.26	6.44	5.52	2.81	2.87	2.94	8.58	8.12	8.21
YLR137W	8.88	9.35	9.51	8.78	8.76	8.21	9.18	8.95	9.32	8.55	8.42	8.37	9.18	9.39	8.98	8.69	8.74	8.56	8.97	8.42	8.21	8.82	8.51	8.83
YLR138W	9.87	9.81	9.9	10.2	10.2	10.1	9.25	9.15	9.05	9.74	9.7	9.69	9.82	9.29	9.84	10.2	10.5	10.7	9.47	9.13	9.36	10.5	10.5	10.2
YLR139C	3.59	3.47	3.38	3.51	3.06	2.66	4.14	3.42	3.66	3.85	3.6	3.66	4.79	3.61	3.72	3.94	4.05	3.65	3.66	3.31	3.78	5.35	4.28	5.74
YLR141W	8.32	8.24	8.29	7.82	8.05	7.31	9.41	8.94	9.21	8.48	8.34	8.22	8.61	9.07	9.09	8.24	7.23	8.37	8.43	8.32	8.6	8.17	8.23	8.63
YLR142W	9.76	8.48	9.03	10.8	11.8	10.7	7.01	5.6	6.54	8.27	8.11	7.44	10.2	10.5	9.4	14.3	14.3	13.8	8.33	7.78	9.7	13.6	13	13.7
YLR143W	7.39	8.24	8.32	8.17	8.5	7.96	7.78	8.33	8.24	7.87	8.1	8.19	7.97	8.73	8.01	8.69	8.48	8.15	8.72	8.59	8.14	8.1	8.15	8.02
YLR144C	7.93	7.88	8.06	8.8	9.24	8.8	8.3	8.36	8.43	8.82	8.78	8.83	7.99	7.7	7.89	9.07	9.03	8.97	8.57	8.5	7.91	9.49	9.31	9.17
YLR145W	8.01	8.09	8.15	7.96	8.13	7.78	7.94	7.64	7.74	8.07	8.13	8.12	7.69	6.48	7.97	6.48	7.21	7.72	7.07	7.11	6.86	6.94	6.96	7.1
YLR146C	9.32	9.94	9.93	8.79	9.18	8.3	10.4	10.5	10.8	9.32	9.31	9.2	9.68	10.1	9.83	8.67	8.43	8.38	10.5	10.1	9.99	8.5	8.5	8.64
YLR147C	10.4	10.3	10.3	9.97	10.2	10.1	9.95	9.79	9.81	9.95	9.94	10	10.4	9.98	10.6	10.2	10.4	10.3	10.1	10.1	10.1	9.51	9.58	9.86
YLR148W	7.39	7.51	7.52	7.48	7.92	7.78	5.85	6.17	5.62	7.75	7.75	7.99	7.62	7.61	7.72	7.7	8.84	8.04	7.04	7.61	7.6	8.17	8.27	7.75
YLR149C	10.5	9.45	9.4	10.9	11.2	11.1	9.4	9.15	9	9.8	9.73	9.75	8.87	8.92	8.73	10.4	10.3	10.2	8.49	8.83	9.2	9.85	10	9.58
YLR150W	14.5	14.6	14.6	14.3	14.4	14.3	14.5	14.5	14.6	14.4	14.5	14.5	14.4	14.4	14.5	13.9	14.1	14.1	14.3	14.4	14.4	14	13.8	13.9
YLR151C	9.09	8.53	8.33	9.04	9.54	9.3	6.64	7.69	5.86	7.88	7.66	8.19	6.97	3.71	6.7	6.27	7.41	6.97	4.83	6.66	6.06	6.91	6.41	6.56
YLR152C	10.8	10.1	10.2	11	11	10.6	9.82	9.44	9.66	9.88	9.97	9.79	9.66	10.2	9.67	10.8	10.4	10.3	8.46	8.07	8.92	9.38	9.75	9.57
YLR153C	13.6	13.5	13.7	13.6	13.6	13.2	13.7	13.8	13.7	13.3	13.4	13.2	13.8	13.9	13.5	14.2	14	13.8	13.9	13.8	13.9	13.7	13.4	13.6
YLR154C	10.6	10.5	10.5	10.7	11.1	10.7	10.9	10.7	10.8	10.9	10.7	10.5	11	10.9	11.4	10.2	10.2	10.5	10.5	10.1	10.7	10	9.93	10.4
YLR154C-H	8.93	8.36	7.91	7.73	7.32	7.43	8.37	7.8	8.93	8.87	8.35	8.11	8.54	9.24	7.76	6.91	7.6	7.5	6.95	6.17	7.89	7.79	7.92	5.38
YLR155C	12.6	12.6	12.7	12.9	12.9	12.6	12.8	12.8	12.7	13.1	12.8	13	14.6	14.6	14.4	15	14.9	14.9	14.4	14.6	14.8	14.8	14.8	14.8
YLR156W	6.22	4.51	4.89	5.95	5.53	4.89	7.02	5.61	6.43	5.69	5.14	5.48	7.95	7.51	7.99	6.48	6.69	6.98	7.86	7.62	7.94	8.18	8.16	7.92
YLR162W	2.09	2.09	2.09	2.09	2.09	2.09	2.09	2.09	2.09	2.09	2.09	2.09	2.09	2.09	2.09	2.09	2.09	2.09	2.09	2.08	2.08	2.09	2.09	2.09
YLR162W-A	2.03	5.28	3.96	6.08	6.72	3.7	6.89	6.26	7.13	3.83	6.97	3.2	3.67	7.44	4.07	4	2.06	2.06	2.73	2.06	2.91	3.63	2.38	5.38
YLR163C	10.5	10.6	10.5	10.2	10.4	9.97	10.4	10.5	10.5	10.2	10.2	10.2	9.83	10.6	10.1	10.3	9.9	10.1	9.85	9.67	9.77	9.77	9.84	9.64
YLR164W	11	10	9.75	11.8	11.9	12.4	9.43	8.76	9.08	9.22	9.09	8.68	9.39	10.2	9.58	11.1	10.7	11	8.76	8.37	9.2	9.36	9.14	9.32
YLR165C	9.48	9.18	9.19	9.33	9.46	9.09	8.75	8.73	8.76	8.92	8.92	9.01	9.25	8.93	9.34	8.98	9.38	9.18	8.83	8.71	9.16	8.9	8.77	8.8
YLR166C	8.22	8.1	8.12	8.26	8.42	8.69	4.87	6.66	5.06	7.87	7.7	8.21	8.38	7.53	8.28	7.45	9.06	8.27	8.04	8.19	8.21	8.49	8.57	8.57
YLR167W	14.3	14.4	14.5	14.3	14.5	14.4	14.3	14.4	14.4	14.3	14.4	14.3	14.6	14.6	14.4	14.1	14.4	14.1	14.5	14.4	14.4	14.2	14.3	14.2
YLR168C	11	12	11.9	10.6	11.1	10.8	9.96	10.1	10.3	9.82	9.96	9.88	11	11.4	11.6	11.1	11.2	11.4	9.11	8.52	9.69	9.28	8.5	9.3
YLR170C	9.81	9.66	9.65	9.35	10	9.33	9.78	9.93	9.73	9.99	9.85	10.1	9.39	9.1	10	9.54	9.67	9.79	9.42	9.72	9.42	9.48	9.72	9.75
YLR172C	11.2	11.7	11.6	11.3	11.6	11.1	11.5	11.8	11.9	11.1	11.2	11	11.2	11.4	11.7	10.9	10.5	11.2	12.1	11.8	11.4	10.6	10.7	10.8
YLR173W	8.17	7.96	7.79	8.34	8.21	8.26	8.57	8.04	8.19	7.32	7.44	7.27	7.1	7.63	7.21	7.98	7.17	7.82	7.77	7.69	7.77	7.55	7.34	7.28
YLR174W	12.7	12.8	12.5	12.5	13.1	12.9	8.84	8.28	8.29	7.6	7.41	7.39	6.9	7.08	7.34	8.87	9.01	8.92	5.52	5.52	5.63	7.49	7.2	7.65
YLR175W	11.9	12.4	12.4	11.6	11.9	11.4	12.4	12.5	12.5	12.2	12.4	12.3	12.6	11.9	12.6	10.2	10.1	10.9	12.5	12.6	12	10.8	11	11.1
YLR176C	7.59	7.43	7.46	8.35	9.03	8.25	7.98	7.74	7.99	8.26	8.56	8.47	8.47	8.29	8.15	8.81	9.5	8.57	7.87	8.22	8.07	9	9.27	8.87
YLR177W	10.4	10	9.97	10.7	11	10.3	11.4	11.2	11.4	11.6	11.4	11.6	10.5	10.8	10.4	11.2	11.5	11.2	10.6	10.6	10.9	12.5	12.5	12.6
YLR178C	12.9	11.6	11.6	13.2	13.3	13.3	12.2	11.7	11.8	12.1	11.8	11.7	10.7	10.8	11.1	12.7	12.8	13.1	10.5	10.5	10.7	12.8	12.7	12.5
YLR179C	10.9	12	12.1	10.7	11	10.3	12.6	12.8	12.8	12.9	12.6	12.8	12.6	12.6	12.5	11.6	11.4	11.3	13.6	13.6	13.5	13	13.2	13.1
YLR180W	12.6	13.3	13.5	12.3	12.4	12	13.2	13.4	13.4	13.3	13.3	13.1	13.7	13.9	13.8	13.1	12.5	13.1	13.6	13.6	13.7	12.7	12.8	12.8
YLR181C	10	9.71	9.84	10.4	10.9	10.6	9.22	9.25	9.01	9.92	9.87	10.1	9.44	8.82	9.72	9.56	10.1	10.3	8.81	9.17	8.88	9.83	9.71	9.72
YLR182W	8.87	8.77	8.82	9.06	9.45	8.87	7.89	8.38	7.77	8.98	9.16	9.25	9.54	7.65	9.24	8.75	9.57	9.19	8.85	9.06	8.97	9.47	9.6	9.38
YLR183C	8.09	8.64	8.54	7.42	8.3	7.33	9.37	9.15	9.36	8.53	8.66	8.37	9.57	9.35	8.88	7.96	7.65	7.86	9.11	9.2	9.03	8.58	8.64	8.55
YLR185W	13.6	13.9	13.9	13.7	13.9	13.8	13.9	13.9	13.9	13.8	13.9	13.8	13.6	13.8	14.1	13.4	13.3	13.7	14.1	13.9	13.9	13.6	13.3	13.6
YLR186W	11	11.6	11.6	10.7	10.8	10.4	11.7	11.8	11.8	11.1	11.1	10.9	11.5	11.8	11.6	10.5	10.5	10.4	11.8	11.6	11.7	10.5	10.3	10.5
YLR187W	8.16	8.31	8.32	8.41	8.7	8.18	8.26	8.24	8.07	7.99	7.61	8.26	8.98	8.2	8.57	9.1	8.75	9.22	8.45	8.51	7.77	9.42	9.18	9.4
YLR188W	9.99	10.2	10.2	10.2	10.6	10.2	10.6	10.5	10.6	10.8	10.8	10.8	10.4	10.3	10.2	10.5	10.4	10.4	10.7	10.9	10.3	11.2	11.3	11.1
YLR189C	9.86	9.32	9.22	10.2	10.5	10.3	9.42	9.52	9.12	10.2	10.2	10.2	10.3	9.37	10	10.9	11	11	9.6	10.2	9.99	11	11.1	11
YLR190W	11	10.7	10.8	10.3	10.5	9.97	10.5	10.4	10.2	10.4	10.4	10.5	10.5	10.7	10.4	10.2	10.2	10.3	10.2	10.6	10.8	10.4	10.4	9.96
YLR191W	8.53	8.5	8.56	8.55	9.03	8.37	8.19	8.16	8.41	8.19	8.4	8.34	8.26	6.84	8.07	8.19	8.44	8.32	7.83	7.78	7.22	7.89	7.95	7.96
YLR192C	11.5	11.8	11.7	11.6	11.9	11.3	11.8	11.8	11.9	11.4	11.3	11.4	11.6	11.6	11.7	11.5	11.6	11.5	11.7	11.7	11.4	11.4	11.3	11.3
YLR193C	10.9	10.7	10.7	11.4	11.6	11.1	11	10.7	10.9	11.4	11.2	11.1	11	11.3	10.4	11.5	11.3	10.8	10.2	9.75	10.7	10.9	10.6	11.1
YLR194C	11.9	12.4	12	11.4	12.2	11.8	10.8	10.4	10.5	10.5	10	10.4	9.39	9.17	9.58	9.56	9.22	9.83	10.4	10	9.36	11.7	11.3	12
YLR195C	9.26	9.59	9.52	9.32	9.87	9.24	9.84	9.8	9.71	9.88	10.1	10.2	9.77	10.3	9.78	10.3	10.3	9.54	9.91	9.69	9.88	10	9.87	10.1
YLR196W	9.83	10.6	10.6	9.56	9.82	9.4	10.5	10.5	10.6	10.1	10.2	10.1	10.2	9.88	10.3	9.03	8.91	9.14	10.2	10.3	10.1	9.15	8.84	9.01
YLR197W	11	11.4	11.5	10	10.5	10.2	10.3	11.2	10.4	10.8	11.3	11.1	11.3	11.3	11.2	8.99	9.53	8.81	11	11.3	11.1	9.36	8.79	9.15
YLR199C	10.5	10.5	10.4	10.6	11	10.6	10.5	10.3	10.5	10.4	10.3	10.2	10.4	10.6	10.3	10.9	10.6	10.5	10.5	10.5	10.3	10.1	9.88	10.1
YLR200W	9.88	10	10.1	9.82	10.3	9.79	9.56	9.58	9.76	9.79	9.73	9.7	9.69	9.43	10.4	9.16	9.58	9.51	9.95	9.88	9.4	9.35	9.32	9.67
YLR201C	10.8	10.5	10.5	10.7	11.1	10.6	11.3	10.9	11.2	10.8	10.7	10.9	9.99	10.5	10.1	10.5	10.4	10.2	10.2	10.2	10.2	10.2	10.4	10.3
YLR203C	10.6	10.6	10.7	10.3	10.5	9.91	10.9	11.1	11	10.2	10.3	10.3	10.5	11.4	10.1	10.7	10.1	9.81	10.9	10.8	10.7	10	10.2	10.1
YLR204W	10.8	10.8	10.9	10.3	10.7	10.4	10.6	10.6	10.6	10.7	10.6	10.7	10.2	10.5	10.5	9.56	9.59	9.78	9.49	9.52	9.97	9.79	9.39	9.59
YLR205C	12.1	12.2	12.2	11.3	11.5	10.8	8.85	8.96	8.8	8.38	8.16	7.58	10.6	10.6	10.9	10	9.95	10.2	7.03	5.49	7.11	5.66	4.31	6.9
YLR206W	10.7	10.1	10.2	10.4	10.6	10.2	9.12	9.42	8.86	9.88	9.92	10.2	10.3	8.1	10.2	9.59	10.2	10.8	9.25	9.81	9.32	10.5	10.4	10.3
YLR207W	8.52	8.61	8.67	9.2	9.48	9.23	9.06	8.7	8.87	9	8.96	8.76	8.87	8.2	8.97	9.47	9.31	9.44	9.16	9.18	8.52	9.38	9.29	9.48
YLR208W	11.9	12	12	11.7	11.9	11.4	12.3	12.1	12.3	11.7	11.7	11.7	11.7	12.1	11.8	11.9	11.2	11.5	12.2	12.2	12	11.3	11.4	11.3
YLR209C	11	11	11.1	10.7	11.1	10.4	11.5	11.5	11.7	11.3	11.2	11.2	11.3	12	11.5	11.6	11.1	11.4	11.7	11.6	11.9	11.4	11.4	11.4
YLR210W	8.66	8.58	8.61	8.35	8.44	8.24	8.55	8.72	8.35	8.64	8.41	8.46	9.03	9	9.28	9	9.13	9.32	9.37	9.2	9.17	9.27	9.45	8.98
YLR211C	9.15	8.46	8.44	8.71	9.08	8.74	6.96	7.66	6.18	8	8.01	8.3	8.33	7.04	8.26	7.62	8.43	8.04	7.17	8.12	7.55	8.01	8.06	8.09
YLR212C	9.04	9.11	9.25	9.09	9.19	8.52	9.7	9.29	9.56	9.4	9.22	9.15	9.44	9.98	9.4	9.64	9.41	9.5	9.49	9.45	9.33	9.29	9.2	9.25
YLR213C	6.04	5.64	5.69	7.56	7.58	7.83	6.56	5.95	5.95	6.55	5.98	5.91	5.96	5.65	6.09	6.13	5.9	6.05	5.81	5.33	7.29	7.02	7.28	7.41
YLR214W	8.76	10.4	9.96	9.84	9.95	10.3	7.75	7.27	6.79	9.31	9.24	9.28	9.06	8.68	9.11	9.67	9.75	9.81	7.65	6.92	9.69	9.35	9.21	9.39
YLR215C	9.44	9.78	9.8	9.26	9.46	9.13	9.62	9.62	9.75	9.52	9.54	9.53	9.76	9.58	9.86	9.34	9.44	9.51	9.12	9.17	9.18	9.55	8.97	9.69
YLR216C	11.3	11.2	11.2	12.9	13	13.1	10.7	10.9	10.8	12.2	12.4	12.6	10.4	10.7	10.4	11.6	11.9	11.4	10.8	10.8	10.6	12.1	12	12.4
YLR218C	9.62	8.95	9.31	8.86	8.96	8.54	9.82	9.43	9.53	8.8	8.45	8.46	8.94	8.5	9.26	8.26	8.85	9.09	8.92	9.23	9.15	8.66	8.8	8.78
YLR219W	10.7	10.2	10.2	11.1	11.1	11.1	10.1	9.84	9.98	10.2	10.3	9.92	10.7	10.6	10.4	11.2	11.1	11	9.9	10.1	10.4	10.8	10.3	10.9
YLR220W	10.9	10.6	10.4	11.4	11.4	11.4	11	10.6	10.8	11.3	11.4	11.2	10.2	10	10.8	11.2	11.3	11.4	10.3	10.2	10.2	11.1	11.6	11.2
YLR221C	9.3	9.62	9.71	8.91	9.13	8.42	9.18	9.58	9.11	8.98	9.12	9.37	9.7	8.86	9.77	7.92	8.5	8.73	9.87	10.5	9.36	8.66	8.87	8.44
YLR222C	9.8	10.7	10.8	9.85	10.1	9.96	9.42	10.2	9.64	10.3	10.6	10.3	10.6	10	10.5	8.67	9.21	8.77	10.1	10.2	9.88	8.77	8.55	8.96
YLR223C	8.03	8.34	8.43	8.74	8.97	8.52	8.31	8.27	8.19	9.18	9.42	9.62	9.64	8.96	8.98	9.36	9.8	9.33	8.89	9.21	9.22	9.78	9.48	9.37
YLR224W	9.64	9.77	9.72	9.87	10.3	9.52	10.1	9.86	10	9.92	9.91	9.59	10.6	10.3	10	10.7	10.6	10.4	9.98	9.83	10	10.2	9.9	10.2
YLR225C	11.1	11.3	11.2	9.63	10.1	9.65	10.3	11	10.3	9.12	8.68	9.52	11.8	11.4	11.4	10.3	10.6	10.2	12.1	12.3	11.9	10.6	10.9	10.7
YLR226W	7.67	7.51	7.59	7.01	7.3	7.18	6.83	7.52	6.99	7.45	7.77	7.91	8.51	8.12	7.51	7.86	8.02	7.56	7.72	7.95	8.05	7.63	7.25	7.34
YLR227C	7.62	7.59	7.28	8.81	9.1	8.68	7.29	6.94	7.13	8.21	8.32	8.08	7.46	7.69	7.51	7.89	8.39	7.94	7.07	6.9	7.46	8.64	8.6	8.48
YLR228C	10.1	9.42	9.25	9.82	10.1	9.96	9.73	9.52	9.56	10.3	10.1	10.2	8.84	8.48	8.74	8.85	8.85	8.86	9.04	9.6	8.48	9.77	10.3	9.73
YLR229C	12.7	12.8	12.8	12.5	12.6	12.3	12.5	12.5	12.5	12.5	12.5	12.5	12.8	12.8	13	12.5	12.4	12.7	12.6	12.4	12.7	12.1	12.3	12.3
YLR231C	8.85	8.45	8.59	11.1	11.3	10.7	10.7	10.6	10.8	11.2	11.2	10.9	10.3	10.8	10.6	11.3	10.9	11.1	9.96	9.89	10.4	11.1	11	11.4
YLR233C	7.45	7.28	7.32	7.54	7.94	7.13	7.64	7.62	7.54	8.41	8.27	8.28	8.25	7.99	7.43	8.32	8.33	7.96	7.89	7.89	8	8.35	8	8.41
YLR234W	3.26	3.43	4.08	5.1	4.81	3.38	4.82	3.5	3.69	3.36	3.07	2.86	4.33	4.55	4.22	6.02	4.28	4.98	3.13	3.14	3.25	3.59	3.21	3.34
YLR237W	10.6	10.2	10.7	11.6	11.8	11.8	11.5	11.5	11.6	10.8	10.7	10.7	11.8	11.7	11.8	11.8	11.7	11.9	11.1	11.3	11.1	11.1	10.6	11.1
YLR238W	8.51	8.37	8.55	8.63	8.79	8.73	8.56	8.53	8.63	8.52	8.52	8.65	8.95	8.25	8.88	8.64	9.09	8.68	8.64	8.7	8.63	8.81	8.64	9.03
YLR239C	9.89	9.98	9.85	9.25	9.46	8.96	10.2	9.99	10.1	9.6	9.48	9.57	9.68	9.79	9.66	8.94	8.87	8.9	9.43	9.34	9.35	8.55	8.27	8.45
YLR240W	9.96	9.75	9.69	10.3	10.6	10.1	9.73	9.85	9.92	9.97	9.91	10	9.68	10.2	9.61	10.5	10.6	10.1	9.75	9.88	10	10.3	10.3	10.3
YLR241W	10.9	10.7	10.6	11.1	11.2	11	11	10.9	10.9	10.7	10.6	10.6	10.7	10.9	10.8	11.2	10.7	11	10.9	11.1	10.9	11	11.1	10.9
YLR242C	8.32	8.52	8.32	8.33	8.46	8.33	8.85	8.7	8.68	8.33	8.48	8.33	8.32	8.62	8.29	8.21	7.99	7.72	8.43	8.32	8.27	8.04	8.08	7.61
YLR243W	9.95	10.2	10.2	10.1	10.2	9.73	10.1	10.2	10.2	9.89	10	9.79	9.76	9.78	9.92	8.84	8.8	8.96	9.9	9.86	9.59	8.78	8.64	8.76
YLR244C	10.9	11.1	11.3	11.6	11.9	11.4	12.3	12.5	12.6	12.1	12.3	12.1	12.6	12.9	12.4	12.7	12.7	12.2	13	12.8	13.1	12.9	12.8	12.9
YLR245C	7.48	7.23	7.07	7.48	7.83	7.17	8.27	8.2	8.27	7.96	7.94	7.8	8.27	9.38	8.46	9.72	9.15	8.94	8.83	8.8	9.23	9.54	9.31	9.49
YLR246W	10.4	10.3	10.3	9.94	10	9.72	11	10.8	10.8	9.86	9.98	9.8	10.7	10.7	11.3	10.7	10.5	11	10.9	10.9	11.3	11.1	11.1	11.1
YLR247C	9.58	9.36	9.36	10.5	10.7	10.5	7.45	8.63	7.09	10	9.82	10.3	9.27	8.67	9.33	10.7	11.2	11.1	8.69	9.05	8.95	10.5	10.7	10.5
YLR248W	11.6	11.2	11.2	11.4	11.5	11.3	11.1	11.3	10.9	11.3	10.9	11	11.8	11.9	11.7	12.1	11.9	12.1	11.3	11.2	11.8	11.7	11.8	11.9
YLR249W	14	14	14.2	13.9	14	13.7	14	14.2	14.2	14.1	14.1	14.2	14.4	14.2	14.4	14.1	14.1	14.1	14.3	14.3	14.2	14.1	14.3	14.2
YLR250W	11.4	11.3	11.2	11.3	11.6	11.3	10.9	11	10.9	10.8	10.9	11	10.5	10.7	10.6	10.7	10.6	10.4	10.7	10.7	10.6	10.3	10.5	10.2
YLR251W	10.4	9.2	8.98	10.7	11.1	11	9.24	8.82	9.3	9.17	9.24	8.95	5.63	8.9	8.1	10.6	10.2	10.3	7.77	7.35	8.52	9.6	9.53	9.58
YLR253W	9.7	9.76	9.81	9.8	10.1	9.47	10.1	9.93	10.1	9.92	9.99	9.94	10.2	10.2	10.1	9.99	9.49	10	9.99	9.98	10.1	9.87	9.71	9.87
YLR254C	9.32	8.82	8.66	9.52	9.52	9.55	8.65	8.37	8.59	9.43	9.39	9.28	7.8	7.77	8.4	8.69	9.1	9.34	7.82	7.61	8.19	9.65	9.51	9.56
YLR256W	11.4	11.2	11.1	11.4	11.5	11.5	11.1	11.2	10.9	11.9	11.9	12.1	10.6	10.5	10.5	11.2	11.3	11.2	11	11.4	11.1	12.9	12.9	12.7
YLR257W	11.1	10.7	10.5	10.6	11	10.8	10.6	10.5	10.4	10.2	10.3	10.3	10.7	10.3	10.8	12.8	12.8	12.9	10.7	10.9	10.9	12.8	12.9	12.4
YLR258W	10.3	9.4	9.37	10.7	10.7	10.6	10.4	9.89	10.2	9.9	9.36	9.75	9.04	9.04	9.07	10.6	10	10.7	9.47	9.33	9.2	10.9	10.9	10.7
YLR259C	13.5	13.5	13.4	14	14.1	14	13.4	13.4	13.5	14.1	14.1	14.1	12.9	12.8	12.9	13.5	13.6	13.6	13.1	13.1	12.9	13.8	13.7	13.8
YLR260W	8.46	8.74	8.59	8.8	9.06	8.56	8.72	8.57	8.71	8.22	8.01	8.24	8.86	8.85	8.76	9.02	8.85	8.81	9.03	9.3	8.75	9.1	9.01	9.29
YLR262C	10.9	10.7	10.8	10.2	9.99	10.3	9.23	9.93	9.32	10	9.84	10.3	10.1	9.36	10.7	8.91	9.86	9.92	9.77	10.2	10	8.94	9.18	9.08
YLR262C-A	11.4	11.6	11.7	11.1	11.8	11.4	11.7	11.7	12	11.4	11.6	11.5	11.7	11.9	11.7	11.3	11.5	10.5	11.5	11.3	11.6	11.1	10.9	11.1
YLR263W	7.32	7.1	6.97	7.4	7.65	7.26	6	6.05	6.03	7.51	7.23	7.62	9.12	8.72	8.62	7.6	8.08	7.7	8.68	8.97	9.5	8.53	8.87	7.99
YLR264W	11.4	12	12	11.9	12.5	12	12.3	12.6	12.5	12.7	12.8	12.8	12.8	12.7	12.7	12.3	12.1	12.2	12.9	13	12.9	12.4	12.6	12.3
YLR264C-A	10.4	10.7	10.7	11	11.4	11.3	10.5	11	11.3	11.2	11.5	11.5	11.6	11.7	10.9	10.6	11.2	10.4	10.8	10.1	10.7	10.2	10.1	9.49
YLR265C	6.82	6.88	6.78	7.36	7.78	7.61	5.49	5.99	5.42	6.48	6.65	6.65	6.64	6.61	6.6	6.85	7.3	6.64	6.58	6.3	6.17	6.71	6.97	6.42
YLR266C	7.12	7.22	7.2	7.12	7.83	7.12	7.11	6.99	7.4	7.12	7.32	7.12	6.72	7.11	6.71	6.97	7.57	6.54	7.11	6.39	7.1	7.24	7.11	7.12
YLR267W	6.73	6.45	6.04	7.33	8.56	7.95	4.51	3.4	3.43	6.59	5.35	6.17	2.73	2.35	2.73	3.14	3.38	3	2.37	2.73	2.36	2.42	2.5	2.73
YLR268W	10.4	10.4	10.5	10.5	10.5	10.2	10.6	10.5	10.7	10.3	10.3	10.3	10.6	10.9	10.4	10.6	10.5	10.5	11.1	11.1	11	10.6	10.5	10.5
YLR270W	11.8	11.1	11	11.6	11.7	11.5	11.5	11.2	11.3	11.3	11.1	11.3	11	11.3	11	12	12	11.7	10.8	10.8	11.3	11.6	11.7	11.4
YLR271W	7.71	6.73	6.63	7.58	7.72	7.98	5.25	5.68	5.2	6.54	6.49	6.66	6.19	5.46	6.42	5.8	7.27	6.88	5.36	5.56	5.23	6.47	5.88	6.45
YLR272C	9.78	9.95	10	9.92	10.2	9.78	9.39	9.62	9.33	9.8	10	10.1	10.3	9.61	10.2	9.98	10.4	10.2	9.57	9.92	9.6	10.3	10.3	10.1
YLR273C	7.75	7.74	7.73	9.07	9.41	9.3	7.04	7.25	6.83	8.09	7.99	7.85	7.34	7.36	7.29	7.85	8.08	8.02	7.11	7.27	7.19	8.11	7.75	7.74
YLR274W	9.35	9.42	9.63	10.2	10.3	9.99	8.7	9.43	8.75	10.1	10.1	9.93	9.19	9.73	9.48	10	10.3	10.1	9.3	9.43	9.57	9.93	9.98	9.43
YLR275W	8.9	9.07	8.97	8.5	9.33	8.65	8.87	8.88	9.31	8.72	8.82	8.82	9.05	9.11	9.23	8.79	9.02	8.84	8.88	8.85	8.84	8.74	8.46	8.59
YLR276C	10.5	10.9	11	10.2	10.4	10.2	10	10.6	10.1	10.4	10.5	10.3	11	10.4	11	9.67	9.79	10	10.7	10.9	10.4	9.58	9.72	9.41
YLR277C	8.42	8.6	8.7	8.75	9.07	8.6	8.46	8.51	8.43	8.71	8.98	8.78	8.92	8.78	8.86	8.93	8.85	8.85	8.43	8.76	8.35	8.46	8.72	8.27
YLR278C	6.95	6.61	6.8	8.29	8.45	8.04	7.43	7.43	6.91	8.7	8.75	8.76	7.91	6.32	7.63	7.67	7.82	8.6	7.47	7.77	7.35	8.15	8.4	8.38
YLR281C	7.97	7.99	7.93	8.12	8.16	8.07	8.75	8.29	8.75	7.85	7.46	7.19	8.11	8.75	7.95	8.57	8.23	8.75	7.73	7.23	7.72	8.38	7.88	8.6
YLR283W	9.18	9.2	9.19	9.19	9.59	8.99	9.28	8.99	9.2	9.17	9.36	9.44	8.55	8.93	8.65	9.42	9.51	9.15	8.54	8.61	8.71	9.61	9.31	9.37
YLR284C	11	10.6	10.6	11.6	11.4	11.7	8.78	8.06	8.43	9	8.72	8.69	7.46	7.6	7.62	8.96	8.91	8.93	7.17	7.2	7.28	7.82	8.07	8.02
YLR285W	8.52	9.14	9.21	8.94	9.27	9	9.29	9.55	9.61	9.24	9.42	9.39	9.78	10.1	10	9.47	9.03	9.24	9.59	9.58	9.48	9.33	9.37	9.43
YLR285C-A	7.01	7.56	7.71	8.16	8.33	7.8	8.1	8.17	8.75	8.1	8.61	8.56	9.36	9.48	8.3	8.4	8.46	8.15	8.16	7.99	8.16	8.59	8.5	9.37
YLR286C	12	11.6	11.9	12.1	12.4	11.3	12.2	12	11.9	12.8	12.7	12.8	12.4	12.5	12.3	12.3	12	12.2	12.5	12.5	12.7	14	14.2	13.9
YLR287C	7	7.72	7.6	7.52	8.22	7.56	6.73	7.19	6.89	7.39	7.57	7.47	7.52	7.18	7.09	7.25	7.54	6.98	7.42	7.3	6.9	6.85	6.58	6.6
YLR287C-A	13.6	13.8	13.8	13.7	14	13.9	13.5	13.6	13.8	13.8	14	13.8	14	14	14.2	13.7	14	13.7	13.8	13.7	13.7	13.7	13.9	13.9
YLR288C	8.86	8.67	8.62	9.62	10.1	9.71	8.85	8.71	8.78	9.25	9.31	9.29	8.07	8.47	8.58	9.09	9.04	9.12	7.96	8.1	8.38	9.05	8.73	8.66
YLR289W	9.29	9.16	9.22	9.2	9.62	9.04	9.33	9.44	9.28	9.74	9.79	10	8.7	8.74	9.07	8.78	8.81	8.85	8.46	8.85	8.47	9.05	8.91	8.81
YLR290C	10.3	9.9	9.68	10.1	10.6	10.2	10.3	9.85	10.1	9.65	9.6	9.49	9.92	10.6	10.1	10.3	10.1	9.92	9.9	9.89	10.3	10.4	10.1	10.1
YLR291C	9.95	10.2	10.2	10.4	10.7	10.3	10.4	10.6	10.6	10.5	10.6	10.5	10.7	11.5	10.3	11.1	10.6	10.2	11.1	10.8	11.1	10.6	10.5	10.6
YLR292C	9.53	9.62	9.61	9.01	9.34	9.13	9.57	9.57	9.9	8.99	9.19	9.27	9.73	9.58	9.92	9.36	9.5	9.36	9.91	10.3	9.9	9.72	9.66	9.99
YLR293C	12.7	13	13	12.8	13.1	12.7	13.2	13.3	13.3	13.2	13.3	13.3	13.2	13.2	13.1	12.8	12.7	12.8	13.4	13.3	13.3	13	13	13.1
YLR295C	12.9	12.9	12.9	12.8	13.2	12.9	12.5	12.4	12.4	13.1	13.3	13.2	12	12.1	12.1	12.3	12.7	12.4	10.6	10.7	11.3	11.4	11	11.1
YLR297W	10.2	9.53	9.13	11.4	11.4	11.6	9.43	8.71	9.21	10.1	9.65	9.98	8.53	8.82	8.81	11.5	11.4	11.2	10.3	10.6	9.78	11.6	11.6	11.4
YLR298C	9.71	9.36	9.4	9.1	9.25	8.87	9.11	9.07	8.94	9.05	8.71	9.05	9.9	9.17	9.99	8.99	9.49	9.53	9.65	9.8	9.9	9.92	9.81	9.75
YLR299W	11.7	11.4	11.5	11.2	11.4	11.3	11.2	11.1	11.1	10	9.8	9.76	12.6	12.3	12.4	13.2	13.3	13.3	11.5	11.7	11.8	12.7	12.3	12.5
YLR300W	13.4	13.4	13.4	13.1	13.4	13.2	13.7	13.6	13.7	13.4	13.3	13.5	13.8	13.5	13.7	13.4	13.4	13.5	13.8	13.9	13.8	13.8	13.8	13.5
YLR301W	10.5	11	11.1	10.9	11.1	10.8	11.7	11.8	11.8	11.3	11.2	11.4	11.5	11.9	11.3	11.9	11.8	11.6	12.4	12.4	12.3	12	11.9	11.7
YLR303W	13.9	13.9	13.9	13.9	14	13.9	13.8	13.8	13.9	13.9	14	14	13.8	13.8	13.7	13.9	14	13.9	13.9	14	13.9	14	14.2	14
YLR304C	13.4	13.4	13.4	13.6	14	13.8	13.3	13.3	13.2	13.5	13.4	13.5	13.8	13.7	13.8	13.9	13.7	13.7	13.4	13.5	13.2	13.2	13.6	13.4
YLR305C	9.48	9.57	9.64	10.3	10.3	9.95	9.92	10	9.72	10.2	10.2	10.2	10.1	10.4	9.88	10.7	10.6	10.7	10.1	10.2	10.2	10.8	10.7	10.7
YLR306W	8.42	8.45	8.3	8.58	8.7	8.3	9.44	9.04	9.39	8.69	8.56	8.66	8.22	7.89	8.58	8.47	8.55	8.83	8.24	8.24	8.28	8.59	8.63	8.58
YLR307W	8.4	8.12	8.17	8.73	9.49	7.99	9.73	9.4	9.38	9.27	9.04	9.09	8.84	8.86	9	6.15	5.86	6.2	8.66	8.57	9.09	8.02	8.56	8.55
YLR307C-A	12.7	12.2	12.5	11.7	12.2	12.2	8.55	7.9	7.95	7.68	7.83	7.28	6.82	6.37	7.33	6.16	6.74	6.17	6.86	6.24	6.73	6.93	6.2	7.64
YLR308W	2.1	2.1	2.1	5.07	7.06	2.11	2.1	2.1	2.1	3.73	3.17	2.1	2.1	2.1	2.1	2.1	2.1	2.1	2.14	2.1	2.09	2.1	2.1	2.1
YLR309C	9.74	9.48	9.52	10	9.75	9.84	7.62	8.14	7.46	9.61	9.28	9.91	10.1	8.8	9.56	9.32	10.7	10.2	9.19	9.64	9.3	10.1	10	10.1
YLR310C	9.86	9.53	9.61	10.2	10.1	9.93	9.49	9.71	9.2	10.1	10	10.1	9.92	10.1	9.71	10.8	10.6	10.6	10.1	10.1	9.87	10.5	10.8	10.3
YLR312C	10.5	9.94	9.77	11.1	11.2	11.3	8.79	8.33	8.53	8.28	8.6	8.12	8.29	8.44	8.48	10.7	10.9	10.3	4.42	3.86	6.77	9.31	8.7	9.01
YLR312W-A	10.5	10.7	10.7	10	10.6	9.87	10.7	10.8	10.9	10.8	10.9	10.9	10.4	11	10.1	9.76	9.67	9.14	9.99	9.67	10.2	9.5	9.33	9.56
YLR313C	7.3	7.6	7.55	7.77	8.39	7.95	7.66	7.77	7.93	7.95	8.34	8	8.19	8.28	7.69	8.11	7.89	7.28	7.6	7.63	7.87	8.2	8.01	8.29
YLR314C	9.97	9.95	9.99	9.79	10.5	9.55	9.51	9.77	9.72	10.1	10.2	10.3	10.4	10.4	9.95	9.75	10.5	9.16	9.82	9.93	10	9.9	9.89	9.93
YLR315W	6.86	6.44	6.45	7.18	7.38	6.89	7.7	6.96	7.5	7.49	7.44	7.14	6.09	6.78	6.39	7.89	6.61	7.55	5.76	6.61	6.45	7.14	6.93	6.43
YLR316C	8.08	8.64	8.5	7.95	8.38	7.83	8.86	8.65	8.92	8.21	8.02	8.05	7.94	7.4	8.34	7.49	7.03	7.77	8.71	8.54	7.91	7.13	7.3	7.07
YLR318W	7.04	6.82	6.9	8.09	8.75	8.21	5.3	5.44	5.31	7.86	7.85	7.68	8.12	7.93	7.76	8.71	9.3	8.23	5.36	5.76	6.7	7.75	7.61	7.75
YLR319C	8.22	8.19	8.25	8.41	8.89	8.3	7.76	7.91	7.64	8.23	8.31	8.42	8.49	7.83	8.63	8.66	8.77	9.04	8.33	8.49	8.19	8.47	8.87	8.78
YLR320W	6.96	6.8	7.09	7.87	7.88	7.42	6.31	6.41	6.18	7.64	7.55	7.52	7.51	7.33	7.05	7.87	8.27	7.73	6.9	7.16	7.61	8.24	8.32	8.11
YLR321C	9.52	9.28	9.22	9.23	9.23	9.19	8.4	8.87	8.3	9.28	9.2	9.26	9.98	9.26	9.59	9.23	9.67	9.4	8.75	9.08	9.25	9.4	8.92	9.4
YLR323C	7.58	7.8	7.69	8	8.34	7.84	7.54	7.06	7.34	7.65	7.43	7.69	6.98	7.28	7.41	8.11	8.42	8.31	7.24	6.91	7.2	8.14	7.9	7.61
YLR324W	10.2	9.87	9.87	10.1	10.5	10.1	9.86	9.65	9.7	9.68	9.61	9.69	9.64	9.19	9.66	9.9	10.1	9.95	8.77	8.93	9.02	9.18	9.29	9.48
YLR325C	13.4	13.7	13.6	13.6	13.8	13.4	13.6	13.6	13.8	13.7	13.8	13.6	13.6	13.8	13.9	13.2	13.4	13.1	13.8	13.7	13.8	13.4	13.3	13.2
YLR326W	8.37	8.16	7.94	9.2	9.25	9.1	8.77	8.18	8.48	9.13	8.87	8.85	8.11	8.4	8.63	9.17	9.26	9.54	8.23	7.84	8.24	8.39	7.95	8.34
YLR327C	14.2	14.1	14	14.5	14.6	14.6	13.6	13.2	13.4	14.5	14.4	14.3	9.29	9.08	9.87	12.1	12.5	12.3	8.47	8.43	8.92	12.9	12.7	13
YLR328W	9.43	9.55	9.51	9.87	10.3	9.61	9.61	9.37	9.53	9.16	9.26	9.01	8.5	9.08	8.43	9.21	8.69	8.49	9.26	9.01	8.87	8.85	8.75	9.02
YLR329W	4.52	4.31	4.22	3.88	3.83	3.03	2.72	2.57	2.58	2.57	2.17	2.34	3.89	3.16	3.89	2.44	2.9	2.59	2.57	2.72	2.2	2.44	2.72	2.57
YLR330W	11.2	10.8	10.9	10.8	10.8	10.7	10.3	10.6	10.2	10.6	10.5	10.8	10.9	9.98	10.8	10.2	10.5	10.8	10.3	10.7	10.5	10.7	10.4	10.6
YLR332W	10.4	10.7	10.7	10.7	10.9	10.3	10.4	10.3	10.3	11.3	11.3	11.3	9.35	9.34	9.54	8.98	9.14	9.25	9.78	10.1	9.96	10.4	10.3	10.1
YLR333C	11.6	12.1	12.2	12	12.4	12.2	12.1	12.4	12.6	12.3	12.5	12.4	12.6	12.5	12.7	12.2	12.4	12.4	13	12.8	12.6	12.4	12.6	12.5
YLR335W	10.7	10.7	10.7	10.8	11.1	10.8	10.7	10.6	10.6	10.9	10.9	11	11.6	11.3	11.2	11.1	11.7	11.3	11	11.1	11.1	11.2	11.3	11.3
YLR336C	7.89	8.55	8.63	8.34	9.04	8.75	6.38	8.06	7.15	8.32	8.56	8.68	8.57	7.95	8.58	8.39	9.1	8.38	8.23	8.56	7.86	8.22	8.64	8.2
YLR337C	9.92	9.75	9.86	10.1	10.3	9.97	9.64	9.41	9.52	9.52	9.54	9.17	9.91	9.3	9.87	10.2	9.92	10.6	9.76	9.71	9.54	10.6	10.3	10.7
YLR340W	14.1	14.3	14.3	14.2	14.3	14.2	14.3	14.4	14.3	14.2	14.3	14.3	14.4	14.5	14.3	14.2	14.1	14.1	14.5	14.4	14.3	14.1	14.2	14.1
YLR341W	2.12	2.12	2.12	2.13	2.13	2.13	2.12	2.12	2.12	2.12	2.13	2.13	2.12	2.12	2.13	2.12	2.12	2.12	2.12	2.12	2.12	2.12	2.12	2.12
YLR342W	13	13.3	13.4	13.1	13.4	13	13.8	13.8	13.6	13.6	13.5	13.6	13.8	13.6	13.8	13.9	13.5	13.6	13.8	13.9	13.7	13.9	13.8	13.8
YLR342W-A	5.27	5.66	6.03	6.17	6.96	5.95	6.77	7	7.22	6.36	6.25	6.27	7.47	8	7.08	7.94	8.45	7.08	7.45	7.45	7.06	7.74	8.07	7.75
YLR343W	6.01	5.83	5.85	8.54	9.48	8.17	7.87	7.57	7.82	8.24	7.77	7.9	7.25	7.85	7.42	8.5	8.34	8.6	7.73	7.97	7.45	8.97	8.87	9.04
YLR344W	13.4	13.7	13.8	13.6	13.8	13.6	13.7	13.8	13.9	13.6	13.7	13.6	13.9	13.9	13.9	13.7	13.7	13.7	14	13.8	14	13.7	13.6	13.7
YLR345W	11.3	10.6	10.6	11.7	12	11.9	9.72	10	9.56	10.5	10.6	10.6	9.7	9.68	9.98	10.7	11.2	10.8	9.35	9.6	9.63	10.3	10.4	10.1
YLR346C	7.45	6.66	5.6	9.48	8.91	10.1	6.92	6	6.67	7.16	6.63	7.03	6	7.5	6.88	10.1	9.85	9.52	5.94	5.62	6.64	8.83	8.57	8.63
YLR347C	8.42	8.65	8.75	9.49	9.41	9.44	9.28	9.39	9.57	9.5	9.34	9.29	9.53	10.2	9.26	10.8	9.91	9.9	10.4	10.4	10.2	10.6	10.6	10.6
YLR348C	12.8	12.2	12.8	12.2	12.9	11.9	12.2	12.4	12.3	11	11.3	10.8	11.6	11.1	11.9	10.3	10.1	10.8	12.1	11.8	11.3	10.8	10.8	11
YLR350W	11.5	11.4	11.4	11.4	11.5	11.3	11.5	11.4	11.4	11.3	11.3	11.2	11	11.2	11.3	11.4	11	11.4	11.8	11.4	11.5	11.8	12	11.9
YLR351C	11.1	11.2	11.2	11.2	11.3	11	11.6	11.4	11.5	11.4	11.3	11.3	11.5	11.7	11.7	12.4	12.3	12.5	12.1	11.7	12.1	12.4	12.7	12.4
YLR352W	9.9	9.73	9.72	9.97	10.1	9.96	9.54	9.58	9.55	9.29	9.15	9.2	9.31	9.59	9.21	9.86	9.69	9.96	9.45	9.49	9.72	10	10	9.56
YLR353W	9.79	9.55	9.85	10.3	10.8	10.2	10.1	10.1	9.93	10.2	10.3	10.2	9.93	9.63	9.98	10.2	10.1	10.5	10.1	9.99	10.1	10.5	10.2	10.6
YLR354C	13.8	13.8	13.8	13.6	13.7	13.5	13.6	13.6	13.7	13.1	13.1	13	13.6	13.9	13.4	13.6	13.6	13.3	13.4	13.3	13.4	12.8	12.8	12.7
YLR355C	14	14.3	14.2	13.9	14	13.7	14.2	14.2	14.2	14.3	14.2	14.3	14.1	14.1	13.8	14	13.7	13.5	14	14.1	14.1	13.9	13.8	13.8
YLR356W	11.6	11.2	11.2	11.4	11.6	11.5	11.2	11	11.1	10.1	10	9.81	10.5	10.5	10.9	10.9	10.4	11.1	10.3	10.1	10.1	9.69	9.72	9.9
YLR357W	8.73	8.72	8.88	9.07	9.23	9.06	9.05	8.94	8.97	9.55	9.56	9.58	9.2	8.91	9.79	8.93	9.04	9.6	9.03	9.15	8.95	9.12	9.28	9.38
YLR359W	12.8	12.9	12.9	12.4	12.7	12.2	12.9	13.1	13	13.1	13.2	13.1	12.7	12.5	12.7	12.2	12.2	12	12.8	12.9	12.7	12.4	12.6	12.1
YLR360W	7.77	7.82	7.58	8.64	8.83	8.51	7.35	7.49	6.8	8.7	8.57	8.6	7.43	7.81	7.38	8.72	9.12	8.48	7.04	7.51	7.7	8.81	8.46	8.4
YLR361C	9.05	9.03	9.03	9.77	10.1	9.85	9.09	8.85	9	9.01	9.22	9.29	8.69	8.72	8.74	9.74	9.41	9.51	8.78	8.68	8.55	9.02	9.01	8.64
YLR361C-A	10.4	10.2	10.2	9.99	10.2	10.2	10.1	9.8	9.92	9.82	9.64	9.87	9.85	9.94	10.3	10.1	10.2	10.3	9.71	9.62	9.74	9.55	9.56	9.66
YLR362W	9.1	8.8	8.82	9.28	9.76	9.13	8.56	8.57	8.33	8.4	8.48	8.66	9.27	9.59	9.26	10.2	10.2	9.86	9.14	9.14	8.99	9.27	9.76	9.5
YLR363C	8.36	8.43	8.18	7.62	8.33	7.61	8.42	8.16	8.42	7.12	7.15	7	8.65	9.82	8.47	9.14	8.84	7.69	8.59	8.32	8.77	7.36	7	7.45
YLR363W-A	9.12	9.88	9.98	8.98	9.41	8.92	9.98	10	10.2	9.02	9.35	9.01	10.5	11.2	10.2	9.22	9.33	8.36	10.3	10.5	10.5	8.75	8.56	8.93
YLR364W	10	10.8	10.8	9.72	10.2	10.1	10.4	10.8	11.1	10.2	10.5	9.97	11.5	11.9	11.9	10.9	11	10.6	11.2	11.1	11.1	9.27	9.28	9.64
YLR367W	12.6	13	12.9	12.3	12.5	12.6	12.7	13	13	12	11.9	12	13.1	13.2	13.2	12.3	12.4	12.1	12.8	12.8	12.8	12.3	12.1	12.4
YLR368W	7.79	7.99	8.02	8.34	8.87	8.51	8.14	8.04	8.23	8.75	8.76	8.71	8.11	7.53	7.9	8.35	8.55	8.52	7.9	8.14	7.48	9.15	9.15	8.98
YLR369W	9.31	9.37	9.48	9.4	9.59	9.22	8.4	8.9	8.44	9.12	9.12	9.4	9.17	8.84	9.25	9.18	9.52	9.39	8.62	8.83	8.71	9.35	9.17	8.98
YLR370C	11.8	11.7	11.6	11.9	12	11.7	11.7	11.4	11.6	11.5	11.5	11.5	11.1	11.4	11	11.7	11.7	11.7	11.3	11.2	11.5	11.5	11.5	11.3
YLR371W	9.85	9.33	9.41	10.2	10.5	10.3	9.15	9.25	8.93	9.99	10.1	9.92	9.74	9.8	9.8	10.6	11	10.8	9.54	9.92	10.1	11	11.2	10.6
YLR372W	12.1	12.6	12.5	11.5	11.9	11.5	12.8	12.9	12.9	12.3	12.6	12.4	12.7	12.7	12.8	10.9	10.8	11.2	13	13.1	12.6	12.1	12.4	12.2
YLR373C	10.1	9.71	9.87	9.72	9.83	9.65	9.09	9.51	8.84	9.96	9.68	9.75	10.2	10.1	10.1	9.87	10.1	10.2	9.82	10.2	9.94	10	10.2	9.92
YLR375W	10.2	10.3	10.3	10.9	11	10.7	10.6	10.4	10.6	10.9	11	10.9	10.2	10.4	10.5	10.8	10.7	10.8	10.4	10.5	10.4	11.1	11.1	11.3
YLR376C	9.3	9.21	9.04	8.7	8.76	8.57	9.08	9.2	8.81	8.1	8.07	7.97	8.23	7.74	8.76	7.61	7.77	8.27	9.02	9.07	8.51	7.62	7.45	7.67
YLR377C	12.3	12.7	12.6	10.1	9.97	9.9	10.5	10.1	10.2	6.63	6.42	5.93	5.56	6.62	5.57	5.33	4.73	4.45	5.43	4.34	5.93	3.61	2.83	4.23
YLR378C	12.3	12.4	12.2	12.2	12.3	12	12.6	12.6	12.6	12.1	12.2	12.1	12.5	12.4	12.2	11.9	11.6	11.5	12.7	12.6	12.7	12.3	12.1	12.6
YLR380W	10.3	10.5	10.6	10.6	10.9	10.4	11.5	11.4	11.4	10.8	10.7	10.8	10.3	10.7	10.4	10.7	10.2	10.7	11.8	12	11.5	11.6	11.7	11.4
YLR381W	7.94	7.97	7.96	8.4	8.88	8.31	8.39	7.85	8.33	8.33	8.52	8.36	8.15	8.88	8.17	8.86	8.77	8.37	8.22	7.93	8.6	8.63	8.77	8.6
YLR382C	9.25	9.08	9.34	9.11	9.41	8.83	9.38	9.48	9.3	9.5	9.4	9.58	10.1	9.92	9.31	9.38	9.39	8.96	9.38	9.41	9.64	9.32	9.22	9.49
YLR383W	9.54	9.46	9.46	9.49	9.82	9.42	8.83	9.09	8.72	9.12	9.43	9.5	9.97	9.05	9.67	8.98	9.92	9.64	9.19	9.53	9.27	9.54	9.63	9.54
YLR384C	10.2	10.3	10.5	10.4	10.7	10.5	10.3	10.6	10.3	10.9	10.9	11	10.6	10.1	10.6	10.4	10.6	10.6	10.4	10.5	10.1	10.7	10.6	10.5
YLR385C	2.14	2.14	2.14	2.14	2.15	2.15	2.14	2.14	2.14	2.14	2.15	2.14	2.13	2.14	2.14	2.14	2.14	2.14	2.13	2.14	2.14	2.14	2.14	2.14
YLR386W	8.29	8.25	8.24	8.38	8.64	8.51	8.37	8.25	8.48	8.59	8.39	8.44	7.78	8.52	8.25	9.23	9.23	8.82	7.65	8.03	8.36	8.67	8.37	8.45
YLR387C	10.8	10.7	10.8	10.7	10.7	10.6	9.8	10.2	9.55	10.2	10	10.2	10.7	10.2	10.8	10.4	10.8	10.7	10.9	11.1	10.3	10.1	10.4	10.1
YLR388W	13.1	13.3	13.4	13.2	13.3	13.1	13.5	13.6	13.7	13.4	13.4	13.4	13.9	13.8	13.8	13.1	13.2	13.2	14	13.8	13.9	13.1	13.3	13.2
YLR389C	9.86	9.85	10	9.36	9.27	9.33	9.76	10	9.75	9.2	8.99	9.03	10.2	9.96	10.1	10	9.91	9.79	9.92	10.3	10.1	9.66	9.96	9.67
YLR390W	10.7	10.8	10.9	9.75	10.2	9.8	11.4	11.3	11.5	10.8	10.9	10.9	10.4	9.92	11	8.96	8.77	9.68	10.7	10.4	10.2	9.66	9.76	9.7
YLR390W-A	13.5	13.6	13.6	13.3	13.5	13.3	13.6	13.7	13.7	13.4	13.5	13.5	13.5	12.7	13.5	12.3	11.6	12.9	13.6	13.7	13.2	13.2	13.3	13.4
YLR392C	9.17	8.87	8.9	9.14	9.26	9.09	7.71	8.31	7.5	8.69	8.72	8.6	8.54	7.95	8.3	8.38	8.93	8.59	7.08	7.4	7.75	8.6	8.43	8.8
YLR393W	3.42	4.21	3.64	3.43	4.12	3.31	4.23	4.26	4.02	4.04	4.28	3.71	2.11	2.23	2.11	2.73	2.42	2.39	2.11	2.24	2.11	2.1	2.11	2.09
YLR394W	9.04	9.1	9	9.38	9.47	9.19	9.21	8.82	9.03	9.43	9.47	9.35	8.1	7.87	7.85	8.15	8.12	8.23	7.88	7.91	8	8.11	7.92	7.91
YLR395C	12.9	12.9	12.9	12.9	13.2	13	12.4	12.5	12.5	12.8	13	12.6	13	13	13.2	13.1	13.2	12.9	11.1	10.8	11.9	11	10.6	11.2
YLR396C	9.11	9.21	9.16	9.39	9.68	9.31	9.19	9.08	9.04	9.12	9.16	9.07	8.94	9.17	9.33	9.82	9.76	9.77	9.17	9.4	8.86	9.1	9.46	8.99
YLR397C	8.58	8.94	9.2	8.6	8.83	8.51	9.71	9.62	9.78	8.82	8.8	8.72	9.07	9.58	9.37	9.27	8.73	9.22	9.59	9.6	9.03	8.83	8.96	8.65
YLR398C	9.95	10	10.2	10.3	10.5	10.1	9.67	10.1	9.71	10.3	10.4	10.4	10.8	10.4	10.6	10.6	10.8	10.8	10.3	10.5	10.7	10.6	10.6	10.8
YLR399C	11.8	11.2	11.1	11.7	11.8	11.7	10.7	10.7	10.4	11.6	11.7	11.7	11.4	11.1	11.2	11.7	12.1	12	10.9	11.2	11.1	12.1	11.8	11.9
YLR401C	8.63	9.28	9.4	8.63	8.81	8.39	9.68	9.62	9.85	9.2	9.44	9.1	8.95	8.75	9.14	7.23	6.47	7.4	9.87	9.67	9.5	6.96	7.43	7.47
YLR403W	9.84	9.76	9.68	10	10.2	10.2	9.77	9.74	9.63	10.5	10.5	10.6	9.99	9.95	9.7	10.4	10.4	10.3	9.43	9.83	9.93	10.5	10.2	9.86
YLR404W	8.77	8.79	8.85	9.23	9.3	9.05	9.12	8.86	8.89	8.28	8.28	8.15	8.81	9.94	8.85	9.91	9.3	9.2	8.97	8.56	9.13	8.79	8.7	8.74
YLR405W	8.87	9.33	9.43	8.87	9.22	8.71	9.65	9.54	9.73	9.39	9.41	9.16	8.41	8.72	9.43	7.87	7.88	8.67	9.22	9.25	9.1	8.37	8.59	8.72
YLR406C	12.6	12.9	13	12.6	13	12.6	12.8	13	13.1	12.9	13.1	13	13.3	12.8	13.1	11.9	12.4	12.2	13.1	13.1	12.8	12.6	12.8	13
YLR406C-A	2.19	2.19	2.19	2.29	2.21	2.2	2.18	2.19	2.19	2.19	2.23	2.19	2.19	2.19	2.19	2.19	2.23	2.19	2.18	2.16	2.18	2.19	2.19	2.2
YLR407W	8.78	8.7	8.66	9.83	9.91	9.81	9.34	9.01	9.34	10.1	9.93	9.95	8.47	8.97	8.86	10.1	9.69	9.9	8.86	8.88	8.91	10.1	9.73	9.88
YLR408C	8.56	8.62	8.55	8.4	8.7	8.72	8.7	8.4	8.75	7.86	7.59	7.48	8.39	8.57	8.58	8.4	8.75	8.24	7.5	7.63	8.2	7.8	7.37	7.87
YLR409C	9.14	9.97	10	8.94	9.3	9.09	9.71	9.9	10.2	9.3	9.66	9.49	10.2	9.6	9.79	8.72	8.61	8.49	10	10	9.49	8.53	8.58	8.64
YLR410W	11	11	11	11.4	11.5	11.2	10.7	10.9	10.5	11.3	11.2	11.2	11.7	11.3	11.3	11.6	11.9	11.7	11.3	11.5	11.4	11.8	11.7	11.8
YLR411W	12.5	12.4	11.8	12.8	12.6	12.9	10.5	11	8.28	8.94	9.43	9.01	11.6	11.8	11.7	11.3	11.2	11.2	8.86	6.33	9.54	7.12	8.55	7.5
YLR412W	9.08	9.34	9.46	9.25	9.55	9.12	9.41	9.29	9.79	9.42	9.53	9.61	9.12	9.38	9.25	9.05	8.97	9.01	9.6	9.44	9.56	9.25	8.94	8.91
YLR412C-A	2.21	2.2	2.2	2.21	2.21	2.21	2.29	2.21	2.21	3.68	2.55	3.41	5.1	2.19	2.22	2.21	3.18	2.24	2.14	2.19	2.18	2.96	3.21	4.45
YLR413W	4.52	5.26	4.94	7.31	7.43	6.54	11.3	11.3	11.4	12.2	12.3	12.5	8.77	8.46	8.2	5.51	6.11	5.77	11.6	12	11	12.8	13.3	12.7
YLR414C	12.4	12.7	12.3	12.3	12.6	12.1	12.4	12	12.1	12.2	12	12.3	11.1	12.1	11.5	12.2	11.4	11.8	11.8	11.4	12	12.5	12.4	12.7
YLR415C	2.35	2.35	2.35	2.35	2.35	2.35	2.35	2.35	2.35	2.35	2.28	2.35	2.35	2.35	2.35	2.35	2.35	2.35	2.67	2.35	2.35	2.35	2.35	2.35
YLR417W	9.44	9.39	9.27	9.36	10	9.53	9.41	9.11	9.5	9.19	9.24	9.13	9.26	9.31	8.8	9.39	9.31	9.16	9.28	9.1	9.24	9.62	9.83	10.1
YLR418C	10.2	10.2	10.2	10.1	9.9	9.75	10.2	10.2	10.3	9.86	9.94	9.78	9.93	10.7	10.1	10.4	10.1	10.1	10.2	10.2	10.4	9.89	9.92	9.37
YLR419W	8.91	9.13	9.28	9.77	10.1	9.61	8.39	8.81	8.44	9.55	9.52	9.68	9.51	8.92	9.26	9.2	9.56	9.65	9.23	9.53	9.33	9.3	9.54	9.29
YLR420W	10.2	10.6	10.6	9.92	10.1	9.72	10.5	10.6	10.5	9.64	9.59	9.68	10.7	10.5	10.4	10.2	10.2	10.1	10.8	10.9	10.4	9.75	9.76	9.82
YLR421C	11.9	11.8	11.7	11.2	11.4	11.3	11.1	11.4	11.2	10.8	10.7	11	11.8	11.1	12.1	11.3	11.7	11.7	11.6	11.9	11.5	11.3	11.5	11.3
YLR422W	11.1	10.8	10.9	11.6	11.8	11.5	11.1	11.1	10.9	11.6	11.4	11.5	11	10.7	11.4	11.9	12	12.4	10.9	11.1	10.9	12.1	12.1	11.9
YLR423C	7.32	6.55	6.47	7.18	7.73	7.45	4.53	4.55	3.99	6.78	6.85	7.44	6.98	5.95	7.01	6.03	7.64	6.93	6.91	6.73	6.59	7.35	7.01	7.62
YLR424W	7.58	7.74	7.77	8.38	8.79	8.45	5.61	7.03	5.44	7.61	7.45	7.55	7.7	6.74	8.04	7.72	8.46	8.47	6.55	7.27	7.3	8	8.28	8.18
YLR425W	9.63	9.2	9.14	10.2	10.3	10.1	8.97	9.16	8.68	9.97	9.9	10	9.66	9.35	9.81	10.2	10.6	10.7	9.75	9.78	9.59	10.4	10.6	10.5
YLR426W	8.55	8.74	8.55	8.66	8.56	8.38	8.85	8.54	8.95	8.53	8.39	8.42	8.6	9.03	8.83	9.29	9.01	9.24	8.85	8.76	8.44	9.25	9.18	9.26
YLR427W	10.2	10	10	9.8	9.86	9.73	10.2	10	10.1	9.69	9.59	9.54	10.4	10.1	10	9.74	9.55	10.1	10.2	10.6	10	10.1	10.2	10
YLR429W	10.7	10.9	10.8	10.6	10.8	10.1	11.3	11.2	11.3	10.9	10.9	10.9	10.8	11.2	10.5	10.8	10.8	10.3	11.2	11.2	11	10.9	10.5	10.8
YLR430W	9.72	9.7	9.74	10.3	10.4	10.3	9.66	9.63	9.64	10.1	10	10.1	10.2	9.74	10.2	10.4	10.6	10.8	10.1	9.96	9.81	10.4	10.4	10.5
YLR431C	8.34	7.8	7.87	9.18	9.11	9.17	6.1	5.77	5.05	7.77	7.37	7.76	7.24	6.03	7.02	7.55	8.49	8.19	7	6.94	6.86	7.71	7.09	7.55
YLR432W	12.7	12.9	12.9	12.5	12.7	12.4	13.2	13.2	13.2	13	13.3	13	12.9	12.6	12.9	11.5	11.2	11.5	12.8	12.9	12.8	11.6	11.8	11.9
YLR433C	8.5	8.26	8.08	8.59	8.58	8.49	8.34	8.2	8.07	8.38	8.18	8.24	8.34	8.5	8.3	8.57	8.16	8.35	8.54	8.5	8.99	8.28	8.63	7.66
YLR435W	9.87	10.4	10.5	9.53	9.81	9.42	9.86	10.1	10	9.87	9.94	9.92	9.93	9.47	10.2	8.43	8.56	8.93	9.89	10	9.3	8.7	8.82	8.68
YLR436C	9.26	8.74	8.92	9.88	9.85	9.59	8.04	8.35	7.8	9.19	9.29	9.28	9.52	9.28	9.56	9.98	10.5	10	8.55	8.92	9.28	9.83	9.69	9.7
YLR437C	8.67	8.76	9.07	8.56	8.86	7.97	10.3	10.1	10.3	10.3	9.86	10.3	8.98	8.6	9.58	8.9	8.6	9.67	10.6	10.7	9.87	10.8	11.2	10.8
YLR438W	11.7	11.1	11.2	12.2	12.3	12.1	10.3	10.2	10.3	10.8	10.6	10.3	9.24	10.5	9.23	11.2	10.4	10.7	10.1	9.77	9.96	11	11.1	11.3
YLR438C-A	11.6	11.6	11.7	11	11.3	10.9	11.6	11.3	11.4	11.1	11.1	11.1	11.2	11.4	12.1	10.4	10.6	11.4	10.7	10.4	11	10.6	10.3	10.5
YLR439W	10.1	10.3	10.4	9.16	9.4	8.62	10.4	10.6	10.6	10.1	9.87	9.97	9.42	9.53	9.27	8.63	8.53	8.46	8.95	8.95	8.87	8.13	8.06	8.26
YLR440C	8.63	8.43	8.53	9.43	9.56	9.29	7.99	8.22	7.6	9	8.87	9.04	8.44	8.47	8.76	8.65	8.97	9.14	8.56	8.42	8.35	8.76	9.2	8.93
YLR441C	12.4	12.7	12.7	12.1	12.7	12.2	12.6	12.8	12.9	12.3	12.7	12.6	12.8	13.1	12.8	12.3	12.1	11.5	12.9	12.9	12.9	11.9	12.2	11.8
YLR442C	8.81	8.69	8.71	9.17	9.34	9.02	7.95	8	7.73	8.82	8.62	8.78	8.94	8.66	9.16	8.59	9.31	9.29	8.59	8.9	8.78	8.75	8.81	8.69
YLR443W	9.43	9.71	9.58	9.47	9.98	9.58	9.77	9.67	9.82	9.25	8.97	9.07	9.09	9.34	9.35	9.26	8.92	9.13	9.44	9.37	8.94	9.07	9.14	9.13
YLR445W	2.1	2.1	2.11	2.11	2.11	2.11	2.1	2.1	2.1	2.1	2.11	2.11	2.1	2.1	2.11	2.1	2.11	2.1	2.1	2.1	2.1	2.1	2.1	2.1
YLR446W	6.88	6.3	6.12	7.83	8.19	7.73	7.26	6.64	7.01	6.86	7.02	6.78	6.96	6.77	5.79	8.89	8.62	7.95	6.85	6.79	7	8.42	8.5	8.72
YLR447C	10.4	10.6	10.5	10.2	10.7	9.84	10.5	10.9	10.7	10.5	10.7	10.8	11.3	11.8	10.9	11.3	11.4	10.4	11.7	11.8	11.7	11.3	11.6	11.3
YLR448W	12.8	13.2	13.2	13.1	13.3	12.9	13.3	13.4	13.5	13.1	13.3	13.2	13.7	13.9	13.4	13.2	13	12.7	13.9	13.6	13.7	13.3	13.1	13.2
YLR449W	11.1	11.5	11.5	10.5	10.6	10.6	11	11.1	11.3	10.5	10.5	10.4	11.4	11	11.9	9.74	9.89	10.2	11.3	11.3	10.9	9.95	10.1	10.1
YLR450W	10.4	9.86	9.86	10.3	10.2	10.2	10.9	10.8	10.7	10.5	10.3	10.3	10.2	10.8	10.6	10.6	9.95	10.6	11.1	11.3	10.9	10.8	11.2	11
YLR451W	7.67	7.57	7.67	8.34	8.24	8.18	7.61	7.42	7.38	8.32	8.21	8.25	8.99	8.31	8.32	8.87	8.99	8.85	7.95	8.34	8.63	9.09	8.8	8.59
YLR452C	5.84	5.24	4.85	6.72	6.38	6.16	6.91	7.4	6.49	7.93	7.98	8.06	9.45	9.42	9.13	8.77	8.96	8.6	9.2	9.13	10.2	10.2	10.2	9.69
YLR453C	5.18	5.18	5.08	5.29	5.22	5.18	5.4	5.17	5.16	5.16	5.18	5.18	5.17	5.17	4.79	5.86	5.9	5.18	4.29	5.15	5.17	5.42	5.16	5.18
YLR454W	10.7	10.2	10.3	11.4	11.4	11.5	7.95	8.98	7.73	10.5	10.6	10.7	10.8	9.9	10.5	10.8	11.8	11.2	9.26	9.89	10	10.7	10.6	10.6
YLR455W	9.63	9.57	9.57	9.47	9.77	9.24	9.86	9.88	9.89	9.66	9.75	9.64	11	10.8	10.4	10.5	10.4	10.2	10.1	10	10.8	10.2	9.85	10.2
YLR456W	7.46	7.43	7.35	8.04	8.37	8.14	7.59	7.59	7.65	8.26	8.27	8.49	8.27	8.08	8.31	8.59	8.69	8.14	8.38	8.08	8.04	8.2	8.42	8.56
YLR457C	7.77	7.68	7.62	8.2	8.76	8.28	7.95	7.51	7.94	7.96	7.78	7.93	8.35	7.9	8.04	7.88	8.4	8.23	7.93	7.91	7.77	7.9	7.8	7.86
YLR459W	9.05	9.36	9.3	8.76	9.1	8.65	9.75	9.83	9.85	8.43	8.62	8.33	9.35	9.65	9.42	9.25	8.68	9.21	10.2	10.1	9.81	9.26	9.58	9.41
YLR460C	5.26	5.3	5.29	5.93	6.92	5.54	8.51	8.24	9.06	8.83	9.52	9.06	10.4	10.3	10.2	9.57	9.55	8.54	9.46	9.9	8.69	10.4	10.8	11.1
YLR461W	5.91	4.98	3.93	3.5	4.86	2.45	9.35	8.65	9.15	8.18	8.01	8.49	7.57	7.32	6.71	6.13	7.55	6.57	8.76	9.02	8.7	9.57	9.38	9.89
YLR462W	3.39	3.9	4.03	4.96	4.68	4.74	6.42	4.4	4.05	6.86	7.27	6.73	2.09	2.22	2.09	3.97	3.9	3.9	2.08	3.9	2.18	4.03	4.03	4.03
YLR466C-B	8.31	7.69	7.63	6.38	5.74	4.65	7.58	6.96	7.34	7.28	6.68	6.73	8.14	5.8	7.66	5.58	4.97	6.83	7.21	7.34	7.77	7.76	6.92	8.83
YML131W	11.7	11.1	11.1	12.3	12.5	12.4	10.8	10.9	11.1	10.5	10.5	10.4	9.35	9.38	9.48	10.9	10.7	11	10	10.3	9.61	10.1	10.3	9.84
YML130C	11.3	11.4	11.1	11	11.2	11.5	11.4	11.5	11.5	11.2	11.5	11.3	11.4	11.3	11.1	10.5	10.8	10.4	12.4	12.3	11.6	11.4	11.2	12.1
YML129C	11.5	11.5	11.6	11.1	11.3	11.3	11.2	11.3	11.2	11.6	11.6	11.7	10.8	10.6	11.2	10.6	10.7	10.7	10.4	10.3	10.4	10.7	10.3	10.9
YML128C	13.8	12.6	12.4	13.7	13.8	13.9	11.9	11.3	11.3	11.7	11.7	11.6	11	10.8	10.9	12.7	13	12.4	9.61	9.47	10.1	11.3	11	11.4
YML127W	9.49	9.44	9.45	9.34	9.32	9.34	10	10.1	10.3	9.38	9.52	9.54	9.99	10.3	10.2	9.82	9.47	9.68	10.1	10.3	10.1	9.78	9.89	9.96
YML126C	13.4	13.4	13.3	13.1	13	12.9	13	13	13	12.5	12.6	12.6	13.3	13.6	13	13.7	13.4	13.1	13	13	13.2	13	12.7	12.7
YML125C	10.8	11.4	11.3	10.7	10.8	10.7	11.7	11.6	11.8	10.9	10.9	11	11.7	12.1	11.9	11.2	11.1	10.9	12.1	12	12	11.3	11	11.3
YML124C	10.6	11.1	11.2	10.9	11.2	10.8	11.7	11.7	11.9	11.7	11.4	11.5	11.3	11.3	11.2	11	10.7	11	11.8	11.7	11.6	11.4	11.1	11.2
YML123C	2.65	4.4	2.53	5.71	5.86	5.4	3.04	2.14	3.16	6.42	3.85	5.09	4.75	4.33	4.77	8.53	8.25	8.16	3.49	3.18	2.31	7.78	7.47	8.92
YML121W	9.85	9.84	9.98	10.3	10.4	10.2	9.94	9.95	9.93	10.1	10.2	10.2	9.84	9.44	9.9	10.2	10.4	10.5	9.96	10.2	10.1	10	10.1	9.96
YML120C	11.9	11.6	11.6	11.8	11.7	11.6	11.2	11	11	11.7	11.7	11.5	10.2	10.6	10.1	11.7	11.6	11.2	8.78	8.82	9.45	9.5	9.23	9.31
YML119W	9.59	9.55	9.52	9.27	9.25	8.96	10.1	9.75	9.99	9.68	9.55	9.2	9.3	9.36	9.32	9.06	8.91	9.22	9.61	9.3	9.19	8.64	8.75	8.87
YML118W	7.84	7.41	7.14	8.17	8.15	7.97	7.64	7	7.34	7.37	7.13	7.28	6.9	7.08	7.09	8.1	8.48	7.87	5.8	6.53	6.86	8.65	8.09	8.48
YML117W	9.89	9.83	9.9	10.2	10.3	10.2	9.87	9.89	9.76	10.2	10.1	10.2	10.6	10.3	10.3	10.7	10.5	10.9	10.4	10.5	10.6	10.9	11	11.1
YML116W	9.99	9.72	9.78	9.34	9.48	9.44	10.4	10.3	10.6	9.5	9.46	9.23	10.9	10.6	11.2	10.5	10.2	10.6	10.8	10.7	9.98	9.52	9.85	9.67
YML115C	9.83	9.83	9.86	9.76	9.92	9.7	10.4	10.3	10.4	9.74	9.85	9.82	9.65	9.46	9.86	9.54	9.35	9.67	10	9.85	9.43	9.53	9.76	9.37
YML114C	8.74	8.82	8.75	8.63	8.66	8.38	9.11	8.92	9.12	8.95	8.88	8.65	9.24	8.83	9.04	8.93	8.89	9.07	9.05	9.08	9.1	9.24	8.81	9.48
YML113W	8.83	9.19	9.34	9.35	9.26	9.52	9.23	8.88	9.21	10	9.97	10	7.94	6.24	8.73	7.62	8.1	8.97	8.7	8.69	7.8	8.83	8.73	8.71
YML112W	9.45	9.6	9.52	9.67	9.75	9.71	9.87	9.52	9.63	9.41	9.54	9.52	9.63	9.5	9.83	9.87	9.72	10	9.65	9.51	9.61	10	9.5	9.75
YML111W	6.49	6.9	6.9	6.57	6.75	6.24	6.38	6.85	6.33	6.87	6.9	7.03	7.11	6.83	6.9	6.97	7.43	6.9	6.84	7.17	6.89	7.53	7.72	8.07
YML110C	11.7	11.5	11.4	11.5	11.7	11.3	12.5	12.4	12.5	12	12.1	12.1	12.1	12.4	11.7	11.7	11.4	11.3	11.9	11.9	12.3	11.7	11.6	11.7
YML109W	8.95	9.18	9.09	9.36	9.34	9.27	9.1	9.04	9.15	9.37	9.45	9.5	8.78	8.89	8.79	9.22	9.55	9.3	8.57	8.45	8.41	9.17	8.87	9.08
YML108W	8.17	8.9	8.81	8.12	8.87	8.65	8.35	8.6	9.03	8.35	8.9	8.5	8.74	8.88	8.73	8.63	8.92	8.11	8.7	8.65	8.32	7.66	7.94	8.15
YML107C	8.97	8.93	8.95	9.02	8.97	8.92	9.23	9.02	9.33	9.04	9.25	8.99	8.15	8.91	8.93	8.89	8.92	8.93	8.75	8.91	8.93	8.33	8.62	8.31
YML106W	13.5	13.7	13.6	13.2	13.1	13.1	13.6	13.6	13.6	13.5	13.5	13.5	13.6	13.6	13.4	13.2	13	13.1	13.5	13.4	13.5	13.1	12.9	13.1
YML105C	11	11.1	11.1	10.7	10.6	10.6	10.9	11.1	10.9	10.9	11	10.8	11.1	10.9	11.2	10.4	10.7	10.7	11.1	11.2	10.8	10.6	10.5	10.4
YML104C	8.05	7.7	7.86	8.61	8.59	8.65	6.14	7.42	6.31	8.69	9.01	9.05	8.19	7.63	8.24	8.44	9.07	8.87	7.88	8.21	7.92	9.17	9.53	9.21
YML103C	9.46	9.51	9.64	9.67	9.9	10.1	8.13	9.09	8.45	9.8	10.2	10.3	9.43	9.41	9.56	9.77	10.5	9.81	9.13	9.48	8.8	9.89	10.1	9.94
YML102W	9.71	10.1	10.1	10	9.85	9.73	10.4	10.4	10.4	10.2	10	9.86	10.1	10.2	10.1	10.3	10.1	10.5	10.7	10.1	10	10.3	10.2	10.1
YML101C	11	11.1	11.1	10.8	11	10.5	11.3	11.2	11.4	11.2	11.2	11.3	10.7	11.1	11	10.9	11	10.9	11.4	11.1	11.1	11	11.3	11.5
YML100W-A	2.19	2.19	2.2	2.19	2.23	2.22	2.18	2.18	2.18	2.18	2.21	2.19	2.17	2.18	2.19	2.19	2.19	2.19	2.19	2.18	2.18	2.19	2.19	2.19
YML100W	12.2	10.5	10.4	12.1	11.9	12	10.9	10.7	10.6	10.9	10.8	10.9	9.66	10	9.43	12.7	12.5	12.2	9.73	9.67	10.4	12.4	12.2	12.5
YML099C	7.19	7.39	7.4	7.56	7.73	7.73	6.91	7.04	7.22	7.38	7.45	7.33	7.94	7.69	7.86	8.39	8.75	8.51	7.5	7.49	7.57	8	8.14	8.26
YML098W	9.23	9.08	9.16	8.22	8.4	8.63	9.46	9.16	9.35	8.04	8	7.94	8.85	8.48	9.67	8.65	8.54	9.15	8.67	9	8.64	8.31	8.47	8.52
YML097C	7.71	7.6	7.65	7.38	7.31	7.38	7.02	7.41	6.73	7.92	7.89	7.81	7.38	7.1	7.46	6.58	6.86	7.19	7.37	7.43	7.26	7.35	7.4	7.55
YML096W	5.83	6.24	6.14	6.12	6.13	6.09	5.27	6.08	5.38	6.36	6.83	6.74	6.08	6.08	6.09	5.49	6.09	5.93	6.08	6.25	6.07	6.04	6.06	5.94
YML095C	6.9	6.61	6.82	7.35	7.18	7.32	6.83	6.39	6.14	7.39	7.13	7.27	7.05	7.12	6.72	7.3	7.34	7.43	5.48	6.44	6.77	7.19	6.13	6.71
YML094W	9.88	9.85	10	9.62	9.24	9.71	8.89	9.25	8.89	9.43	9.06	9.41	10.1	9.81	10.5	9.44	9.98	9.96	9.88	9.85	9.82	9.94	9.8	9.76
YML093W	9.3	9.73	10	9.26	8.73	9.02	7.94	8.59	7.85	9.38	9.43	9.64	9.85	8.31	10.2	7.66	8.76	9.36	9.5	10	9.25	8.23	8.48	8.72
YML092C	13	13	13	12.9	12.9	12.8	13	12.8	12.9	12.9	12.8	12.9	12.7	12.9	12.8	13	12.9	12.7	12.7	12.8	12.8	12.6	12.6	12.4
YML091C	11.4	11.6	11.7	11.5	11.5	11.7	10.2	10.8	10.1	12.2	12.1	12.1	10.8	10.7	11.4	10.7	11.5	11.4	9.36	9.52	9.84	9.5	10.2	9.76
YML088W	8.05	8.54	8.43	8.34	8.42	8.17	8.58	8.49	8.53	7.76	7.36	7.6	9.29	7.95	9.14	8.33	8.32	8.77	9.57	9.43	8.7	8.5	8.86	9.08
YML087C	10.4	10.7	10.7	8.94	8.88	8.96	10.2	9.96	10.2	9.83	9.72	9.75	9.42	9.49	9.52	9.16	9.4	9.14	8.16	8.02	8.8	8.42	8.2	8.22
YML086C	11.7	11.7	11.7	11.4	11.4	11.4	11.8	11.9	11.8	11	11.1	11	11.6	11.8	11.5	11.6	11.3	11.3	11.6	11.6	11.4	10.8	10.9	10.8
YML085C	12.8	12.7	12.7	12.1	12.4	11.7	12.9	12.8	12.8	12.6	12.6	12.5	13.2	12.9	12.5	12.4	12.3	11.8	12.8	12.9	12.8	12.5	12.8	13
YML083C	2.97	2.14	2.14	2.71	2.38	2.18	8.38	6.44	7.8	7.44	5.66	7.94	2.13	2.13	2.38	2.18	2.3	2.18	8.33	8.98	5.5	9.88	10.2	9.05
YML082W	8.12	8.85	9.06	8.55	8.51	8.31	9.47	9.37	9.47	9.32	9.15	9.14	9.55	9.22	9.31	8.99	8.73	9.03	10.1	10.1	9.79	9.68	9.81	9.79
YML081C-A	12.8	12.9	12.9	12.7	12.8	12.9	12.6	12.6	12.6	12.8	13	12.8	12.3	12	12.6	12.1	12.4	12.6	11.6	11.5	11.7	11.4	11.2	11.9
YML081W	9.55	9.9	9.94	10.5	10.5	10.6	9.95	10.2	9.8	10.9	10.9	10.9	9.96	10.3	10.1	11	10.9	11.1	9.99	10.1	10	11	11.1	10.9
YML080W	8.45	9.29	9.27	8.04	8.2	8.01	8.72	9.09	9.16	8.35	8.54	8.26	8.74	8.57	8.81	8.22	8.06	8.11	8.65	8.7	8.35	7.05	7.29	7.54
YML079W	11	11	11	10.8	11	11	10.7	10.9	10.9	10.2	10.3	10.4	10.5	10.5	10.9	10.5	10.3	10.7	10.9	10.6	10.4	9.69	9.98	9.81
YML078W	13.2	13.4	13.3	13.1	13.2	13.1	13.3	13.3	13.3	13.3	13.3	13.3	12.8	12.9	13.1	13	13.1	13.2	13	12.9	12.6	12.5	12.5	12.3
YML077W	9.61	9.98	9.93	10	10.1	10.1	9.91	9.98	10.1	10.2	10.1	10.1	9.84	9.45	10.3	9.98	10.3	10.3	10.3	10.3	10	10.5	10.5	10
YML076C	9.37	9.2	9.15	9.92	9.76	9.87	9.17	9.04	8.88	9.54	9.34	9.37	9.39	8.82	9.4	9.89	10	10.4	8.77	8.85	9.08	9.57	9.37	9.57
YML075C	13.1	12.7	12.7	13	12.9	13	11.6	11.9	11.6	11.9	12	11.5	11.8	12.2	11.8	12.1	11.8	12	11.5	11.3	11.9	11	10.2	11.3
YML074C	11.9	11.7	11.7	11.2	11.1	11.1	11.3	11.2	11.3	10.7	10.8	11	11.8	11	12.1	10.7	11.2	11.6	11.1	11.3	10.8	10.5	11.2	11
YML073C	13.7	13.9	14	13.7	13.8	13.7	13.9	14	13.9	13.8	13.9	13.8	14	13.9	14	13.4	13.7	13.5	14.1	14.1	14	13.4	13.4	13.4
YML072C	11.7	11.2	11.5	11.9	11.7	11.7	11.5	11.8	11.4	11.9	11.8	11.8	12.3	12.3	12.4	12.4	12.4	12.7	12	12.3	12.4	12.4	12.4	12.2
YML071C	8.21	8.01	8.18	8.63	8.27	8.7	7.41	7.5	7.51	7.87	7.81	8.16	8.57	7.95	8.96	8.44	9.31	9.03	8.33	8.7	8.25	8.63	9.09	9.03
YML070W	11.5	11.4	11.3	11.5	11.5	11.6	11.5	11.5	11.5	10.9	10.7	10.8	11	11.2	11.3	11.9	11.7	11.9	11.5	11.4	11.3	11.8	11.7	11.7
YML069W	11.4	11.3	11.4	10.9	11	11	10.3	10.8	10.1	11	11	11.1	11.4	10.4	11.4	10.5	11.1	11	10.9	11	10.8	11	11.1	10.9
YML068W	8.22	8.38	8.32	8.62	8.49	8.7	7.65	8.25	7.44	8.45	8.35	8.42	8.25	7.48	8.35	8.1	8.23	8.25	8.28	8.68	8.13	7.94	8.41	7.74
YML067C	9.44	9.45	9.31	9.31	9.44	9.39	9.49	9.6	9.79	8.68	9	8.92	9.55	9.98	9.61	9.7	9.65	9.23	9.71	9.58	9.59	9.43	9.62	9.38
YML066C	2.1	2.1	2.1	2.1	2.1	2.1	2.1	2.1	2.1	2.1	2.1	2.1	2.1	2.1	2.1	2.1	2.1	2.1	2.1	2.1	2.1	2.1	2.1	2.1
YML065W	7.52	7.71	7.97	8.14	8.2	8.42	6.23	7.41	5.82	8.04	8.06	8.19	8.41	7.31	8.38	8.07	9	8.61	7.95	8.11	7.94	8.47	8.58	8.57
YML064C	8.75	8.76	8.84	8.57	8.23	8.14	9.62	9.3	9.48	9.01	8.73	8.78	8.85	8.94	8.98	8.9	8.56	8.89	9.17	9.17	9.07	8.71	8.8	9.03
YML063W	13.3	13.6	13.7	13.5	13.7	13.6	13.5	13.6	13.7	13.5	13.8	13.7	13.6	13.8	13.6	13.2	13.5	13.1	13.5	13.5	13.5	13.4	13.2	13.1
YML062C	9.31	9.04	9.16	9.09	8.83	9.21	7.55	8.31	7.29	8.9	8.84	9	9.27	7.64	9.48	8.1	9.29	9.38	8.73	8.84	9	8.99	9.19	9.01
YML061C	8.79	8.86	8.99	9.4	9.37	9.68	8.55	8.97	8.77	8.76	8.56	8.53	9.53	8.86	9.52	9.32	9.73	9.55	8.93	9.11	8.78	9.34	8.94	9.22
YML060W	8.06	8.7	8.88	8.28	8.01	8.04	8.78	8.34	8.61	8.6	8.49	8.52	9.4	8.89	9.04	8.41	8.44	8.87	9.2	8.93	9.04	8.53	8.59	8.37
YML059C	9.56	9.61	9.84	9.51	9.51	9.09	9.8	9.92	9.9	9.51	9.78	9.8	9.93	10	10.2	9.72	9.4	9.72	9.84	10.2	10.2	9.66	10.2	10.1
YML058W-A	7.46	8.18	7.48	4.47	3.82	5.5	10.7	10	10.3	9.74	8.18	10.5	6.38	7.1	6.91	3.83	3.81	3.81	12.5	13.1	11.5	11.2	12.2	10.6
YML058W	12.3	12.5	12.4	12.6	12.6	12.5	12.5	12.6	12.5	12.6	12.6	12.5	12.7	12.4	12.9	13.5	13.4	13.5	12.7	12.7	12.8	13.4	13.1	13.5
YML057W	10.6	10.8	10.8	10.5	10.7	10.6	10.6	10.7	10.6	10.1	10.1	10.1	10.1	10.7	10.3	10.8	10.7	10.4	10.4	10.7	10.4	10.3	10.2	10.5
YML056C	8.79	9.87	9.94	7.73	7.89	7.78	10.4	10.7	10.9	9.12	9.26	9.21	9.76	10.3	10	6.65	5.7	6.76	10.9	11	10.6	7.98	8	7.96
YML055W	10.4	10.6	10.6	10.1	10.5	10.1	10.8	10.8	10.9	10.4	10.6	10.3	10.7	10.5	10.9	9.9	9.98	9.8	10.8	10.7	10.5	9.61	9.87	9.74
YML054C	13.2	12.4	12.6	13.1	13	12.9	9.66	10.1	9.96	11.4	11.5	10.5	9.64	9.69	9.74	10.1	9.89	10.1	2.24	2.41	7.95	7.1	5.8	8.12
YML054C-A	2.11	2.11	2.11	2.11	2.11	2.11	2.1	2.1	2.1	2.11	2.11	2.11	2.1	2.1	2.11	2.11	2.11	2.11	2.1	2.1	2.1	2.11	2.1	2.11
YML053C	10.9	10.5	10.4	11	10.8	10.9	10.9	10.4	10.6	10.9	11	11.1	10.2	9.39	10.2	9.12	9.69	9.86	10.2	10.3	10.1	9.88	9.42	10.2
YML052W	12	11.8	12	11.5	11	10.9	12.5	12.4	12.4	11.7	11.7	11.4	13	13.1	13.3	12.5	11.8	12.8	12.2	11.9	12.5	12	12	12
YML051W	10.2	10.5	10.4	10.5	10.4	10.2	10.5	10.5	10.6	10.8	11	10.8	10.6	10.7	10.5	10.6	10.6	10.3	10.8	10.6	11	11.8	11.7	11.7
YML050W	8.32	8.13	8.19	8.45	8.19	8.43	7.14	7.49	7.08	8.63	8.62	8.65	7.22	7.61	7.33	7.76	7.84	7.75	5.35	6.47	6.78	6.41	6.64	6.84
YML049C	8.28	8.33	8.44	8.77	8.84	8.82	8.29	8.33	8.04	8.42	8.53	8.61	9.03	8.41	8.71	9.28	9.46	9.36	8.45	9	8.4	8.99	9.39	9
YML048W	12.3	12.4	12.3	11.8	11.9	11.6	12.4	12.3	12.3	11.9	11.9	11.9	12.1	12.1	11.9	11.5	11.1	11.2	12.2	12.3	12	11.6	11.6	11.3
YML047C	3.24	2.08	2.08	3.53	3.53	3.53	5.31	4.17	3.57	4.21	5.74	3.65	7.06	7.73	6.71	3.14	4.38	3.08	6.94	4.62	10.1	5.63	6.03	6.46
YML046W	8.39	8.65	8.78	8.81	8.83	8.8	8.05	8.57	8.09	9.31	9.31	9.48	9.27	9.17	9.21	8.82	9.41	8.82	8.9	9.12	9.78	9.63	9.24	9.28
YML043C	7.74	8.2	8.28	6.77	7.05	6.82	7	7.55	7.25	8.29	8.22	7.99	8.48	7.65	8.61	4.89	5.81	6.96	8.46	8.49	8.12	6.28	6.22	6.68
YML042W	12.7	12.1	12.1	13.4	13.3	13.2	11.6	11.3	11.3	11.8	11.6	11.9	9.18	9.73	8.67	11.3	11.1	10.7	9.64	9.67	10.1	10	10.1	9.9
YML041C	8.85	8.53	8.3	8.41	8.26	8.31	8.67	8.23	8.52	8.28	8.09	8.35	8.18	8.17	8.3	8.47	8.08	8.66	7.87	8.35	8.26	7.74	8.18	8.3
YML038C	10.1	10.4	10.5	9.77	9.86	9.54	10.7	10.7	10.9	9.97	10.2	10.2	10.3	10.7	10.3	9.61	9.11	9.52	10.7	10.5	10.3	10	10.2	9.88
YML037C	2.41	2.5	2.79	3.09	2.28	2.46	3.36	2.65	2.63	3.11	2.65	3.04	2.53	2.17	2.5	2.69	3.11	2.5	2.13	2.26	2.23	2.25	2.27	2.46
YML036W	8.71	8.86	8.94	8.33	8.51	7.97	8.92	9.12	9.13	8.64	8.82	8.82	9.37	9.51	9.2	8.7	8.71	8.53	9.05	9.09	9.11	8.51	8.62	8.72
YML035C	10.6	10.5	10.4	10.7	10.6	10.7	10.6	10.7	10.6	10.8	10.8	10.8	10.7	10.9	10.4	11.5	11.3	11.2	10.3	10.5	10.6	10.8	10.8	10.8
YML034W	9.72	9.32	9.21	9.55	9.83	9.77	8.63	9.03	8.82	9.7	10.1	9.97	9.38	9	9.01	9.49	10	9.07	8.32	8.89	8.92	9.57	9.43	9.41
YML032C	10.1	10	9.99	9.69	9.72	9.36	10	9.69	9.83	9.32	9.35	9.47	9.86	9.82	10	10	9.69	10.2	9.55	9.85	9.55	9.49	9.67	9.23
YML031W	9.68	9.73	9.81	9.65	9.57	9.62	10	9.86	9.87	9.79	9.81	9.81	9.8	10.1	9.89	9.84	9.83	9.81	9.8	9.81	9.86	9.8	9.8	9.82
YML030W	11.6	10.9	11	11.2	11.1	11.2	11	11.1	10.9	11.2	11	11	10.8	10.3	11.2	10.4	10.3	11	10.4	10.4	10.6	9.82	9.71	9.89
YML029W	7.91	7.81	8	8.7	8.61	8.6	8.11	7.88	7.97	8.34	8.07	8.01	7.79	8.35	7.62	9.43	9.12	9.03	8.27	8.19	8.13	8.62	8.53	8.68
YML028W	14.2	14.2	14.2	14.5	14.5	14.5	14.2	14.2	14.2	14.3	14.4	14.3	14.1	14.2	14.1	14.5	14.6	14.6	14.1	14	14.2	14.2	14	14.2
YML027W	9.43	9.99	9.97	8.93	8.97	8.7	10.6	10.6	10.7	10.4	10.6	10.4	9.86	9.84	10.1	9	8.92	9.26	10.2	10.2	10.1	9.67	9.65	9.61
YML026C	13.7	14.1	14.2	13.9	13.8	13.8	14	14.1	14.1	13.9	13.9	13.9	14.2	14.3	14.3	13.8	13.7	13.8	14.2	14.2	14.1	13.7	13.6	13.7
YML025C	10.5	10.6	10.6	10.2	10.4	10.2	10.7	10.7	10.9	10.8	10.8	10.9	9.76	9.76	9.91	9.39	9.46	9.67	9.66	9.08	9.8	9.6	9.36	9.34
YML024W	13.9	14.1	14.1	13.9	14	13.9	14	14	14.1	13.9	14.1	14	14.3	14.4	14.2	13.9	14	13.7	14.3	14	14.2	13.6	13.7	13.7
YML023C	8.49	8.45	8.54	9.09	9.18	8.9	7.72	7.62	7.62	8.74	8.79	8.64	8.04	8.13	8.19	8.51	8.47	8.63	7.7	7.68	7.2	8.04	8.35	8.15
YML022W	11	11.6	11.7	10.7	11	10.6	11	11	11.2	10.6	10.7	10.5	10.8	11.7	11.5	10.5	10	10.3	11	10.8	10.7	9.9	9.99	9.58
YML021C	8.52	8.84	8.89	8.25	8.46	8.1	9.93	9.87	10.1	8.96	8.69	8.71	8.95	9.15	9.19	8.7	8.5	8.86	9.83	9.79	9.65	9.22	9.18	8.82
YML020W	8.11	7.77	7.75	8.35	8.13	8.51	7.76	7.98	7.53	8.35	8.27	8.37	8.08	7.43	8.23	8.58	8.6	9.17	8.36	8.61	8.29	8.71	8.93	8.89
YML019W	9.38	9.59	9.55	9.57	9.77	9.46	9.84	9.91	10	9.5	9.72	9.67	10.5	10.8	10	11.1	10.7	10.1	10.7	10.7	10.4	10.6	10.8	10.5
YML018C	9.57	10.1	10.1	9.17	9.08	9.18	10.9	10.9	11.1	10.2	10.3	9.89	11.9	11.8	11.1	10.6	10.2	10.4	11.7	11.7	11.6	11.3	10.7	11.5
YML017W	3.83	3.83	3.78	4.14	3.58	3.77	3.61	3.38	3.57	3.55	3.22	3.48	5.01	3.89	4.76	4.43	4.86	5.58	3.83	4.54	3.82	3.83	4.99	4.51
YML016C	9.89	10.1	9.97	10.1	10.1	10.2	9.6	9.91	9.69	9.71	9.85	9.81	9.54	9.73	9.63	10	9.82	9.81	9.78	10	9.63	9.58	9.51	9.33
YML015C	9.56	9.58	9.63	9.71	9.6	9.5	8.55	8.82	8.43	9.53	9.49	9.54	9.81	9.32	9.66	9.34	9.91	9.71	9.45	9.54	9.31	9.36	9.39	9.56
YML014W	8.89	9.42	9.29	8.75	8.79	8.41	9.53	9.3	9.54	8.82	8.69	8.54	8.98	8.47	9.24	9.02	8.86	9.35	9.33	9.38	8.69	8.74	8.83	8.96
YML013W	10.3	10.1	10	9.91	9.84	9.92	10.4	10.2	10.2	9.93	10	10	10.1	10.5	9.92	10.6	9.81	10.1	10.2	10.2	10.1	10.4	10.2	10.5
YML012W	12.9	12.7	12.7	12.6	12.5	12.5	12.9	12.9	12.9	12.5	12.5	12.5	12.4	12.3	12.7	12.1	12.1	12.5	12.8	12.7	12.4	12.3	12.4	12.3
YML011C	9.03	9.42	9.38	9.67	9.62	9.49	9.56	9.24	9.52	9.31	9.13	9.15	8.93	8.65	9.34	9.36	9.18	9.47	8.93	8.83	8.73	9.23	9.01	8.99
YML010W	9.23	8.9	9.12	8.75	8.69	8.64	9.36	9.26	9.11	8.96	8.81	8.85	9.44	8.67	9.3	8.92	8.45	9.48	9.54	10	9.13	8.91	9.4	8.82
YML009C	10.9	11.1	11.1	10.8	11	10.8	11.3	11.4	11.5	11.7	11.6	11.6	10.3	10.4	11.1	9.86	10.2	10.5	10.4	10.4	10.3	10	10.1	9.95
YML008C	14.4	14.4	14.4	13.8	13.7	13.8	14.1	14.1	14.1	13.9	13.8	13.9	13.6	13.2	13.5	13.1	13.2	13	14.1	14.2	13.8	14.1	14	14.1
YML007C-A	3.13	2.66	2.66	2.92	3.18	2.93	2.9	2.81	2.89	2.91	2.92	2.91	2.9	2.91	2.79	4.29	4.62	3.79	2.91	2.33	2.91	2.62	2.91	3.01
YML007W	10.9	10.8	10.7	10.8	11	10.9	9.89	10.1	9.92	10.5	10.6	10.7	10.4	9.91	10.2	10.8	11.1	10.7	9.75	10.2	9.79	10.3	10.1	10.2
YML006C	8.4	8.52	8.69	8.81	8.68	8.92	7.62	8.26	7.49	8.87	8.74	8.87	8.92	8.8	8.91	9.35	9.76	9.62	8.84	9.08	8.84	9.56	9.24	9.3
YML005W	8.5	8.94	8.92	9.06	9.22	9.07	8.12	8	8.36	8.65	9.05	8.57	8.6	8.97	8.16	8.84	8.94	8.6	8.23	8.4	8.49	8.8	8.57	8.57
YML004C	11.9	11.4	11.2	12.1	12.1	12.2	11.4	11.1	11	11.4	11.3	11.5	11.1	11.7	10.8	12.2	11.7	11.5	11.7	11.3	11.3	11.9	12	11.9
YML003W	2.17	2.17	2.17	2.17	2.18	2.65	2.16	2.17	2.16	2.17	2.49	2.18	2.16	2.16	2.17	2.18	2.17	2.17	2.16	2.16	2.16	2.17	2.16	2.17
YML002W	7.82	7.13	7.09	8.49	8.28	8.59	6.93	7.03	6.07	8.52	8.3	8.56	7.1	7.4	7.1	7.5	8.23	8.04	7.74	7.46	7.8	8.57	9.14	8.75
YML001W	12.5	12.4	12.4	12.3	12.5	12.2	12.4	12.4	12.4	12.5	12.5	12.4	12.5	12.9	12.8	12.4	12.1	12.5	12.4	12.4	12.5	12.3	12.3	12.3
YMR001C	9.45	9.57	9.68	9.1	9.27	9.09	8.6	9.22	8.67	9.82	9.88	9.91	9.76	9.14	9.5	8.96	9.5	9.56	9.12	9.7	9.33	9.33	9.42	9.41
YMR001C-A	2.93	2.55	2.84	2.09	2.09	2.09	2.1	2.42	2.1	2.43	2.72	2.82	2.94	2.91	3.24	2.09	2.82	2.38	2.4	2.4	2.41	2.81	2.42	2.65
YMR002W	12.9	13	13	12.6	12.8	12.5	11.5	11.5	11.5	11.6	11.2	11.2	12.7	12.7	12.9	12.8	12.7	12.9	11.1	10.9	11	10.6	10.1	10.9
YMR003W	10.9	11.1	11.2	10.6	10.4	10.2	10.1	10.3	10	10.6	10.7	10.5	11	11	11	10.5	10.9	10.7	9.79	9.78	10.2	10.3	9.81	10.4
YMR004W	10.4	10.4	10.3	10.3	10.4	10.5	9.56	9.66	9.46	10	10	10.4	10.1	9.83	10.4	10.3	11.1	10.8	9.8	9.98	9.78	10.7	10.4	10.5
YMR005W	10.3	10.3	10.3	10.4	10.5	10.5	10.3	10.1	10.4	10.7	10.6	10.6	10.4	9.97	10.5	10.4	10.7	10.8	9.88	9.91	9.91	10.7	10.5	10.6
YMR006C	10.8	10.5	10.7	11.5	11.1	11.1	12.3	12.4	12.5	12.4	12.4	12.4	9.73	9.72	9.4	7.42	7.4	7.63	12.1	12.6	11.9	12.4	12.6	12.1
YMR008C	11.2	11.3	11.2	11.4	11.4	11.6	11.6	11.7	11.6	11.2	11.2	11.1	11.9	12.2	11.9	12	11.5	12	12.3	12.4	12.4	12.3	12.4	12.3
YMR009W	11.6	11.4	11.6	12.5	12.5	12.4	10.1	10.2	10.3	10.9	11.1	10.5	9.9	10.4	10.6	11.5	11.4	11.6	9.11	8.69	9.63	9.42	8.62	9.94
YMR010W	10.2	10.7	10.6	9.33	9.5	9.35	10.6	10.9	10.5	9.48	9.65	9.57	10.7	11	10.4	10.1	9.65	9.68	11	10.7	10.8	10	9.97	9.93
YMR011W	13.9	14.3	14.1	13.6	13.8	13.2	13	13	12.7	11.5	10.3	11.2	10.6	10.7	10.9	9.74	8.64	9.77	8.27	7.37	5.08	11.7	12.6	12.1
YMR012W	11.6	11.8	11.9	11.6	11.4	11.3	10.5	11.3	10.3	12	12	12.1	11.8	11.4	11.7	11.3	11.7	11.6	11.2	11.5	11.2	11.3	11.5	11.1
YMR013C	7.73	8.01	7.85	8.3	8.29	8.12	8.56	8.45	8.55	8.67	8.94	8.93	8.27	8.53	8.41	8.64	8.76	8.44	8.62	8.53	8.5	8.88	8.84	8.69
YMR014W	9.62	9.45	9.4	7.99	7.8	8.12	6.56	7.24	6.78	7.98	8.09	8.17	8.82	6.75	8.71	6.22	7.22	8.31	7.92	8.13	7.34	6.79	7.31	7.92
YMR015C	13.2	13	12.9	12.9	12.8	13.2	12.9	13	12.9	13	13.1	13.1	12.4	12.8	12.5	13.6	13.4	13.4	12.9	13.1	13.3	13.4	13	13.4
YMR016C	9.14	9.13	9.19	9.3	9.21	9.27	8.56	8.45	8.32	9.08	8.92	9.05	8.97	7.62	8.98	8.7	8.98	9.43	7.58	8.11	7.94	8.86	8.82	9.13
YMR017W	2.96	2.96	2.96	6.96	7.34	6.34	3.06	2.21	2.63	3.5	2.87	2.96	2.36	2.15	2.6	2.59	4	3.54	2.95	2.26	2.22	3.33	3.18	3.38
YMR018W	4.13	3.9	3.62	3.54	3.48	3.41	2.2	2.22	2.22	2.23	2.24	2.24	2.22	2.19	2.24	2.24	2.8	2.24	2.2	2.18	2.22	2.24	2.24	2.25
YMR019W	9.97	9.96	9.92	10.1	9.85	9.9	9.48	9.79	9.3	9.99	9.93	10.1	10.1	9.84	9.91	10.2	10.2	10.1	9.84	9.98	9.77	10	10	10.1
YMR020W	8.98	9.06	8.77	8.92	8.95	8.9	9.7	9.23	9.47	8.77	8.5	8.69	8.9	9.34	8.63	9.25	9.06	8.47	9.89	9.79	9.63	10	10.2	10
YMR021C	8.15	8.37	8.31	8.17	8.14	7.85	8.98	8.77	9.05	8.41	8.43	8.41	8.77	9.77	8.55	9.97	9.7	9.32	8.85	8.82	9.17	9.61	9.42	9.24
YMR022W	11.3	11.2	11.2	10.6	11	10.7	11.6	11.4	11.6	11.2	11.1	11.1	11.4	11.6	11.5	11.5	11.3	11.6	11.8	11.6	11.8	11.8	11.7	11.7
YMR023C	8.27	8.49	8.29	8.81	8.66	8.68	8.24	7.82	7.88	8.38	8.27	8.44	8.29	8.42	7.81	8.75	8.92	8.5	8.06	7.61	7.71	8.56	8.32	8.29
YMR024W	10.8	11	11	10.1	10.3	10.1	11	11.2	11.2	10.9	10.9	11.1	10.7	10.7	10.7	9.69	9.73	10.1	10.5	10.4	10.2	9.75	9.77	9.93
YMR025W	7.57	7.19	6.99	8.11	7.96	8.1	7.18	6.77	6.69	7.45	7.21	7.26	6.93	7.69	6.53	7.84	8.2	7.6	6.46	6.74	7.3	7.29	6.68	6.99
YMR026C	9.93	10.1	10	10.1	10.2	9.95	9.91	9.92	9.86	9.82	9.91	9.83	10.1	10.1	9.85	10.3	10.3	10.3	9.98	10	9.97	9.96	10	9.75
YMR027W	11.3	11.5	11.5	11.7	11.8	11.7	11.6	11.6	11.6	11.5	11.6	11.7	11.1	11.3	11.2	11.6	11.9	11.6	11.5	11.5	11.4	11.9	11.9	11.8
YMR028W	9.26	9.07	8.91	8.84	8.9	8.94	8.43	8.48	8.26	8.38	8.49	8.79	8.83	8.14	9	8.46	9.24	8.87	8.43	8.71	8.47	8.63	8.48	8.47
YMR029C	10	9.99	9.93	9.82	9.89	9.87	8.77	9.53	9	9.47	9.61	9.51	10.5	10.3	10	10.2	10.9	9.98	9.92	9.94	10.3	10	9.73	9.97
YMR030W	8.92	8.17	8.02	8.7	9.01	8.77	8.05	7.64	7.42	7.57	7.85	7.59	8.55	7.6	8.23	8.15	8.55	8.29	7.27	7.85	8.24	7.7	6.55	8.1
YMR031C	12	11.1	11.3	11.7	11.6	11.7	10.4	10.6	10.1	11.3	11.6	11.5	11.2	10.2	11.3	11.6	12.2	11.9	9.57	9.81	10.5	11.7	11.8	11.7
YMR032W	8.54	8.36	8.43	8.2	8.25	7.74	8.5	8.23	8.15	8.87	8.75	9.03	8.98	8.72	8.39	8.43	8.36	8.24	8.24	8.53	8.44	8.57	8.64	8.65
YMR030W-A	7.35	7.33	7.35	7.35	7.33	6.98	7.34	7.32	7.33	7.35	7.63	7.48	8	7.89	7.49	7.35	7.35	7.35	7.31	7.35	7.33	7.35	7.35	7.42
YMR033W	10.1	10.4	10.4	9.51	9.48	9.37	9.92	10.3	9.88	9.76	10.1	9.94	10.8	10.5	10.7	9.57	10	9.63	10.3	10.6	10.3	9.85	9.8	9.81
YMR034C	9.42	9.61	9.35	9.3	9.08	9.42	5.54	3.52	3.52	6.47	6.28	6.16	4.32	6	4.87	8.62	8.08	8.31	3.39	3.5	3.52	7.24	7.03	7.52
YMR035W	9.35	9.54	9.54	9.36	9.1	9.29	8.63	7.91	8.41	8.48	8.17	7.96	7.77	8.5	8.26	8.77	8.48	8.71	8.3	7.7	7.83	8.67	8.63	8.34
YMR036C	9.29	9.04	9.09	9.26	9.32	9.57	8.81	8.49	8.61	8.65	8.61	8.61	8.32	9.29	8.66	9.57	9.14	9.27	8.08	8.24	8.48	9.2	9.03	9.17
YMR037C	10	9.77	9.94	10.1	10	9.98	9.49	9.53	9.54	9.57	9.47	9.75	10.2	10.2	10.2	10.3	10.3	10.2	10	10.3	10	10.1	10.1	9.93
YMR038C	8.98	9.31	9.32	10	10.2	9.99	10.2	10.1	10.4	10.5	10.7	10.6	9.13	9.04	9.65	10.1	10	10.7	10.4	10.5	9.59	10.9	11	10.7
YMR039C	9.91	9.43	9.47	8.63	8.79	8.87	8.25	8.87	7.79	8.98	9.16	9.38	9.54	7.54	9.68	7.93	8.58	9.37	9.1	9.4	8.87	8.89	9.1	9.31
YMR040W	8.25	8.17	7.63	8.32	8.51	8.8	8.49	8	8.31	9.69	9.61	9.54	6.48	6.15	6.82	7.43	7.44	7.33	7.71	7.48	6.98	9.2	9.31	9.88
YMR041C	9.92	9.98	10.1	10.3	10.1	10	10.1	9.88	9.92	8.72	8.74	8.52	9.4	9.89	9.71	9.58	9.45	9.44	9.88	9.86	9.54	9.14	9.21	9.07
YMR042W	5.59	6.12	6.17	6.43	6.49	5.99	7.35	6.69	7.12	7.46	7.18	6.91	6.06	6.79	6.15	7.3	6.44	7.06	6.93	6.36	6.73	6.43	6.39	6.06
YMR043W	10.3	10.1	10	9.59	9.46	9.53	10.4	10.2	10.2	9.55	9.55	9.67	10.2	9.23	10.4	9.66	9.5	10.4	9.9	10.2	10.1	10	10.1	9.89
YMR044W	8.44	8.2	8.35	8.21	8.13	8.23	7.24	8.18	7.28	7.86	8.42	8.47	8.15	6.41	8.5	7.94	8.37	8.47	8	8.28	7.84	8.23	8.58	8.24
YMR047C	9.58	9.49	9.56	9.84	9.68	9.8	9.26	9.42	9.16	9.96	10.1	10.2	10.2	9.47	9.94	10	10.2	10.4	9.84	10.3	9.84	10.4	10.6	10.4
YMR048W	7.17	7.19	7.35	7.64	7.48	7.46	6.97	6.93	6.84	7.72	7.57	7.65	6.92	5.68	7.11	6.92	7.07	7.59	6.91	6.91	6.52	6.9	7.23	6.9
YMR049C	9.83	10.4	10.5	9.6	9.56	9.58	9.95	10.2	10.1	9.66	10.1	9.71	10.5	10.2	10.3	9.42	9.42	9.27	10.4	10.6	9.94	8.91	9.22	9.01
YMR052W	7.25	6.98	6.98	7.49	7.17	7.32	6.95	6.76	7	7.57	7.35	7.42	7.14	6.94	6.98	7.16	7.26	7.16	6.76	6.94	7.15	7.4	7.01	7.57
YMR053C	7.37	6.77	6.57	7.78	7.49	8.06	6.28	5.98	6.01	6.75	6.17	6.51	7.18	6.98	6.52	8.26	8.16	7.97	6.9	6.54	6.96	7.91	7.82	7.88
YMR054W	9.98	10	10.2	9.89	9.97	9.8	10.3	10.4	10.3	10.1	10.1	10.3	10.6	10.5	10.7	10.6	10.2	10.8	10.7	10.9	10.5	10.6	11.1	10.7
YMR055C	9.08	8.99	8.76	8.43	8.1	8.48	8.99	8.63	9.07	7.8	7.88	7.51	8.45	8.93	8.45	8	7.28	8.09	8.49	8.28	8.37	6.88	6.65	7.09
YMR056C	10.8	10.6	10.5	11.1	11.4	10.1	9.31	9.12	9.14	9.21	9.58	8.9	9.71	10.4	10.2	10.8	10.8	10.8	7.82	7.25	8.44	8.73	8.5	8.94
YMR058W	9.36	11.3	11.9	9.9	10.4	7.37	6.86	7.17	6.68	8.86	9.03	9.25	11.3	11.9	10.3	8.2	8.15	7.87	2.11	2.11	2.11	7.46	7.12	8.01
YMR059W	9.13	9.11	9.15	8.54	8.84	8.72	9.39	9.5	9.49	8.55	8.67	8.55	8.9	9.88	9.5	8.78	8.88	8.52	8.96	8.92	9.4	7.95	7.81	8.35
YMR060C	9.77	9.79	9.75	9.36	9.4	9.21	9.44	9.56	9.58	9.31	8.94	9.18	9.41	9.07	9.78	8.55	8.6	9.03	8.94	8.99	8.64	8.63	8.14	8.69
YMR061W	8	8.09	8.05	7.46	8.02	7.71	6.21	7.4	6.33	6.94	7.59	7.7	8.2	7.95	7.9	7.41	8.48	7.35	7.51	7.64	7.28	8.02	7.97	8.21
YMR062C	12.4	12.1	12.1	11	11.2	11.1	12.1	12	12.1	10.4	10.2	10.5	11.9	11.8	12	10.8	10.6	10.9	11.9	11.8	11.5	10.8	10.8	10.7
YMR063W	5.39	5.72	5.26	5.66	5.02	5.02	5.49	5.56	4.73	6.23	6.19	6.39	5.24	6.66	3.95	7.35	6	5.61	5.22	6.14	6.73	5.47	5.24	4.39
YMR064W	9.45	9.13	9.24	9.66	9.74	9.57	8.43	8.66	8.57	9.79	9.85	9.92	9.37	9.45	9.26	10.1	9.99	9.71	9.01	9.12	9.35	9.82	9.75	9.68
YMR065W	8.23	7.9	7.98	8.19	8.06	7.65	7.19	8.12	7.23	8.65	9.02	8.53	9.39	9.04	9.62	8.11	8.58	8.58	8.84	8.59	10.1	8.97	9.04	8.88
YMR066W	6.13	5.92	6.12	5.8	5.59	5.83	3.86	4.83	3.93	5.8	5.63	6.03	6.61	5.68	6.39	5.67	7.16	6.02	5.6	5.54	5.53	6.35	5.75	6.26
YMR067C	10.8	10.9	10.8	10.8	10.9	10.7	10.8	10.4	10.8	10.5	10.4	10.4	10.4	10.5	10.6	10.5	10.7	10.8	10.6	10.6	10.4	10.6	10.3	10.5
YMR068W	8.18	7.86	7.76	8.75	8.87	8.61	7.63	7.1	7.3	7.18	6.5	6.55	8.23	8.25	7.73	9.21	8.96	8.88	7.76	7.57	7.91	7.87	7.51	7.89
YMR069W	6.83	6.52	6.52	5.23	4.18	5.18	8.04	7.48	7.86	6.71	5.79	6.3	7.17	7.84	6.74	6.88	6.15	6.53	7.49	7.91	6.6	7.1	7.03	7.64
YMR070W	8.72	8.12	8.46	8.76	8.66	8.77	7.34	6.91	7.07	7.04	7.19	5.65	8.16	6.72	8.26	8.2	8.41	8.98	6.76	6.98	6.97	6.36	6.08	7.42
YMR071C	11.9	11.8	11.8	11.6	11.4	11.6	12.1	12	12	11.6	11.7	11.8	11.6	11.5	12	11.3	11.4	11.5	12	12	11.8	11.7	12	11.6
YMR072W	12.8	12.7	12.6	12.9	12.9	12.8	12.5	12.5	12.5	12.6	12.8	12.7	12.7	12.8	12.7	12.9	12.9	12.7	12.4	12.3	12.6	12.7	12.7	12.4
YMR073C	8.99	8.94	9.01	8.68	8.7	8.64	9.22	9.04	9.22	8.72	8.57	8.72	9.15	9.03	9.13	9.18	8.75	9.19	9.12	8.85	8.79	8.43	8.15	8.42
YMR074C	10.4	10.6	10.6	10	10.3	9.96	11	11.1	11.1	10.6	10.6	10.6	10.8	10.9	10.9	9.63	9.6	9.74	11.2	10.9	11.1	10.1	10.1	10.1
YMR075W	7.71	7.71	7.67	7.6	7.8	8.05	5.04	6.32	5.98	7.47	7.78	7.87	8.25	7.13	7.92	7.37	9.21	7.95	6.74	7.42	7.46	8.34	8.05	8.35
YMR076C	10.5	10.2	10.3	10.4	9.67	10.6	7.79	8.79	7.35	10.2	9.78	10.2	11.4	10	10.7	9.61	11.5	10.9	9.59	10.1	9.77	10.7	10.7	11
YMR077C	9.43	9.17	9.22	8.8	8.79	8.99	7.41	8.15	7.5	8.16	8.09	8.49	9.23	8.71	9.62	9.03	9.92	9.7	8.56	8.96	8.89	8.94	8.92	8.96
YMR078C	8.02	8.47	8.48	7.76	8.12	7.96	8.05	8.29	8.1	7.86	8.11	7.92	9.07	8.48	8.85	7.94	8.63	7.9	8.03	8.39	8.18	8.21	7.93	8.1
YMR079W	11.2	11.5	11.4	11.2	11.1	11.2	11.7	11.9	11.8	11.3	11.3	11.2	11.9	12	11.6	11.4	11	11	12.4	12.4	12.2	11.8	11.7	11.7
YMR080C	9.52	9.9	9.9	9.66	9.73	9.67	9.95	10.2	9.94	10.1	10.1	10.1	10.7	11	10.1	10.8	10.4	9.88	10.7	10.8	10.6	10.7	10.7	10.4
YMR081C	12.2	10.6	10.4	12.5	12.4	12.8	11.3	10.6	10.8	12.6	12.7	12.6	7.59	7.26	7.7	9.45	9.58	9.68	3.05	3.34	5.83	10.6	10.6	10.4
YMR083W	12.7	12.9	12.9	12.9	13.1	12.7	13.4	13.5	13.5	13.8	13.7	13.8	12.7	12.9	12.9	13.2	12.9	13.1	13.4	13.4	13.2	13.1	13.5	13.3
YMR084W	4.77	3.41	3.42	5.89	6.32	5.79	2.86	2.72	2.19	3.86	2.96	2.93	2.53	2.16	2.07	3.29	2.73	3.08	2.26	2.72	2.72	2.63	2.2	2.63
YMR085W	5.73	5.19	4.97	6.37	7.29	6.7	4.99	4.93	4.91	5.37	5.17	5.02	4.88	4.83	4.83	4.93	5.02	5.02	4.92	4.85	4.65	5.28	5.44	5.52
YMR086W	9.7	9.29	9.44	9.75	9.7	9.84	9.23	9.27	9.23	9.43	9.52	9.38	10.6	10.1	10.3	11.1	11.2	11.1	9.43	9.68	10.1	10.9	10.6	10.8
YMR087W	9.5	9.24	9.1	8.93	9	8.89	9.31	9	9.36	8.37	8.07	8.39	8.43	8.68	8.64	9.58	9.51	9.59	7.82	7.93	7.56	8.84	9.2	8.91
YMR088C	10.6	10.8	11.1	10.6	10.7	10.3	11.1	11.2	11.3	10.5	10.5	10.7	13.4	13.5	13.6	13.8	13.5	13.7	13.2	13.2	13.7	13.6	14	13.6
YMR089C	10.9	10.9	10.9	10.8	11	10.9	10.6	10.7	10.7	11	11.1	11.1	11	10.8	11	10.9	11.1	11.2	10.6	10.5	10.6	10.7	10.4	10.8
YMR090W	11.5	10.4	9.99	11.5	11.6	11.9	11.1	10.6	10.8	10.2	10.4	10.4	11	11.1	11.2	12.6	12.7	12.7	10.8	10.5	11.4	12.1	12.3	12.3
YMR091C	8.6	8.66	8.78	8.18	8.12	8.04	7.54	8.41	7.64	8.23	8.35	8.43	9.02	8.4	8.69	8.14	8.42	8.42	8.41	8.98	8.53	8.41	8.48	8.42
YMR092C	10.6	10.5	10.6	10.7	10.8	10.5	10.8	10.7	11	10.6	10.6	10.7	9.59	10.6	10.3	10.7	10.3	10.4	10.3	10.2	10.2	10.3	10.2	9.86
YMR093W	9.44	10	10.1	9.47	9.57	9.55	10.2	10.2	10.4	10.5	10.5	10.3	10.1	10.4	10	8.95	9.14	9.07	10	10	9.89	9.18	9.1	9.1
YMR094W	5.5	5.24	5.46	5.2	5.29	5.54	6.14	5.36	5.51	5.5	5.31	4.42	4.54	2.91	2.98	4.28	4.96	3.66	3.05	3.04	3.09	3.06	3.06	3.05
YMR095C	7.91	7.63	7.62	6.86	7.38	6.45	9.24	8.62	8.94	7.84	6.15	5.13	4.81	5.79	5.13	4.19	3.71	3.26	4.9	5.04	2.59	3.22	3.25	3.48
YMR096W	12.8	12.6	12.7	11.4	11.8	11.3	12.9	12.7	12.8	11.4	10.6	10.2	12.3	11.8	12.6	10.5	10.1	10.6	12.4	12.3	11.5	10.2	10.2	10.1
YMR097C	10.4	10.2	10.2	10.4	10.4	10.3	9.87	9.97	9.69	10.2	10.4	10.4	9.39	9.09	9.58	9.68	9.91	9.68	9.5	9.61	9.48	9.57	9.58	9.2
YMR098C	9.39	9.3	9.49	9.75	9.86	9.92	9.1	9.32	9.13	9.69	9.75	9.69	9.54	9.38	9.64	9.63	9.96	9.81	9.02	9.06	9.18	9.78	9.45	9.56
YMR099C	12	12	11.9	12.3	12.2	12.2	11.7	11.7	11.7	11.7	11.8	11.8	11.7	12.2	11.7	12.1	12	11.7	11.2	11.3	11.7	11.6	11.4	11.5
YMR100W	8.25	7.97	7.91	8.59	8.38	8.62	7.38	7.06	6.79	7.53	7.7	7.8	9.98	9.67	8.97	10.4	10.2	9.49	9.57	9.42	9.54	9.7	10	9.93
YMR101C	2.19	2.19	2.19	2.48	3.32	3.24	2.24	2.19	2.19	2.27	2.19	2.19	2.18	2.18	2.19	2.47	2.82	2.19	2.18	2.16	2.19	2.19	2.19	2.24
YMR102C	8.96	8.62	8.61	8.72	8.62	8.91	8.75	8.73	8.75	8.59	8.36	8.86	9.33	8.82	9.01	9.21	9.02	9.01	9.53	9.78	9.41	9.67	9.75	9.87
YMR104C	9.65	9.69	9.62	10.5	10.5	10.2	9.46	9.21	9.16	9.16	9.08	9.07	6.51	7.75	6.44	8.23	7.74	8.08	8.03	7.94	7.41	8.4	8.49	8.07
YMR105C	11.4	10.3	10.3	11.8	11.8	12	12.1	11.9	12.1	11.7	11.8	11.8	9.07	10.4	8.58	11.9	11.7	10.9	9.89	10.2	10.8	11.5	11.7	11.5
YMR105W-A	2.36	2.37	2.36	2.63	2.61	2.6	2.36	2.3	2.47	2.36	2.43	2.36	2.36	2.35	2.36	2.36	2.41	2.37	2.33	2.22	2.15	2.32	2.3	2.31
YMR106C	7.49	7.55	7.33	7.48	7.44	7.67	7.36	7.15	7.17	7.65	7.78	7.78	6.22	4.9	6.86	6.86	7.04	7.48	5.53	6.05	5.62	6.95	6.48	6.68
YMR107W	14.1	13	13.3	14.3	14.4	14.4	9.04	7.97	7.67	10.9	10.4	10.7	4.76	4.15	5.53	8.98	9.37	9.63	4.7	4.11	4.28	8.82	8.56	9.43
YMR108W	13	12.9	12.9	12.6	12.6	12.5	12.9	12.8	12.7	12.7	12.7	12.6	12.6	12.7	12.3	12.7	12.6	12.3	12.7	12.8	12.6	12.8	12.8	12.7
YMR109W	9.98	9.84	10.1	10	9.92	9.94	10.2	10.1	10.1	9.93	9.98	9.97	10.4	10.1	10.1	10.5	10.4	10.6	10.4	10.5	10.3	10.7	10.8	10.7
YMR110C	12.4	12.1	12.1	13.3	13.1	13.2	11.2	11.3	11.4	11.5	11.7	11.4	11.6	12.1	11.4	12.6	12.5	12.4	10.6	10.7	11.2	11.1	10.6	11.1
YMR111C	7.76	7.57	7.77	8.41	8.17	8.33	7.09	7.25	6.82	8.15	7.9	8.01	7.74	6.54	7.1	8.13	8.75	8.72	7.13	7.46	7.59	8.33	8.29	8.36
YMR112C	10.1	10.1	10.1	9.81	9.55	9.91	9.48	9.48	9.44	9.81	9.51	9.56	9.65	9.58	10.3	9.74	9.92	10.4	10	9.75	9.92	9.9	9.8	9.96
YMR113W	9.48	9.84	9.68	9.06	8.79	8.76	10.4	10.3	10.5	9.04	8.93	8.79	9.8	9.48	9.78	8.73	8.38	9.07	10.1	10.2	9.8	8.66	8.87	8.88
YMR114C	9.46	8.71	8.47	9.82	9.61	9.92	8.36	7.9	8.32	9.8	9.35	9.55	7.13	6.13	7.6	8.14	8.38	8.46	6.77	7.57	6.89	8.04	8.36	7.63
YMR115W	9.93	10	9.91	10.2	10.3	10.3	9.36	9.26	9.41	10.1	9.93	9.94	8.99	8.8	9.6	9.56	10.2	9.85	8.94	9.12	8.49	9.68	9.68	9.72
YMR116C	14.2	14.3	14.3	14.1	14.1	14.1	14.3	14.4	14.4	14	14.1	14.1	14.2	14.6	14.4	14.2	14	14	14.5	14.5	14.4	14	14.1	14
YMR117C	5.21	5.01	4.89	4.27	5.02	4.27	4.83	4.61	4.96	4.14	5.18	4.33	4.25	4.26	3.54	5.12	4.31	3.11	2.49	4.24	2.44	3.36	3.89	2.83
YMR118C	10.6	9.5	8.42	12.3	12.1	13	7.1	5.47	5.11	9.85	9.7	9.39	2.21	3.02	3.45	8.18	8.27	8.32	4.51	3	3.2	7.54	7.4	7.92
YMR119W	10.1	9.55	9.59	9.87	9.69	9.88	9.31	9.55	9.06	9.25	8.81	9.03	9.89	9.79	9.6	10.1	10.1	9.78	9.9	10	9.77	9.68	10	9.88
YMR120C	12.9	13.1	13.2	12.8	12.8	12.8	13.6	13.7	13.7	13.4	13.4	13.4	13.3	13.6	13.4	13.5	13.4	13.5	13.7	13.8	13.6	13.5	13.4	13.4
YMR121C	11	11	11	10.8	11.1	11.3	11	11	11.2	10.7	11.1	10.9	10.4	10.4	10.9	10.4	10.6	10.4	10.7	10.5	10.7	10.9	10.9	11
YMR122W-A	13.5	13.7	13.5	13.6	13.8	13.6	13.7	13.8	13.7	13.6	13.4	13.4	13.2	13.3	13.6	13.3	13.1	13.7	14	13.8	14	14	14.1	14.1
YMR123W	10.6	10.9	10.9	10.3	10.3	10.1	11.3	11.3	11.3	10.6	10.8	10.7	11.5	11.5	11.3	10.7	10.7	10.5	11.5	11.1	11.2	10.6	10.4	11
YMR124W	8.76	8.93	8.87	9.14	9.34	9.01	8.37	8.39	8.34	8.65	8.82	8.71	8.38	8.15	8.32	8.3	8.73	8.57	7.79	8.08	7.94	7.99	8.24	8.12
YMR125W	9.45	9.58	9.62	9.41	9.34	9.58	7.51	8.94	7.85	9.55	9.59	9.64	9.51	9.23	9.55	8.69	9.41	9.06	8.9	9.32	9.17	9.24	9.24	9.05
YMR126C	9.73	9.75	9.74	9.68	9.85	9.52	9.95	9.83	9.97	9.79	9.86	9.86	9.73	10.4	9.78	9.8	9.97	9.47	9.67	9.36	9.88	9.67	9.18	9.35
YMR127C	6.92	7.45	7.31	7.78	7.8	7.54	7.23	7.47	7.21	7.89	8.33	8.06	7.77	8.29	7.21	7.88	7.84	7.37	7.97	8.06	8.07	7.45	7.47	7.33
YMR128W	9.2	9.7	9.9	9.39	9.46	9.62	9.44	9.55	9.51	9.5	9.79	9.7	9.97	9.52	9.97	9.48	9.67	9.53	9.52	9.98	9.49	9.03	9	9.18
YMR129W	10.2	10.3	10.4	10.2	10	10.2	9.19	9.86	8.88	10.4	10.3	10.5	10.8	10.9	10.4	10.8	10.8	10.6	10.3	10.5	10.5	10.6	10.5	10.7
YMR130W	10.8	10.8	10.9	10.5	10.5	10.5	10.7	10.9	10.8	10.4	10.4	10.4	11.3	11.3	11.2	10.9	11	10.8	11	11.3	11.2	10.6	10.6	10.4
YMR131C	10.7	11.2	11.3	10.8	10.8	10.7	11.1	11.1	11.2	11.3	11.4	11.3	11	10.7	11.1	10.2	10	10.3	11.2	11.1	10.5	10	10.1	10
YMR132C	7.18	7.39	7.44	7.7	7.52	7.31	6.1	6.77	6.27	8.22	8	8.46	7.77	7.21	8.08	7.21	7.78	7.54	7.65	7.64	7.28	7.53	7.8	7.63
YMR133W	2.18	2.18	2.18	2.18	2.18	2.18	2.18	2.18	2.18	2.18	2.19	2.18	2.17	2.17	2.19	2.18	2.52	2.18	2.16	2.17	2.17	2.18	2.18	2.18
YMR134W	11.5	11.6	11.5	10.9	10.9	10.9	10.9	11	11.2	11.3	11	11.5	11.1	10.8	10.8	10.9	11.3	11	10.6	11	10.3	10.9	10.6	10.9
YMR135C	9.8	9.02	9.06	10	10.2	9.8	9.49	9.32	9.58	10	10.3	9.99	9.31	8.43	8.81	9.3	9.54	9.37	9.05	9.06	8.87	9.64	10	9.98
YMR136W	10.9	9.86	10.2	12	11.9	11.9	10.6	10	10.2	11	11.3	10.9	11.1	10.3	10.8	11.9	12	12	9.74	9.82	10.2	11.6	11.4	11.7
YMR137C	6.18	5.78	5.96	6.87	6.39	6.67	3.74	4.36	3.3	6.15	6.04	6.54	6.24	5.15	5.89	5.9	7.34	6.29	4.82	5.83	5.65	6.63	6.32	6.68
YMR138W	8.21	8.24	8.3	8.4	8.32	8.72	7.58	7.34	7.51	8.39	8.03	8.51	7.88	7.24	8.24	7.97	7.82	8.49	8.16	8.23	7.48	7.62	8.04	7.89
YMR139W	11.4	10.9	10.7	11.1	11	11	10.5	10.7	10.5	10.7	10.8	10.7	10.4	10.6	10.1	10.6	10.6	10.3	10.2	10.2	10.5	10.3	10.2	10.2
YMR140W	9.12	8.4	8.31	8.54	8.56	8.48	8.29	8	7.95	8.33	8.06	8.41	8.13	7.76	7.41	9.19	8.42	8.73	7.78	8.3	8.04	8.81	8.73	8.45
YMR142C	13.8	14	14	13.8	14	13.9	13.9	14	14.1	13.9	14	14	13.9	13.8	14	13.5	13.4	13.5	13.9	13.8	13.8	13.5	13.5	13.4
YMR143W	13.4	13.6	13.6	13.5	13.8	13.6	13.5	13.6	13.7	13.5	13.7	13.7	13.9	13.7	13.8	13.4	13.5	13.6	13.7	13.7	13.6	13.2	13.3	13.4
YMR144W	8.78	8.9	8.91	8.66	8.92	8.55	8.76	8.83	8.76	8.7	8.88	8.8	9.04	8.4	9.16	8.55	8.89	8.77	8.23	8.61	8.59	8.83	8.91	8.57
YMR145C	13.1	13.3	13.3	13.2	13	13	11.8	11.9	11.9	11.4	11.5	11.1	12.8	13	12.7	12.8	12.6	12.6	8.58	8.37	9.12	7.64	7.54	7.98
YMR146C	12.4	12.7	12.8	12.4	12.5	12.3	12.7	12.7	12.8	12.6	12.7	12.6	12.4	12.8	12.5	12.1	12.2	12	12.5	12.6	12.5	12	12	11.8
YMR147W	9.19	9.01	8.89	9.57	8.94	9.33	8.18	7.93	8.25	7.42	7.59	7.65	7.5	7.69	7.2	8.06	7.58	7.82	7.77	7.82	7.6	7.13	7.13	6.78
YMR148W	10.8	10.4	10.5	11.1	10.7	11	10.8	10.7	10.7	9.55	9.53	9.61	11	10.7	10.8	10.9	10.5	10.7	10.6	10.4	10.5	10.1	10.2	10.3
YMR149W	11.5	11.8	11.8	11	11	10.8	11.9	12.1	12	10.8	11.1	10.9	12	12.2	12	11.6	11.3	11.6	12.2	12.3	12	11.7	11.6	11.7
YMR150C	10.6	10.7	10.6	10.8	10.8	10.6	10.8	10.7	10.8	10.5	10.3	10.4	9.91	10	10.4	10.1	9.73	10.2	10.8	10.5	10.3	9.87	10.2	10.1
YMR152W	11.3	11.1	11	11.7	11.7	11.7	11.2	11.1	11.3	11	11	11	11	11.2	10.8	11.3	11.3	11.1	10.9	10.9	10.9	11	11.2	10.9
YMR153W	8.3	8.63	8.71	9	9.04	9.08	8.62	8.67	8.82	9.18	9.36	9.52	8.44	8.62	8.56	9.29	9.38	9.21	8.44	8.51	8.15	9.26	9.2	8.81
YMR154C	5.31	4.99	4.9	6.71	6.48	6.77	5.17	4.96	5.42	6.74	6.62	6.44	4.83	4.79	5.07	7.11	6.69	7.05	4.29	5.69	5.63	6.74	6.29	6.12
YMR155W	8.42	8.15	8.14	7.88	7.63	7.84	8.34	8.14	8.42	7.15	6.98	7.03	9.44	9.43	9.26	9.88	9.6	9.82	9.11	9.32	9.31	9.46	9.47	9.34
YMR156C	7.88	7.73	7.55	8.7	8.88	8.83	7.5	7.38	7.71	7.24	7.42	7.2	5.71	6.13	5.77	8.13	7.93	7.43	5.95	6.34	5.21	6.55	6.77	6.78
YMR157C	9.66	9.73	9.67	8.98	9.08	8.53	10.2	10.2	10.3	9.52	9.29	9.51	9.58	10.1	9.58	9.52	9.31	9.17	9.85	9.67	9.69	9.28	9.21	9.11
YMR158W	10.4	10.5	10.6	10.2	10.4	10.3	10.2	10.5	10.4	10.7	10.7	10.8	10.8	10.7	10.7	9.82	10.1	9.92	10.2	10.2	10.3	9.7	9.75	9.81
YMR158C-A	6.57	6.03	5.92	6.94	7.71	7.39	5.18	5.21	4.91	6.2	7.07	6.83	5.61	5.18	5.8	6.09	6.81	5.9	5.3	5.7	4.61	6.39	6.67	7.72
YMR159C	2.41	2.33	2.34	2.47	2.67	2.79	2.22	2.27	2.26	2.39	2.44	2.38	2.21	2.2	2.31	2.3	2.31	2.72	2.25	2.2	2.18	2.27	2.27	2.28
YMR160W	9.57	8.86	8.9	10.1	9.85	10.2	8.75	8.61	8.26	9.43	9.46	9.5	8.72	8.2	8.33	9.63	9.91	9.98	8.72	8.72	8.54	9.73	9.8	9.78
YMR161W	9.97	10	9.89	9.58	9.72	9.46	10.2	10	10.1	9.65	9.25	9.57	9.76	10.4	10.1	10.2	9.71	10	10.4	10.1	10.1	9.9	10.1	9.68
YMR162C	9.4	9.28	9.26	9.94	10.1	10.1	8.96	9.19	9.1	9.84	10	9.9	9.17	7.99	9.29	9.57	9.94	10	8.62	8.94	8.64	9.76	10	9.92
YMR163C	8.57	8.59	8.56	9.15	9.06	9.17	8.78	8.55	8.78	8.84	8.94	8.7	8.24	8.97	8.59	9.06	9.12	9.14	8.24	8.39	8.81	8.6	8.53	8.57
YMR164C	7.77	7.04	7.05	7.96	7.61	7.73	5.98	5.47	5.22	7.1	7.23	7.61	8.49	6.4	7.58	7.51	8.32	8.06	7.16	8.37	7.76	7.89	8.14	7.8
YMR165C	9.82	9.55	9.44	9.78	9.75	9.78	9.76	9.71	9.64	9.69	9.34	9.43	9.37	9.48	9.39	9.88	9.83	10.1	9.39	9.43	9.22	9.65	9.64	9.62
YMR166C	8.83	8.73	8.92	9.04	8.96	8.7	9.14	9.12	9.22	9.66	9.61	9.66	8.33	8.61	8.61	9.11	8.69	9.12	8.27	8.07	8.45	8.77	8.88	8.78
YMR167W	5.87	5.72	5.91	6.62	6.51	6.68	5.48	5.82	5.21	6.74	6.74	6.75	6.59	6.76	6.05	8.06	8.1	7.48	5.36	6.04	6.04	6.91	6.37	5.92
YMR168C	6.35	6.71	6.92	7.25	7.32	7.44	6.64	6.91	6.68	7.5	7.6	7.58	7.34	7.02	6.68	8	8.44	7.67	5.43	7.05	6.92	6.9	6.48	5.43
YMR169C	9.39	7.75	7.64	8.93	9.49	9.03	5.42	5.09	5.43	5.63	5.97	5.6	4.16	4.52	5.26	5.91	6.33	5.82	4.14	4.22	4.1	5.69	5.76	5.91
YMR170C	8.95	8.52	8.1	10.4	10.8	10.8	8.53	8.07	8.59	9.01	9.39	9.1	8.79	8.6	9.05	11	11.2	10.9	8.48	8.52	8.72	11.6	11.9	11.3
YMR171C	9.13	9.1	9.14	9.16	9.13	9.17	9.72	9.64	9.65	9.38	9.45	9.18	9.91	9.68	9.67	10.1	9.91	10.1	9.95	9.87	10.1	9.89	10	9.67
YMR172W	7.53	7.6	7.74	8.04	7.68	8.08	7.41	7	7.27	7.94	7.82	7.95	7.51	7.06	7.53	7.9	8.11	8.17	7.4	7.41	7.48	7.89	7.94	7.61
YMR173W	13.1	11.8	11.9	13.5	13.7	13.8	11.2	11.2	10.8	12.5	12.6	12.7	12.5	11.2	12.5	13.1	13.7	13.6	12.2	12.6	12.2	13.8	13.9	13.6
YMR174C	11	9.97	9.75	11	11.7	11.9	7.96	7.35	7.63	9.21	9.43	9.27	6.77	6.54	7.15	8.61	8.68	8.43	6.45	6.35	6.61	8.01	8.01	8.12
YMR175W	14.5	13.4	13.3	14.9	15.1	15.1	11.5	10.1	10.5	13.7	13.9	13.7	7.44	7.66	7.77	9.87	10.4	10.4	7.5	6.52	7.6	8.95	9	8.88
YMR175W-A	2.21	2.22	2.22	2.4	3.43	4	2.17	2.21	2.21	2.21	2.22	2.27	2.2	2.17	2.21	2.21	2.22	2.21	2.17	2.2	2.2	2.21	2.21	2.21
YMR176W	9.33	9.03	9.01	9.57	9.6	9.77	8.6	8.73	8.28	9.44	9.56	9.64	9.31	8.79	9.05	9.81	10.1	10.1	8.82	9.13	9.24	9.76	9.93	9.75
YMR177W	7.91	8.33	8.45	7.52	7.62	7.39	8.96	9.09	9.07	8.79	8.71	8.99	8.27	8.57	8.78	8	7.79	8.12	8.84	9.1	9.06	8.55	8.25	8.08
YMR178W	10.2	10.1	10	9.39	9.59	9.2	11	10.9	11.1	10.1	9.87	10.3	10.5	11.1	10.5	10.6	10.6	10.1	11	10.9	11.1	10.6	10.6	10.6
YMR179W	7.66	7.86	8.12	7.62	7.69	7.62	6.94	7.37	6.87	7.43	7.69	7.78	8.34	7.45	8.54	7.25	7.99	8.22	7.94	8.19	8.02	7.82	8.13	7.98
YMR180C	9.44	9.33	9.18	9.96	10.1	9.91	9.4	9.34	9.58	9.48	9.16	9.21	9.24	9.68	9.11	9	9.08	8.81	9.23	9.08	9.36	9.2	9.05	9.21
YMR181C	10	9.39	9.11	10.8	10.8	10.7	9.9	9.67	9.88	9.77	9.63	9.55	9.91	8.99	9.01	10.6	10.5	10.4	10.2	10.4	10.3	11.6	11.5	11.6
YMR182C	7.15	6.59	6.16	6.11	4.85	4.77	8.02	7.55	7.85	7.25	7.04	6.99	6.59	5.07	6.52	5.27	3.64	4.71	7.4	7.83	7.87	6.74	5.88	6.31
YMR182W-A	4.75	4.25	3.98	6.28	6.31	6.26	4.83	3.84	4.65	5.96	5.66	5.96	3.02	3.59	2.11	5.64	5.46	5.28	2.89	2.52	3.33	5	4.83	5.64
YMR183C	9.68	9.69	9.69	9.63	9.77	9.31	10	9.89	10.1	10.3	10.2	10.4	10.5	10.3	10.2	9.82	9.63	9.26	10.5	10.6	10.2	10.2	10.1	9.99
YMR184W	11.5	11.6	11.3	11.2	11.3	11	11.8	11.4	11.7	11.4	11.4	11.5	10.7	11.1	10.7	11.2	11	11.1	11.6	11.5	11.3	11.3	11.3	11.4
YMR185W	9.27	9.36	9.27	9.32	9.39	9.72	7.12	8.53	7.27	9.44	9.43	9.47	9.27	8.89	9.43	9.41	9.87	9.67	8.58	8.71	8.76	9.41	8.97	9.27
YMR186W	14.1	14.1	14	14.3	14.4	14.4	13.7	13.9	13.9	14	14.1	14.1	13.9	14	14	14.1	14.1	13.9	13.8	13.9	13.8	13.9	14	13.9
YMR187C	7.75	8.02	7.93	8.18	8.22	8.19	8.35	8.3	8.51	8.16	8.36	8.46	7.88	7.91	7.77	8.7	8.23	8.41	8.03	8.01	7.47	8.28	8.49	8.44
YMR188C	10.3	10.5	10.5	9.52	9.69	9.45	8.77	9.76	9.13	10.2	10.3	10.8	9.85	9.3	9.8	8.52	9.43	9.01	8.98	9.32	9.31	8.95	8.76	8.94
YMR189W	11.6	11.7	12	11.1	11.1	11.3	11.8	12	12.1	11	11.2	11	12.6	12.3	12.4	12	12.1	11.7	12.3	12.3	12.3	11.9	11.8	11.9
YMR190C	8.64	8.38	8.45	8.94	8.94	8.95	7.34	8.06	6.86	9.11	9.06	9.14	8.8	7.93	8.66	8.74	9.12	9.27	8.2	8.75	8.14	9.41	9.32	9.39
YMR191W	12.8	12.6	12.4	13.2	13.2	13.2	11.7	11.5	11.6	11.8	11.9	11.8	10.7	11.2	10.7	12.1	11.8	11.7	10.8	10.7	10.9	11.2	11.4	11.1
YMR192W	6.9	6.93	6.81	7.01	6.92	6.91	6.91	6.92	6.94	6.73	6.91	6.92	6.91	6.76	6.44	7.08	7.81	6.72	6.79	7.23	6.78	7.05	7.02	7.14
YMR193W	9.71	9.86	9.73	9.57	9.62	9.47	9.48	9.6	9.54	10.2	10.2	10.4	9.46	9.58	9.47	9.23	9.61	9.04	8.97	8.83	9.3	8.97	8.62	9.19
YMR194W	12.5	12.8	12.9	12.6	12.9	12.8	13	13.3	13.3	13	13.2	13.1	13.2	13.3	13.3	12.6	12.9	12.6	13.3	13.3	13.2	12.5	12.4	12.6
YMR194C-B	10.6	10.5	10.2	10.3	10.9	10.4	10.8	10.4	10.7	11	10.9	11.2	8.73	9.26	8.89	8.58	8.51	8.37	8.44	8.11	8.1	7.7	7.69	8.65
YMR195W	10.6	9.83	9.68	8.34	8.37	7.9	11.8	11.6	11.8	11.9	11.3	11.9	11.1	11.1	11.6	11.9	11.7	12	11.4	11.5	11.9	11.9	12	12.1
YMR196W	12	11.3	11.4	11.8	11.6	11.9	11.6	11.6	11.3	11.1	10.8	10.8	9.98	10.1	10.2	12.2	12	12.4	9.7	10.2	10.2	11.4	11.6	11.3
YMR197C	11.3	11.1	11.2	11.5	11.4	11.6	10.8	10.7	10.8	10.7	10.6	10.9	10.2	9.85	10.4	10.7	10.8	11.1	10.3	10.2	10.2	10.4	10.3	10.2
YMR198W	8.07	8.18	8.3	7.42	7.28	7.33	8.12	8.1	8.13	7.69	7.87	8.03	8.42	8.14	8.33	8.04	8.2	8.23	8.41	8.44	8.74	8.2	8.14	7.77
YMR199W	9.89	10.2	10.2	9.91	9.7	9.7	10.5	10.3	10.3	10.8	10.8	10.8	10	9.96	10.1	9.19	9.62	9.5	9.9	9.82	10.1	10.1	10	9.79
YMR200W	12	12	11.9	11.7	11.5	11.6	11.9	11.6	11.7	11.5	11.6	11.6	11.1	11.8	11.1	11.6	11.1	11.2	11	11.1	11.2	10.8	10.7	10.7
YMR201C	8.27	8.03	7.98	8.35	8.29	8.58	7.53	7.47	7.53	8.56	8.22	8.53	7.56	6.98	8	7.76	8.25	8.56	7.27	7.52	7.06	8.16	7.99	8.22
YMR202W	14.1	14.2	14.1	13.6	13.6	13.6	14.3	14.4	14.3	14.2	14.2	14.3	13.7	13.9	13.6	13.8	13.5	13.6	14.3	14.3	14.2	14.4	14.2	14.4
YMR203W	11.8	12	12	11.7	11.7	11.4	12	12.1	12.1	11.9	11.9	11.9	11.8	12	11.8	11.6	11	11.4	12	11.9	11.7	11.3	11.4	11.5
YMR204C	8.3	7.74	7.68	8.13	7.73	8.02	8.23	7.94	7.95	8.14	8.03	8.05	8.28	8.02	8.15	8.38	8.46	8.8	7.72	7.95	7.87	8.4	8.25	8.39
YMR205C	12.9	12.6	12.6	13	12.8	13	13.3	13.5	13.4	13.3	13.2	13.3	13.1	13.2	13	13.5	13.1	13.3	13.5	13.6	13.5	13.8	13.8	13.6
YMR206W	10.6	9.74	9.58	11.9	11.5	12	10.4	9.91	10.1	11.2	11	11	7.16	5.72	6.84	7.38	7.34	7.92	6.33	5.74	8.32	8.75	9.26	8.86
YMR207C	8.63	8.55	8.67	8.74	8.99	9.15	7.23	8.03	6.93	8.77	9.15	9.43	8.73	7.14	9.02	8.21	9.47	8.88	8	8.6	8.28	9.08	9.42	9.43
YMR208W	11.2	11.5	11.3	10.7	10.8	10.5	11.5	11.4	11.5	11	10.9	10.9	11	11.4	10.7	11.5	11.1	10.7	11.5	11.5	11.4	10.9	10.9	11.3
YMR209C	5.95	6.65	6.83	6.12	6.2	5.77	6.97	7.21	7.42	5.69	5.75	5.42	8.59	8.47	7.67	7.38	7.33	6.65	8.39	8.47	7.81	7.23	7.22	8.14
YMR210W	8.63	8.69	8.66	9.16	8.89	8.72	9.84	9.49	9.75	9.29	9.17	9.48	8.77	8.93	8.18	9.73	9.54	9.35	9.46	9.35	9.36	9.23	9.36	9.42
YMR211W	7.78	8.03	8.03	7.59	7.38	7.36	7.46	7.78	7.43	7.45	7.81	7.72	7.61	7.93	7.07	7.43	7.28	7.23	7.52	7.78	7.47	7.5	7.14	7.06
YMR212C	8.17	8.61	8.84	8.61	8.73	8.31	8.07	8.84	7.71	8.88	9.35	9.11	9.05	8.77	8.85	8.82	9.05	8.65	9.01	9.16	9.02	9.04	9.26	9.03
YMR213W	7.88	7.93	7.95	8.42	8.24	8.27	8.05	7.77	8.11	8.35	8.48	8.42	7.88	7.76	8	8.11	8.26	8.42	7.61	7.51	7.77	8.29	8	8.34
YMR214W	10.3	10.4	10.3	10	10	9.83	10.8	10.5	10.8	10.5	10.5	10.4	9.7	9.54	10.4	9.84	9.96	10.3	10.8	10.9	10.1	10.4	10.5	10.1
YMR215W	9.94	10.1	10.2	9.12	9.43	9.42	10.6	10.8	10.9	9.37	9.81	9.47	11.8	11.6	11.6	11	10.7	10.8	11.2	11.1	11.1	11.2	11.3	11.4
YMR216C	7.96	8.52	8.45	8.29	8.25	8.1	9.1	9.15	9.28	8.51	8.73	8.59	10.4	10.2	9.86	10.5	9.93	9.71	10.6	10.5	10.6	10.4	10.5	10.9
YMR217W	12.2	12.6	12.7	12.4	12.5	12.3	12.7	12.8	12.9	12.8	12.9	12.8	12.7	12.8	12.8	12.4	11.9	12.3	12.8	12.8	12.7	12.2	12.2	12.1
YMR218C	6.11	6.16	6.18	6.24	6.31	6.42	4.45	5.88	4.07	6.25	6.46	6.59	6.48	5.33	6.34	6.33	7.22	6.46	6.17	6.36	6.08	6.76	6.55	6.67
YMR219W	9.72	8.86	9.05	9.45	9.37	9.47	8.63	8.65	8.37	9.47	9.37	9.57	9.74	8.53	9.49	9.37	10.3	9.98	8.53	8.97	9.36	9.56	9.37	9.73
YMR220W	11	11.4	11.4	11.1	11.1	11.1	10.9	11	11	10.8	10.8	10.9	11	10.4	10.9	11.3	11.3	11.3	10.9	11.1	10.4	11.1	10.6	11
YMR221C	10.2	10.4	10.4	9.7	9.6	9.5	10.4	10.2	10.4	8.79	8.88	8.85	11.6	12	11.3	12	11.4	11.3	11.4	11.3	11.5	11	11.1	11
YMR222C	10.5	10.5	10.5	9.99	9.79	9.85	10.7	10.7	10.8	9.74	9.64	9.65	10.1	10.4	10.5	9.48	9.16	9.78	10.7	10.5	10.3	9.71	9.66	9.79
YMR223W	8.88	9.11	8.97	8.6	8.6	8.87	8.45	9.14	8.57	8.68	8.82	8.68	9.16	9.71	9.56	8.67	8.57	8.67	9.3	9.17	9.18	8.01	7.74	7.92
YMR224C	8.88	8.86	8.8	9.17	9.05	9.14	8.85	8.72	8.88	8.6	8.63	8.72	8.82	8.55	8.73	8.99	9.27	9.02	8.65	8.73	8.51	8.61	8.37	8.68
YMR225C	11	11.2	11.2	10	10.5	10.4	10.6	10.7	10.8	10.9	10.9	11	10.7	10.5	10.9	10.1	10.4	10.1	9.96	9.64	10.3	9.7	9.65	9.93
YMR226C	13.4	13.3	13.4	13.4	13.4	13.3	13.1	12.9	13	12.8	12.7	12.8	13.9	14	13.9	14.4	14.4	14.3	13.3	13.4	13.6	13.7	13.5	13.6
YMR227C	8.46	8.32	8.57	8.27	8.39	8.68	7.58	7.73	7.07	8.2	8.45	8.63	8.36	5.66	8.58	7.55	8.41	8.86	6.9	8.09	7.27	7.33	7.86	8.06
YMR228W	9.7	9.73	9.68	9.45	9.24	9.04	9.42	9.4	9.36	9.6	9.54	9.65	9.47	9.48	9.26	9.51	9.54	9.6	9.15	8.89	8.98	8.94	9.01	8.84
YMR229C	10.8	11.2	11.3	10.5	10.5	10.6	10.3	11	10.6	10.9	11	10.9	11.1	9.96	11.4	9.97	9.99	10.5	11	11.4	10.5	10.2	10.3	9.91
YMR230W	10.8	10.9	11	10.8	11.1	11	10.9	11.3	11.1	10.8	11.2	11.3	11	11.3	11.3	10.6	11	10.8	11.2	11.2	11.2	10.8	10.8	10.8
YMR230W-A	3.24	2.99	3.45	3.24	3.24	2.99	3.24	3.24	3.24	2.67	2.09	2.09	3.73	4.58	4.06	2.61	4.68	3.22	5.26	3.36	3.96	3.02	3.21	3.24
YMR231W	7.83	8.05	8.12	8.54	8.71	8.74	7.58	8.02	7.1	8.42	8.72	8.63	8.51	8.43	8.13	8.86	9.12	9.02	8.19	8.6	8.01	8.55	8.59	8.57
YMR232W	6.59	5.02	5.32	8.42	8.41	8.09	6.82	7.05	6.24	7.88	8.14	8.04	9.02	8.92	8.44	7.93	9.19	8.07	8.12	7.93	10.2	9.61	9.76	9.45
YMR233W	9	9.17	9	8.93	8.72	8.9	8.72	9.28	8.83	9.37	9.1	9.21	9.2	8.78	8.98	8.11	8.65	8.28	9.16	9.21	8.95	8.33	8.07	8.42
YMR234W	7.57	8.04	7.89	8.15	8.27	8.21	8.39	8.42	8.55	7.92	8.34	8.12	8.12	8.16	8.41	7.4	8	7.3	8.63	8.31	8.04	8.05	7.94	8.11
YMR235C	9.87	10.4	10.4	10.1	10.2	9.98	10	10.4	10.3	9.92	10	10.2	10.2	9.75	10.3	9.82	9.94	10.2	10.2	10.3	9.8	9.86	9.97	9.9
YMR236W	10.6	10.7	10.8	11.1	11.2	11	11.1	11	11.1	11.7	11.7	11.6	10.5	10.6	11	10.7	10.6	11.1	10.9	10.6	10.9	11.2	11.1	11.2
YMR237W	10.4	10.4	10.5	10.5	10.5	10.4	10.5	10.5	10.5	10.6	10.8	10.7	10.3	10.5	10.3	10.7	10.7	10.6	10.3	10.6	10.3	10.6	10.7	10.6
YMR238W	11.8	11.9	11.7	11.4	11.5	11.4	11.7	11.5	11.5	10.4	10.3	10.3	11.3	10.8	11.2	10.9	10.7	10.8	11.6	11.6	11.1	11	11	11
YMR239C	8.39	8.94	8.95	8.15	8.02	8.09	7.82	8.66	8.22	8.66	8.53	8.67	9.27	9.28	9.29	8.24	8.53	8.81	9.53	9.33	9.14	8.02	8.01	7.75
YMR240C	7.9	8.18	8.17	8	8.04	7.85	7.54	7.76	7.54	7.99	7.9	8.15	8.36	6.41	8.07	7.75	8.07	8.15	7.57	8.24	7.48	8.04	8.18	8.3
YMR241W	12.4	12.8	12.8	12.3	12.7	12	13	12.9	13	13	13	13.1	13.3	13.6	13.1	13.1	12.9	12.8	13.4	13	13.3	13	12.9	13.1
YMR242C	12.9	13.1	13.2	12.9	13.1	13	13.1	13.3	13.3	13.1	13.2	13.1	13.3	13.3	13.3	12.7	12.8	12.4	13.3	13.3	13.2	12.6	12.6	12.6
YMR242W-A	2.06	2.06	2.06	2.06	2.06	2.06	2.06	2.06	2.06	2.06	2.06	2.06	2.06	2.06	2.06	2.06	2.06	2.06	2.06	2.06	2.06	2.06	2.06	2.06
YMR243C	10.7	11	11	11	10.9	10.6	11.2	11.3	11.4	10.8	11	10.9	11.3	12	11.2	11.5	11.6	11.1	11.6	11.3	11.4	11.1	10.9	10.6
YMR244W	5.1	5.04	5.04	6.58	7.05	7.74	5.29	4.79	4.72	4.9	3.61	3.92	4.88	6.2	5.02	5.04	4.48	3.96	5.08	4.1	4.93	6.07	5.4	7.78
YMR244C-A	11.2	11	11.1	11.2	11.4	11.1	11.4	11.4	11.4	11.5	11.4	11.3	11	11.1	11.4	10.8	11	11	10.9	10.9	11.2	10.4	10.4	10.6
YMR246W	12.4	12	12.2	13	12.8	13	12.5	12.4	12.4	12.8	12.9	12.8	11.9	11.8	11.7	12.6	12.4	12.6	12.8	13	12.8	13.6	13.7	13.6
YMR247C	10	10.1	10.2	10.5	10.6	10.6	9.42	9.98	9.53	10.4	10.4	10.3	11	11	10.8	11.2	11.4	10.9	10.3	10.6	10.8	10.9	10.9	10.9
YMR247W-A	2.19	2.19	2.2	2.2	2.23	2.22	2.17	2.18	2.18	2.18	2.22	2.21	2.17	2.16	2.2	2.19	2.19	2.19	2.16	2.18	2.16	2.18	2.19	2.19
YMR250W	10.1	9.2	9.07	10.5	10.5	10.9	9.43	9.27	9.33	9.74	9.89	9.64	8.55	9.03	8.69	10.7	10.4	10.7	8.24	8.31	8.13	9.15	9.42	9.67
YMR251W	2.16	2.17	3.66	2.59	2.15	3.46	2.14	2.14	2.14	2.14	2.14	2.14	2.14	2.14	2.14	2.15	2.14	2.14	2.13	2.13	2.13	2.14	2.14	2.14
YMR251W-A	14.7	14.4	14.3	14.5	14.6	14.5	14.5	14.5	14.5	14.6	14.6	14.4	14.8	14.9	14.8	14.9	14.9	14.9	14.2	14	14.5	14.8	14.6	14.9
YMR252C	8.62	8.46	8.49	9.59	9.88	9.45	9.62	9.58	9.6	9.97	10	10.2	9.12	9.05	9.03	10.1	10.1	9.8	9.07	9.11	8.97	10.3	10.1	9.97
YMR253C	5.07	5.03	5.05	6.03	5.64	5.96	5.3	4.83	4.94	5.05	4.94	5.05	6.75	6.82	5.84	8.16	7.08	7.17	5.16	5.78	6.26	7.12	6.98	6.84
YMR255W	10.4	10.1	10.2	10.8	10.9	10.8	10	9.78	9.93	10.6	10.5	10.4	10.5	9.97	10.9	10.6	11	11.4	10.2	10	10.2	10.5	10.6	11.1
YMR256C	13.7	13.7	13.7	13.7	13.9	13.9	13.2	13.2	13.3	13.8	13.9	13.7	13.1	12.9	13.5	13.4	13.8	13.7	11.3	10.9	12	11.9	11.1	12.1
YMR257C	7.3	7.3	7.32	7.35	7.31	7.41	5.97	7.13	6.57	7.84	7.86	8.1	7.02	6.86	7.29	7.29	7.74	7.64	6.47	7.26	6.66	7.43	7.41	7.49
YMR258C	10.4	10.2	10.1	11	10.9	11	10.2	10.3	10.1	10.6	10.5	10.4	10	10.5	9.92	10.8	10.6	10.8	10.3	10.3	10.4	10.6	10.8	10.5
YMR259C	8.55	9.01	9.07	9.01	8.88	8.99	8.26	8.83	8.6	9.01	9.25	9.31	9.45	9.48	9.13	9.15	9.66	9.01	9.11	9	9.04	8.72	8.8	8.86
YMR260C	12.4	12.6	12.7	12.2	12.3	12.3	12.1	12.4	12.3	12.4	12.5	12.5	12.7	12.2	12.8	11.6	12.1	11.6	12.1	12.3	12.3	12	11.6	12.1
YMR261C	10.8	10.2	10.4	10.4	10.4	10.5	10.7	10.8	10.6	10.5	10.4	10.5	10.9	10.8	10.9	11	10.8	11	10.5	10.8	10.7	11.1	11.2	11
YMR262W	8.25	7.71	7.74	8.62	8.57	8.31	8.25	7.95	8.35	7.75	7.24	7.32	8.32	9.05	7.85	9.58	9.02	9.14	8.15	7.72	8.25	8.68	8.42	8.45
YMR263W	8.3	8.46	8.53	7.99	7.65	7.83	8.5	8.27	8.6	7.73	7.4	7.46	9.02	8.22	9.25	7.7	7.98	8.52	8.63	8.43	8.56	8.17	7.85	7.91
YMR264W	11.2	11.4	11.2	11.4	11.5	11.3	11.4	11.3	11.5	11.6	11.5	11.5	10.7	11.1	11	11.2	10.7	11.1	11.2	11	10.8	11	11.3	11
YMR265C	8.89	8.66	8.67	9.43	9.43	8.96	9.02	8.38	8.59	9.78	9.5	9.99	7.4	8.67	7.83	9.54	9.28	9.21	8.6	8.19	8.12	10.3	10.2	9.77
YMR266W	10.6	10.4	10.6	11.3	11.3	11	10.5	10.3	10.3	11.3	11.5	11.5	11.7	11.4	11.6	11.9	11.9	11.5	11	10.9	11.1	12.3	12.3	12
YMR267W	10	10.2	10.2	9.9	10.1	10.1	9.89	10.4	10.2	10.1	10.1	10.2	9.46	9.83	9.21	9.52	9.44	9	9.68	9.43	9.56	8.76	8.75	8.9
YMR268C	5.21	5.21	5.31	5.21	5.21	5.22	4.74	5.2	5.2	5.2	5.21	5.22	5.2	5.19	5.21	5.21	5.68	5.21	5.19	5.29	5.19	5.2	5.2	5.13
YMR269W	8.47	8.53	8.76	7.13	7.15	7.34	6.58	7.29	6.33	7.49	7.54	7.95	8.12	6.5	8.96	5.05	7.25	7.32	7.33	7.96	7.67	6.57	6.48	6.76
YMR270C	8.22	8.34	8.44	7.95	8.34	7.68	7.71	8.02	7.44	8.27	8.41	8.35	8.79	9.01	8.37	8.19	8.76	8.1	8.31	8.38	8.95	8.42	8.28	8.4
YMR271C	9.95	9.19	8.96	9.16	9.56	9.66	9.81	9.77	9.77	9.04	8.98	9.08	7.23	7.8	8.06	8.63	8.63	8.72	8.94	8.78	8.96	8.83	8.74	8.95
YMR272C	11.5	11.1	11.4	12	12	11.6	13.2	13.3	13.3	13.2	13.3	13.1	12.6	13.2	12.7	13.3	12.7	12.8	13.2	13.2	13.5	13.6	13.2	13.4
YMR272W-B	2.14	2.14	2.14	2.14	2.15	2.15	2.14	2.14	2.14	2.14	2.15	2.14	2.14	2.14	2.14	2.14	2.14	2.14	2.14	2.12	2.14	2.14	2.14	2.14
YMR273C	8.03	8.08	8.26	8.92	8.85	8.79	8.71	8.51	8.6	8.94	9.2	9.2	8.81	7.51	8.72	8.72	9.05	9.49	8.67	8.78	8.89	9.33	9.41	9.57
YMR274C	7.87	7.94	7.99	7.47	7.3	7.03	8.69	8.58	8.64	7.88	7.52	7.62	8.93	8.96	8.95	8.48	8.17	8.43	8.89	9.02	8.94	8.36	8.61	8.64
YMR275C	8.6	8.71	8.86	8.83	8.85	8.9	8.45	8.75	8.63	8.99	9.01	9.16	8.82	8.63	8.77	9.23	9.35	9.08	8.77	8.81	8.75	9.28	9.12	9.16
YMR276W	13	13	12.9	13.2	13	12.9	13.1	12.9	13	13.3	13.1	13.2	12.7	12.9	12.7	13.4	13.2	13.3	12.8	12.8	12.8	13.2	12.9	13.1
YMR277W	8.45	8.63	8.68	8.82	8.96	8.94	9.16	9.02	9.23	9.19	9.07	8.86	9.42	8.73	9.19	9.27	9.15	9.54	9.1	9.11	9.1	9.52	9.36	9.24
YMR278W	9.38	8.97	8.94	9.35	9.26	9.63	9.33	9.35	9.37	9	8.96	9.13	8.92	9.55	9.03	9.94	9.57	9.53	8.95	8.95	9.53	9.75	9.89	9.55
YMR279C	7.85	3.3	4.25	2.45	2.48	2.48	7.94	6.12	6.6	4.26	3.55	3.79	3.22	2.69	3.31	2.51	2.48	2.48	3.36	3.81	3.47	3.7	4.82	3.31
YMR280C	8.87	8.32	8.41	9.7	9.84	9.81	7.51	7.27	6.88	9.44	9.49	9.4	6.52	6.79	6.23	7.63	7.92	7.65	5.47	5.1	5.65	7.29	7.65	7.67
YMR281W	9.27	9.02	9.1	9.68	9.62	9.63	9.62	9.51	9.82	9.45	9.82	9.81	8.27	9.18	8.74	9.35	9.24	8.92	8.91	8.87	9.02	9.42	9.15	9.61
YMR282C	8.21	8.6	8.68	8.04	8.24	7.99	7.55	8.03	7.54	8.15	8.37	8.31	7.3	7.17	7.92	7.34	7.52	7.82	7.59	7.82	6.99	7.12	6.89	6.81
YMR283C	8.91	9.15	9.13	9.08	9.37	9.08	9.56	9.43	9.52	9.28	9.27	9.08	9.05	9.03	9.2	9.28	9.58	9.35	9.1	9.33	9.11	9.13	8.77	8.79
YMR284W	7.12	7.03	6.81	8.02	7.84	8.18	4.6	5.17	4.66	6.5	6.42	6.84	8.46	8.26	7.21	8.17	8.67	7.6	7.9	7.99	8.21	7.67	6.91	7.85
YMR285C	8.49	8.59	8.67	8.53	8.54	8.37	9.27	9.44	9.43	9.18	9.18	9.14	10.5	10.4	10.4	10.3	10.1	10.3	9.96	10.1	10.2	10.2	10.1	9.97
YMR286W	11.3	11.1	11.2	10.5	10.5	10.6	10.8	11.1	10.9	11.1	10.6	10.9	11.2	10.7	11.8	10.6	11	11.3	11.1	10.9	11	10.6	10.7	10.6
YMR287C	7.86	7.89	7.85	7.95	7.95	7.95	7.25	7.89	6.99	8.21	8.15	8.29	8	7.79	7.95	8.18	8.54	8.32	7.55	7.94	7.91	8.31	8.02	7.99
YMR288W	7.95	7.98	8.1	8.56	8.34	8.4	8.29	8.15	8.21	8.57	8.47	8.41	7.99	8.04	8.28	9.02	8.74	9.14	7.44	7.9	7.9	8.81	8.94	8.64
YMR289W	9.37	9.4	9.25	9.39	9.42	9.32	9.37	9.34	9.36	9.33	9.29	9.6	8.84	8	8.87	8.45	8.4	8.78	9.13	9.35	8.85	8.4	8.56	8.07
YMR290C	10.4	11	11.1	9.8	9.9	9.48	11.2	11.4	11.4	10.6	10.9	10.7	11	11.1	11	9.32	8.98	9.15	11.5	11.4	11	9.08	8.98	8.69
YMR291W	8.71	8.17	7.95	9.26	9.27	8.74	9.54	9.36	9.36	9.93	9.64	9.8	7.92	8.32	7.59	8.66	8.23	8.51	9.63	9.69	9.71	10.2	10.3	10
YMR292W	11.3	11.5	11.5	10.6	10.8	10.7	11.4	11.4	11.6	10.5	10.7	10.4	11.3	11.8	11.6	11.5	11.5	11.1	11.7	11.5	11.5	10.8	11	11.1
YMR293C	9.05	9.02	8.99	8.97	9	8.92	9.33	9.26	9.29	9.29	9.3	9.43	8.84	9.27	8.67	9.12	9.31	8.8	8.92	8.7	9.21	8.92	8.9	8.93
YMR294W	7.06	6.4	6.75	7.04	7.03	7	3.58	4.76	3.52	6.52	6.47	6.81	6.59	3.32	6.39	5.42	7.8	6.71	4.83	5.73	5.07	6.63	6.72	6.66
YMR295C	12.8	12.8	12.6	12.5	12.7	12.6	13	12.9	12.8	12.7	12.6	12.6	12.6	12.6	13	12.9	12.7	13	12.9	12.8	12.8	13	13	13
YMR296C	10.5	10.9	10.8	10.2	10.3	10.2	11.1	11.1	11.2	10.7	10.8	10.7	10.7	10.8	10.8	10.7	10.2	10.3	11.2	11.3	11.1	11.4	11.2	11.3
YMR297W	12.7	12.5	12.5	12.9	12.8	12.9	12.6	12.6	12.6	12	11.9	12	12.5	12.8	12.4	13.4	13.2	13.1	12.5	12.6	12.8	13.2	13.2	12.9
YMR298W	11.7	11.5	11.5	12	11.9	12.1	12.3	12.2	12.3	12	12	12	12.1	12.5	11.9	12.3	12.5	12.2	12.3	12.1	12.4	12.1	12.1	12.2
YMR299C	8.71	8.87	8.72	8.54	8.92	8.71	8.66	8.69	8.68	8.69	8.74	8.65	8.87	8.91	8.64	8.63	8.71	8.18	8.48	8.68	8.71	8.73	8.62	8.58
YMR300C	11	11.5	11.6	10.6	10.9	10.7	11.7	12	12.1	11.2	11.6	11.5	11.8	11.6	12	10.9	11	10.7	12	11.9	11.7	10.7	11	10.6
YMR301C	8.85	9.32	9.39	8.75	8.87	8.75	9.21	9.38	9.48	8.89	8.95	8.82	9.9	9.36	9.68	9.24	9.14	9.24	9.81	9.78	9.29	9.24	8.89	9.06
YMR302C	9.98	9.63	9.79	10.2	10.2	10.2	8.48	8.81	8.5	9.65	9.59	9.45	9.95	9.56	9.7	10.1	10.4	10.2	8.53	8.24	8.87	9.15	8.58	9.09
YMR303C	14.7	14.6	14.7	14.9	15	15	6.29	5.82	5.67	8.44	7.66	6.15	4.45	4.61	4.62	6.8	6.31	7	4.7	4.8	4.79	4.43	4.05	4.45
YMR304W	9.97	9.36	9.5	10.2	10.4	10.6	7.82	8.61	7.69	8.91	8.76	9.01	10	9.54	9.45	9.92	10.5	9.85	9.06	9.34	9.36	9.96	10.1	9.85
YMR305C	12.4	12.7	12.6	11.9	12.3	11.8	12.5	12.5	12.4	11.9	11.9	11.8	12	12.8	12.5	11.7	11.2	11.5	12.2	12	12.6	12.5	12.6	12.1
YMR306W	4.1	3.07	3.1	6.02	6.35	5.58	5.18	4.37	4.98	5.89	4.93	5.23	3.99	4.12	2.89	6.35	5.46	6	5.17	5.23	5.23	5.88	6.32	6.21
YMR307W	12.7	13	13.1	12.6	12.7	12.4	13.1	13.3	13.3	13.1	13.2	13.3	13.3	13.2	13.2	13.1	12.8	12.9	13.1	13.1	13.1	13.3	13.3	13.4
YMR308C	10.9	11.4	11.5	11.4	11.4	11.4	11.6	12	11.8	11.8	11.9	12	11.8	12	11.7	11.8	11.8	11.7	12.2	12.2	12.1	11.8	12.1	11.9
YMR309C	11.2	11.6	11.7	11	10.9	11	10.1	11.5	10.1	11.5	11.5	11.6	12.1	11.7	11.7	11.1	11.2	11	11.9	12.2	12	11.2	11.3	11
YMR310C	8.95	9.61	9.79	9.07	9.09	9.03	9.81	9.92	9.97	9.56	9.6	9.49	9.18	9.45	9.5	8.79	8.3	9.12	9.81	9.62	9.33	8.76	8.57	8.88
YMR311C	12.5	11.8	11.8	12	11.8	12	11.5	11.4	11.2	11.8	11.5	11.8	11	9.92	11.6	11	11.2	12	10.8	11.1	10.7	11.4	11.2	11.4
YMR312W	9.73	10	9.97	10.2	10.2	10.2	9.87	9.79	10.1	10.1	10.1	10	9.54	9.53	9.62	9.74	9.74	9.76	9.64	9.7	9.3	9.43	9.42	9.45
YMR313C	10	9.85	9.82	10.2	10	10.3	10.4	10.2	10.4	9.95	9.89	9.98	10.7	10.8	10.4	10.9	10.8	10.6	10.6	10.5	10.7	10.8	10.7	10.8
YMR314W	12.6	12.6	12.6	12.3	12.5	12.3	12.4	12.5	12.4	12.2	12.2	12.3	12.4	12.2	12.8	12.1	12	12.3	12.7	12.7	12.3	12	12.3	12.3
YMR315W	11.6	11.9	11.7	11.7	11.6	11.8	11.3	11.2	11.3	10.8	11.1	11.1	10.2	10.3	9.68	10.8	10.5	10.1	10.7	10.4	10	10.5	10.8	10.5
YMR315W-A	2.08	2.08	2.08	2.08	2.08	2.08	2.08	2.08	2.08	2.08	2.08	2.08	2.08	2.08	2.08	2.08	2.08	2.08	2.08	2.08	2.07	2.08	2.08	2.08
YMR316W	7.02	7.44	6.83	8.3	8.78	7.82	7.51	7.1	7.43	8.32	8.03	8.06	7.7	8.14	7.86	8.8	8.79	8.58	8.52	7.39	8.11	10.4	9.22	11.1
YMR317W	2.39	5.1	3.81	2.15	2.16	2.15	2.15	2.15	2.15	4.53	2.15	5.02	2.14	2.14	2.15	2.15	2.15	2.15	2.15	2.14	2.13	5.43	4.79	4.94
YMR318C	12.4	12.7	12.9	11.7	11.9	11.2	12	12.1	12.2	12.3	12.2	12.3	12.2	12.1	12	11.2	10.6	10.9	12.1	12	11.6	10.9	11.2	11
YMR319C	3.62	3.76	2.65	3.69	3.97	4.74	10.5	10.4	10.6	8.76	8.54	9.1	9.91	10.3	10.1	9.16	8.89	8.88	11.3	11.4	11.1	11.3	12	10.9
YMR321C	10.1	10.3	10.3	9.72	9.79	9.62	10.7	10.8	11	10.1	10.1	9.87	10.7	10.6	10.9	9.27	9.21	9.29	10.6	10.3	10.4	9.55	9.39	9.51
YMR322C	11.4	9.91	9.53	11.9	11.9	12.1	9.4	8.7	8.9	9.96	9.92	9.61	8.76	8.77	8.98	9.83	9.76	9.88	8.76	8.58	8.78	8.56	8.47	8.58
YMR323W	9.75	8.22	8.11	12.3	12.8	12.5	9.17	8.83	9.05	10.1	9.92	9.64	8.35	8.45	7.97	9.73	9.25	9.23	8.3	7.85	8.53	9.36	9.64	10.1
YNL331C	7.87	8.11	7.94	8.2	8.19	8.12	8.15	7.67	7.99	8.16	8.15	7.92	7.18	7.32	7.79	7.71	7.71	8.03	7.61	7.3	7.29	7.56	7.68	7.66
YNL330C	10.7	10.7	10.9	10.6	10.6	10.6	11	10.7	10.9	10.7	10.7	10.8	10.5	10.4	10.8	10.8	10.9	10.8	10.4	10.5	10.2	10.6	10.5	10.5
YNL329C	8.4	8.41	8.42	8.78	8.58	8.86	8.43	8.42	8.51	8.93	8.94	8.84	8.45	8.55	8.09	9.33	9.14	9.13	8.56	8.57	8.55	8.93	9.19	9.32
YNL328C	2.14	2.14	2.14	2.24	2.14	2.14	2.14	2.14	2.14	3.24	2.14	2.87	2.15	2.14	2.14	2.14	2.14	2.15	2.13	2.15	3.18	2.14	2.14	2.14
YNL327W	11.5	11.1	11.4	11.2	11	10.8	11.4	11.5	11.5	12.1	12.2	12.2	11.8	11.5	11.5	11.7	11.6	11.9	11.7	11.9	11.5	12.8	12.8	12.8
YNL326C	9.1	9.18	9.01	9.01	8.7	8.82	9.26	9.04	9.37	9.04	9.03	8.81	8.64	9.05	8.64	8.47	8.74	8.02	8.58	8.67	9	8.6	8.34	8.24
YNL325C	8.8	8.74	8.72	9.12	9.06	9.48	8.24	8.6	8.47	9.14	9.22	9.18	9.04	8.77	8.74	9.37	9.8	9.41	9.01	8.74	8.81	9.38	9.33	9.62
YNL323W	10.1	10.2	10.1	9.77	9.6	9.8	10.4	10.5	10.3	9.68	9.66	9.78	11	11	10.7	10.7	10.4	10.2	10.9	10.8	10.8	10.5	10.8	10.6
YNL322C	12.1	12.1	12	12.4	12.1	12.2	12.4	12.2	12.3	12.2	12	12.1	12	12.2	12	12.4	12.1	12.5	12.3	12.1	12.2	12.6	12.7	12.8
YNL321W	10.2	9.99	9.98	10.4	10.2	10.6	10.6	10.7	10.7	10.4	10.6	10.5	10.5	10.6	10.5	11.3	10.7	11.1	10.7	10.9	10.7	11.3	11.5	11.4
YNL320W	9.43	9.51	9.57	9.06	9.06	8.88	9.64	9.55	9.85	8.73	9.01	9.06	9.32	9.76	9.23	9.31	9.03	8.81	9.59	9.54	9.42	8.85	9.16	8.94
YNL318C	2.43	2.23	2.24	4.6	5.23	4.63	5.1	3.85	4.75	5.88	5.89	5.24	3.08	2.18	2.24	2.22	5.32	2.22	3.23	2.47	2.36	2.24	3.31	4.74
YNL317W	9.94	9.92	9.82	9.8	9.75	9.99	10.3	10.2	10.4	9.86	9.84	9.73	9.77	10.3	9.75	10.4	10.1	10.3	10.3	10.1	9.96	9.96	9.8	9.98
YNL316C	7.93	8.34	8.38	7.81	7.62	7.72	8.49	8.38	8.3	8.04	8.1	8.13	7.5	7.47	7.84	7.68	7.88	7.94	8.08	8.06	7.61	7.97	7.89	7.57
YNL315C	10.9	11	11	10.6	10.2	10.3	11.1	11.2	11.2	11	10.9	10.9	10.6	10.8	10.6	10.8	10.4	10.5	10.9	10.8	11.1	10.4	10.3	10.2
YNL314W	9.45	9.26	9.21	9.6	9.06	9.12	9.58	9.01	9.53	9.55	9	8.85	9.9	10.1	9.86	10.9	10.5	10.8	9.79	9.49	9.93	10.6	9.99	10.2
YNL313C	9.43	9.99	10.2	9.53	9.37	9.62	9.84	9.97	10	9.87	10.1	9.89	10	9.65	10.4	9.67	9.1	9.99	10.1	10.2	9.62	9.19	9.63	9.56
YNL312W	11.4	11.6	11.6	10.8	10.8	10.8	11.7	11.6	11.7	10.8	11.1	10.8	11.4	11.6	11.5	11.1	11	11.2	11.6	11.5	11.2	11.1	11	11.1
YNL311C	9.05	9.25	9.21	8.71	8.37	8.77	8.51	8.91	8.38	8.54	8.42	8.64	10.7	10.3	10.2	10.1	10.4	10.2	9.64	9.7	9.93	9.96	9.78	9.86
YNL310C	8.88	8.85	9.01	8.99	9.04	9.28	9.41	9.39	9.59	9.4	9.34	9.41	9.18	9.22	9.39	9.49	9.45	9.75	9.33	9.28	9.2	9.42	9.35	9.35
YNL309W	7.09	7.29	7.39	7.39	6.92	6.9	8.15	7.61	7.88	7.86	7.77	7.54	7.23	7.08	7.41	7.39	7.36	7.9	7.83	7.68	6.93	7.87	7.47	7.69
YNL308C	10	10.5	10.6	9.91	9.6	9.9	9.36	9.7	9.26	10.1	10.2	10.7	11.1	8.75	10.7	8.96	9.84	10.3	10.4	10.7	9.74	9.87	10.1	10.5
YNL307C	10.5	10.6	10.5	10.1	9.91	9.84	10.8	10.9	10.9	9.76	10.3	10.2	11.6	11.9	10.8	11.5	11.3	10.3	11.3	11.5	11.4	11	11.1	11
YNL306W	11.2	11.4	11.4	10.8	10.8	10.8	11.3	11.3	11.4	11.3	11.3	11.4	10.8	10.7	11	10.5	10.6	10.7	10.8	10.8	10.6	10.2	10.4	10.1
YNL305C	11.7	11.3	11.2	11.9	11.6	12	11.6	11.4	11.4	11.6	11.5	11.5	11.1	11.6	11.2	12.4	12.1	12.5	11.3	11.5	11.6	12.2	12.3	12.3
YNL304W	7.36	7.53	7.44	7.53	7.56	7.53	7.52	7.52	7.5	7.53	7.61	7.53	7.5	5.65	7.61	7.71	7.73	8.1	6.53	7.57	7.09	8	8.18	7.91
YNL302C	13.4	13.9	14	13.6	13.9	13.8	13.8	13.8	13.9	13.8	14	13.8	14.1	14	13.9	13.3	13.7	13.1	14	14	13.9	13.6	13.8	13.6
YNL301C	10.5	11	11	10.4	10.4	10.9	11.1	11.3	11.4	10.4	10.4	10.5	10.9	11.3	11.1	10.4	10.4	10.2	11.3	11.2	11.2	10.4	10	10.3
YNL300W	12.1	12.5	12.5	11.9	11.7	11.8	12.5	12.4	12.4	12.3	12.3	12.2	12.5	12.1	13	11.9	11.7	12.6	12.1	11.9	12	12.3	12.2	12.3
YNL299W	7.99	8.46	8.78	8.18	8.1	8.57	8.75	8.85	8.69	8.9	9.01	8.95	8.98	8.38	9.01	8.82	8.83	9.4	9.07	9.38	8.64	8.9	8.99	9.14
YNL298W	8.57	8.77	8.89	9.41	9.26	9.17	9.45	9.44	9.3	10.2	10.2	10.2	9.69	9.25	9.25	9.72	9.71	9.59	9.31	9.52	9.65	9.82	9.65	9.88
YNL297C	9.62	9.54	9.49	9.78	9.46	9.8	8.53	9.07	8.51	9.88	9.89	10.1	10.1	9.75	9.54	10	10.6	10.1	9.54	9.87	9.74	10.2	10.5	10.2
YNL295W	8.2	8.15	8.34	8.06	8.02	8.27	7.81	7.87	7.64	8.33	8.31	8.4	7.86	8.01	7.85	9.05	9.16	8.66	8.02	7.87	7.83	8.47	8.43	8.42
YNL294C	10	10.1	9.93	10.1	9.97	10.5	10.4	10.3	10.5	10.5	10.3	10.5	9.42	9.1	9.82	9.58	9.62	9.89	10.1	10.3	9.74	10.5	10.3	10.4
YNL293W	8.73	8.93	8.65	8.56	8.41	8.68	8.86	8.66	8.88	7.97	8.21	8.28	8.14	8.24	8.11	8.98	8.96	8.56	8.84	8.83	8.41	8.82	8.62	8.47
YNL292W	9.17	9.77	9.74	8.61	8.27	8.41	9	9.3	9.01	8.51	8.68	8.61	9.92	8.79	9.9	8.25	8.4	8.62	9.74	9.47	9.07	8.41	8.64	8.4
YNL291C	8.97	9.27	9.18	8.83	8.55	8.5	9.72	9.69	9.83	9.09	9.03	9.11	9.8	10.1	9.4	9.62	9.13	9.1	10.1	10.1	10.2	9.68	9.51	9.83
YNL290W	9.72	9.97	9.97	9.6	9.51	9.52	10.5	10.3	10.4	10.4	10.3	10.3	9.68	9.71	9.91	9.77	9.58	10	10.2	10.2	9.85	9.87	9.84	9.73
YNL289W	10	10.4	10.5	9.94	9.83	9.72	10.7	10.2	10.3	10.6	10.7	10.5	10	10.4	10.7	10.4	10.1	10.7	9.44	9.38	9.99	9.99	10.1	9.97
YNL288W	9.57	9.67	9.65	9.41	9.17	9.49	10	9.98	10	9.37	9.34	9.4	9.84	9.78	10	9.67	9.6	10.2	10	9.93	9.53	10	10.1	9.92
YNL287W	11.7	11.6	11.6	11.7	11.5	11.7	11.3	11.6	11.3	12.1	12.1	12.2	11.5	11.5	11.2	11.5	11.6	11.4	11.5	11.9	11.7	11.7	11.9	11.7
YNL286W	8.9	8.97	8.97	9.11	8.86	9.34	8.53	8.85	8.5	8.64	8.85	8.66	8.5	8.41	8.74	8.23	8.49	8.43	8.88	8.72	8.43	8.62	8.48	8.27
YNL284C	11.9	12.2	12.1	11.6	11.4	11.4	12.1	11.9	11.9	12.2	12.1	12.2	11.5	11.3	11.5	11.1	11	11.2	11.2	11.1	11	10.9	10.9	10.9
YNL283C	11	11	11	10.4	10.3	10.3	11	11.1	11.1	10.5	10.5	10.4	11.1	10.8	11.3	10	9.41	10.4	11.1	11.2	11.1	10.7	10.7	10.8
YNL282W	8.19	8.54	8.48	7.66	7.34	7.41	9.14	8.89	9	8.55	8.42	8.2	8.08	9.05	8.41	8.21	7.57	7.8	8.76	8.65	8.93	7.33	7.04	6.39
YNL281W	11.2	11.4	11.4	12.7	12.6	13	11.4	11.5	11.6	12.6	12.9	12.9	10.7	10.8	11.1	11.9	12.1	12.2	11.7	11.6	11.2	12.3	12.6	12.4
YNL280C	12.6	12.5	12.4	11.4	11.1	11.7	12.9	12.8	12.9	11.8	11.6	11.8	11.9	11.7	12	11.4	11.3	11.4	12.9	13.1	12.5	12.7	12.8	12.7
YNL279W	5.57	5.4	4.79	7.61	6.82	6.83	9.3	8.28	8.32	8.63	8.45	8.04	9.19	10.2	9.34	8.51	7.89	8.08	9.32	8.75	11.5	10.2	10.4	9.7
YNL278W	9.26	9.62	9.74	9.3	9.35	9.39	9.61	9.37	9.58	9.65	9.4	9.62	9.53	8.93	9.52	9.95	9.58	10.1	9.03	9.2	8.77	10.4	10.2	10.5
YNL277W-A	2.13	2.12	2.44	3.18	2.89	3.7	2.83	2.43	2.62	5.75	5.48	5.19	2.77	2.83	2.65	2.94	3.29	3.89	2.25	2.2	2.15	5.29	4.76	6.62
YNL277W	11.3	11.8	11.6	12.2	12	12.1	12.1	11.9	12	12.8	12.7	12.8	11.4	11.9	11.5	12.7	12.5	12.7	11.8	11.9	11.8	12.9	13	12.7
YNL275W	8.88	8.58	8.57	8.76	8.7	8.95	8.75	8.64	8.69	8.64	8.67	8.64	8.6	8.72	8.6	8.93	9.15	8.74	8.5	8.67	8.41	8.92	8.99	9.16
YNL274C	12.2	11.6	11.9	12.6	12.6	12.9	10.6	10.6	10.6	10.8	10.8	10.6	10.8	10.7	11.2	11.3	11.3	11.9	9.46	9.26	9.53	10.1	10.3	10.6
YNL273W	8.37	8.79	8.74	8.77	8.31	8.8	8.45	8.79	8.44	8.81	8.81	8.83	8.82	8.37	9.26	8.79	9.04	9.15	8.78	8.57	8.58	8.93	9	9.08
YNL272C	8.47	8.58	8.48	8.38	8.37	8.58	8.28	8.28	8.08	8.6	8.52	8.67	8.42	7.8	8.41	8.38	8.8	8.63	8.41	8.27	8.26	8.91	8.56	8.4
YNL271C	9.68	9.28	9.42	10.1	9.73	10	9.33	9.57	9.26	10.1	10	10.1	10.1	9.32	9.87	10	10.2	10.5	9.64	9.93	9.76	10.3	10.4	10.2
YNL270C	2.84	2.45	2.56	6.24	5.64	5.29	6.04	5.44	5.68	5.84	5.94	4.98	2.56	3.17	2.06	4.17	3.65	4.43	3.66	2.61	6.69	4.68	4.64	4.83
YNL269W	2.44	2.07	2.08	2.44	2.44	2.44	2.74	2.44	2.44	2.8	2.62	2.77	2.07	2.43	2.08	2.44	2.44	2.34	2.43	2.43	4.87	2.44	2.44	2.54
YNL268W	11.4	11.5	11.4	11.2	11.1	11.1	12	12	11.9	12	12.1	12	11.8	11.7	11.7	11.6	11.1	11.7	11.9	12	11.7	11.5	11.9	11.8
YNL267W	9.18	8.95	9.04	9.57	9.38	9.56	8.07	8.79	7.77	9.44	9.58	9.77	9.26	8.92	9.26	9.57	9.94	9.81	9.26	9.38	9.14	9.67	10.3	9.82
YNL265C	10.2	9.96	9.89	9.87	9.79	10.1	9.43	9.38	9.17	9.49	9.45	9.61	10.1	9.71	9.93	9.94	10.4	10.1	9.21	9.26	9.74	9.3	8.46	8.88
YNL264C	8.43	8.37	8.2	8.54	8.05	8.55	9.35	9.08	9.45	8.27	8.17	8.25	8.56	9.22	7.97	8.88	8.28	8.13	9.67	9.24	9.3	8.71	8.45	8.51
YNL263C	10.3	10.4	10.4	10.5	10.1	10.3	11.2	11.1	11.2	10.7	10.8	10.8	10.9	11.6	10.9	11.3	10.7	10.4	11.5	11.3	11.4	11.2	11.3	11.4
YNL262W	7.83	7.79	8.06	7.95	7.33	7.96	7.07	7.61	6.92	8.15	8.17	8.12	8.99	8.6	8.67	9.21	9.25	9.31	8.47	8.89	8.76	8.91	8.85	8.71
YNL261W	9.05	9.43	9.15	8.87	8.91	9.17	8.97	8.99	9.16	8.55	8.62	8.64	8.3	9.38	8.84	9.36	9.46	8.57	8.82	9	8.92	8.58	8.49	8.57
YNL260C	6.06	6.46	6.5	6.53	6.71	6.72	6.05	6.03	6.18	5.94	6.07	6.06	5.47	6.48	6.05	6.31	6.67	6.18	5.47	5.39	5.44	5.16	5.14	5.12
YNL259C	10.8	10.9	11	11	11.4	11.1	10.7	10.7	10.8	10.9	11.1	11	10.7	11	11	11	11.1	10.8	10.4	9.97	10.1	10.7	10.7	10.8
YNL258C	8.93	8.83	8.96	9.16	9.12	9.32	8.21	8.76	8.15	9.11	9.29	9.32	9.44	8.98	9.31	9.53	9.87	9.35	9.42	9.49	9.36	9.93	10.1	9.92
YNL257C	10.2	9.89	10	10.2	10.2	10.3	8.93	9.62	8.75	9.96	10.1	10.2	10.3	10.1	10.1	10.3	10.7	9.98	9.92	9.98	10.3	10.4	10.2	10.5
YNL256W	8.94	9.78	9.7	8.74	8.67	8.69	9.68	9.99	10	9.06	9.29	9.18	9.86	9.71	10.2	9.36	9.38	9.38	10.5	10.5	10	9.45	9.65	9.67
YNL255C	13.4	13.5	13.5	13.1	12.9	13.1	13.2	13.4	13.3	13.4	13.5	13.5	13.3	13.4	13.2	12.6	12.8	12.5	13	13	13.1	12.3	12.2	12.1
YNL254C	8.18	8.41	8.16	7.75	7.37	7.92	8.44	8.2	8.06	7.98	7.76	7.88	8.64	8.76	8.29	8.98	8.86	8.71	8.32	8.72	8.9	8.73	8.37	7.94
YNL253W	9	9.33	9.09	8.86	8.69	8.77	8.8	8.76	8.85	8.68	8.78	8.7	8.68	8.47	8.49	8.56	8.81	8.2	8.12	8.37	8.18	8.18	7.88	8.03
YNL252C	10.3	10.3	10.5	9.87	9.87	9.94	10.7	10.6	10.7	10.6	10.8	10.7	9.61	9.41	9.96	8.56	9.01	9.03	9.51	9.39	9.29	8.79	8.9	8.65
YNL251C	10.4	10.1	10	10.4	10.3	10.5	10.1	10	9.97	9.57	9.46	9.4	10.6	10.1	10.5	10.8	10.6	11.2	10.3	10.4	10	11.3	11	11.7
YNL250W	8.54	8.43	8.43	9.01	8.02	9.29	5.46	6.27	3.92	8.19	7.8	8.48	8.84	7.74	8.36	7.98	9.58	9.27	7.91	8.49	8.26	8.65	8.77	8.43
YNL249C	6.83	7.3	7.01	7.45	7.21	7.61	7.45	7.21	7.37	6.89	7.25	7.08	7.35	7.2	7.02	7.58	7.75	7.15	6.35	6.97	7.23	7.28	7.07	6.72
YNL248C	9.32	10.1	10.2	8.95	8.96	9.09	9.91	10.1	10.1	9.65	9.84	9.64	10.4	10.3	10.3	8.99	8.93	8.68	10.6	10.6	10.3	8.85	8.81	8.65
YNL247W	10.3	10.8	10.9	10.1	10.2	10.1	10.8	11.1	10.9	10.9	11	11	11.1	10.7	11	10.1	9.85	10.2	11	11.1	10.8	10.2	10.5	10.4
YNL246W	8.97	8.98	9.05	9.16	8.94	9.14	9.42	9.22	9.49	8.72	8.69	8.76	9.14	8.32	9.22	8.32	8.18	8.92	9.54	9.28	9.01	8.53	8.6	8.42
YNL245C	7.24	7.49	7.1	7.61	7.46	7.53	7.72	7.02	7.59	7.78	7.62	7.49	7.32	7.67	7.17	8.58	8.04	7.96	6.55	6.58	7.17	7.15	7.02	6.57
YNL244C	13.3	13.3	13.4	12.6	12.7	13	13.2	13.4	13.3	12.9	13	13	13.4	13.3	13.7	12.7	13	13	13.4	13.3	13.5	12.9	12.9	12.9
YNL243W	10.4	10.4	10.5	10.9	10.7	11	10.8	10.7	10.7	11.3	11.3	11.3	10.6	10.5	10.3	11	11	11.2	10.4	10.6	10.4	11.5	11.4	11.5
YNL242W	8.23	7.95	7.94	9.03	8.54	9.04	8.44	8.01	8.2	8.63	8.41	8.46	8.17	7.78	8.16	9.25	9.25	9.58	7.97	8.22	8.27	9.24	9.38	9.25
YNL241C	11.9	11.9	12	11.8	11.9	11.5	12.3	12.4	12.2	12.1	12	12.1	12.7	13	12.2	12.8	12.3	12	12.8	12.8	12.8	12.9	12.7	12.9
YNL240C	10.7	10.7	10.8	10.8	10.7	10.6	11.3	11.1	11.2	11.2	10.7	10.8	10.7	11.4	10.5	11.5	10.9	11.2	11.4	10.9	11	10.8	10.9	11
YNL239W	11.7	11.7	11.7	11.4	11.2	11	11.8	11.7	11.8	10.9	11.1	11	11.5	11.9	11.6	12.4	12.2	12.2	11.8	11.8	12.1	11.8	11.9	11.9
YNL238W	8.06	8.37	8.27	8.06	7.78	7.83	9	8.82	9.22	8.6	8.6	8.55	9.23	9.47	8.91	8.92	8.43	8.62	9.25	9.29	9.61	9.41	9.14	9.02
YNL237W	8.94	8.01	8.16	10.4	10	10.1	3.37	3.38	3.45	6.55	6.8	5.58	5.54	6.92	6.79	10.3	9.46	9.98	2.68	2.28	3.08	6.22	4.32	6.43
YNL236W	9.08	9.55	9.56	9.55	9.3	9.5	9.66	9.65	9.9	9.87	9.72	9.6	9.77	9.9	9.96	10.1	9.96	10	9.91	9.71	9.78	9.79	9.82	9.75
YNL234W	7.38	7.4	7.27	6.39	6.55	5.99	7.65	6.94	7.42	3.95	2.9	2.9	10.1	10.3	9.8	10.6	10.6	10.2	8.64	8.7	8.69	9.25	9.08	9.38
YNL233W	9.3	9.16	9.31	9.25	8.96	9.36	8.55	8.8	8.51	9.36	9.37	9.36	9.43	9.36	9.5	9.56	10.1	9.86	9.36	9.46	9.36	9.7	9.74	9.68
YNL232W	10.1	10.2	10.3	10.1	9.84	9.86	10.3	10.1	10.3	10.4	10.2	10.1	9.96	9.57	10.1	10.1	10.2	10.1	10.1	9.68	9.58	9.78	10.1	10.1
YNL231C	9.34	9.52	9.42	9.14	8.7	8.79	9.42	9.78	9.71	9.5	9.43	8.97	10.6	10	10.7	9.78	10	10.3	10.3	10.3	10.4	9.07	8.78	9.58
YNL230C	6.9	6.61	6.57	7.17	6.64	7.03	7.31	7.39	7.54	7.22	7.09	6.89	6.75	7.31	6.88	7.61	7.06	7.38	7.13	7.1	7.37	7.4	7.22	7.11
YNL229C	10.6	10.6	10.6	10.1	10.1	10.2	10.2	10.4	10.1	10.4	10.4	10.5	10.2	9.55	10.3	9.49	9.65	9.98	9.93	10.3	9.53	9.61	9.66	9.64
YNL227C	7.95	7.83	7.96	7.85	7.43	8.14	6.73	6.56	6.21	7.59	7.45	7.82	8.43	6.42	8.33	6.55	7.83	8.33	7.5	7.73	7.19	6.43	7.57	7.81
YNL225C	9.26	9.31	9.3	9.08	9.12	9.15	8.41	8.93	8.54	9	9.27	9.2	9.72	9.3	9.38	9.37	10.1	9.51	9.07	9.12	9.09	9.48	9.29	9.57
YNL224C	7.33	7.3	7.43	7.39	7.17	7.51	6.93	6.74	6.73	7.27	7.37	7.36	8.37	7.74	7.66	7.9	8.32	7.65	7.62	7.78	7.66	8.48	8.01	8.4
YNL223W	8.26	7.86	7.76	7.77	7.38	7.81	7.92	7.67	7.76	6.91	6.95	6.91	6.32	6.12	7.18	7.45	7.17	7.79	6.75	6.56	6.85	6.74	6.91	6.74
YNL222W	9.23	9.38	9.28	9.42	9.2	9.51	8.98	9.2	9.19	9.19	9.35	9.45	9.04	9.67	9.38	9.69	9.82	9.57	8.75	8.77	9.01	9.05	8.84	9.2
YNL221C	9.94	10.3	10.4	10.2	9.93	10.2	10.3	10.2	10.3	10.7	10.8	10.6	10.3	10	10.3	10.3	10.3	10.5	10.5	10.6	10.3	10.4	10.6	10.2
YNL220W	13	13.1	13.2	12.2	12	11.9	13.5	13.6	13.5	13.1	13.1	13.1	13.1	12.9	13.2	12.4	12.2	12.4	13.4	13.5	13.3	12.4	12.8	12.1
YNL219C	11.2	11.2	11.1	10.9	10.6	10.8	11.1	11.2	11.1	10.9	11	11	11.3	11.3	11	11.1	10.7	11	11.5	11.5	11.3	11.2	11.3	11.3
YNL218W	7.95	8.29	8.07	7.34	6.85	7.34	8.65	8.56	8.73	7.34	7.08	7.2	9.15	8.95	9.01	8.77	8.18	8.31	8.98	9.35	8.83	8.63	8.63	8.4
YNL217W	8.69	8.94	8.93	8.39	8.14	8.02	9.88	9.67	9.92	9	8.79	8.9	9.4	9.62	9.63	9.87	9.67	9.76	9.83	9.91	9.88	10.2	10	9.91
YNL216W	9.5	9.72	9.85	9.66	9.51	9.44	10	9.91	9.86	9.79	9.86	9.75	10.4	10.6	10.2	10.6	10.4	10.1	9.82	10	9.89	10.1	10.1	9.96
YNL215W	10.1	9.69	9.81	9.8	9.48	10.1	8.3	8.62	7.93	9.18	9	9.36	8.97	7.57	9.71	8.79	9.7	10.1	8.09	8.47	7.94	8.79	9	8.8
YNL214W	8.06	7.55	7.75	8	7.65	8	7.49	7.05	7.17	7.54	7.43	7.35	6.09	7.31	7.08	8.35	8.21	7.85	6.79	6.2	6.74	6.67	6.64	5.81
YNL213C	9.3	9.38	9.42	8.24	7.84	8.17	9.18	9.28	9.25	8.93	8.71	8.94	8.97	7.85	9.15	7.8	8.06	8.43	8.77	8.81	8.7	8.16	8.12	8.23
YNL212W	10.2	10.1	10.1	10.1	9.91	10.1	9.81	10	9.85	10.2	10.2	10.3	10.3	10.1	10.3	10.4	10.4	10.7	9.86	9.97	9.95	10.3	10.4	10
YNL211C	8.23	8.49	8.29	7.86	8.14	8.08	8.62	8.69	8.79	8.57	8.47	8.39	8.31	9.29	9	7.93	8.18	7.89	8.8	8.36	8.36	8.27	7.89	8.47
YNL210W	2.11	2.11	2.11	2.11	2.11	2.11	2.11	2.11	2.11	2.26	2.11	2.11	2.97	2.1	2.11	2.11	2.72	2.11	2.1	2.1	2.1	2.11	2.11	2.11
YNL209W	13.5	13.9	13.9	13.5	13.6	13.6	13.8	13.8	13.8	13.8	14	13.8	13.7	13.8	13.7	13.2	13.3	13.3	13.6	13.7	13.6	13.3	13.3	13.2
YNL208W	13.9	13.8	13.7	14.2	14.2	14.2	13.7	13.6	13.4	13.7	13.6	13.6	13.3	13.2	13.5	13.9	13.9	13.9	13.5	13.3	13.8	13.8	13.8	13.8
YNL207W	8.79	9.5	9.38	9.38	9.41	9.32	9.23	9.41	9.54	9.58	9.76	9.72	9.25	9.33	9.1	9.59	9.25	8.93	9.37	9.09	9	8.6	8.9	8.78
YNL206C	9.22	9.17	9.12	8.98	8.79	8.84	8.98	9.16	8.94	9.03	8.91	8.86	9.71	9	9.67	8.83	9.05	8.97	9.25	9.56	9.24	9.16	9.01	9.04
YNL204C	7.41	7.56	7.33	6.44	6.21	5.55	7.82	7.06	7.41	6.16	5.39	5.6	7.99	7.81	6.95	7.09	8.22	6.72	6.76	6.78	7.3	7.75	7.16	7.48
YNL202W	12.2	12.1	12.2	12.8	12.4	12.6	10.6	10.2	10.2	10.5	10.4	10.3	9.18	9.77	9.67	10.1	9.35	10.2	9.39	8.93	9.31	8.29	8.68	8.71
YNL201C	8.3	8.57	8.8	8.35	8.29	8.46	7.71	8.5	7.72	8.72	8.99	8.95	8.19	9.11	8.81	8.7	9.01	8.68	8.41	8.72	8.9	8.65	8.74	8.07
YNL200C	11.2	10.6	10.4	11.7	11.5	12	11.5	11.2	11.3	11.7	11.6	11.5	9.83	10.6	9.9	11.7	11.4	11.4	10.8	10.6	10.9	11.6	11.5	11.5
YNL199C	8.74	8.37	8.31	9.39	9.04	9.49	7.45	7.98	7.47	9.76	9.72	9.8	7.81	6.57	8.2	8.41	8.86	9.2	7.87	8.49	7.87	8.98	8.74	8.68
YNL197C	8.46	8.24	8.31	8.01	7.48	7.9	8.64	8.5	8.38	8.41	8.35	8.58	10.2	9.6	9.39	9.7	9.37	9.64	9.4	9.91	9.96	9.9	9.54	9.44
YNL196C	3.93	2.65	2.19	2.83	2.12	5.11	2.32	2.1	2.1	2.1	2.1	2.1	2.09	2.09	2.1	2.1	2.1	2.1	2.1	2.09	2.09	2.1	2.1	2.1
YNL195C	12.6	10.7	10.1	13.1	12.8	13.4	8.69	7.6	8.15	10.7	10.6	10.2	6.64	7.24	6.41	10.8	10.8	11	7.81	6.66	7.05	9.35	9.51	9.49
YNL194C	11.1	8.87	8.4	11	10.7	11.4	6.78	3.04	4.65	8.51	8.31	7.93	2.72	2.7	2.88	9.82	9.37	9.56	2.62	2.23	2.62	8.32	7.81	8.39
YNL193W	8.7	8.5	8.55	8.5	8.25	8.39	8.54	8.53	8.7	7.85	7.77	7.83	8.68	8.77	8.62	8.93	8.96	8.75	8.37	8.34	8.23	8.35	8.19	8.45
YNL192W	10.9	10.9	10.8	10.5	10.8	10.9	9.4	9.93	9.47	9.95	9.83	10.3	10.3	10.4	10.5	10.5	10.7	10.6	10.2	10.3	10.7	11	11.1	11.1
YNL191W	8.95	9.31	9.54	9.67	9.28	9.73	9.59	9.57	9.64	9.8	9.63	9.55	9.09	9.36	9.32	10.1	9.62	10	9.76	9.55	9.63	9.71	9.75	9.57
YNL190W	11.4	11.6	11.3	11.7	11.7	11.6	11.9	12.1	11.9	11.9	12	11.9	12.8	13	12.5	13	12.3	12.5	12.8	12.9	13.1	12.9	12.9	12.6
YNL189W	11.5	11.6	11.7	11.6	11.4	11.6	10.8	11.2	10.9	11.5	11.7	11.6	11.6	11.7	11.1	12	12.3	11.3	11.3	11.5	11.3	11.8	11.9	11.6
YNL188W	7.65	7.68	7.81	7.44	7	7.42	6.4	6.53	6.12	8.16	8.2	8.65	8.31	6.39	8.09	6.67	8.3	7.92	7.27	7.35	7.05	8.06	8.03	8.05
YNL187W	4.96	4.78	4.43	5.28	4.44	4.36	4.76	4.9	4.4	5.32	5.09	4.95	6.02	5.04	4.42	6.67	5.93	5.57	5.38	5.27	5.55	6.72	6.71	7.06
YNL186W	11.5	11.5	11.6	11.8	11.5	11.8	11.2	11.4	11.2	12.1	12.1	12.1	12.1	11.7	11.7	11.8	12	12.1	11.5	11.7	11.9	11.7	11.5	11.6
YNL185C	10.2	10.4	10.5	9.76	9.47	9.66	10.5	10.6	10.7	10.6	10.2	10.3	9.84	9.65	10.1	9.03	9.1	9.58	9.93	9.55	9.69	9.36	9.33	9.5
YNL183C	10.5	10.2	10.4	10.4	10.3	10.5	10.2	10.2	10.1	10	10	10.1	11.4	11.3	11.3	11.5	11.3	11.6	10.6	10.8	11	11.4	11.3	11.8
YNL182C	8.43	9.43	9.54	7.85	7.78	8.04	7.96	8.74	8.03	8.5	8.89	8.71	8.72	8.58	9.25	7.5	7.92	8.07	8.71	8.98	8.64	7.56	7.25	7.17
YNL181W	10.3	10.5	10.5	10.1	10.3	10.2	10.9	10.9	11.1	10	10.2	10.3	10.8	10.7	10.8	10.4	10.2	10.3	10.7	10.9	10.6	9.94	10.3	10.2
YNL180C	11.9	11.1	11.1	12	11.8	12	11.5	11.3	11.3	11.6	11.5	11.6	12.3	11.5	12.4	11.5	11.9	12.1	11.5	11.7	11.5	11.2	11.5	11.5
YNL178W	14.4	14.6	14.5	14.4	14.4	14.4	14.5	14.5	14.6	14.4	14.4	14.4	14.5	14.7	14.6	14.3	14.3	14.3	14.5	14.5	14.4	14.2	14.2	14.2
YNL177C	10.1	10.3	10.3	9.83	9.87	9.88	9.49	9.95	9.49	10.2	10.3	10.5	9.75	9.27	9.73	9.27	9.57	9.49	9.12	9.26	8.82	9.01	9.22	9.26
YNL176C	10	9.87	9.87	10.2	10.1	10.2	10.2	9.96	10.1	10.2	10.4	10.4	10.2	10.1	10	10.7	10.9	10.7	9.83	10.1	10.2	11.1	10.8	10.7
YNL175C	9.56	10.1	10.3	8.67	8.91	9.05	9.1	9.76	9.4	9.07	9.4	9.27	9.93	9.36	9.77	7.86	8.28	7.91	9.78	9.64	9.28	7.73	7.75	8.24
YNL173C	11.2	10.7	10.8	11.5	11.3	11.3	10.3	10.1	10.3	10.1	10.2	9.72	10.7	10.5	10.7	11.1	11.4	10.9	8.19	7.64	9.29	9.68	9.2	9.66
YNL172W	8.66	8.6	8.72	8.99	8.8	9.12	8.57	8.67	8.41	8.82	8.93	8.66	8.57	8.29	8.78	9.5	9.46	9.76	8.45	8.57	8.12	9.06	8.87	8.73
YNL169C	9.89	10.1	10.3	9.29	9.17	9.01	10.5	10.7	10.7	9.54	9.66	9.49	10.8	11.4	11.2	10.6	9.74	10.5	11.2	11.1	11.2	9.81	10.2	9.99
YNL168C	8.73	8.86	8.85	9.38	9.29	9.4	9.07	8.89	9.2	9.07	9.12	9.17	9.09	10.2	9.12	10.8	10.3	10.2	9.35	9.11	9.72	10.1	9.86	10.1
YNL167C	8.86	8.59	8.64	8.46	8.28	8.3	8.77	8.81	8.54	8.91	8.86	8.97	9.45	8.76	9.01	8.8	9.23	9.15	8.72	8.98	9.33	9.07	9.09	9.05
YNL166C	8.9	9.18	9.32	8.77	8.7	8.82	9.25	9.56	9.23	8.98	9.16	9.16	10.1	9.29	10	9.24	9.56	9.81	9.86	10	9.67	9.52	9.68	9.49
YNL165W	9.74	9.93	9.78	10.2	10	10.3	9.53	9.41	9.63	9.6	9.47	9.56	9.48	9.36	9.48	10	10	9.96	9.27	9.2	8.81	9.63	9.57	9.59
YNL164C	8.2	8.59	8.48	8.83	8.51	9.11	7.5	7.85	7.4	8.52	8.69	8.57	7.89	7.68	8.1	8.39	8.85	8.78	7.69	7.86	7.35	8.09	8	7.94
YNL163C	9.06	9.54	9.68	9.2	9.02	9.21	8.85	9.22	8.9	9.01	9.19	9.17	9.49	8.62	9.52	9.22	9.27	9.51	9.25	9.53	9.06	9.19	9.53	9.29
YNL162W-A	5.65	6.06	6.11	5.68	6.27	6	5.77	5.85	5.95	6.02	6.32	6.19	6.09	6.35	6.62	6.01	6.12	6.02	6.26	5.89	5.87	5.95	5.98	6.02
YNL161W	9.04	8.89	8.91	9.53	9.39	9.6	8.56	8.81	8.52	9.43	9.6	9.56	9.12	9.09	8.75	9.86	9.9	9.62	8.6	9.16	8.77	9.4	9.31	9.16
YNL160W	13.8	13	12.8	13	12.3	13.4	12.9	12.9	12.7	12.2	12.1	12	11.3	11.8	11.7	13.3	12.8	13.3	12.7	12.8	13.3	13.8	13.8	13.5
YNL159C	9.39	8.94	8.77	8.92	8.84	9.12	9.16	8.76	9.06	8.63	8.75	8.67	8.04	8.71	8.09	9.05	8.54	8.76	8.47	8.79	8.25	8.48	8.6	8.33
YNL158W	9.43	9.34	9.12	9.34	9.02	9.05	9.84	9.3	9.45	9.61	9.54	9.46	8.88	9.42	8.76	9.63	9.12	9.25	8.81	9.03	9.28	9.17	9.01	8.44
YNL157W	12.3	12	11.9	12.2	12	12.3	11.6	11.4	11.4	12.3	12.2	12.2	11.6	11.6	11.7	12.2	12.6	12.4	11	11	11.1	12.6	12.5	12.5
YNL156C	11.9	11.8	11.7	11.3	11	11.2	11.4	11.4	11.4	11.1	11	11.1	12	11.7	11.9	11.8	12	11.9	11.5	11.6	11.3	11.2	11.6	11.5
YNL155W	11.8	11.8	11.6	11	11.2	11	11.7	11.6	11.7	11.1	10.9	11.2	11.2	11.2	11.3	11	11.1	10.7	11.4	11.6	11.6	11.2	10.4	10.9
YNL154C	10.1	10.3	10.5	10.1	10	10.1	10.6	10.7	10.6	10.6	10.6	10.5	10.6	9.88	10.5	9.99	10.1	10.4	10.5	10.8	10.5	10.7	10.5	10.5
YNL153C	9.99	10.5	10.5	9.32	9.66	9.16	10.8	10.8	11.1	10.1	10.2	10.1	10.4	10.4	10.4	9.66	9.95	9.52	11.1	10.8	10.6	10.3	10.2	10.2
YNL152W	8.92	8.93	9.04	9.03	8.87	8.68	9.56	9.29	9.67	9.52	9.7	9.64	9.13	8.85	9	9.12	9.24	9	8.97	8.96	8.99	9.9	9.56	9.98
YNL151C	9.71	10.3	10.4	9.18	9.1	9.26	10.1	10.3	10.3	9.68	9.92	9.59	10.5	9.18	10.6	8.42	8.86	9.23	10.5	10.6	10	9.28	9.24	9.29
YNL149C	11.5	11.8	11.8	11.5	11.7	11.7	11.5	11.4	11.6	11.1	11.1	11.2	11.7	11.4	11.9	11.2	11.4	11.6	11.5	11.3	11.1	11	11.1	11.2
YNL148C	8.44	8.55	8.45	7.08	6.55	6.42	9.84	9.36	9.68	7.74	7.47	7.39	8	8.1	8.38	7.09	6.56	7.32	9.28	9.22	9.23	6.72	6.54	6.77
YNL147W	10.2	10.2	10.2	9.23	9.72	9.96	9.7	9.93	10	9.61	9.82	9.81	10.3	10.1	10.6	9.32	9.89	9.25	10.1	9.99	9.84	9.4	9.74	9.9
YNL146C-A	6.18	6.04	6.05	7.24	7.13	6.82	7.67	7.66	7.66	8.35	8.39	8.4	7.95	7.63	7.96	7.64	7.79	7.6	7.66	7.01	8.05	7.99	8.05	8.22
YNL146W	7.37	7.05	7.03	6.48	6.21	7.05	7.61	7.47	7.52	6.56	6.36	6.47	8.3	7.71	7.82	6.8	7.81	6.79	7.78	7.61	7.62	6.54	6.57	6.99
YNL145W	12.8	12.2	12.5	12.2	12	11.6	13.6	13.6	13.5	13.5	13.5	13.5	14.1	13.8	14.2	13.8	13.9	14.1	14	14	14.2	14.5	14.4	14.3
YNL144C	8.07	7.25	7.31	8.97	8.52	8.91	9.27	8.79	9.29	10.1	10	10.1	7.52	7.28	7.64	7.34	8.26	7.9	7.28	7.27	8.19	8.59	8.77	9.04
YNL142W	12	11.3	12.6	11.8	12.2	12.3	11.2	11.5	11.5	9.87	9.19	10.1	14.5	14.5	14.7	14.8	14.7	14.9	14.1	14.2	14.4	14.6	14.8	14.7
YNL141W	10	10.9	11	9.68	9.98	9.95	11.3	11.3	11.5	10.4	10.5	10.4	12.4	12.6	12.3	12	11.4	11.7	12.3	12	12.4	11.5	11.8	11.4
YNL139C	9.82	9.76	9.93	10.5	9.96	10.5	9.25	9.7	8.96	10.6	10.6	10.7	10.4	10	10.3	10.8	11.1	11.3	10.1	10.6	10.3	10.9	10.8	10.7
YNL138W-A	8.8	8.94	8.83	9.3	8.96	9.22	8.86	8.41	8.89	9.11	9.08	8.96	9.02	9.93	9.34	10	9.92	9.87	8.59	7.83	8.81	9.18	8.99	9.03
YNL138W	12	12	11.9	11.8	11.9	11.9	11.7	11.7	11.8	11.7	11.9	11.9	11.8	11.9	11.9	12	12.1	11.9	11.6	11.7	11.7	11.9	11.9	11.8
YNL137C	10.1	10.3	10.3	9.52	9.18	9.27	10.1	10.3	10	10.1	10.1	10.2	10.6	10.6	10.3	9.86	9.62	9.54	10.3	10.1	10.4	9.9	10.1	9.77
YNL136W	8.76	8.35	8.52	8.21	7.8	8.32	7.15	7.3	6.89	8.25	7.83	8.31	9.38	7.57	8.9	7.28	9.1	8.92	8.33	8.55	8.52	8.56	8.76	8.84
YNL135C	13.9	14	14	14.1	14.1	14.1	13.8	13.8	13.9	14	14	14	13.8	14.1	13.8	13.9	14	13.7	13.9	13.7	14	13.6	13.6	13.5
YNL134C	10.9	10	10	11	11	11.3	11.7	11.5	11.8	12.9	13.2	12.9	11.5	11.9	11.5	12.4	12.2	11.6	10.8	11.1	10.8	11.8	11.9	11.9
YNL133C	9.02	8.7	8.75	9.42	9.78	9.7	8.19	7.92	8.73	8.78	8.9	8.95	8.72	8.36	9.19	9.04	9.57	9.78	7.55	7.79	7.74	9.32	9.16	9.72
YNL132W	9.79	10.5	10.6	9.67	9.33	9.79	10	10.6	10.1	10.3	10.3	10.2	11	10.7	10.7	9.7	9.82	9.85	10.8	11.2	10.7	9.42	9.67	9.22
YNL131W	11.6	11.8	11.9	11.3	11.5	11.3	11.6	11.8	11.8	11.5	11.8	11.7	11.8	11.8	11.8	11.1	11	11	11.6	11.6	11.3	10.9	10.9	10.8
YNL130C	11.1	11.3	11.2	11.6	11.5	11.6	11.5	11.3	11.4	10.9	11.2	10.9	11	11.7	10.9	12.2	12	11.8	11.5	11.4	11.8	12.1	12.1	11.8
YNL130C-A	2.11	2.11	2.11	2.11	2.11	2.11	2.11	2.11	2.11	2.11	2.11	2.11	2.11	2.11	2.18	2.11	3.65	2.14	2.1	2.11	2.1	2.11	2.11	2.11
YNL129W	9.37	9.42	9.37	8.66	8.39	8.48	9	9.4	8.94	8.72	8.6	8.88	12.2	11.4	11.7	11.7	11.9	11.7	10.4	10.8	11.9	10.9	10.3	10.8
YNL128W	5.22	5.17	4.83	6.13	5.81	6.1	5.54	4.88	5.34	4.94	4.53	4.23	6.57	6.53	6.41	7.18	6.97	7.25	4.2	4.55	5.55	5.4	5.19	5.61
YNL127W	9.2	9.02	9.11	9.3	9.02	9.43	9.34	9.28	9.16	9.36	9.21	9.11	8.94	9.34	9.17	10.1	9.59	9.79	9.18	9.18	9.29	9.71	9.68	9.59
YNL126W	8.04	8.03	8.06	8.23	8.83	8.52	7.61	8.04	7.71	7.9	8.35	7.91	8.51	8.73	8.62	8.81	9.18	8.49	7.85	8.01	7.95	8.44	8.35	8.37
YNL125C	9.67	9.36	9.35	10.8	10.9	10.6	10.1	9.97	10	10.2	10.1	9.98	8.25	9.33	8.44	10.1	9.34	9.72	9.7	9.66	9.56	10.2	10.3	10.4
YNL124W	9.03	9.72	9.8	9.02	8.98	9.07	10.2	10.1	10.2	9.71	9.63	9.65	11.1	10.1	10.8	9.18	8.79	9.67	10.5	10.4	10.1	10.1	9.82	10.1
YNL123W	11.5	11.7	11.8	11.4	11.3	11.5	11.6	11.7	11.6	11.5	11.6	11.7	12.3	11.9	12.1	12	12.4	12	12.2	12.3	12.1	12.2	12.2	12.1
YNL122C	8.84	9.08	9.01	8.51	8.79	8.85	8.84	9.08	9.38	9.15	9.43	9.13	8.56	8.93	8.74	8.11	8.31	7.43	8.26	7.72	8.45	7.96	8.17	7.91
YNL121C	11.8	11.7	11.8	10.7	10.4	10.7	10.7	11.3	10.7	10.9	11	11.2	12.2	11.2	11.5	10.7	11.1	10.7	11.6	11.8	11.6	11	11.2	10.8
YNL119W	10.2	10.6	10.6	9.83	9.46	9.85	10.3	10.4	10.4	10.2	10.1	10.1	10.3	10.9	10.5	9.84	9.81	9.79	10.2	10.2	10.4	9.19	8.95	9.22
YNL118C	8.56	8.5	8.55	8.73	8.37	8.88	7.05	7.69	7.1	8.95	9.03	9.06	8.98	8.26	9.08	8.77	9.43	9.21	7.88	8.17	8.43	9.15	9.27	9.25
YNL117W	11.9	11.5	12	10.9	11.2	10.9	8.55	7.9	8.29	7.03	6.69	6.56	12.9	12.9	13	13.1	13	13.1	11.6	11.3	12.6	12	11.9	12
YNL116W	9.87	9.69	9.45	10.6	10.4	10.6	10.2	9.88	10.1	10.6	10.6	10.6	10.2	9.94	10.3	11.1	11.1	11.1	10.2	10.1	9.88	11.2	11.3	11.4
YNL115C	11.2	10.7	10.6	10.9	10.6	11.3	10.4	10.3	10.3	9.61	9.65	9.67	10.8	9.97	10.6	10.8	10.9	10.8	9.49	9.9	9.98	10.8	10.6	10.6
YNL113W	11.2	11.6	11.7	11.1	11	11.2	11.4	11.4	11.5	11.7	11.7	11.5	11.5	11.2	11.5	10.5	10.7	10.8	11.2	11.2	11.2	10.7	10.5	10.7
YNL112W	11.4	12.1	12.2	10.3	10.5	10.4	11.8	11.9	12	10.8	10.9	10.6	12	11.5	11.9	10.1	9.56	10.1	12.1	11.9	11.5	9.51	10	9.96
YNL111C	12.5	12.6	12.5	11.9	12	12.1	12	12.2	12.2	12.2	12.2	12.3	11.1	10.7	11.5	11.3	11.6	11.5	12	12.3	11.4	11.9	11.6	12.1
YNL110C	11.1	11.3	11.4	10.3	10.2	10.5	10.3	10.7	10.4	10.5	10.6	10.5	10.8	9.71	11.1	9.26	9.82	9.82	10.2	10.4	10.2	9.04	9.19	8.98
YNL108C	9.36	9.59	9.66	8.31	8.05	8.19	9.84	9.75	9.93	8.33	8.11	8.28	9.61	10.1	9.63	9.07	8.79	8.91	10.1	9.71	9.75	9.37	9.31	9
YNL107W	9.82	9.77	9.61	9.09	8.79	9.06	9.63	9.36	9.51	8.75	8.3	8.49	9.46	9.57	9.69	9.38	9.35	9.49	9.5	9.32	9.23	9.39	8.95	9.03
YNL106C	7.16	7.35	7.44	7.22	6.87	7.42	7.94	7.77	7.92	7.7	7.56	7.66	7.38	7.51	7.5	7.91	7.66	7.8	7.89	7.86	8.21	8.28	8.35	7.87
YNL104C	14.1	14	14	13.9	13.8	13.8	14.1	13.9	13.9	13.3	13.3	13.2	13.7	13.7	13.5	13.4	13	13.2	13.8	13.7	13.5	13.2	13.2	13.1
YNL103W	10.2	9.94	9.95	10.5	10.4	10.5	9.59	9.44	9.51	10.6	10.7	10.7	10.4	8.76	9.87	10.2	10.7	10.7	9.15	9.51	9.38	10.7	10.5	11.2
YNL102W	9.76	10.1	10.2	9.85	9.87	10.2	10	10.2	9.9	10.3	10.5	10.3	10.7	10.3	10.8	10.4	10.6	10.5	10.1	10.2	10.2	10.3	10.5	10.7
YNL101W	10.3	10	10.3	10.2	10.3	10.4	10.4	10.5	10.4	10.5	10.5	10.4	11.6	12	11.6	12.5	12.1	12.3	11.4	11.7	11.8	12.2	12.2	11.9
YNL100W	12.7	12.3	12.3	12.5	12.2	12.3	11.2	11.5	11.1	12.1	11.9	11.9	11.6	11.7	11.7	11.9	11.7	11.9	10.3	10.1	10.8	10.1	10	10.4
YNL099C	10.7	10.8	10.8	10.8	10.6	10.8	11.1	10.9	11	10.9	10.8	10.9	10.7	10.4	11	10.7	10.8	11.3	11	10.8	10.5	11.1	10.7	10.9
YNL098C	11.9	11.3	11.3	11.7	11.5	11.4	11.6	11.4	11.5	11.9	11.7	11.9	11.3	10.5	11.3	10.8	11.2	11.1	11.3	11.4	11.4	11.8	11.9	11.7
YNL097C	9.19	8.85	9.04	9.56	9.29	9.5	9.39	8.99	9.39	9.1	8.76	8.74	9.75	9.34	9.45	9.8	9.98	10.2	9.5	9.4	9.44	9.88	9.59	10.1
YNL096C	12.4	12.9	12.9	12.4	12.4	12.4	13	13	13.2	12.8	12.8	12.7	12.9	12.9	12.9	12.1	12.1	12.1	12.9	13	12.8	12	11.4	11.8
YNL095C	8.33	8.75	8.7	8.3	7.96	8.2	8.86	8.68	8.74	7.56	6.94	7.32	9.02	9.56	8.57	9.45	8.83	9.03	8.76	8.89	9.54	8.49	8.41	8.35
YNL094W	8.96	8.91	8.97	8.96	8.72	8.98	8.94	8.96	8.77	9.16	9	9.22	8.97	8.74	8.97	9.18	9.23	9.15	8.96	9.29	8.95	9.58	9.66	9.34
YNL093W	9.02	8.59	7.9	8.75	8.83	9.3	8.68	7.99	8.3	7.93	7.83	7.85	6.2	6.98	6.31	7.57	7.18	7.46	5.57	5.83	7.1	8.03	7.65	7.99
YNL092W	7.26	6.61	6.54	8.18	7.86	8.4	7.6	7.06	7.5	6.64	6.58	6.5	6.92	8.23	6.52	9.38	8.65	8.65	7.44	7.33	7.75	8.44	8.34	8.63
YNL091W	10.8	10.4	10.7	11.2	10.8	11.2	10.5	10.5	10.4	11.1	11.1	11.2	11	10.5	11	11.3	11.7	11.7	10.7	10.9	10.8	11.4	11.6	11.7
YNL090W	9.78	10.2	10	9.58	9.65	9.34	10.1	10.2	10.2	9.74	9.84	9.79	9.82	9.95	10.1	9.43	9.4	9.36	10	9.81	9.83	9.86	9.65	9.69
YNL088W	11	10.9	11	10.6	10.4	10.8	9.31	10.1	9.04	10.5	10.5	10.8	11.8	10.5	11.2	10	11.4	10.7	10.6	10.9	10.7	10.9	10.9	10.9
YNL087W	10.7	10.5	10.6	10.6	10.5	10.5	10.2	10.5	10.2	11	11	11	11.6	10.8	11.3	11.3	11.5	11.4	11.1	11.3	11	11.7	11.8	11.6
YNL086W	8.97	9.08	9.09	9.03	8.74	9.28	9.35	9.13	9.4	9.33	9.31	9.43	7.44	8.34	8.36	8.23	8.29	8.79	8.47	8.19	8.34	8.18	7.88	8.53
YNL085W	11	10.8	10.9	10.7	10.5	10.8	9.16	10.5	9.12	10.9	10.8	11.1	11.2	10.8	10.8	10.6	11.2	10.7	10.7	11.2	11.1	10.9	11	10.8
YNL084C	9.91	9.67	9.74	9.28	9.34	9.32	9.01	9.66	9.07	9.35	9.3	9.41	9.87	9.28	9.98	9.29	9.72	9.52	9.63	9.89	9.72	9.57	9.56	9.47
YNL083W	9.34	9.26	9.28	8.7	8.35	8.53	9.66	9.35	9.47	8.84	8.84	8.64	9.34	9.48	9.37	9.29	8.56	9.29	9.35	9.15	9.1	8.07	8.92	8.66
YNL082W	8.07	7.92	8.2	8.19	7.81	8.41	6.47	7.03	6.24	8.19	7.95	8.19	8.32	7.89	8.69	8.17	8.99	8.93	7.63	7.68	7.96	8.08	8.18	8.08
YNL081C	10.1	10.1	10.1	9.75	9.55	9.79	10.4	10.3	10.7	10.3	10.1	10.3	9.61	9.46	10.1	9.24	9.23	9.39	9.54	9.44	9.47	9.1	9.25	9.4
YNL080C	9.92	9.74	9.74	9.62	9.38	9.51	10.2	9.93	10.2	9.73	9.88	9.78	9.72	10	9.69	9.28	8.99	9.16	9.88	9.75	9.66	10.1	9.91	10.1
YNL079C	12.4	12.3	12.3	12.4	12.3	12.4	12.1	12.1	12.1	12.3	12.3	12.4	12.4	11.4	12.6	12.1	12.5	12.7	12.1	12.1	12	12.5	12.7	12.5
YNL078W	8.56	8.77	8.82	9.03	8.85	8.73	9.21	9.11	9.22	8.37	8.24	8.03	9	9.06	9.08	8.3	7.67	8.59	9.56	9.52	9.43	9.34	9.35	9.16
YNL077W	9.08	8.57	8.24	10.1	9.94	10.4	8.82	8.27	8.63	9.86	9.9	9.95	7.43	7.82	7.78	9.56	9.31	9.49	8.15	8.08	7.9	10.1	9.88	10.2
YNL076W	8.48	8.15	8.39	8.55	8.45	8.57	8.41	8.46	8.32	8.85	8.86	8.86	8.49	8.36	8.71	9.01	8.84	9.56	8.46	8.56	8.38	8.79	8.88	8.93
YNL075W	10.1	10.6	10.7	9.45	9.45	9.48	10.1	10.5	10.4	10	10.3	10	10	9.74	10.2	9	8.86	9.04	10.1	10.1	9.6	8.67	8.89	8.77
YNL074C	8.92	8.9	8.76	9.37	9.2	9.18	9.35	9.13	9.43	9.46	9.47	9.67	9.2	8.41	8.86	10.2	9.95	10.2	9.03	9.26	8.7	10.4	10	10.3
YNL073W	9.25	9.44	9.23	8.83	8.62	8.43	10.1	9.85	10.1	9.16	8.94	9.18	10.7	10.3	9.82	9.9	9.26	9.25	10.4	10.1	10.2	9.85	9.71	10.3
YNL072W	9.61	9.79	9.91	9.3	8.94	8.93	10.1	10.1	10.2	9.38	9.29	8.92	9.51	10.2	9.71	9.42	8.64	9.09	9.86	9.6	9.76	8.84	8.67	9.19
YNL071W	12.6	12.2	12.2	12.7	12.6	12.7	12.7	12.5	12.5	12.7	12.6	12.8	12.6	12.7	12.2	13	12.9	12.9	12.1	12.1	12.2	12.8	12.6	12.7
YNL070W	11.9	12.1	12.1	11.5	11.7	11.6	12.3	12.4	12.6	12.2	12.4	12.3	12.3	12.1	12.2	11.6	11.7	11.2	12.2	12.1	12.3	11.7	11.5	12.1
YNL069C	13.8	14	14	13.7	13.8	13.8	14	14.1	14.2	13.8	14	13.8	13.8	14.2	14	13.7	13.3	13.5	14.2	14.1	14.1	13.2	13.4	13.3
YNL068C	8.3	8.37	8.5	8.83	8.51	9.06	8.69	8.51	8.66	9.05	9.12	8.91	9.23	8.69	9.01	9.24	9.24	9.54	8.42	8.7	8.53	8.99	9.19	8.92
YNL067W-B	2.26	2.26	2.26	2.27	2.32	2.3	2.23	2.25	2.24	2.23	2.3	2.28	2.27	2.23	2.28	2.25	2.26	2.26	2.22	2.23	2.22	2.24	2.25	2.25
YNL067W	11.8	12.3	12.3	11.7	12.3	12.2	12.2	12.4	12.5	11.9	12.3	12.2	12.5	12.7	12.3	12.2	12.4	11.5	12.4	12.3	12.4	12.1	12.1	12.1
YNL066W	9.81	9.82	9.94	9.54	9.79	9.14	11	11.2	11.1	11.1	11.1	11.1	11.4	11.7	11.3	10.9	10.3	10.9	11.8	11.9	11.5	12.6	12.5	12.5
YNL065W	6.4	5.14	5.66	6.27	6.65	7.25	11.7	11.3	11.5	11.5	9.99	11.6	8.26	8.19	8.47	9.05	8.74	9.21	9.75	9.9	9.88	9.73	9.9	9.91
YNL064C	13.5	13.5	13.5	13.6	13.4	13.7	13.1	13.1	13	13.1	13.2	13.2	13.3	12.7	13.1	13.5	13.6	13.7	13.4	13.5	13	13.3	13.3	13.5
YNL063W	9.85	9.71	9.6	9.64	9.4	9.7	10.2	10	10.1	10.3	10.2	10.1	9.14	9.65	9.45	9.79	9.57	9.63	9.77	9.36	9.94	10.2	10.1	10.2
YNL062C	9.12	9.87	9.89	9.25	9.1	9.15	10	10.1	10.2	9.42	9.72	9.41	10.2	10.6	9.83	9.49	9.23	8.7	10.4	10.2	10.2	8.63	8.64	8.83
YNL061W	11.7	12	12	10.9	10.9	11.1	11.6	11.7	11.7	11.5	11.7	11.6	11.8	11.5	11.8	10.7	10.6	10.5	11.9	12	11.5	10.5	10.6	10.4
YNL059C	8.83	8.75	8.9	8.48	8.2	8.43	7.52	8.21	7.8	8.5	8.62	8.88	9.38	8.18	9.24	8.42	9.16	9.12	8.03	8.87	8.45	8.86	8.68	8.85
YNL058C	9.15	9.61	9.42	8.29	8.35	8.16	10	9.59	9.75	8.66	8.5	8.51	9.38	9.5	9.1	7.69	7.05	7.65	9.74	9.37	9.59	8.1	7.7	7.98
YNL056W	9.83	9.95	10	9.78	9.65	9.97	9.96	9.98	10.1	9.89	9.73	9.78	9.48	8.98	9.84	9.35	9.41	9.78	10.1	9.95	9.74	9.53	9.63	9.74
YNL055C	14.1	14.1	14.1	14.3	14.3	14.3	14.2	14.2	14.1	14.5	14.5	14.6	13.5	14.1	13.6	14.4	14.3	14.3	13.5	13.5	13.6	14.2	14.3	14.2
YNL054W	8.53	8.26	8.37	9.18	8.88	9.26	7.44	7.73	6.59	8.98	8.73	9.18	8.98	7.86	8.65	9.57	9.69	9.99	8.84	9.24	8.58	9.7	10.1	9.66
YNL053W	8.88	9.46	9.28	9.55	9.46	9.37	10.1	9.87	10.1	9.76	9.86	9.65	9.56	10.5	9.57	9.88	9.22	9.49	9.9	9.55	10.3	9.61	9.58	9.47
YNL052W	13.6	13.6	13.7	13.9	13.8	13.8	13.1	13.1	13.1	13.8	13.8	13.6	13.4	13.6	13.6	14.1	13.9	14	11.7	11.5	12.2	11.7	11	11.8
YNL051W	8.67	8.74	8.65	8.94	8.86	8.85	7.73	8.12	7.78	8.72	8.83	8.86	8.69	8.65	8.24	8.69	9.09	8.76	8.26	8.49	8.38	8.31	8.87	8.51
YNL050C	9.82	9.59	9.85	9.68	9.01	9.96	8.56	8.37	8.35	9.42	9.21	9.73	9.95	8.8	10.1	8.56	9.45	10.1	9.15	9.22	8.35	8.49	8.85	9.15
YNL049C	9.47	9.67	9.65	9.03	9.05	9.18	9.51	9.8	9.77	9.53	10	9.53	9.26	10.2	9.59	9.91	9.58	9.55	9.68	9.75	9.37	9.51	9.48	9.24
YNL048W	10.5	10.6	10.6	10.5	10.1	10.3	10.4	10.6	10.3	10.3	10.4	10.3	10.9	11.3	10.7	11.1	11	10.6	10.9	10.8	11.2	10.7	10.5	10.4
YNL047C	9.12	9	8.87	9.08	8.84	9.04	8.97	8.6	8.61	8.95	9.07	8.92	9.6	9.44	9.21	10.1	10.4	9.85	8.35	8.64	8.78	9.76	9.39	9.42
YNL046W	7.92	7.82	7.8	7.99	7.84	7.46	9.03	8.73	9.13	9.02	8.91	9.11	8.23	8.84	8.41	8.79	8.16	8.39	9.27	8.82	8.88	9.22	9.2	9.46
YNL045W	11.4	11.4	11.3	11.3	11.1	11.3	11.4	11.3	11.4	11.3	11.2	11.2	10.7	11.5	10.7	11.4	11.2	10.7	10.9	10.8	11.2	11.2	11.1	11.2
YNL044W	12	12.3	12.3	11.8	11.8	11.8	12	12	12.1	11.8	12	11.8	11.7	11.3	12	11.4	11.3	11.8	11.8	11.9	11.4	11.6	11.8	11.4
YNL042W-B	2.1	2.1	2.1	2.1	2.1	2.1	2.09	2.09	2.09	2.09	2.1	2.1	2.09	2.09	2.1	2.09	2.1	2.1	2.09	2.09	2.09	2.09	2.09	2.09
YNL042W	7.43	7.35	7.33	7.79	7.76	7.76	8.35	8.2	8.31	7.51	6.89	7.09	9.13	8.76	9.03	9.41	9.27	9.78	9.29	8.97	9.73	9.81	9.53	9.74
YNL041C	7.49	7.51	7.56	7.05	7.19	7.26	6.14	7.38	6.29	7.5	7.69	7.89	7.76	7.44	7.5	7.85	8.37	7.56	7.61	7.73	7.57	7.84	7.8	8.06
YNL040W	9.04	8.95	9.04	9.25	9.54	9.56	8.8	8.92	8.9	8.19	8.42	8.52	9.99	10.2	10.1	10.6	10.6	10.4	9.69	9.83	9.85	9.92	9.66	9.73
YNL039W	9.08	8.68	8.79	8.65	8.61	8.85	8.04	8.38	8.03	8.7	8.86	8.98	9.35	7.35	9.17	8.68	9.53	9.51	8.6	9.3	8.36	9.17	9.26	9.17
YNL038W	8.89	9.18	9.23	9.07	9.12	9.13	8.37	8.79	8.6	9.18	9.34	9.42	9.08	8.9	9.43	9.15	9.77	9.28	9.32	9.18	9.26	9.63	9.43	9.46
YNL037C	11.7	12.1	12.2	11.8	11.7	11.5	12.1	11.8	12	11.4	10.9	11.3	12.2	12.5	12.3	12.6	12.6	12.6	11.9	11.7	11.8	11.8	11.8	11.6
YNL036W	14.9	14.9	14.8	14.9	14.8	14.7	14.4	14.1	14	14.6	14.4	14.8	14.5	14	14.3	14.5	14.5	14.5	13.2	13.7	13	12.8	12.9	12.6
YNL035C	7.88	8.18	7.91	7.83	7.51	7.56	8.33	8.48	8.66	7.96	7.73	7.96	8.99	8.06	8.31	8.57	8.02	8.25	9.17	8.92	8.61	8.48	8.68	9.09
YNL034W	3.44	3.57	4.78	3.81	2.24	3.18	2.07	2.07	2.07	2.07	2.08	2.07	2.07	2.07	2.07	2.07	2.07	2.07	2.07	2.07	2.07	2.07	2.07	2.07
YNL033W	2.11	2.11	2.11	2.16	2.11	2.12	2.11	2.11	2.11	2.11	2.11	2.11	2.11	2.1	2.11	2.11	2.11	2.11	2.11	2.11	2.11	2.11	2.11	2.11
YNL032W	9.72	9.69	9.64	9.69	9.58	9.79	9.59	9.64	9.62	9.84	10.1	9.99	9.4	8.72	9.42	9.18	9.41	9.41	9.31	9.34	9.47	9.48	9.45	9.35
YNL031C	12.8	13	13	12.2	12.5	12.2	13.1	13.2	13.2	13	13.2	13.1	13.5	13.5	13.5	13.2	13.1	13	13.4	13.3	13.4	13.4	13.2	13.4
YNL029C	7.54	7.47	7.66	7.61	7.49	7.38	8.87	8.6	8.86	7.93	7.79	7.69	8.02	7.38	7.77	7.56	7.46	7.43	8.86	8.7	8.44	7.61	7.81	7.63
YNL027W	7.66	7.6	7.53	8.06	7.98	7.8	6.88	7.33	6.94	7.43	7.76	7.83	9.24	7.95	8.06	9.32	9.8	8.81	7.97	8.36	8.34	9.24	9.12	9.73
YNL026W	8.87	9.03	9.03	8.92	8.99	8.91	9.45	9.24	9.37	8.91	9.05	9.14	9.06	9.41	9.41	9.3	8.84	9.19	9.51	9.3	9.14	8.74	9.08	9.11
YNL025C	7.48	7.1	7.09	7.24	6.74	7.19	7.54	7.43	7.22	6.99	6.96	6.88	7.97	8.03	7.04	8.07	7.59	7.41	8.11	8.03	8.02	7.43	7.28	6.7
YNL024C-A	11.1	11.2	11.1	10.6	10.7	10.9	11.2	11.4	11.5	10.9	11.1	11	11.2	11	11.5	10.8	10.5	11	11.4	11.3	11	10.3	10.6	10.7
YNL024C	7.27	8.43	8.25	3.39	2.72	2.46	9.93	9.87	10.3	5.34	4.43	5.13	7.93	8.85	8.25	2.45	2.97	2.79	11.6	11.5	10.2	5.08	5.3	5.09
YNL023C	9.01	9.52	9.48	9.59	9.41	9.54	9.48	9.45	9.52	9.77	9.88	9.75	9.49	9.5	9.22	10.1	10.1	9.99	9.48	9.44	9.24	9.76	9.78	9.79
YNL022C	8.88	9.34	9.39	9.02	8.84	8.76	9.22	9.28	9.4	9.73	9.7	9.68	9.1	9.05	9.26	9.49	9.51	9.5	9.49	9.29	9.26	9.41	9.34	9.09
YNL021W	7.58	7.57	7.79	7.58	7.52	7.34	8.55	8.55	8.7	8.23	8.42	8.4	8.57	7.76	8.35	8.28	8.24	8.13	8.71	8.95	8.55	8.64	8.66	8.81
YNL020C	7.27	7.27	7.14	7.48	7.42	7.44	7.29	6.75	7.01	7.4	7.2	7.28	6.6	7.13	6.98	7.61	7.94	7.43	7.12	6.27	6.88	7.76	7.61	8.13
YNL018C	2.13	2.13	2.13	2.13	2.13	2.13	2.12	2.12	2.12	2.12	2.13	2.13	2.12	2.12	2.19	2.13	2.14	2.13	2.12	2.12	2.11	2.13	2.14	2.13
YNL016W	11.4	11.5	11.6	11.1	10.9	11.1	11.2	11.6	11.1	11.7	11.7	11.7	11.6	11.4	11.8	11.3	11.2	11.2	11.5	12	11.6	11.5	11.3	11.2
YNL015W	13.1	13.1	13.1	13	13.3	13.3	13.1	13.1	13.1	13	13.3	13.1	12.4	12.8	12.9	13.1	13.5	12.9	12.5	12.6	12.9	13	12.8	12.8
YNL014W	10.7	10.1	9.47	11.6	10.8	12.3	7.93	7.4	7.65	8.36	8.17	8.23	7.07	6.23	6.99	7.07	7.22	7.13	7.43	7.67	7.42	7.3	7.37	7.4
YNL012W	9.24	9.35	9.02	8.96	8.47	9.07	8.41	8.45	8.27	6.72	6.81	6.3	7.88	7.88	7.61	7.17	7.43	6.63	7.99	7.98	7.78	6.27	5.07	5.77
YNL011C	8.71	8.44	8.48	8.29	7.95	8.36	8.3	8.44	8.22	8.26	8.33	8.52	7.89	8.24	8.25	8.87	9.06	8.76	8.28	8.49	8.61	9.05	9.08	8.79
YNL010W	11.8	12.2	12.1	11.3	11.1	11.1	12.2	12.4	12.3	12.1	12.1	12.1	12	12.4	12.2	11.4	11.4	11.3	12.5	12.4	12.4	11.6	11.5	11.2
YNL009W	10.7	10.2	10.1	11.3	11	11.2	8.41	7.82	8.17	8.83	8.82	8.64	7.73	8.18	7.38	8.39	8.21	7.64	7.52	7.32	7.28	7.61	7.42	7.35
YNL008C	9.86	9.76	9.75	9.79	9.9	9.77	9.36	9.3	9.28	9.37	9.48	9.47	9.64	9.28	9.87	9.86	9.91	9.75	9.39	9.56	9.06	9.99	10	10.6
YNL007C	13.6	13.4	13.2	13.4	13.2	13.5	13	12.8	12.8	12.7	12.7	12.7	12.6	12.1	12.8	13	13.3	13.4	12.7	12.7	12.6	12.9	13	13
YNL006W	10.3	10.5	10.4	11	10.7	11	10.6	10.4	10.5	11	10.6	10.7	9.84	10.2	10.2	10.6	10.2	10.5	10.2	9.85	9.95	10.2	10.2	10.1
YNL005C	10.2	10.4	10.4	10.1	10	9.96	9.8	10.1	9.96	10.5	10.5	10.7	9.81	9.34	10.1	9.61	9.65	9.55	9.6	9.51	9.53	9.45	9.62	9.4
YNL004W	10.3	10.5	10.5	10.2	10.2	10.2	10.6	10.6	10.7	10.5	10.8	10.6	10.2	9.74	10.3	9.77	9.9	9.66	9.94	10.2	10.1	9.82	9.9	9.71
YNL003C	10.5	10.8	10.6	9.94	9.53	9.49	10.6	10.5	10.6	9.39	9.04	9.26	9.62	9.78	9.65	9.68	9.23	9.63	10.7	10.4	9.9	10.1	10.1	9.61
YNL002C	11.4	11.9	12	10.6	10.6	10.7	10.9	11.4	11.1	11	11.3	11.3	11.4	11.1	11.6	10.2	10.5	10.7	11.5	11.6	11.1	10.4	10.5	10.4
YNL001W	9.64	10	10.1	9.27	9.23	9.35	9.3	9.97	9.51	9.74	9.94	10.1	9.79	9.94	10	9.33	9.58	9.48	10.2	10.2	10.1	9.48	9.53	9.31
YNR001C	13.9	13.7	13.8	13.9	13.9	13.8	13.6	13.6	13.4	13.9	13.8	13.9	13.1	13.2	13	13.6	13.3	13.5	12.8	12.7	13	12.8	12.9	13
YNR002C	13.9	13.3	13.7	14	14.3	13.9	12.9	12.6	12.7	12	12.2	11.3	7.64	8.62	7.54	8.05	7.26	7.25	7.97	7.32	7.66	8.29	8.09	9.05
YNR003C	8.73	9.16	9.15	9.18	8.97	9.07	9.37	9.32	9.41	9.1	9.3	9.19	9.38	9	9.2	8.98	8.92	8.68	9.06	8.99	8.76	8.67	8.74	8.76
YNR004W	4.29	4.59	4.6	4.09	4.11	4.27	5.04	4.86	5.07	4.6	4.63	4.65	4.59	5.1	4.61	4.35	4.4	3.7	4.91	5.07	5.31	4.59	4.56	4.6
YNR006W	9.84	9.74	9.75	9.88	9.49	9.78	9.85	9.58	9.62	9.78	9.56	9.62	9.77	9.61	9.84	10.1	10.2	10.5	9.61	9.65	9.63	10.1	9.92	10
YNR007C	10	9.74	9.54	9.45	9.24	9.52	9.57	9.26	9.4	8.71	8.56	8.71	8.87	8.69	8.96	9.33	9.32	9.47	8.9	8.79	8.87	8.93	8.55	8.57
YNR008W	8.59	8.59	8.66	8.72	8.27	8.44	9.47	9.28	9.27	8.5	8.2	8.51	9.31	9.37	9.27	9.1	8.93	9.28	10.2	9.97	9.8	9.07	9.23	9.09
YNR009W	8.85	9.16	9.19	6.95	6.56	6.74	9.76	9.7	9.81	8.03	7.81	7.88	9.21	8.72	9.21	7.97	7.68	8.06	9.48	9.5	9.11	8.24	8.11	8.11
YNR010W	9.02	9.25	9.17	8.86	8.87	9.2	9.16	8.94	9.31	8.76	8.76	8.8	8.69	8.58	8.92	8.93	9.16	9.13	8.82	8.59	8.56	9.46	8.86	9.11
YNR011C	7.33	7.62	7.77	7.98	7.76	8.34	6.98	7.23	6.62	7.25	7.49	7.46	7.42	7.15	8.09	8.5	8.33	8.61	7.63	7.6	6.38	7.69	8.23	7.85
YNR012W	8.35	9.01	9.15	9.02	8.59	8.76	9.43	9.47	9.59	9.5	9.6	9.51	10.3	10.3	10	10.9	10.7	10.5	10.1	10.2	10.3	10.7	10.6	10.4
YNR013C	9.18	9.38	9.64	9.57	9.23	9.51	10.1	10.1	10.1	9.83	9.84	9.59	10.8	10.9	10.7	11.1	10.6	11	10.8	10.8	10.8	11	11.1	10.9
YNR014W	6.98	5.73	5.17	5.44	4.99	5.6	11.6	11.3	11.3	11.5	10.9	11.3	7.72	6.4	7.78	8.6	7.86	9.06	8.45	8.26	8.09	9.23	9.58	9.86
YNR015W	8.52	9.08	9.06	8.77	8.58	8.64	9.14	8.99	9.17	8.87	8.6	8.65	9.02	9.8	8.94	9.46	8.91	9.1	9.14	8.92	8.96	8.63	8.29	8.42
YNR016C	14.4	14.2	14.2	14.6	14.5	14.5	14.1	14.1	13.9	14.4	14.3	14.4	14	13.6	13.8	14.2	14.3	14.2	14.1	14.3	14.1	14.4	14.6	14.5
YNR017W	11.5	11.4	11.6	11	10.8	10.6	11.7	11.5	11.6	11.7	11.8	11.8	10.9	11.1	10.9	10.2	9.95	10.2	11.3	11.2	10.9	10.4	10.8	10.7
YNR018W	11.7	11.9	11.8	11.8	11.8	11.7	12.1	12.1	12.1	12.4	12.4	12.3	11.7	12.2	11.9	11.6	11.4	11.8	11.7	11.4	12.1	11	10.8	11
YNR019W	8.08	8.21	8.21	7.75	7.03	7.62	9.35	9.67	9.9	5.49	5.53	5.32	10.4	9.97	9.26	8.59	8.43	8.77	10.7	10.5	10.5	5.25	5.3	8.73
YNR020C	9.34	9.46	9.57	8.47	8.28	8.57	9.75	9.45	9.82	9.22	9.27	9.2	9.22	9.44	9.66	8.7	8.67	8.99	9.2	9.23	8.93	7.89	8.03	8.31
YNR021W	11.8	11.9	11.9	11.4	11.1	11.3	11.8	12	11.8	11.5	11.6	11.6	12.1	12.2	12.2	11.6	11.7	11.5	11.7	11.9	11.6	11.4	11.3	11.2
YNR022C	11	11.1	11.1	10.5	10.4	10.7	11	11.2	11.1	11.4	11.3	11.4	10.6	10.4	11.1	10	10.4	10.6	10.5	10.5	10.4	9.74	9.97	9.87
YNR023W	8.46	8.29	8.42	8.47	8.19	8.41	8.36	8.5	8.53	8.65	8.72	8.91	8.89	8.47	8.78	8.94	9.16	9.11	8.22	8.06	8.16	8.78	8.54	8.77
YNR024W	8.49	8.23	8.38	7.81	6.97	7.6	7.17	7.63	7.08	8.03	7.61	7.97	8.18	5.88	8.64	5.93	7.5	7.96	7.62	8.31	7.82	7.26	7.03	7.69
YNR026C	8.9	9.02	8.97	8.81	8.39	8.51	9.39	9.47	9.47	9.21	9.31	9.27	9.22	9.3	8.94	9.13	9.26	8.67	9.14	9.68	9.36	9.13	8.93	8.6
YNR027W	8.88	8.91	8.7	8.51	8.28	8.32	9.74	9.47	9.68	9.48	9.29	9.2	9.02	9.4	9.04	9.22	8.88	9.28	9.57	9.56	9.8	9.61	9.44	9.61
YNR028W	9.18	9.14	9.34	9.31	8.92	9.24	9.5	9.3	9.35	9.64	9.52	9.5	9.46	9.55	9.49	9.37	9.04	9.32	9.07	9.18	9.63	9.32	9.37	9
YNR029C	9.36	9.22	9.56	9.06	9.16	9.07	9.32	9.32	9.57	8.39	8.71	8.54	8.83	7.66	9.23	8.09	8.41	8.53	8.62	9.23	8.85	7.84	8.1	7.86
YNR030W	10.3	10	10.3	10.4	10.3	10.1	10.5	10.5	10.7	9.5	9.69	9.45	10.4	10.3	10	9.98	9.64	9.88	11.1	11.1	11.3	10.3	10	10.1
[truncated: 3,637 more rows]

## Sheet: Metabolite_data
Metabolite	COt.1	COt.2	COt.3	COT.1	COT.2	COT.3	CAt.1	CAt.2	CAt.3	CAT.1	CAT.2	CAT.3	NOt.1	NOt.2	NOt.3	NOT.1	NOT.2	NOT.3	NAt.1	NAt.2	NAt.3	NAT.1	NAT.2	NAT.3
OIVAL	0	0	0	0	0	0	0	0	0	0	0	0	0	0	0	1.04184	0.817754	1.46826	0	0	0	0	0	0
GABA	1.00505	0.486196	0.637064	0.955245	1.08243	1.45704	NA	0.764462	0.472539	0.546872	0.444415	0.576033	0	0	0	0.262822	0.323764	0	0.792662	NA	0.161152	0.336243	0.155151	0.614351
IPPMAL	1.51109	0.489322	0.400539	0	0	0	0	0	0	0	0	0	0	0	0	0	0	0	1.44255	NA	1.32351	0.487608	0.2221	0.45316
AKA	0	0	0	0	0	0	0	0	0	0	0	0	11.5856	10.3521	NA	NA	0	0	16.157	13.1772	11.341	8.45211	11.1863	8.87056
ADI	NA	0.329272	0.0831156	0	NA	0	0	0	0	NA	0.414367	0.505288	0	0	0	0	0	0	NA	0.4805	0.276046	0	0	0
AKG	0.513066	0.345496	0.334933	0.506165	0.713324	2.12246	NA	2.40759	1.60054	0	0	0	6.14456	4.64691	4.82533	21.4349	19.0587	19.1733	2.67831	5.70296	4.73171	6.05999	5.08114	3.98416
ALA	43.5755	26.1076	25.2063	49.0942	60.9643	87.1929	120.635	180.055	147.668	221.627	189.777	169.586	59.6204	69.8837	44.5849	17.532	18.9585	27.4914	98.9597	150.262	123.436	24.0322	23.3924	24.9694
ASN	10.2359	6.74362	7.03739	8.06146	17.4188	18.3901	33.5311	NA	27.4907	NA	6.74761	5.67515	0	0	0	0	0	0	20.7297	NA	6.97002	0	0	0
ASP	22.8816	17.3139	20.1705	12.0403	13.312	18.2155	93.7969	115.68	91.2242	26.5607	48.5468	33.017	23.8435	20.9247	20.5092	NA	2.44575	2.48561	17.5459	24.0187	32.1478	3.43978	7.55121	3.92751
CIT	25.7005	16.1023	15.6072	23.7099	46.8637	64.6298	0	0	0	27.5355	6.70226	1.7309	135.363	136.525	116.542	278.56	282.709	280.721	76.8045	114.618	113.15	136.436	170.969	226.276
CITC	0	0	0	0	0	0	0	0	0	0	0	0	0	0	0	0.189484	0.145193	0.162537	0	0	0	0.495188	0.458581	0.280108
CITM	1.76059	1.17719	1.19126	0.251941	0.266252	0.493328	11.85	14.3015	11.1466	2.82071	1.77766	1.32445	0.55666	0.486304	0.341441	0.33679	0.407208	0.287646	8.66513	12.9994	11.795	5.33279	5.06516	4.22747
CYS	0.235314	0.537636	0.447616	0	0	0	0	0	0	0	0	0	0	0	0	0	0	0	0	0	0	0	0	0
FUM	0.878538	0.701935	0.435068	0.776374	1.01192	1.82034	1.37716	2.30471	0.541133	2.27384	1.76165	1.42957	0.708753	1.25719	0.313223	4.15479	5.07341	5.52452	0.112745	0.468257	NA	0.938433	0.832477	1.04926
GLN	2.57213	1.31482	2.02055	1.31445	1.9224	2.08751	8.99154	4.90356	5.39631	0	0	0	1.999	2.74135	2.21442	0	0	0	5.56522	4.43274	3.12965	0	0	0
GLU	187.213	96.9265	97.3724	132.06	184.137	147.998	310.662	372.457	324.871	222.587	180.168	159.075	128.062	186.597	129.24	39.3446	92.1225	39.7377	257	160.046	184.468	98.6913	92.5151	72.6881
GLY	7.45789	5.07324	5.75107	7.67815	11.2707	16.8456	98.3265	103.229	84.2822	0	0	0	16.9958	18.4385	16.0732	4.6263	5.71104	4.579	74.0387	77.4452	63.0905	0	0	0
GLX	4.14224	1.83843	2.73141	NA	4.67127	0.938231	14.5537	14.2905	11.9494	9.24405	7.27821	7.61177	0.63336	0.875918	1.05616	0	0	0	2.48423	2.76962	2.37545	1.14122	1.04379	2.3157
HIS	17.5805	8.25685	7.80794	1.96925	5.53177	3.42227	0	0	0	0	0	0	0.959937	0.558076	NA	0	0	0	4.10448	2.42737	3.46134	0	0	0
ILE	22.8512	14.6098	12.5782	20.498	33.8446	36.4373	35.2357	44.1296	32.7777	18.9369	17.07	16.792	18.9821	21.3797	16.966	3.30172	3.58587	2.80269	24.6134	27.8142	20.7752	4.57125	5.9474	5.88457
ICIT	0.623365	0.233804	0.171278	0	0	0	0	0	0	0	0	0	0	0	0	0.921459	1.28178	NA	0	0	0	0	0	0
ITCm	0.58946	0.411156	0.435068	NA	0.725766	1.71326	0	0	0	0	0	0	3.37646	3.89043	2.63559	19.8297	19.8597	19.8363	1.349	2.50203	1.7761	17.3143	15.3073	11.5267
LAC	NA	3.05576	0.52657	0	0	0	37.3648	54.8396	25.7229	14.7751	4.07581	3.63699	2.25098	2.34507	2.043	2.55268	NA	5.0076	22.3521	52.0674	48.4143	22.8894	18.4391	12.1958
LEU	7.01426	4.52863	3.92653	8.98291	14.4856	12.7782	19.5801	14.0735	10.7384	8.11629	6.39918	7.08395	11.8277	9.33025	8.04363	2.80209	3.81816	2.27899	12.0491	15.45	9.9108	4.36104	5.88425	5.97552
LYS	21.1501	13.7024	11.3592	6.19971	15.4065	13.5957	NA	8.34082	7.73707	0	0	0	0	0	0	1.45666	1.40779	NA	12.5463	7.45827	6.17265	2.75761	2.83912	2.78213
MAL	2.79767	3.1446	2.80618	4.99681	5.34697	5.26466	0	0	0	0	0	0	0	0	0	0	0	0	0	0	0	4.30983	NA	4.5263
NAGLUm	0.311932	0.448477	0.214933	0.391158	0.395256	0.383338	0	0	0	0	0	0	0	0	0	0	0	0	0	0	0	0	0	0
NADP	0.864482	0.397086	0.281413	0.379053	0.651115	0.795444	0.614918	2.98377	2.34364	1.57346	1.36928	0.854939	1.59393	1.89118	0.818331	1.88225	1.56875	1.62738	1.93488	NA	3.1819	0.810307	0.880412	0.76946
NADPH	0.864482	0.397086	0.281413	0.379053	0.651115	0.795444	0.614918	2.98377	2.34364	1.57346	1.36928	0.854939	1.59393	1.89118	0.818331	1.88225	1.56875	1.62738	1.93488	NA	3.1819	0.810307	0.880412	0.76946
ORN	19.9619	9.45996	10.2933	16.2165	34.6629	18.8884	14.2354	9.35592	NA	6.76625	4.81201	6.60005	2.75003	3.15206	2.34766	0	0	0	22.8203	15.5543	17.7477	2.32917	2.55921	2.67006
PEP	1.37226	1.04743	0.953006	2.34435	3.96475	2.19894	0	0	0	0	0	0	0	0	0	0	0	0	0	0	0	0	0	0
PHE	5.11576	2.22358	2.83916	1.86991	3.00791	3.0267	4.35162	1.82691	3.12115	0	0	0	0.93338	1.09655	0.587743	0	0	0	1.7945	3.08355	1.11205	NA	0.997842	1.07118
PRO	17.9925	11.553	13.9153	18.3818	20.6532	26.502	38.8594	57.1032	46.4917	10.8415	14.8939	12.6839	9.0039	10.7707	7.42141	2.35438	2.25633	2.59065	22.8444	29.2836	22.9042	4.67485	4.58581	7.63377
PYR	0	0	0	0	0	0	NA	0.770636	0.66689	1.09374	0.622982	NA	2.26314	3.43295	2.14177	8.21515	8.64483	8.08742	1.10283	2.03377	1.74182	1.83877	1.88066	1.24999
PGLU	56.7215	26.0939	35.3947	44.9148	50.7517	72.7984	191.628	168.212	126.912	NA	71.3388	72.5538	39.067	39.5247	39.0954	0	0	0	39.3809	56.4424	30.9803	31.3391	44.0135	NA
SER	0.528338	0.298248	0.244274	NA	0.273981	0.594409	2.97324	3.96382	2.827	0	0	0	NA	2.14106	1.82027	0	0	0	3.17986	3.24699	1.76616	0	0	0
SUCC	2.33691	1.15374	0.845966	1.09986	1.77916	5.5834	60.531	86.6322	73.4532	46.628	23.6221	20.7428	21.8406	22.6222	11.767	27.0061	31.3417	28.3215	28.8509	48.2235	48.8257	52.289	44.7396	35.8879
THR	1.42675	1.65713	1.35872	1.27112	2.48005	5.04801	19.4297	39.2006	31.9154	8.12633	8.40786	6.53818	6.54	15.922	10.5819	1.05758	NA	0.81737	14.967	36.8316	29.1446	2.27163	1.04819	2.6703
TYR	5.80109	2.71561	4.55372	2.43332	4.70929	3.07369	1.99659	2.05855	1.86972	0	0	0	0.998448	0.808006	0.52446	0	0	0	1.07168	NA	0.587968	NA	0.595391	0.674667
VAL	50.9552	37.0456	32.1122	42.6245	60.1349	91.782	49.5351	80.7676	64.0214	143.914	145.736	128.241	31.027	41.4259	23.9291	14.4788	11.9826	12.1087	30.2295	55.4221	37.3736	11.5313	10.6736	12.4087
AKGxt	0.0094983	0.00960621	0.0130541	0.0235658	0.0295838	0.0291901	0.0114286	0.0121283	0.0157434	0.0156657	0.0430595	0.0200283	0.0512087	0.0315693	0.0476774	0.235975	0.112624	0.242915	0.0743068	0.0820702	0.0536784	0.0489235	0.0237905	0.0245544
CITMxt	0.0396006	0.0368242	0.0501705	0.0218223	0.01991	0.0215411	0.309038	0.338192	0.361516	0.216714	0.0869688	0.185269	0	0	0	0	0	0	0.0920518	0.0467653	0.110351	0.0395341	0.0289196	0.0367406
CITxt	0.0569898	0.0881637	0.0798831	0.0186164	0.0190664	0.0495501	0	0	0	0	0	0	0	0	0	0.00792944	0.0149535	0.0107577	0	0	0	0.094017	0.100182	0.0486541
LACxt	0	0	0	0	0	0	2.11953	2.32945	2.22157	0.946176	0.104533	1.75071	0	0	0	0.0100636	0.0127767	0.0089358	0.853974	0.619224	0.719098	0.280445	0.460531	0.270098
MALxt	0.00759864	0.00560156	0.0058451	0.0255343	0.028009	0.0233971	0.00285131	0	0.00338192	0	0.00382436	0.000872521	0	0	0	0	0	0	0	0	0	0	0	0
PROxt	0	0	0	0	0	0	0.00906705	0.00370262	0.000959184	0.0589235	0.0504249	0.0339943	0	0	0	0	0	0	0	0	0	0	0	0
SUCCxt	0	0	0	0	0	0	0	0	0	0	0	0	0.134245	0.138716	0.13421	0.842163	0.835107	0.800115	0.120017	NA	0.108735	0.350411	0.581985	0.290765
GLxt	0	0	0	0	0	0	7.01746	6.66272	7.15172	6.07199	5.14149	5.37657	0.0392062	0.057731	0.0305943	0.088884	0.0901603	0.0851406	0.909344	0.579727	0.936392	0.522326	0.530769	0.488077
ACxt	0	0	0	0	0	0	0	0	0	0	0	0	1.8877	2.00603	1.8761	0.794483	0.752415	0.72869	2.16619	1.88482	1.48704	0.77506	0.90283	0.710723
ETHxt	0	0	0	0	0	0	62.768	65.6839	70.7965	56.7931	61.3033	58.4121	56.6556	59.7608	66.9612	60.7109	59.3642	64.1649	153.522	145.292	204.82	159.658	168.27	146.674
PYRxt	0	0	0	0.00547476	0.0060952	0.00536865	0.0311124	0.0180576	0.017735	0.0535377	0.0163515	0.0247888	0.264772	0.296336	0.297438	1.20268	1.22992	1.05432	0.0619597	0.188745	0.170239	0.253043	0.106049	0.142743

## Sheet: Lipid_data
Lipid	COt.1	COt.2	COt.3	COT.1	COT.2	COT.3	CAt.1	CAt.2	CAt.3	CAT.1	CAT.2	CAT.3	NOt.1	NOt.2	NOt.3	NOT.1	NOT.2	NOT.3	NAt.1	NAt.2	NAt.3	NAT.1	NAT.2	NAT.3
PC	3.66536	4.00303	4.15498	2.11262	2.62589	3.91468	3.97945	3.36271	3.44363	2.29691	1.98448	1.86189	2.83802	2.20365	2.90843	1.53507	1.733	1.71319	5.73936	4.28935	NA	3.7608	4.0832	3.56644
PINS	2.16317	2.20413	2.47307	1.3936	1.64859	1.55185	3.54197	2.87005	3.01248	4.63376	4.04994	4.05426	1.55482	1.95418	1.45993	1.55482	1.45993	1.95418	3.76539	3.83979	3.80885	3.14488	4.20408	3.83748
PS	0.37321	0.41187	0.45294	0.32041	0.41333	0.38481	0.0432	0.0508	0.0387	0.0417	0.0382	0.0311	0.66665	0.56311	0.56703	0.28585	0.26881	0.35024	0.30239	0.35532	0.40127	0.94128	0.94519	0.93371
PE	1.58225	1.85731	1.77758	0.544	0.58341	0.96481	2.18171	1.5881	1.69738	1.07165	0.98876	0.71984	1.099	0.79005	0.894	0.071	0.0956	0.0829	0.53974	0.76771	0.70953	0.3843	0.60362	0.44212
FFA	0.16982	0.22295	0.22174	0.20293	0.26117	0.15517	0.99484	0.87012	0.92705	0.3235	0.18	0.10981	0.41659	0.39306	0.48224	0.64435	0.7058	0.82029	1.55628	1.45975	1.17403	NA	0.87314	0.58659
TAG	0.74273	0.85734	0.88465	0.42978	1.08845	0.8243	0.39864	0.61352	0.55492	0.27735	0.1823	0.18279	4.74878	3.17373	3.9767	3.0639	3.71693	4.07346	0.54467	1.23717	0.81201	0.69809	0.89466	0.67312
SE	0.58344	0.65355	0.72517	0.85425	0.93629	0.64633	0.89996	0.61281	0.77397	2.52093	2.09317	1.43532	4.9022	4.20925	6.29702	4.1289	4.70737	5.05967	0.1345	0.24865	0.26482	0.12971	0.1852	0.0972
PCS	0	0	0	0	0	0	1.44704	1.80737	1.22865	0.52213	0.62091	0.51683	0	0	0	0	0	0	1.98847	2.98227	2.42119	0.80067	0.72651	0.67364
PINSS	0	0	0	0	0	0	0.69389	0.96498	NA	0.41699	0.33143	0.38679	0	0	0	0	0	0	1.54496	1.54696	1.38452	1.05581	1.49116	2.13576
ERTEOL	0.17827	0.18705	0.17534	0.12448	0.12951	0.12045	0.052	0.0522	0.0466	0.20153	0.13253	0.13654	0.16474	0.0936	0.14814	0.18601	0.21642	0.0983	0.26564	0.23092	0.21941	0.224	0.15265	0.18833
ZYMST	0	0	0	0.0118	0.0172	0.0158	0.20362	0.16592	0.1663	0.23524	0.31028	0.26297	0.22128	0.17381	0.18791	0.0546	0.0501	0.0472	0.4778	0.40837	0.43666	0.8916	0.0986	0.4951
ERGOST	5.08546	5.17427	4.86214	5.22751	6.35871	5.22349	2.64221	2.58389	2.4046	2.1869	2.42276	2.20914	4.18679	4.284	5.83352	5.02291	5.82435	4.61681	3.11046	3.06328	2.92421	2.71403	2.29761	2.50582
ERG722OST	0	0	0	0	0	0	0.21386	0.19164	0.20935	1.46746	1.2681	1.30386	0	0	0	0	0	0	0.29269	0.24499	0.23867	0.22151	0.20276	0.21214
EPST	0.12774	0.14275	0.16729	0.096	0.11141	0.081	0.29166	0.38957	0.38957	0.0979	0.59885	0.79444	0.35554	0.32793	0.35255	0.0807	0.0528	0.0518	0.62865	0.45679	0.47855	0.48856	0.44866	0.46861
FEST	0.0201	0.0191	0.0202	0.12142	0.14748	0.0719	0.0916	0.0957	0.1375	0.17971	0.1642	0.18171	0.29438	0.3177	0.36767	0.0704	0.0707	0.0634	0.25204	0.2537	0.27314	0.27886	0.3287	0.30378
LNST	0	0	0	0.0351	0.0308	0.03	0.13988	0.1038	0.13081	0.16155	0.16346	0.12056	0.0901	0.0813	0.0906	0.0656	0.0831	0.0723	0.36193	0.36193	0.30909	0.31556	0.16878	0.24217
DMZYMST	0	0	0	0.0526	0.0565	0.0579	0.13078	0.13203	0.12859	0.34852	0.38489	0.32671	0.27626	0.23286	0.35041	0.0478	0.0468	0.0433	0.30235	0.31181	0.35965	0.45897	0.44356	0.45127
SPG1	0	0	NA	0	0	0	0.0157	0.0271	NA	0	0	NA	0	0	0	0	0	0	0.0105	0.0308	NA	0	0	0
SPG2	0.00542	0.0059	NA	0	0	0	0.00572	0.00989	NA	0.00231	0.00578	NA	0	0	0	0	0	0	0.0105	0.0308	NA	0	0	0
PSPH	0.20556	0.17137	NA	0.22935	0.18505	0.22366	0.14331	0.13658	NA	0.1488	0.14903	NA	0.08	0.083	0.0823	0.0497	0.0476	0.0544	0.20251	0.17342	NA	0.22569	0.26779	0.27664
SPG3	0.0181	0.0181	NA	0.041	0.0342	0.0441	0.11292	0.1595	NA	0.0281	0.0639	NA	0.00324	0.00268	0.00319	0	0	0	0.0667	0.0925	NA	0.0459	0.1192	0.0627
SPG4	0.0124	0.013	NA	0.0924	0.099	0.10541	0	0	NA	0.011	0.0113	NA	0.00919	0.0108	0.0114	0.0188	0.0256	0.0279	0	0	NA	0.00992	0.0125	0.0374
SPH	0.019	0.0281	NA	0.038	0.0573	0.0225	0.0206	0.0334	NA	0.0986	0.33995	NA	0.0101	0.00863	0.00979	0.00646	0.0038	0.00636	0.024	0.0295	NA	0.4702	0.57025	0.39505
SPG5	0.00613	0.00518	NA	0.0125	0.0224	0.0148	0.00361	0	NA	0.00339	0.00312	NA	0.00194	0.00466	0.00641	0.00365	0.00219	0.005	0.00738	0.0178	NA	0.00219	0.00438	0.0318
SPG6	0	0	NA	0.0157	0.00963	0.00644	0	0	NA	0.02	0.0178	NA	0	0	0	0	0	0	0	0	NA	0.0022	0.00362	0.0252
PC100	0.0955989	0.104406	0.108369	0.0161	0.02	0.0299	0.22197	0.18756	0.19208	0.0582	0.0503	0.0472	0.0878	0.0682	0.09	0.0363	0.041	0.0405	0.4247	0.3174	NA	0.51443	0.55853	0.48784
PC120	0.0554734	0.0605839	0.0628836	0.0366	0.0454	0.0677	0.26599	0.22477	0.23018	0.22071	0.19069	0.17891	0.0628	0.0487	0.0643	0.0517	0.0584	0.0577	0.17066	0.12754	NA	0.58142	0.63127	0.55138
PC140	0.153166	0.167277	0.173627	0.087	0.10808	0.16113	0.42573	0.35974	0.3684	0.41335	0.35713	0.33507	0.0448	0.0348	0.0459	0.04	0.0451	0.0446	0.86926	0.64964	NA	0.62249	0.67586	0.59032
PC141	0.201672	0.220251	0.228611	0.0402	0.05	0.0745	0.41012	0.34656	0.3549	0.11607	0.10028	0.0941	0.0429	0.0333	0.044	0.00501	0.00565	0.00559	0.33623	0.25128	NA	0.17933	0.19471	0.17007
PC160	0.431607	0.47137	0.489262	0.30218	0.37559	0.55993	0.37062	0.31318	0.32072	0.46975	0.40585	0.38078	0.18404	0.1429	0.1886	0.25038	0.28266	0.27943	1.08945	0.81421	NA	1.79926	1.9535	1.70627
PC161	5.76354	6.29451	6.53344	3.08953	3.84015	5.72489	4.3246	3.65437	3.74231	0.79701	0.6886	0.64606	3.74359	2.9068	3.83647	2.04331	2.30677	2.2804	5.83088	4.35774	NA	1.68035	1.82441	1.59351
PC180	0.0684047	0.0747066	0.0775423	0.088	0.1094	0.1631	0.0201	0.017	0.0174	0.036	0.0311	0.0291	0.0321	0.0249	0.0329	0.0535	0.0604	0.0597	0.0578	0.0432	NA	0.17166	0.18638	0.16279
PC181	0.561256	0.612962	0.636229	0.56569	0.70313	1.04823	1.9198	1.62226	1.6613	2.48278	2.14507	2.01255	1.47801	1.14764	1.51469	0.58996	0.66603	0.65841	2.69978	2.0177	NA	1.97263	2.14174	1.87069
PINS100	0.0345217	0.0351754	0.0394674	0.0169	0.02	0.0188	0.2846	0.23061	0.24205	0.022	0.0193	0.0193	0.0699	0.0879	0.0656	0.0488	0.0458	0.0613	0.11108	0.11328	0.11237	0.0575	0.0768	0.0701
PINS120	0.0489314	0.0498579	0.0559414	0.0302	0.0357	0.0336	0.23427	0.18983	0.19925	0.10671	0.0933	0.0934	0.0645	0.0811	0.0606	0.10768	0.10111	0.13535	0.0671	0.0684	0.0678	0.1926	0.25747	0.23501
PINS140	0.150021	0.152862	0.171514	0.064	0.0757	0.0713	0.60516	0.49036	0.5147	0.47873	0.41841	0.41886	0.0692	0.0869	0.065	0.0652	0.0612	0.0819	0.48078	0.49028	0.48633	0.28003	0.37435	0.3417
PINS141	0.0902505	0.0919594	0.10318	0.0156	0.0185	0.0174	0.18336	0.14858	0.15595	0.0618	0.054	0.0541	0.0107	0.0135	0.0101	0	0	0	0.10051	0.1025	0.10167	0.053	0.0708	0.0647
PINS160	1.22429	1.24747	1.39968	0.99203	1.17355	1.10468	2.14394	1.73723	1.82345	3.4062	2.97705	2.98022	1.05579	1.32698	0.99136	1.12784	1.05902	1.41754	2.84483	2.90103	2.87766	2.10776	2.81766	2.57195
PINS161	2.31355	2.35736	2.64499	1.12401	1.32967	1.25164	1.60746	1.30252	1.36716	0.75387	0.65889	0.65959	0.77564	0.97487	0.72831	0.6264	0.58817	0.78729	1.65179	1.68442	1.67085	0.5865	0.78404	0.71567
PINS180	0.134316	0.13686	0.153559	0.17274	0.20435	0.19236	0.16834	0.1364	0.14317	0.20531	0.17944	0.17963	0.178	0.22373	0.16714	0.40604	0.38127	0.51034	0.30171	0.30768	0.3052	0.42557	0.56891	0.5193
PINS181	0.330468	0.336725	0.377811	0.37178	0.4398	0.41399	1.85681	1.50457	1.57924	4.23283	3.69952	3.70348	0.88589	1.11344	0.83183	0.72774	0.68332	0.91466	1.973	2.01199	1.99578	1.87585	2.50765	2.28898
PS100	0.00801015	0.00883997	0.00972139	0.00354	0.00457	0.00426	0.00799	0.0094	0.00717	0.0107	0.00985	0.00803	0.00468	0.00396	0.00398	0.0119	0.0112	0.0146	0.0173	0.0203	0.023	0	0	0
PS120	0	0	0	0	0	0	0.0099	0.0117	0.00889	0.0234	0.0215	0.0175	0	0	0	0	0	0	0	0	0	0	0	0
PS140	0	0	0	0	0	0	0.0136	0.016	0.0122	0.0133	0.0122	0.00991	0.00344	0.00291	0.00293	0	0	0	0.0167	0.0196	0.0221	0.0567	0.0569	0.0562
PS160	0.127131	0.140301	0.15429	0.10164	0.13112	0.12207	0.0443	0.0521	0.0398	0.0199	0.0182	0.0149	0.3349	0.28289	0.28485	0.14434	0.13574	0.17685	0.196	0.2303	0.26009	0.45811	0.46001	0.45443
PS161	0.431384	0.476073	0.523542	0.27685	0.35714	0.33249	0	0	0	0.00419	0.00384	0.00313	0.18981	0.16033	0.16145	0.1202	0.11304	0.14728	0.10378	0.12194	0.13771	0.24643	0.24746	0.24445
PS180	0.0480016	0.0529743	0.0582564	0.0578	0.0746	0.0695	0	0	0	0	0	0	0.15916	0.13444	0.13537	0.0973	0.0915	0.11923	0.0588	0.0691	0.078	0.23792	0.2389	0.236
PS181	0.131887	0.14555	0.160063	0.20095	0.25922	0.24133	0.0105	0.0124	0.00946	0.0118	0.0108	0.00884	0.6413	0.54171	0.54547	0.19796	0.18616	0.24255	0.21221	0.24935	0.2816	0.81302	0.8164	0.80648
PE100	0.0327788	0.0384771	0.0368253	0.00283	0.00304	0.00502	0.40385	0.29397	0.31419	0	0	0	0.0213	0.0153	0.0174	0.00681	0.00917	0.00795	0.0169	0.0241	0.0223	0.018	0.0283	0.0207
PE120	0.0100943	0.0118491	0.0113405	0	0	0	0.50044	0.36428	0.38935	0	0	0	0.00691	0.00497	0.00562	0	0	0	0.00315	0.00448	0.00414	0	0	0
PE140	0.0530205	0.0622376	0.0595659	0.0204	0.0219	0.0362	0.68787	0.50071	0.53516	0.0342	0.0315	0.023	0.0148	0.0107	0.0121	0.00693	0.00933	0.0081	0.0176	0.0251	0.0232	0.0205	0.0321	0.0235
PE141	0.0123784	0.0145303	0.0139065	0	0	0	0	0	0	0.00791	0.00729	0.00531	0	0	0	0	0	0	0	0	0	0	0	0
PE160	0.252013	0.295824	0.283125	0.0842	0.0903	0.14931	2.23868	1.62956	1.74169	0.0921	0.0849	0.0618	0.31602	0.22718	0.25707	0.0558	0.0751	0.0652	0.28183	0.40087	0.37049	0.2206	0.3465	0.2538
PE161	2.36231	2.77298	2.65394	0.72948	0.78233	1.29377	0	0	0	0.95949	0.88528	0.6445	0.96401	0.69301	0.78419	0.029	0.0391	0.0339	0.29301	0.41676	0.38518	0.1777	0.27912	0.20444
PE180	0.058751	0.0689643	0.0660038	0.0128	0.0137	0.0226	0	0	0	0	0	0	0.0116	0.00832	0.00942	0.0101	0.0136	0.0118	0.0168	0.0239	0.0221	0.0192	0.0302	0.0221
PE181	0.383146	0.449752	0.430445	0.23832	0.25559	0.42268	0.53259	0.38768	0.41436	1.04965	0.96846	0.70506	0.8633	0.62061	0.70227	0.0334	0.0449	0.039	0.45012	0.64023	0.59172	0.32281	0.50705	0.37138
C10	0.00509798	0.00669297	0.00665678	0.0064	0.00824	0.0049	0.16973	0.14845	0.15817	0.053	0.0295	0.018	0.0559	0.0528	0.0648	0.12022	0.13169	0.15305	0.14222	0.1334	0.10729	NA	0.0784	0.0527
C12	0.00556704	0.00730878	0.00726925	0.00608	0.00783	0.00465	0.20717	0.1812	0.19305	0.0503	0.028	0.0171	0.0227	0.0214	0.0263	0.0768	0.0841	0.0977	0.19904	0.18669	0.15015	NA	0.10339	0.0695
C14	0.00965948	0.0126816	0.012613	0.0109	0.014	0.00831	0.0954	0.0834	0.0889	0.0202	0.0112	0.00686	0.0147	0.0139	0.0171	0.0242	0.0265	0.0308	0.21915	0.20555	0.16532	NA	0.0616	0.0414
C141	0.00311855	0.00409424	0.0040721	0.00366	0.00471	0.0028	0.1908	0.16688	0.1778	0	0	0	0.0007	0.00066	0.00081	0	0	0	0.00798	0.00748	0.00602	NA	0.00194	0.0013
C16	0.0306731	0.0402698	0.040052	0.0383	0.0493	0.0293	0.16959	0.14833	0.15803	0.0529	0.0294	0.018	0.0816	0.077	0.0945	0.0984	0.10783	0.12533	0.5888	0.55228	0.44418	NA	0.24749	0.16627
C161	0.0832179	0.109254	0.108663	0.0967	0.12446	0.0739	0.0143	0.0125	0.0133	0.0221	0.0123	0.00749	0.12777	0.12055	0.1479	0.13306	0.14575	0.1694	0.1016	0.0953	0.0766	NA	0.0419	0.0282
C18	0.0159064	0.020883	0.0207701	0.0158	0.0203	0.0121	0.0528	0.0462	0.0492	0.0589	0.0328	0.02	0.0321	0.0303	0.0371	0.0938	0.10272	0.11939	0.0658	0.0617	0.0496	NA	0.12628	0.0848
C181	0.0165783	0.0217651	0.0216474	0.0251	0.0323	0.0192	0.0951	0.0831	0.0886	0.0662	0.0368	0.0225	0.081	0.0765	0.0938	0.0979	0.10719	0.12458	0.23174	0.21737	0.17482	NA	0.21217	0.14254
TAG100	0.0402327	0.0464412	0.0479202	0.0178	0.0451	0.0342	0.18963	0.29185	0.26397	0.0302	0.0199	0.0199	0.26412	0.17652	0.22118	0.0987	0.11968	0.13116	0.22662	0.51474	0.33785	0.17896	0.22935	0.17256
TAG120	0.0123847	0.0142958	0.0147511	0.00585	0.0148	0.0112	0.071	0.10926	0.0988	0.0264	0.0174	0.0174	0.18037	0.12055	0.15105	0.0894	0.10842	0.11881	0.0697	0.15823	0.10385	0.21219	0.27194	0.2046
TAG140	0.0755921	0.0872572	0.0900361	0.0275	0.0697	0.0528	0.19068	0.29346	0.26543	0.0455	0.0299	0.03	0.3723	0.24882	0.31177	0.19918	0.24163	0.26481	0.18662	0.42389	0.27822	0.25666	0.32893	0.24748
TAG141	0.0263919	0.0304646	0.0314348	0.00504	0.0128	0.00967	0.00734	0.0113	0.0102	0.00356	0.00234	0.00235	0.0671	0.0449	0.0562	0.0577	0.07	0.0767	0.0166	0.0376	0.0247	0.0211	0.0271	0.0204
TAG160	0.267539	0.308825	0.31866	0.21207	0.53708	0.40674	0.3408	0.5245	0.4744	0.0862	0.0567	0.0568	2.4239	1.61995	2.02981	1.13381	1.37547	1.5074	0.57127	1.29759	0.85166	0.55646	0.71315	0.53656
TAG161	1.49206	1.72231	1.77716	0.73461	1.86045	1.40895	0.081	0.12462	0.11272	0.0825	0.0542	0.0544	5.65596	3.78002	4.73639	4.98673	6.04958	6.62985	0.25411	0.57717	0.37883	0.21828	0.27974	0.21047
TAG180	0.0640902	0.0739804	0.0763364	0.0607	0.15372	0.11641	0.0543	0.0835	0.0755	0.0194	0.0128	0.0128	0.90129	0.60236	0.75476	0.30135	0.36558	0.40065	0.0797	0.18113	0.11889	0.12226	0.15669	0.11789
TAG181	0.249901	0.288465	0.297651	0.22576	0.57176	0.433	0.26125	0.40207	0.36367	0.53814	0.35373	0.35467	4.38126	2.92811	3.66894	2.32492	2.82045	3.09099	0.22943	0.52113	0.34204	0.52834	0.67711	0.50944
SE100	0.0352733	0.0395119	0.0438415	0.0252	0.0276	0.0191	0.0105	0.00715	0.00903	0.29035	0.24108	0.16531	0.13231	0.11361	0.16996	0.0638	0.0727	0.0782	0.0185	0.0342	0.0364	0.0246	0.0352	0.0185
SE120	0.0432938	0.0484962	0.0538102	0.0253	0.0278	0.0192	0	0	0	0.76021	0.63122	0.43284	0.18465	0.15855	0.23719	0.13952	0.15906	0.17097	0.0165	0.0305	0.0325	0.0471	0.0672	0.0353
SE140	0.0123699	0.0138564	0.0153747	0.00714	0.00783	0.0054	0.0181	0.0123	0.0156	0.23479	0.19495	0.13368	0.0528	0.0453	0.0678	0.0449	0.0512	0.055	0.0288	0.0532	0.0567	0.0139	0.0198	0.0104
SE141	0.0303893	0.034041	0.0377711	0	0	0	0	0	0	0.0998	0.0828	0.0568	0.0425	0.0365	0.0547	0.038	0.0434	0.0466	0	0	0	0	0	0
SE160	0.180678	0.202389	0.224566	0.0482	0.0529	0.0365	0.1032	0.0703	0.0888	0.34983	0.29047	0.19918	0.22049	0.18932	0.28323	0.11333	0.12921	0.13888	0.0337	0.0623	0.0663	0.0333	0.0475	0.0249
SE161	0.234685	0.262886	0.291692	0.55624	0.60966	0.42085	0.33886	0.23074	0.29143	0.25079	0.20823	0.14279	2.96417	2.54517	3.80756	2.44247	2.78467	2.99307	0.0146	0.0269	0.0287	0	0	0
SE180	0.0146248	0.0163822	0.0181773	0.0185	0.0203	0.014	0.0383	0.0261	0.0329	0.00926	0.00769	0.00527	0.0795	0.0683	0.10217	0.0368	0.042	0.0451	0.004	0.00739	0.00788	0.00442	0.00631	0.00331
SE181	0.0321301	0.035991	0.0399348	0.17362	0.19029	0.13136	0.39105	0.26628	0.33631	0.52593	0.43669	0.29945	1.22572	1.05246	1.57447	1.24999	1.42512	1.53177	0.0185	0.0342	0.0364	0.00639	0.00913	0.00479
PCS100	0	0	0	0	0	0	0.81908	1.02305	0.69547	0.14048	0.16706	0.13905	0	0	0	0	0	0	1.33684	2.00496	1.62776	0.32608	0.29588	0.27434
PCS120	0	0	0	0	0	0	0.3373	0.4213	0.2864	0.31618	0.37599	0.31297	0	0	0	0	0	0	0.15765	0.23644	0.19195	0.37951	0.34436	0.3193
PCS140	0	0	0	0	0	0	0.21552	0.26919	0.183	0.0939	0.11164	0.0929	0	0	0	0	0	0	0.32462	0.48686	0.39526	0.21174	0.19213	0.17815
PCS141	0	0	0	0	0	0	0.1944	0.24281	0.16506	0.0431	0.0512	0.0426	0	0	0	0	0	0	0.11717	0.17572	0.143	0.0341	0.0309	0.0287
PCS160	0	0	0	0	0	0	0.26193	0.32715	0.2224	0.14297	0.17002	0.14152	0	0	0	0	0	0	0.72474	1.08695	0.88246	0.41018	0.37219	0.3451
PCS161	0	0	0	0	0	0	0.85589	1.06902	0.72672	0.0962	0.11438	0.0952	0	0	0	0	0	0	1.11704	1.67533	1.36014	0.13325	0.12091	0.11211
PCS180	0	0	0	0	0	0	0.00746	0.00932	0.00634	0.00343	0.00408	0.0034	0	0	0	0	0	0	0.0303	0.0454	0.0369	0.0248	0.0225	0.0209
PCS181	0	0	0	0	0	0	0.20249	0.25292	0.17193	0.20806	0.24742	0.20594	0	0	0	0	0	0	0.16861	0.25288	0.20531	0.0816	0.0741	0.0687
PINSS100	0	0	0	0	0	0	0.35596	0.49503	NA	0.10489	0.0834	0.0973	0	0	0	0	0	0	1.08946	1.09087	0.97633	0.50489	0.71308	1.02132
PINSS120	0	0	0	0	0	0	0.1462	0.20331	NA	0.12674	0.10073	0.11756	0	0	0	0	0	0	0.1339	0.13407	0.11999	0.44846	0.63338	0.90717
PINSS140	0	0	0	0	0	0	0.10129	0.14086	NA	0.0473	0.0376	0.0439	0	0	0	0	0	0	0.15831	0.15852	0.14187	0.11853	0.16741	0.23977
PINSS141	0	0	0	0	0	0	0.0475	0.066	NA	0.0145	0.0115	0.0135	0	0	0	0	0	0	0.0328	0.0328	0.0294	0.0236	0.0334	0.0478
PINSS160	0	0	0	0	0	0	0.41219	0.57322	NA	0.22422	0.17821	0.20798	0	0	0	0	0	0	1.18804	1.18957	1.06467	0.70944	1.00197	1.43509
PINSS161	0	0	0	0	0	0	0.13609	0.18926	NA	0.048	0.0381	0.0445	0	0	0	0	0	0	0.1663	0.16652	0.14903	0.0659	0.093	0.13321
PINSS180	0	0	0	0	0	0	0.0417	0.058	NA	0.0222	0.0176	0.0206	0	0	0	0	0	0	0.19317	0.19341	0.17311	0.15845	0.22378	0.32052
PINSS181	0	0	0	0	0	0	0.14685	0.20423	NA	0.24613	0.19563	0.22831	0	0	0	0	0	0	0.12795	0.12812	0.11467	0.0824	0.11634	0.16664
