# Supplementary material for: Mapping Condition-Dependent Regulation of Lipid Metabolism in Saccharomyces cerevisiae
Source: G3 (Bethesda). 2013 Nov 1;3(11):1979–95. doi: 10.1534/g3.113.006601 (PMC3815060; doi:10.1534/g3.113.006601)
Supplement: Supporting Information [file supp_g3.113.006601_TableS3.xls]

## Sheet: README
Supplemental Table 3: Physiological data and carbon balances
	Statistic		Units
	Biomass	dry weight	g/L
	D	Growth rate	hr-1
	Residual Glucose	glucose	g/L
	Yxs	DCW/glucose	Cmol/Cmol
	Yxn	DCW/NH4+	Cmol/Nmol
	Yace/s	acetate/glucose	Cmol/Cmol
	Ysuc/s	succinate/glucose	Cmol/Cmol
	Yeth/s	ethanol/glucose	Cmol/Cmol
	Ygly/s	glycerol/glucose	Cmol/Cmol
	Ypyr/s	pyruvate/glucose	Cmol/Cmol
	Yco2/s	CO2/glucose	Cmol/Cmol
	DCW = dry cell weight
	Cellular molecular weight =		24.3	g/Cmol CH1,82O0,58N0,16
	Glucose	=	30	g/Cmol
	Glycerol	=	30.6667	g/Cmol
	Ethanol	=	23	g/Cmol
	Pyruvate	=	29.3333	g/Cmol
	Succinate	=	29.5225	g/Cmol
	Acetate	=	30	g/Cmol
	CO2	=	44	g/Cmol

## Sheet: Jewett et al., Supp Table 3
Nutrient	Oxygen	T		Biomass			D			Residual Glucose			Yxs			Yxn
Limitation	Condition	[ºC]		(g/L)			(hr-1)			(g/L)			(Cmol/Cmol)			(Cmol/Nmol)
Carbon	Anaerobic	30	1.17667	±	0.0568624	0.047	±	0.00231603		b.d.		0.13708	±	0.00250962		n.d.
Carbon	Anaerobic	15	1.14333	±	0.130512	0.0507166	±	0.00287725		b.d.		0.136351	±	0.00315129		n.d.
Carbon	Aerobic	30	5.92667	±	0.525959	0.0515765	±	0.00470142		b.d.		0.585188	±	0.0312016		n.d.
Carbon	Aerobic	15	6.84333	±	0.493592	0.0499174	±	0.00258358		b.d.		0.680892	±	0.0316736		n.d.
Nitrogen	Anaerobic	30	3.05444	±	0.203315	0.0500279	±	0.00127703	18.3	±	0.8	0.0651431	±	0.000600153	11.6444	±	0.414815
Nitrogen	Anaerobic	15	1.80333	±	0.204151	0.049	±	0.000867565	16	±	0.83	0.0696311	±	0.0110805	8.34074	±	1.4963
Nitrogen	Aerobic	30	3.84222	±	0.173856	0.048854	±	0.000228031	17.89	±	0.45	0.108553	±	0.00327858	15.8304	±	0.331111
Nitrogen	Aerobic	15	2.71889	±	0.392065	0.0502155	±	0.00194471	16.98	±	0.62	0.157188	±	0.0142187	10.4052	±	1.13778
Nutrient	Oxygen	T		Yace/s			Ysuc/s			Yeth/s			Ygly/s			Ypyr/s
Limitation	Condition	[ºC]		(Cmol/Cmol)			(Cmol/Cmol)			(Cmol/Cmol)			(Cmol/Cmol)			(Cmol/Cmol)
Carbon	Anaerobic	30	0	±	0	0	±	0	0.530186	±	0.00119154	0.0552379	±	0.00195942	0.000308303	±	0.000169971
Carbon	Anaerobic	15	0	±	0	0	±	0	0.524785	±	0.00127198	0.0694719	±	0.00517471	0.00021896	±	5.45121e-05
Carbon	Aerobic	30	0	±	0	0	±	0	0	±	0	0	±	0	0.000241153	±	1.33154e-05
Carbon	Aerobic	15	0	±	0	0	±	0	0	±	0	0	±	0	0	±	0
Nitrogen	Anaerobic	30	0.00251638	±	0.000183739	0.00255648	±	0.000839016	0.615826	±	0.000883761	0.00244422	±	3.81448e-05	0.000795809	±	0.000355223
Nitrogen	Anaerobic	15	0.00636572	±	0.00190644	0.000491385	±	0.000443141	0.560276	±	0.0159257	0.00405231	±	0.0008038	0.000708449	±	0.00036939
Nitrogen	Aerobic	30	0.004002	±	0.000124763	0.00871452	±	6.16617e-05	0.49	±	0.00248639	0.000697623	±	3.41234e-06	0.00919019	±	0.000511273
Nitrogen	Aerobic	15	0.0147768	±	0.00116679	0.00208647	±	0.000169563	0.431418	±	0.0438487	0.000488623	±	0.000147404	0.00328873	±	7.41113e-05
Nutrient	Oxygen	T		Yco2/s			Carbon Balance
Limitation	Condition	[ºC]		(Cmol/Cmol)
Carbon	Anaerobic	30	0.196346	±	0.00642759	0.922686	±	0.00685412
Carbon	Anaerobic	15	0.189179	±	0.0314794	0.920005	±	0.0316882
Carbon	Aerobic	30	0.315405	±	0.048493	0.900834	±	0.0534859
Carbon	Aerobic	15	0.333984	±	0.00354605	1.01488	±	0.0307062
Nitrogen	Anaerobic	30	0.275906	±	0.0172889	0.965188	±	0.0171178
Nitrogen	Anaerobic	15	0.306249	±	0.0328677	0.947774	±	0.0419485
Nitrogen	Aerobic	30	0.346423	±	0.0185457	0.96	±	0.0196592
Nitrogen	Aerobic	15	0.352496	±	0.0377715	0.99	±	0.0253676
