# Supplementary material for: Mapping Condition-Dependent Regulation of Lipid Metabolism in Saccharomyces cerevisiae
Source: G3 (Bethesda). 2013 Nov 1;3(11):1979–95. doi: 10.1534/g3.113.006601 (PMC3815060; doi:10.1534/g3.113.006601)
Supplement: Supporting Information [file supp_g3.113.006601_TableS4.xlsx]

## Sheet: README
Tables containing results for single experimental factors from multi-way ANOVA
	The 3 "single-factors" spreadsheets contain the same sets of data columns for mRNA, lipids and metabolites (see descriptions below)
	Column	Label	Description
	C	CN_LFC	log2-fold-change of carbon-limited vs nitrogen-limited conditions
	D	OA_LFC	log2-fold-change of aerobic vs anaerobic conditions
	E	Tt_LFC	log2-fold-change of 30C vs 15C conditions
	F	CN_log10p	log10 p-value of carbon-limited vs nitrogen-limited conditions
	G	OA_log10p	log10 p-value of aerobic vs anaerobic conditions
	H	Tt_log10p	log10 p-value of 30C vs 15C conditions
	I	C_mean	Mean of all measurements for carbon-limited conditions (relevant for column C and F)
	J	N_mean	Mean of all measurements for nitrogen-limited conditions (relevant for column C and F)
	K	O_mean	Mean of all measurements for aerobic conditions (relevant for column D and G)
	L	A_mean	Mean of all measurements for anaerobic conditions (relevant for column D and G)
	M	T_mean	Mean of all measurements for 30C conditions (relevant for columns E and H)
	N	t_mean	Mean of all measurements for 15C conditions (relevant for column E and H)
Tables containing results for interaction-factors from multi-way ANOVA
	The 3 "interaction-factors" spreadsheets contain the same sets of data columns for mRNA, lipids and metabolites (see descriptions below)
	Column	Label	Description
	C	CN:OA_log10Pp	log10 p-value of the interaction between the C-vs-N and O-vs-A factors (significance for combination of carbon/nitrogen limited and aerobic/anaerobic condition)
	D	CN:Tt_log10p	log10 p-value of the interaction between the C-vs-N and T-vs-t factor (significance for combination of carbon/nitrogen limited and 30C/15C temperature)
	E	OA:Tt_log10p	log10 p-value of the interaction between the O-vs-A and T-vs-t factors (significance for combination of aerobic/anaerobic condition and 30C/15C temperature)
	F	CN:OA:Tt_log10p	log10 p-value of the interaction between the C-vs-N and O-vs-A factors (significance for combination of all factors)
	G	CO_mean	Mean of all measurements for carbon-limited and aerobic conditions (relevant for column C)
	H	CA_mean	Mean of all measurements for carbon-limited and anaerobic conditions (relevant for column C)
	I	NO_mean	Mean of all measurements for nitrogen-limited and aerobic conditions (relevant for column C)
	J	NA_mean	Mean of all measurements for nitrogen-limited and anaerobic conditions (relevant for column C)
	K	CT_mean	Mean of all measurements for carbon-limited and 30C conditions (relevant for column D)
	L	Ct_mean	Mean of all measurements for carbon-limited and 15C conditions (relevant for column D)
	M	NT_mean	Mean of all measurements for nitrogen-limited and 30C conditions (relevant for column D)
	N	Nt_mean	Mean of all measurements for nitrogen-limited and 15C conditions (relevant for column D)
	O	OT_mean	Mean of all measurements for aerobic and 30C conditions (relevant for column E)
	P	Ot_mean	Mean of all measurements for aerobic and 15C conditions (relevant for column E)
	Q	AT_mean	Mean of all measurements for anaerobic and 30C conditions (relevant for column E)
	R	At_mean	Mean of all measurements for anaerobic and 15C conditions (relevant for column E)
	S	COt_mean	Mean of all measurements for carbon-limited, aerobic, 15C conditions (relevant for column F)
	T	COT_mean	Mean of all measurements for carbon-limited, aerobic, 30C conditions (relevant for column F)
	U	CAt_mean	Mean of all measurements for carbon-limited, anaerobic, 15C conditions (relevant for column F)
	V	CAT_mean	Mean of all measurements for carbon-limited, anaerobic, 30C conditions (relevant for column F)
	W	NOt_mean	Mean of all measurements for nitrogen-limited, aerobic, 15C conditions (relevant for column F)
	X	NOT_mean	Mean of all measurements for nitrogen-limited, aerobic, 30C conditions (relevant for column F)
	Y	Nat_mean	Mean of all measurements for nitrogen-limited, anaerobic, 15C conditions (relevant for column F)
	Z	NAT_mean	Mean of all measurements for nitrogen-limited, anaerobic, 30C conditions (relevant for column F)
Highlighting in the 6 results tables
		0.01 < p-values
		0.001 < p-value <= 0.01
		p-values <= 0.001
Tables containing lists where more than one factor was found significant for an mRNA, lipid or metabolite in the single-factors tables
	The 3 "single-factor overlaps" spreadsheets contain the same sets of data columns for mRNA, lipids and metabolites (see descriptions below)
	Column	Label	Cells flagged with '1' indicate the following
	B	CN_and_OA	Both carbon- vs nitrogen-limited and aerobic vs anaerobic single-factors were found to be significant at p-value <= 0.001
	C	CN_and_Tt	Both carbon- vs nitrogen-limited and 30C vs 15C single-factors were found to be significant at p-value <= 0.001
	D	OA_and_Tt	Both aerobic vs anaerobic and 30C vs 15C single-factors were found to be significant at p-value <= 0.001

## Sheet: mRNA single-factors
ORF	Name	CN_LFC	OA_LFC	Tt_LFC	CN_log10p	OA_log10p	Tt_log10p	C_mean	N_mean	O_mean	A_mean	T_mean	t_mean
YAL001C	TFC3	-0.057	0.009013	0.0008886	0	0	0	9.284	9.658	9.501	9.442	9.474	9.468
YAL002W	VPS8	-0.06674	-0.05018	0.1335	-1.41	-0.0568	-5.48	8.66	9.07	8.711	9.019	9.275	8.455
YAL003W	EFB1	0.01689	-0.005068	-0.02027	-1.24	0	-2.21	14.32	14.15	14.21	14.26	14.13	14.33
YAL005C	SSA1	0.05051	0.01347	0.07914	-3.81	0	-6.65	14.53	14.03	14.35	14.22	14.68	13.89
YAL007C	ERP2	-0.01021	-0.02859	-0.1676	0	0	-8.28	11.73	11.82	11.66	11.89	11.09	12.46
YAL008W	FUN14	0.1555	0.05966	0.03384	-1.69	0	0	10.11	9.077	9.792	9.395	9.706	9.481
YAL009W	SPO7	-0.01828	-0.01406	-0.03235	0	0	0	8.495	8.603	8.508	8.591	8.453	8.645
YAL010C	MDM10	-0.006171	-0.004114	0.1111	0	0	-0.49	8.165	8.2	8.171	8.194	8.498	7.867
YAL011W	SWC3	0.03635	0.02629	-0.02564	0	0	0	7.502	7.315	7.476	7.341	7.343	7.474
YAL012W	CYS3	-0.02253	-0.0413	-0.03379	0	-1.95	-0.914	12.71	12.91	12.62	12.99	12.66	12.96
YAL013W	DEP1	-0.002325	-0.003023	0.0372	0	0	0	10.33	10.35	10.33	10.35	10.47	10.21
YAL014C	SYN8	-0.0969	-0.05192	-0.02812	-4.08	-0.648	0	9.668	10.34	9.824	10.18	9.907	10.1
YAL015C	NTG1	0.06846	0.03444	-0.0747	0	0	0	8.685	8.283	8.585	8.383	8.264	8.703
YAL016W	TPD3	-0.002082	0.03331	0.01665	0	-0.421	0	11.54	11.56	11.68	11.42	11.62	11.48
YAL017W	PSK1	-0.01099	0.02857	0.07253	0	0	-1.02	10.9	10.98	11.05	10.83	11.22	10.67
YAL018C	YAL018C	0.08624	-0.1361	-0.05557	0	0	0	2.585	2.435	2.392	2.628	2.462	2.558
YAL019W	FUN30	-0.05749	0.004511	0.05516	0	0	0	8.098	8.427	8.275	8.249	8.42	8.104
YAL020C	ATS1	-0.02659	-0.05669	0.03863	0	0	0	9.498	9.675	9.398	9.775	9.715	9.458
YAL021C	CCR4	-0.1372	-0.04787	-0.02189	-5.72	0	0	9.523	10.47	9.832	10.16	9.922	10.07
YAL022C	FUN26	-0.05446	-0.03131	-0.02522	0	0	0	9.683	10.05	9.762	9.976	9.783	9.955
YAL023C	PMT2	-0.03332	-0.07332	-0.05998	-0.322	-4.66	-3.43	12.48	12.78	12.31	12.95	12.37	12.89
YAL024C	LTE1	-0.2009	0.00128	0.1723	-3.26	0	-2.38	6.992	8.037	7.518	7.512	7.963	7.067
YAL025C	MAK16	0.1608	0.000636	-0.1857	0	0	0	7.982	7.14	7.562	7.559	7.075	8.047
YAL026C	DRS2	-0.08751	-0.0165	0.01125	-1.43	0	0	9.328	9.912	9.565	9.675	9.658	9.582
YAL027W	YAL027W	0.07167	0.08566	-0.004436	-0.487	-1.36	0	9.165	8.721	9.208	8.678	8.929	8.957
YAL028W	FRT2	0.01801	-0.1699	0.1221	0	-2.75	-0.991	8.533	8.427	7.981	8.978	8.838	8.121
YAL029C	MYO4	-0.06558	-0.02984	0.0345	0	0	0	10.59	11.08	10.72	10.95	10.97	10.71
YAL030W	SNC1	-0.0174	0.0783	0.0174	0	-2.96	0	10.99	11.12	11.36	10.76	11.12	10.99
YAL031C	YAL031C	-0.05343	0.004565	0.07343	0	0	-0.913	9.563	9.924	9.759	9.728	9.992	9.496
YAL032C	PRP45	0.08176	0.001527	0.04816	-3.33	0	-0.512	8.908	8.418	8.668	8.658	8.807	8.518
YAL033W	POP5	-0.08398	-0.04148	-0.07503	-2.81	0	-2.18	10.44	11.07	10.6	10.91	10.47	11.03
YAL034C	FUN19	0.006618	0.002206	0.1015	0	0	-2.31	10.93	10.88	10.91	10.89	11.28	10.52
YAL034W-A	MTW1	0.146	0.06213	-0.005217	-0.186	0	0	7.99	7.221	7.769	7.442	7.592	7.619
YAL035W	FUN12	-0.02266	-0.01511	-0.02644	0	0	-0.23	12.63	12.83	12.67	12.8	12.62	12.85
YAL036C	RBG1	0.1043	-0.01646	0.005488	-3.5	0	0	11.35	10.56	10.89	11.02	10.97	10.93
YAL037C-A	YAL037C-A	-0.4097	0.1834	0.7152	-0.512	0	-3.42	2.972	3.947	3.679	3.24	4.3	2.619
YAL037W	YAL037W	-0.3496	-0.1017	-0.07511	-6.02	0	0	6.139	7.822	6.735	7.227	6.799	7.162
YAL038W	CDC19	-0.02124	-0.01634	-0.001634	-0.71	0	0	14.61	14.83	14.63	14.8	14.71	14.72
YAL039C	CYC3	0.06259	0.003841	0.09492	-0.723	0	-2.94	10.87	10.41	10.66	10.63	10.99	10.29
YAL040C	CLN3	-0.08097	-0.08912	-0.06238	-1.31	-1.81	-0.0716	9.181	9.711	9.154	9.738	9.242	9.65
YAL041W	CDC24	-0.03416	0.01453	0.08824	0	0	-3.5	9.32	9.543	9.479	9.384	9.72	9.143
YAL042W	ERV46	-0.00607	-0.06274	-0.07083	0	-2.7	-3.41	11.86	11.91	11.62	12.14	11.59	12.18
YAL043C	PTA1	-0.005166	0.006642	-0.006888	0	0	0	9.757	9.792	9.797	9.752	9.751	9.797
YAL044C	GCV3	-0.02364	-0.00662	-0.03121	0	0	-0.438	12.61	12.82	12.68	12.74	12.57	12.85
YAL044W-A	YAL044W-A	-0.001118	0.001118	-0.01006	0	0	0	10.75	10.76	10.76	10.75	10.72	10.79
YAL046C	YAL046C	0.03611	0.01459	0.001978	0	0	0	9.844	9.601	9.772	9.673	9.729	9.716
YAL047C	SPC72	-0.131	0.1566	0.1706	0	-0.249	-0.64	5.935	6.499	6.554	5.88	6.584	5.85
YAL048C	GEM1	0.06657	-0.02294	-0.01993	0	0	0	3.271	3.123	3.172	3.223	3.175	3.219
YAL049C	YAL049C	-0.05011	0.1212	0.02505	-0.764	-5.86	0	11.32	11.72	12	11.03	11.62	11.42
YAL051W	OAF1	-0.06378	0.09928	0.1231	-0.477	-2.78	-4.06	8.683	9.076	9.185	8.574	9.258	8.501
YAL053W	YAL053W	0.0711	0.03078	-0.004208	0	0	0	11.12	10.59	10.97	10.74	10.84	10.87
YAL054C	ACS1	0.4062	0.1313	0.007639	-11.7	-4.28	0	12.56	9.477	11.52	10.52	11.05	10.99
YAL055W	PEX22	0.03482	-0.02943	0.01812	0	0	0	9.469	9.243	9.261	9.452	9.415	9.297
YAL056W	GPB2	-0.08132	0.02142	-0.0153	-1.12	0	0	8.781	9.29	9.102	8.968	8.988	9.083
YAL058W	CNE1	-0.01915	-0.05638	-0.02287	0	0	0	8.982	9.103	8.866	9.219	8.971	9.114
YAL059W	ECM1	0.04922	0.06918	-0.2141	0	-0.105	-6.52	9.441	9.124	9.505	9.06	8.595	9.97
YAL060W	BDH1	0.2052	-0.08698	0.04698	-11.9	-6.15	-2.39	12.88	11.18	11.67	12.39	12.22	11.83
YAL061W	YAL061W	-0.1902	0.1655	0.2223	-1.1	-0.436	-1.91	9.306	10.62	10.53	9.391	10.73	9.196
YAL062W	GDH3	0.1439	0.1224	0.06022	-3.89	-2.93	0	10.48	9.486	10.41	9.56	10.19	9.775
YAL063C	FLO9	0.00364	-0.04201	0.08431	0	0	-0.356	8.598	8.576	8.462	8.712	8.838	8.336
YAL063C-A	YAL063C-A	-0.1694	-0.2151	0.3136	0	-0.408	-2.32	2.388	2.685	2.348	2.725	2.811	2.262
YAL064C-A	YAL064C-A	0.002287	0.001144	0.002287	0	0	0	2.104	2.101	2.103	2.102	2.104	2.101
YAL064W	YAL064W	0.001695	0.001695	0.002825	0	0	0	2.129	2.127	2.129	2.127	2.13	2.126
YAL064W-B	YAL064W-B	0.3515	-0.2137	-0.1062	0	0	0	2.667	2.09	2.202	2.554	2.291	2.466
YAL065C	YAL065C	0.001694	0.001694	0.001694	0	0	0	2.131	2.128	2.131	2.128	2.131	2.128
YAL067C	SEO1	0.001738	0.004055	0.002896	0	0	0	2.077	2.074	2.078	2.072	2.078	2.073
YAL067W-A	YAL067W-A	0.05381	-0.04933	0.02242	0	0	0	2.185	2.105	2.108	2.182	2.162	2.128
YAL068C	YAL068C	-0.1834	-0.4268	-0.1037	-1.88	-7	0	7.844	8.908	7.146	9.606	8.075	8.677
YAR002C-A	ERP1	-0.004064	-0.01829	-0.05894	0	0	-2	11.82	11.85	11.76	11.91	11.59	12.07
YAR002W	NUP60	-0.08129	-0.0374	-0.03209	-5.16	-0.75	-0.0516	10.12	10.71	10.28	10.55	10.3	10.53
YAR003W	SWD1	-0.04605	-0.07744	-0.1586	0	0	-2.78	8.145	8.409	8.055	8.499	7.822	8.732
YAR007C	RFA1	-0.01418	0.02073	-0.02073	0	0	0	10.97	11.07	11.1	10.94	10.94	11.1
YAR008W	SEN34	0.006685	-0.0155	-0.07754	0	0	-0.588	8.472	8.433	8.407	8.498	8.225	8.679
YAR014C	BUD14	0.002922	-0.03664	0.05687	0	0	-0.622	10.71	10.69	10.56	10.83	10.91	10.49
YAR015W	ADE1	0.02254	-0.03194	-0.05636	0	-0.99	-4.17	12.9	12.7	12.66	12.94	12.55	13.05
YAR018C	KIN3	-0.03957	-0.0333	-0.1116	0	0	-2.11	7.942	8.162	7.959	8.145	7.741	8.363
YAR019C	CDC15	0.0007822	0.004172	0.1326	0	0	-5.37	9.224	9.219	9.235	9.208	9.645	8.798
YAR020C	PAU7	0.1044	-0.08365	0.04699	0	0	0	8.432	7.843	7.902	8.373	8.27	8.005
YAR023C	YAR023C	-0.08206	-0.06261	0.06035	0	0	0	5.168	5.471	5.204	5.435	5.431	5.208
YAR027W	UIP3	0	0.008671	0.01084	0	0	0	11.09	11.09	11.12	11.06	11.13	11.05
YAR028W	YAR028W	-0.1745	-0.2273	-0.18	-4.64	-6.32	-4.84	8.129	9.174	7.972	9.332	8.113	9.191
YAR029W	YAR029W	-0.08294	-0.4756	0.5415	0	-3.34	-4.11	2.633	2.789	2.268	3.154	3.214	2.208
YAR031W	PRM9	0.127	-0.08791	-0.152	0	0	0	3.728	3.413	3.462	3.679	3.383	3.758
YAR033W	MST28	-0.1701	-0.02427	-0.2853	-1.81	0	-4.83	7.274	8.184	7.664	7.794	6.968	8.491
YAR035C-A	YAR035C-A	0.01316	0.007674	0.01206	-0.981	0	-0.564	2.203	2.183	2.199	2.188	2.203	2.184
YAR035W	YAT1	0.2298	0.005548	0.1124	-4.66	0	-0.669	11.23	9.574	10.42	10.38	10.81	9.996
YAR042W	SWH1	-0.002548	-0.04842	0.1108	0	0	-3.34	9.899	9.917	9.742	10.07	10.29	9.527
YAR050W	FLO1	0.003849	0.009349	0.003849	0	0	0	2.189	2.183	2.193	2.179	2.189	2.183
YAR064W	YAR064W	0.04709	-0.004484	0.0269	0	0	0	2.18	2.11	2.142	2.148	2.165	2.125
YAR066W	YAR066W	0.8368	0.269	0.6904	-2.19	0	-1.22	5.213	2.918	4.443	3.688	5.02	3.111
YAR068W	YAR068W	0.3259	0.09458	0.4417	-2.68	0	-4.47	8.7	6.941	8.077	7.564	9.008	6.633
YAR071W	PHO11	-0.019	-0.08915	0.0343	0	-1.06	0	9.367	9.492	9.138	9.721	9.542	9.317
YBL001C	ECM15	0.03724	0.01912	0.03724	-0.163	0	-0.163	12.1	11.79	12.03	11.87	12.1	11.79
YBL002W	HTB2	-0.05869	-0.01956	0.007825	-2.62	0	0	12.04	12.54	12.21	12.38	12.32	12.26
YBL003C	HTA2	-0.007783	0.001946	-0.06811	0	0	-4	12.32	12.39	12.37	12.35	12.07	12.65
YBL004W	UTP20	0.01116	0.0001127	0.05873	0	0	0	10.71	10.62	10.67	10.67	10.88	10.45
YBL005W	PDR3	-0.1194	0.01881	0.1541	-2.32	0	-3.81	6.924	7.522	7.27	7.176	7.608	6.838
YBL006C	LDB7	-0.08177	0.02371	-0.02856	-0.254	0	0	10.1	10.69	10.48	10.31	10.29	10.5
YBL007C	SLA1	-0.01444	-0.001111	0.07001	0	0	-6.3	10.77	10.88	10.82	10.82	11.08	10.56
YBL008W	HIR1	-0.01252	0.02568	0.05149	0	0	0	9.463	9.545	9.588	9.419	9.673	9.334
YBL008W-A	YBL008W-A	-0.04764	0.04876	0.04652	0	0	0	2.11	2.181	2.182	2.109	2.18	2.111
YBL009W	YBL009W	-0.02583	0.02006	-0.01088	0	0	0	9.088	9.252	9.233	9.106	9.135	9.204
YBL010C	YBL010C	-0.09965	-0.01807	-0.01863	-4.19	0	0	8.285	8.877	8.527	8.635	8.526	8.637
YBL011W	SCT1	-0.007917	-0.04503	-0.002227	0	-2.77	0	9.692	9.745	9.567	9.87	9.711	9.726
YBL013W	FMT1	0.3546	-0.3536	0.03569	0	0	0	2.723	2.129	2.13	2.722	2.456	2.396
YBL014C	RRN6	-0.07201	-0.04025	-0.01824	-2.74	0	0	8.418	8.849	8.513	8.754	8.579	8.688
YBL015W	ACH1	0.1336	0.04122	-0.009814	-7.04	-0.247	0	12.82	11.68	12.43	12.07	12.21	12.29
YBL016W	FUS3	-0.07483	-0.09269	0.01679	0	-0.114	0	9.972	10.5	9.908	10.57	10.3	10.18
YBL017C	PEP1	-0.078	-0.02329	0.005064	-5.45	0	0	11.55	12.19	11.78	11.97	11.89	11.85
YBL018C	POP8	0.004429	0.04872	-0.05315	0	-0.0346	-0.421	10.88	10.84	11.04	10.68	10.66	11.06
YBL019W	APN2	-0.087	0.06634	0.01899	0	0	0	8.473	9	8.938	8.536	8.794	8.679
YBL020W	RFT1	-0.02085	-0.0362	-0.04195	0	0	0	9.959	10.1	9.906	10.16	9.886	10.18
YBL021C	HAP3	0.1049	0.0082	0.02828	-0.642	0	0	8.813	8.195	8.528	8.48	8.588	8.421
YBL022C	PIM1	-0.009801	0.01568	0.04313	0	0	-2.1	12.22	12.31	12.33	12.2	12.45	12.08
YBL023C	MCM2	0.01383	-0.02766	0.05071	0	0	-2.83	10.48	10.38	10.33	10.53	10.62	10.25
YBL024W	NCL1	0.05686	0.00521	-0.1294	-0.816	0	-5.54	10.82	10.41	10.63	10.6	10.14	11.09
YBL025W	RRN10	0.0235	0.05347	-0.04377	0	-0.678	0	8.252	8.119	8.338	8.034	8.062	8.31
YBL026W	LSM2	0.01967	0.05281	-0.02381	0	-0.407	0	11.69	11.53	11.82	11.4	11.52	11.71
YBL027W	RPL19B	0.0158	0.005265	-0.008776	0	0	0	13.78	13.62	13.72	13.68	13.66	13.74
YBL028C	YBL028C	-0.005455	0.03373	-0.1507	0	0	-2.77	9.678	9.715	9.81	9.583	9.191	10.2
YBL029C-A	YBL029C-A	0.1041	0.105	0.1291	-1.66	-1.7	-2.84	10.97	10.2	10.97	10.2	11.06	10.11
YBL029W	YBL029W	-0.3565	-0.2197	0.09429	-9.73	-6.52	-1.47	9.027	11.56	9.511	11.07	10.63	9.957
YBL030C	PET9	0.01054	0.07026	-0.04918	0	-6.19	-3.94	13.74	13.64	14.03	13.36	13.46	13.93
YBL031W	SHE1	-0.2529	-0.2667	-0.1081	-2.85	-3.16	0	6.56	7.817	6.526	7.851	6.919	7.458
YBL032W	HEK2	-0.0007157	-0.06252	-0.1208	0	0	-2.74	10.08	10.08	9.86	10.3	9.657	10.5
YBL033C	RIB1	0.1367	-0.02818	0.06288	-6.08	0	-1.47	11.62	10.57	10.98	11.2	11.33	10.85
YBL034C	STU1	-0.09903	0.034	0.1301	-1.35	0	-2.83	8.538	9.145	8.946	8.738	9.24	8.443
YBL035C	POL12	-0.01411	0.01237	0.02386	0	0	0	9.578	9.672	9.667	9.584	9.705	9.546
YBL036C	YBL036C	0.0001191	0.005598	0.02775	0	0	0	10.1	10.09	10.11	10.07	10.19	9.998
YBL037W	APL3	0.0768	-0.002648	0.03316	-4.26	0	0	9.789	9.282	9.527	9.544	9.645	9.426
YBL038W	MRPL16	0.1397	0.01619	-0.03602	-10.3	0	-1.75	11.44	10.39	10.97	10.85	10.78	11.05
YBL039C	URA7	0.007482	-0.04869	-0.1681	0	0	-4.46	11.12	11.06	10.9	11.28	10.44	11.73
YBL040C	ERD2	0.01459	-0.02983	-0.01012	0	0	0	9.196	9.103	9.055	9.244	9.117	9.182
YBL041W	PRE7	-0.01463	0.03608	0.004876	0	-2.7	0	12.27	12.39	12.48	12.18	12.35	12.31
YBL042C	FUI1	0.1506	0.2947	1.42	0	-2.4	-12.1	7.103	6.399	7.438	6.064	9.828	3.674
YBL043W	ECM13	0.1625	0.3714	0.02614	-0.216	-4.72	0	9.715	8.68	10.38	8.02	9.281	9.114
YBL044W	YBL044W	0.001723	0.0005744	0.001723	0	0	0	2.094	2.092	2.093	2.092	2.094	2.092
YBL045C	COR1	0.1743	0.1288	-0.03418	-5.72	-3.83	0	12.94	11.47	12.75	11.66	12.06	12.35
YBL046W	YBL046W	-0.04029	0.01201	0.03634	0	0	0	7.798	8.018	7.941	7.875	8.008	7.808
YBL047C	EDE1	-0.07677	0.02074	0.04356	-4.21	0	-1.03	11.28	11.9	11.68	11.51	11.77	11.42
YBL049W	MOH1	0.0546	0.02576	0.3871	0	0	-5.28	9.178	8.837	9.088	8.927	10.21	7.806
YBL050W	SEC17	0.03293	0.01646	0.01646	0	0	0	11.82	11.55	11.75	11.62	11.75	11.62
YBL051C	PIN4	-0.005941	-0.06417	0.06982	0	0	0	8.078	8.112	7.915	8.275	8.291	7.899
YBL052C	SAS3	-0.02356	-0.01419	0.02554	0	0	0	8.403	8.542	8.431	8.514	8.547	8.398
YBL054W	YBL054W	0.05357	0.07962	-0.02726	0	0	0	9.03	8.701	9.11	8.621	8.782	8.949
YBL055C	YBL055C	-0.02439	-0.06099	-0.002168	0	-0.737	0	8.797	8.947	8.684	9.059	8.865	8.878
YBL056W	PTC3	-0.01471	-0.02839	-0.08336	0	0	-3.62	10.49	10.6	10.44	10.65	10.24	10.85
YBL057C	PTH2	-0.01209	-0.01138	-0.0709	0	0	-1.97	10.1	10.19	10.1	10.18	9.893	10.39
YBL058W	SHP1	0.003202	0.009607	0.005337	0	0	0	11.28	11.25	11.3	11.22	11.28	11.24
YBL059C-A	YBL059C-A	0.1358	0.04749	-0.01418	-3	0	0	9.675	8.806	9.393	9.088	9.195	9.286
YBL059W	YBL059W	0.1415	0.05469	-0.0813	-3.7	0	-0.682	10.15	9.2	9.857	9.491	9.402	9.947
YBL060W	YBL060W	-0.09943	0.06911	0.1933	0	0	-1.57	6.821	7.308	7.233	6.895	7.537	6.592
YBL061C	SKT5	0.0223	-0.09606	0.1015	0	0	-0.199	9.399	9.255	9.017	9.637	9.655	8.999
YBL063W	KIP1	-0.2375	0.0717	0.087	-3.12	0	0	7.651	9.02	8.543	8.128	8.587	8.084
YBL064C	PRX1	0.07405	0.04327	0.08175	-3.49	-0.597	-4.09	12.82	12.18	12.69	12.32	12.86	12.15
YBL066C	SEF1	0.05424	0.02006	0.04831	0	0	0	8.672	8.352	8.572	8.453	8.655	8.37
YBL067C	UBP13	0.05825	0.1139	0.06724	0	-1.51	0	8.466	8.131	8.626	7.971	8.492	8.105
YBL068W	PRS4	0.02424	0.01322	-0.08057	0	0	-0.853	9.903	9.738	9.866	9.776	9.547	10.09
YBL069W	AST1	-0.01686	-0.02721	0.02159	0	0	0	8.083	8.178	8.054	8.207	8.192	8.07
YBL071C-B	YBL071C-B	0.002796	0.002796	0.005034	0	0	0	2.152	2.147	2.152	2.147	2.153	2.146
YBL071W-A	KTI11	0.06906	0.07656	0.04631	0	-0.125	0	10.18	9.705	10.21	9.679	10.1	9.783
YBL072C	RPS8A	0.006561	0.003281	-0.01148	0	0	-1.77	14.69	14.62	14.67	14.64	14.6	14.72
YBL074C	AAR2	0.486	-0.1512	0.0672	-2.98	0	0	4.552	3.25	3.697	4.105	3.992	3.81
YBL075C	SSA3	0.3385	0.1378	0.3046	-6.5	-1.19	-5.82	10.98	8.684	10.3	9.363	10.87	8.798
YBL076C	ILS1	0.04137	-0.02598	-0.02983	-3.89	-1.28	-2	12.68	12.32	12.38	12.61	12.37	12.62
YBL078C	ATG8	0	0.08674	0.08457	0	-1.2	-1.07	11.09	11.09	11.43	10.76	11.42	10.77
YBL079W	NUP170	-0.0356	0.02361	0.1385	0	0	-1.04	9.707	9.949	9.908	9.748	10.3	9.357
YBL080C	PET112	0.09547	-0.02833	-0.02147	-1.52	0	0	8.329	7.796	7.983	8.142	8.002	8.123
YBL081W	YBL081W	-0.04866	-0.1629	-0.3939	0	0	-1.96	7.482	7.739	7.182	8.04	6.578	8.643
YBL082C	ALG3	0.005465	-0.04663	-0.09341	0	0	-0.249	10.36	10.32	10.17	10.51	10	10.67
YBL084C	CDC27	-0.01795	0.07379	0.1981	0	-2.13	-8.28	9.117	9.232	9.409	8.94	9.803	8.546
YBL085W	BOI1	-0.01912	-0.05204	0.05737	0	0	0	9.868	10	9.755	10.11	10.13	9.737
YBL086C	YBL086C	0.04043	0.1828	-0.04423	0	-2.81	0	8.352	8.122	8.758	7.716	8.111	8.363
YBL087C	RPL23A	0.01442	-0.02523	-0.04506	0	0	-1.44	13.41	13.28	13.22	13.46	13.13	13.55
YBL088C	TEL1	-0.03983	0.02171	0.2342	0	0	-5.74	8.246	8.477	8.424	8.298	9.038	7.684
YBL089W	AVT5	-0.08619	0.001444	-0.04646	-3.25	0	-0.0533	9.692	10.29	9.995	9.985	9.829	10.15
YBL090W	MRP21	0.1292	0.02479	-0.0135	-2.53	0	0	10.24	9.359	9.882	9.713	9.752	9.843
YBL091C	MAP2	-0.02861	0.006603	-0.02201	0	0	0	10.82	11.03	10.95	10.9	10.84	11.01
YBL091C-A	SCS22	0.03337	-0.0921	-0.1102	0	-2.84	-3.9	9.696	9.474	9.279	9.891	9.219	9.951
YBL092W	RPL32	0.01337	0.003342	-0.01337	0	0	0	14.46	14.32	14.41	14.38	14.32	14.46
YBL093C	ROX3	0.03401	-0.1153	0.007649	0	-4.35	0	10.34	10.1	9.809	10.62	10.24	10.19
YBL095W	YBL095W	-0.07369	0.1472	0.05915	-1.02	-4.98	-0.00769	9.509	10.01	10.26	9.261	9.958	9.558
YBL097W	BRN1	0.001686	0.001686	0.001686	0	0	0	2.14	2.138	2.14	2.138	2.14	2.138
YBL098W	BNA4	0.01283	-0.07827	-0.07434	0	-0.427	-0.195	10.45	10.36	10.12	10.68	10.13	10.67
YBL099W	ATP1	0.04423	0.05117	-0.01301	0	-0.41	0	14.07	13.65	14.11	13.62	13.8	13.93
YBL101C	ECM21	-0.1031	0.03435	0.02791	-1.86	0	0	10.8	11.6	11.33	11.07	11.31	11.09
YBL102W	SFT2	0.02609	0.03653	-0.03444	0	0	0	11.62	11.42	11.67	11.38	11.38	11.66
YBL103C	RTG3	-0.008202	0.003828	0.002461	0	0	0	8.77	8.82	8.807	8.783	8.803	8.787
YBL104C	YBL104C	-0.05567	-0.003813	0.06076	-1.26	0	-1.72	9.277	9.643	9.447	9.473	9.659	9.261
YBL105C	PKC1	-0.01195	0.00717	0.07361	0	0	-3.07	9.518	9.597	9.581	9.533	9.801	9.313
YBL106C	SRO77	-0.02248	-0.1994	0.03506	0	-6.04	0	8.914	9.054	8.364	9.604	9.093	8.875
YBL107C	YBL107C	0.09794	0.02281	0.01283	-3.12	0	0	10.46	9.775	10.2	10.04	10.16	10.07
YBL108C-A	YBL108C-A	-0.01286	-0.1798	-0.0586	0	-4.34	0	10.89	10.98	10.26	11.62	10.71	11.16
YBL111C	YBL111C	0.1367	-0.06544	0.03717	-0.759	0	0	11.32	10.29	10.56	11.05	10.94	10.67
YBL112C	YBL112C	0.03947	-0.09559	0.002077	0	-0.962	0	11.73	11.42	11.19	11.96	11.58	11.57
YBL113C	YBL113C	0.01271	-0.05183	0.05574	0	0	0	12.35	12.24	12.07	12.52	12.53	12.06
YBR001C	NTH2	-0.04675	0.04843	0.2708	-0.242	-0.401	-10.9	9.842	10.17	10.17	9.837	10.94	9.068
YBR002C	RER2	0.0558	-0.1078	-0.07636	0	-3.03	-1.15	9.664	9.297	9.127	9.835	9.23	9.732
YBR003W	COQ1	0.0309	-0.05258	-0.07566	0	-1.45	-3.48	10.54	10.31	10.24	10.62	10.15	10.7
YBR004C	GPI18	0.006194	-0.06302	-0.04497	0	-0.785	0	8.948	8.91	8.734	9.124	8.79	9.068
YBR005W	RCR1	0.03364	0.04984	-0.009359	0	0	0	9.617	9.395	9.67	9.342	9.475	9.537
YBR006W	UGA2	-0.0794	0.05423	0.01975	-2.31	-0.371	0	9.293	9.819	9.736	9.377	9.622	9.491
YBR007C	YBR007C	-0.2663	-0.0753	0.07945	-7.26	-0.0185	-0.253	8.424	10.13	9.036	9.52	9.533	9.023
YBR008C	FLR1	-0.1221	0.03282	0.07265	-2.18	0	0	8.385	9.126	8.855	8.656	8.976	8.535
YBR009C	HHF1	-0.009172	0.01284	0.003669	0	0	0	13.07	13.15	13.17	13.05	13.12	13.09
YBR010W	HHT1	0	0.02492	0.00356	0	-0.23	0	13.51	13.51	13.62	13.39	13.53	13.49
YBR011C	IPP1	-0.005988	0.002566	0.007699	0	0	0	14.03	14.08	14.07	14.04	14.09	14.02
YBR013C	YBR013C	0.0352	0.01945	0.05836	0	0	0	2.627	2.564	2.613	2.578	2.648	2.543
YBR014C	YBR014C	0.05747	0.05334	-0.06205	-2.2	-1.79	-2.63	10.69	10.27	10.68	10.29	10.26	10.71
YBR015C	MNN2	0.03067	-0.004382	-0.01972	0	0	0	11.09	10.86	10.96	10.99	10.9	11.05
YBR016W	YBR016W	-0.05089	0.02544	-0.00636	0	0	0	11.14	11.54	11.44	11.24	11.32	11.37
YBR017C	KAP104	-0.05939	-0.03959	0.05279	-0.282	0	0	10.71	11.16	10.78	11.08	11.13	10.73
YBR018C	GAL7	-0.121	0.08516	0.1406	0	0	0	2.124	2.31	2.282	2.152	2.325	2.109
YBR019C	GAL10	0.005542	0	0.005542	0	0	0	2.173	2.165	2.169	2.169	2.173	2.165
YBR020W	GAL1	-0.03286	-0.05751	0.1686	0	0	-1.55	5.208	5.328	5.163	5.373	5.576	4.961
YBR021W	FUR4	-0.04944	-0.1219	-0.009293	0	-0.822	0	9.537	9.869	9.293	10.11	9.672	9.734
YBR022W	POA1	-0.02119	0.004986	-0.01059	0	0	0	7.66	7.773	7.73	7.703	7.688	7.745
YBR023C	CHS3	0.013	-0.03899	0.01733	0	-0.849	0	11.15	11.05	10.95	11.25	11.17	11.03
YBR024W	SCO2	0.1157	0.01629	-0.08581	-2.5	0	-0.925	9.213	8.502	8.908	8.808	8.594	9.121
YBR025C	YBR025C	0.03603	-0.01386	-0.008315	-2.72	0	0	13.18	12.85	12.95	13.07	12.97	13.05
YBR026C	ETR1	0.1552	0.2356	0.1523	-4.29	-6.95	-4.17	11.18	10.04	11.47	9.741	11.16	10.05
YBR028C	YBR028C	-0.09454	-0.06225	-0.09813	-4.24	-1.83	-4.47	9.081	9.696	9.186	9.591	9.069	9.707
YBR029C	CDS1	-0.0304	-0.04145	-0.11	0	0	-3.23	10.76	10.99	10.72	11.03	10.46	11.29
YBR030W	YBR030W	-0.001417	-0.08897	-0.05174	0	-1.11	0	6.782	6.789	6.577	6.995	6.664	6.907
YBR031W	RPL4A	0.005819	0.0008313	-0.009144	0	0	0	14.49	14.43	14.47	14.46	14.42	14.51
YBR033W	YBR033W	0.1122	-0.0534	0.1638	-3.13	0	-5.45	8.678	8.028	8.198	8.508	8.827	7.879
YBR034C	HMT1	0.1301	-0.04296	-0.2329	-4.46	0	-8.23	10.97	10.02	10.34	10.65	9.651	11.34
YBR035C	PDX3	0.01817	0.01604	-0.03742	0	0	-0.224	11.32	11.18	11.31	11.18	11.1	11.39
YBR036C	CSG2	0.02028	-0.03042	-0.002028	0	0	0	11.94	11.78	11.73	11.98	11.85	11.87
YBR037C	SCO1	0.1096	-0.08495	-0.0369	-4.72	-3.17	0	10.65	9.873	9.961	10.56	10.13	10.39
YBR038W	CHS2	-0.01722	-0.02759	-0.05236	0	0	0	10.13	10.26	10.1	10.29	10.01	10.38
YBR039W	ATP3	0.06522	0.03804	-0.001811	-4.77	-1.63	0	13.57	12.97	13.45	13.1	13.27	13.28
YBR040W	FIG1	-0.2495	-0.6156	-0.4446	0	-1.65	-0.115	6.514	7.744	5.631	8.627	6.039	8.219
YBR041W	FAT1	-0.05946	-0.03484	-0.092	-2.82	-0.0902	-5.48	10.14	10.57	10.23	10.48	10.02	10.68
YBR042C	YBR042C	-0.09212	-0.05717	-0.1215	-0.193	0	-1.53	9.529	10.16	9.648	10.04	9.429	10.26
YBR043C	QDR3	-0.2084	0.06418	0.1258	-10.2	-2.67	-6.85	9.057	10.46	9.978	9.544	10.19	9.336
YBR044C	TCM62	0.0889	0.01067	0.04368	-5.22	0	-1.12	9.761	9.178	9.504	9.434	9.613	9.326
YBR045C	GIP1	0.119	0.1687	0.1271	0	-0.687	0	6.812	6.273	6.925	6.161	6.831	6.255
YBR046C	ZTA1	0.1357	0.302	0.03371	-5.08	-10.4	0	10.16	9.244	10.71	8.688	9.813	9.587
YBR047W	YBR047W	0.3242	0.6086	0.03778	-2	-5.71	0	7.502	5.992	8.15	5.345	6.836	6.659
YBR048W	RPS11B	0.01826	-0.01217	-0.06291	0	0	-0.719	11.93	11.78	11.8	11.9	11.59	12.11
YBR049C	REB1	-0.1056	0.05305	0.05118	-1.61	0	0	8.691	9.351	9.187	8.855	9.181	8.861
YBR050C	REG2	0.3675	-0.1022	0.06501	-8.3	-0.659	0	10.5	8.141	8.992	9.652	9.532	9.112
YBR052C	YBR052C	-0.0525	-0.01288	-0.0109	-1.48	0	0	11.92	12.36	12.08	12.19	12.09	12.18
YBR053C	YBR053C	0.07289	0.05851	0.1528	-2.14	-0.989	-6.66	10.81	10.28	10.76	10.33	11.1	9.984
YBR054W	YRO2	0.007084	0.06885	0.2919	0	0	-4.72	11.4	11.34	11.64	11.1	12.52	10.22
YBR055C	PRP6	-0.04225	-0.008759	0.03323	0	0	0	9.197	9.47	9.305	9.362	9.441	9.226
YBR056W	YBR056W	0.04652	0.036	0.04652	0	0	0	10.45	10.12	10.41	10.16	10.45	10.12
YBR057C	MUM2	0.002856	0.03505	-0.01558	0	0	0	9.27	9.252	9.373	9.148	9.211	9.311
YBR058C	UBP14	0.0164	0.05288	0.08124	0	-2	-4.51	9.215	9.111	9.331	8.995	9.421	8.905
YBR058C-A	TSC3	-0.01181	0.005369	0.005369	0	0	0	11.15	11.24	11.22	11.17	11.22	11.18
YBR059C	AKL1	-0.01823	-0.01553	0.08757	0	0	-3.76	10.62	10.75	10.63	10.74	11.01	10.36
YBR060C	ORC2	-0.03334	-0.04266	-0.006374	0	-0.807	0	9.694	9.921	9.662	9.953	9.786	9.829
YBR061C	TRM7	0.05117	0.01933	-0.1033	0	0	-3.09	9.686	9.348	9.581	9.453	9.177	9.857
YBR062C	YBR062C	0.03764	0.046	0.08994	0	-0.839	-4.61	11.65	11.35	11.68	11.32	11.86	11.14
YBR063C	YBR063C	-0.17	0.05442	0.1979	-3.57	0	-4.5	7.965	8.961	8.623	8.303	9.043	7.883
YBR065C	ECM2	-0.1016	0.09389	0.07127	0	0	0	5.747	6.166	6.15	5.763	6.103	5.809
YBR066C	NRG2	-0.04082	-0.1161	0.08596	0	-4.71	-2.9	11.03	11.35	10.74	11.64	11.53	10.86
YBR067C	TIP1	0.1748	-0.1487	0.07908	-6.87	-5.82	-2.02	14.68	13	13.12	14.55	14.22	13.46
YBR068C	BAP2	0.3782	0.05361	0.01469	-7.98	0	0	10.82	8.328	9.754	9.398	9.625	9.527
YBR069C	TAT1	-0.1123	-0.2591	-0.1335	0	0	0	6.784	7.333	6.427	7.691	6.732	7.385
YBR070C	ALG14	-0.02778	-0.02334	-0.02581	0	0	0	9.643	9.83	9.658	9.815	9.649	9.823
YBR071W	YBR071W	0.06043	0.05604	0.06969	-0.677	-0.328	-1.38	10.08	9.663	10.06	9.678	10.11	9.632
YBR072C-A	YBR072C-A	-0.02648	0.0309	0.02869	0	0	0	2.159	2.199	2.203	2.156	2.201	2.158
YBR072W	HSP26	0.205	0.1248	0.3626	-5.18	-2.22	-8.91	13.69	11.88	13.34	12.23	14.38	11.19
YBR073W	RDH54	-0.08544	0.02995	0.02773	-3.27	0	0	10.52	11.16	10.95	10.72	10.94	10.73
YBR074W	YBR074W	-0.06027	0.0028	0.02617	-1.41	0	0	9.67	10.08	9.886	9.867	9.966	9.787
YBR076W	ECM8	0.1281	0.2677	0.6637	0	0	-2.4	2.874	2.63	3.007	2.498	3.374	2.13
YBR077C	SLM4	-0.007575	-0.02809	0.04907	0	0	-0.916	10.29	10.34	10.22	10.42	10.49	10.14
YBR078W	ECM33	-0.02723	-0.004392	-0.009662	-2.7	0	0	13.56	13.82	13.67	13.71	13.64	13.73
YBR079C	RPG1	0.009001	-0.017	-0.029	0	0	0	12.06	11.98	11.95	12.09	11.9	12.14
YBR080C	SEC18	-0.006508	0	-0.004339	0	0	0	11.06	11.11	11.08	11.08	11.07	11.1
YBR081C	SPT7	-0.01659	0.0381	0.1055	0	0	-2.76	9.225	9.332	9.401	9.156	9.617	8.939
YBR082C	UBC4	-0.02547	-0.02001	-0.01092	-1.95	-0.716	0	13.1	13.33	13.12	13.31	13.17	13.27
YBR083W	TEC1	0.06111	-0.1037	0.106	0	-1.19	-1.3	11.01	10.55	10.4	11.17	11.18	10.39
YBR084C-A	RPL19A	0.02582	0.01157	-0.008013	-1.13	0	0	13.62	13.38	13.56	13.45	13.47	13.54
YBR084W	MIS1	-0.05461	0.01623	-0.07144	-0.245	0	-1.55	9.957	10.34	10.21	10.09	9.898	10.4
YBR085C-A	YBR085C-A	0.08796	0.1049	0.1919	-1.61	-2.57	-6.27	11.71	11.02	11.78	10.95	12.12	10.61
YBR085W	AAC3	-0.3571	-1.185	-0.2375	-1.59	-8.71	0	5.969	7.646	4.159	9.456	6.248	7.367
YBR086C	IST2	-0.03786	0	0.005978	0	0	0	11.91	12.22	12.07	12.07	12.09	12.04
YBR087W	RFC5	0.0001146	-0.01432	-0.07118	0	0	-0.496	10.49	10.49	10.44	10.54	10.23	10.75
YBR088C	POL30	-0.005036	0.02115	-0.0695	0	0	-2.89	11.92	11.96	12.03	11.85	11.65	12.22
YBR089C-A	NHP6B	0.04143	0.04143	0.01243	-2.62	-2.62	0	11.78	11.44	11.78	11.44	11.66	11.56
YBR090C	YBR090C	0.03357	0.0357	0.03251	-0.00958	-0.28	0	2.283	2.23	2.284	2.228	2.282	2.231
YBR091C	MRS5	0.04718	-0.01747	-0.1114	0	0	-2.25	10.28	9.953	10.06	10.18	9.727	10.51
YBR092C	PHO3	-0.03817	-0.1626	0.05478	0	-1.37	0	7.429	7.628	7.105	7.952	7.672	7.386
YBR093C	PHO5	0.00283	0.00283	0.001698	0	0	0	2.126	2.122	2.126	2.122	2.125	2.123
YBR094W	YBR094W	0.008963	0.01478	0.02544	0	0	0	9.957	9.895	9.977	9.875	10.01	9.838
YBR095C	YBR095C	-0.07654	0.02109	-0.03675	-4.28	0	-0.295	9.713	10.24	10.05	9.904	9.85	10.1
YBR096W	YBR096W	0.04676	0	0.006679	0	0	0	10.97	10.62	10.8	10.8	10.82	10.78
YBR097W	VPS15	-0.1231	0.04014	0.09858	-4.09	0	-2.78	8.947	9.744	9.476	9.216	9.665	9.027
YBR098W	MMS4	-0.02252	0.1152	0.1719	0	-1.26	-3.48	7.627	7.748	7.994	7.381	8.145	7.23
YBR101C	FES1	0.0664	0.04597	0.09093	-3.83	-1.73	-5.79	12.04	11.5	11.96	11.58	12.14	11.4
YBR102C	EXO84	0.03233	0.03051	0.1118	0	0	-1.92	8.048	7.87	8.043	7.875	8.268	7.651
YBR103W	SIF2	-0.003976	-0.005379	0.0124	0	0	0	10.27	10.29	10.26	10.3	10.32	10.24
YBR104W	YMC2	-0.06864	-0.1255	-0.2261	-0.642	-3.94	-7.71	9.884	10.37	9.685	10.56	9.333	10.92
YBR105C	VID24	-0.04203	-0.1868	0.1147	0	-7.59	-4.45	9.754	10.04	9.258	10.54	10.29	9.505
YBR106W	PHO88	-0.03485	-0.02234	-0.04558	-1.18	0	-2.62	13.29	13.62	13.35	13.56	13.24	13.67
YBR107C	IML3	0.1548	0.1775	-0.09957	-3.36	-4.19	-0.957	8.502	7.637	8.565	7.573	7.791	8.348
YBR108W	YBR108W	-0.05554	0.05884	0.1106	0	0	-0.826	7.155	7.436	7.444	7.147	7.575	7.016
YBR109C	CMD1	0.02164	0.04987	0.004704	0	-3.71	0	12.88	12.68	13	12.56	12.8	12.76
YBR110W	ALG1	0.02815	0.01973	-0.07772	0	0	-3.78	10.09	9.898	10.06	9.928	9.727	10.27
YBR111C	YSA1	0.02959	0.01432	-0.0009545	0	0	0	12.72	12.47	12.66	12.53	12.59	12.6
YBR111W-A	SUS1	0.01665	0.06105	0.0259	0	0	0	9.152	9.047	9.293	8.908	9.182	9.018
YBR112C	CYC8	-0.02978	0.001211	0.005327	0	0	0	9.828	10.03	9.935	9.927	9.949	9.912
YBR114W	RAD16	-0.09845	0.08064	0.1096	-3.64	-2.48	-4.29	8.354	8.944	8.891	8.408	8.977	8.321
YBR115C	LYS2	-0.03169	-0.001022	-0.04395	-0.621	0	-2.31	11.63	11.89	11.76	11.77	11.58	11.94
YBR117C	TKL2	0.7489	0.5152	0.4702	-7.57	-5.21	-4.65	10.21	6.074	9.579	6.702	9.456	6.826
YBR118W	TEF2	0	0.004833	0.004833	0	0	0	14.93	14.93	14.95	14.9	14.95	14.9
YBR119W	MUD1	-0.008682	0.04601	0.1303	0	0	-5.57	9.25	9.306	9.426	9.13	9.697	8.859
YBR120C	CBP6	0.1023	0.06388	-0.04723	-4.05	-1.38	0	10.17	9.477	10.04	9.608	9.665	9.987
YBR121C	GRS1	0.02383	-0.01191	-0.02582	0	0	0	12.21	12.01	12.06	12.16	12	12.22
YBR122C	MRPL36	0.08206	0.01128	-0.05993	-3.33	0	-1.58	11.18	10.56	10.92	10.83	10.65	11.1
YBR123C	TFC1	-0.02986	-0.004373	-0.04086	0	0	0	9.523	9.723	9.608	9.637	9.487	9.759
YBR125C	PTC4	0.007369	-0.05183	-0.003439	0	0	0	9.814	9.764	9.613	9.965	9.777	9.801
YBR126C	TPS1	-0.01545	0	0.02704	0	0	0	12.38	12.52	12.45	12.45	12.57	12.33
YBR127C	VMA2	-0.06936	-0.02019	-0.01843	-8.18	-0.774	-0.35	13.37	14.03	13.6	13.79	13.61	13.78
YBR128C	ATG14	-0.198	0.2442	0.4517	-0.485	-1.51	-5.07	5.029	5.769	5.855	4.943	6.237	4.561
YBR129C	OPY1	0.01984	-0.05871	0.06118	0	0	0	8.846	8.725	8.607	8.964	8.972	8.599
YBR130C	SHE3	-0.06534	-0.05475	-0.1027	-3.67	-2.64	-6.52	9.767	10.22	9.803	10.18	9.637	10.35
YBR131W	CCZ1	-0.007705	0.006304	0.06319	0	0	-0.0578	8.559	8.605	8.601	8.563	8.77	8.394
YBR132C	AGP2	-0.1201	0.1038	0.06748	0	0	0	8.061	8.761	8.713	8.108	8.607	8.214
YBR133C	HSL7	-0.03718	-0.03487	0.06308	-0.292	-0.0107	-3.05	9.258	9.499	9.265	9.492	9.583	9.173
YBR135W	CKS1	-0.02274	-0.1181	0.01624	0	-6.42	0	11.02	11.19	10.65	11.56	11.17	11.04
YBR136W	MEC1	-0.001611	0.04378	0.171	0	-1.61	-10.2	8.947	8.957	9.088	8.817	9.482	8.422
YBR137W	YBR137W	0.02638	0.08253	0.1028	0	-4.64	-6.03	10.81	10.61	11.02	10.4	11.09	10.33
YBR138C	YBR138C	-0.01777	0.2265	0.05296	0	-3.3	0	6.86	6.945	7.443	6.362	7.029	6.776
YBR139W	YBR139W	-0.1315	0.03385	0.03983	-4.25	0	0	11.53	12.62	12.22	11.93	12.24	11.91
YBR140C	IRA1	0.006548	0.03711	0.1245	0	-1.52	-9.02	11.04	10.99	11.16	10.88	11.49	10.54
YBR141C	YBR141C	0.03801	-0.02624	-0.1747	0	0	-2.97	7.659	7.46	7.491	7.628	7.103	8.017
YBR142W	MAK5	0.04035	0.04881	-0.05009	0	0	0	9.518	9.255	9.545	9.228	9.223	9.549
YBR143C	SUP45	0.03166	0.002111	-0.02955	0	0	0	11.52	11.27	11.4	11.38	11.28	11.51
YBR145W	ADH5	0.1049	-0.3072	-0.2317	-2.08	-8.8	-6.93	11.64	10.82	10.04	12.42	10.33	12.13
YBR146W	MRPS9	0.07192	-0.003126	-0.06149	-4.76	0	-3.79	11.82	11.25	11.53	11.55	11.29	11.78
YBR147W	YBR147W	-0.0267	0.04649	-0.06408	0	0	-0.784	10.84	11.04	11.12	10.76	10.7	11.18
YBR148W	YSW1	-0.1854	0.3474	0.06456	0	0	0	5.003	5.688	5.986	4.705	5.465	5.226
YBR149W	ARA1	0.05499	0.08781	0.05499	-3.86	-6.82	-3.86	12.7	12.22	12.84	12.08	12.7	12.22
YBR150C	TBS1	0.03399	0.06608	0.1847	0	0	-5.37	9.556	9.333	9.661	9.228	10.05	8.841
YBR151W	APD1	0.03881	-0.0535	0.01364	-0.476	-2.1	0	11.62	11.31	11.25	11.68	11.52	11.41
YBR152W	SPP381	0.1085	0.2079	0.1402	0	0	0	3.703	3.435	3.826	3.312	3.743	3.396
YBR153W	RIB7	-0.02805	-0.02131	0.0143	0	0	0	8.828	9.001	8.848	8.98	8.958	8.87
YBR154C	RPB5	0.02096	-0.01434	-0.06953	0	0	-2.29	10.97	10.82	10.84	10.95	10.63	11.16
YBR155W	CNS1	0.04496	0.04386	-0.1303	0	0	-0.588	8.826	8.555	8.822	8.558	8.298	9.082
YBR156C	SLI15	-0.08884	-0.05349	0.06941	-0.0966	0	0	7.321	7.786	7.413	7.693	7.735	7.372
YBR157C	ICS2	0.2401	0.1958	0.06614	-5.19	-3.93	0	9.983	8.453	9.842	8.593	9.429	9.007
YBR158W	AMN1	0.01249	-0.07288	0.01041	0	-3.69	0	11.6	11.5	11.26	11.84	11.59	11.51
YBR159W	YBR159W	-0.05548	0.0232	-0.02521	-2.77	0	0	11.69	12.15	12.02	11.82	11.82	12.03
YBR160W	CDC28	0.0319	0.0033	-0.0341	-0.314	0	-0.621	11.05	10.81	10.94	10.92	10.8	11.06
YBR161W	CSH1	-0.1687	-0.03541	-0.08531	-5.64	0	-1.61	8.76	9.847	9.189	9.418	9.028	9.578
YBR162C	TOS1	-0.08783	-0.06985	-0.06386	-2.12	-0.93	-0.503	11.68	12.42	11.76	12.34	11.78	12.32
YBR162W-A	YSY6	-0.02028	-0.01815	0.007472	0	0	0	11.18	11.34	11.19	11.33	11.29	11.23
YBR163W	DEM1	-0.098	-0.01907	-0.0692	-4.88	0	-2.78	9.686	10.37	9.96	10.09	9.786	10.27
YBR164C	ARL1	0.04665	0.0212	-0.03816	0	0	0	11.53	11.16	11.43	11.26	11.19	11.49
YBR165W	UBS1	0.04929	-0.001836	0.02641	-0.584	0	0	8.659	8.368	8.508	8.519	8.592	8.436
YBR166C	TYR1	0.01714	0.01737	-0.04237	0	0	-0.308	10.16	10.04	10.16	10.04	9.954	10.25
YBR167C	POP7	0.1261	0.1109	0.01333	-3.81	-3.04	0	9.886	9.058	9.836	9.108	9.516	9.428
YBR168W	PEX32	0.07066	0.05495	-0.009502	-1.65	-0.409	0	8.944	8.517	8.897	8.564	8.702	8.759
YBR169C	SSE2	0.1278	0.04264	0.2206	-2.42	0	-5.72	11.19	10.24	10.87	10.56	11.53	9.898
YBR170C	NPL4	-0.03505	0.04903	0.03063	-1.39	-3.25	-0.725	10.2	10.45	10.5	10.15	10.43	10.21
YBR171W	SEC66	0.04589	-0.03711	-0.1074	-1.52	-0.475	-6.63	11.12	10.78	10.81	11.09	10.54	11.36
YBR172C	SMY2	0.05324	-0.0535	0.06399	-0.0377	-0.0584	-0.883	9.568	9.222	9.221	9.569	9.603	9.187
YBR173C	UMP1	0.01585	0.03487	-0.01162	0	0	0	11.44	11.32	11.52	11.24	11.33	11.43
YBR175W	SWD3	-0.02449	-0.06895	-0.1658	0	-0.0656	-4.85	9.442	9.603	9.295	9.75	8.976	10.07
YBR176W	ECM31	-0.006172	-0.02428	-0.06187	0	0	-0.235	8.747	8.784	8.692	8.839	8.578	8.953
YBR177C	EHT1	-0.02848	0.02191	-0.03067	0	0	0	10.87	11.08	11.06	10.89	10.86	11.09
YBR179C	FZO1	0.01094	0.09033	0.06666	0	-2.02	-0.485	9.488	9.417	9.748	9.157	9.671	9.234
YBR180W	DTR1	0.05694	0.1044	0.2452	0	0	0	2.326	2.236	2.363	2.198	2.474	2.087
YBR181C	RPS6B	0.0109	-0.0008385	-0.0109	0	0	0	14.39	14.28	14.33	14.34	14.28	14.39
YBR182C	SMP1	-0.1812	-0.122	0.1153	-0.339	0	0	6.755	7.659	6.902	7.512	7.495	6.919
YBR182C-A	YBR182C-A	0.002262	0.003393	0.003393	0	0	0	2.127	2.124	2.128	2.123	2.128	2.123
YBR183W	YPC1	0.08982	0.08075	-0.04962	0	0	0	10.12	9.509	10.09	9.54	9.646	9.983
YBR184W	YBR184W	-0.0008997	0.3609	0.37	0	-0.729	-0.848	2.672	2.673	3.005	2.34	3.013	2.332
YBR185C	MBA1	0.1941	0.03784	-0.009745	-8.64	0	0	10.14	8.862	9.624	9.375	9.467	9.532
YBR186W	PCH2	0.02834	0.005001	0.002778	0	0	0	2.185	2.143	2.167	2.16	2.166	2.162
YBR187W	YBR187W	-0.02853	-0.0708	-0.06446	0	-2.51	-1.99	11.27	11.49	11.1	11.66	11.12	11.63
YBR188C	NTC20	0.05984	0.1056	-0.003038	0	-2.74	0	9.291	8.913	9.435	8.769	9.093	9.112
YBR189W	RPS9B	0.01867	-0.002668	-0.07204	0	0	-6.5	13.61	13.43	13.51	13.53	13.18	13.86
YBR191W	RPL21A	0.001669	0.01168	-0.01001	0	0	0	14.42	14.4	14.47	14.35	14.36	14.46
YBR192W	RIM2	0.1093	-0.03749	-0.07853	-5.12	0	-3.11	9.186	8.516	8.736	8.966	8.61	9.092
YBR193C	MED8	0.04581	0.02604	0.01629	0	0	0	8.772	8.498	8.713	8.557	8.683	8.586
YBR194W	YBR194W	0.1313	0.001791	0.02712	-5.03	0	0	9.826	8.971	9.404	9.393	9.487	9.31
YBR195C	MSI1	-0.04176	0.02793	0.06305	0	0	-0.454	8.909	9.171	9.127	8.953	9.238	8.842
YBR196C	PGI1	0.002596	-0.02855	0.0199	0	-3.28	-1.29	13.91	13.88	13.76	14.03	13.99	13.8
YBR196C-A	YBR196C-A	0.1392	-0.3056	-0.4042	0	-0.948	-2.41	3.062	2.781	2.613	3.23	2.515	3.328
YBR196C-B	YBR196C-B	0.0137	-0.01809	-0.01918	0	0	0	2.204	2.183	2.18	2.208	2.179	2.208
YBR197C	YBR197C	-0.09234	-0.05609	0.04645	-0.0517	0	0	7.968	8.495	8.072	8.392	8.364	8.099
YBR198C	TAF5	-0.02746	-0.009153	-0.002288	0	0	0	10.41	10.61	10.47	10.54	10.5	10.52
YBR199W	KTR4	0.01051	-0.01681	0.01681	0	0	0	11.48	11.4	11.38	11.51	11.51	11.38
YBR200W	BEM1	-0.06368	0.01336	0.06939	0	0	0	9.067	9.476	9.314	9.228	9.494	9.048
YBR200W-A	YBR200W-A	0.05275	-0.07386	-0.0161	0	0	0	2.205	2.126	2.11	2.221	2.153	2.177
YBR201W	DER1	0.01698	-0.03323	-0.01625	0	0	0	9.973	9.856	9.8	10.03	9.858	9.97
YBR202W	CDC47	-0.008961	-0.02016	0.03809	0	0	-1.42	10.7	10.77	10.66	10.81	10.88	10.59
YBR203W	COS111	-0.133	-0.06235	0.1117	-1.03	0	-0.214	7.119	7.807	7.302	7.624	7.752	7.174
YBR204C	YBR204C	-0.003878	-0.01364	0.002627	0	0	0	9.597	9.623	9.564	9.655	9.618	9.601
YBR205W	KTR3	0.05005	-0.03047	-0.04788	-3.43	-0.745	-3.17	11.24	10.86	10.93	11.17	10.87	11.23
YBR207W	FTH1	0.02368	0.09577	-0.01544	0	-4.01	0	11.78	11.58	12.07	11.29	11.62	11.74
YBR208C	DUR1,2	-0.3039	0.02952	0.229	-9.35	0	-7.47	9.151	11.3	10.33	10.12	11.03	9.414
YBR210W	ERV15	-0.06866	-0.02023	-0.01205	-1.6	0	0	10.04	10.53	10.21	10.35	10.24	10.32
YBR211C	AME1	0.0328	0.02316	-0.01566	0	0	0	9.083	8.879	9.053	8.909	8.932	9.03
YBR212W	NGR1	0.1031	0.08004	0.07786	-0.523	0	0	10.29	9.577	10.21	9.656	10.2	9.663
YBR213W	MET8	0.01316	0.01267	0.009016	0	0	0	9.912	9.822	9.911	9.824	9.898	9.837
YBR214W	SDS24	-0.06252	-0.04384	0.09169	0	0	-1.78	10.33	10.79	10.4	10.72	10.89	10.22
YBR215W	HPC2	-0.04857	0.06065	0.0825	0	-0.644	-2.23	8.226	8.508	8.543	8.191	8.606	8.127
YBR216C	YBP1	-0.01339	-0.03068	0.02315	0	0	0	8.581	8.661	8.529	8.713	8.69	8.552
YBR217W	ATG12	0.07604	0.005983	0.02379	0	0	0	8.456	8.022	8.256	8.222	8.307	8.171
YBR218C	PYC2	0.0171	0.03118	-0.001006	0	-0.341	0	12.03	11.88	12.08	11.82	11.95	11.96
YBR219C	YBR219C	-0.4167	0.253	-0.1233	0	0	0	2.983	3.982	3.788	3.178	3.334	3.632
YBR220C	YBR220C	0.008079	-0.009694	-0.1024	0	0	0	8.954	8.904	8.899	8.959	8.613	9.246
YBR221C	PDB1	0.01811	-0.0009532	-0.006673	0	0	0	12.69	12.53	12.61	12.62	12.58	12.64
YBR221W-A	YBR221W-A	0.0217	0.01844	0.0217	0	0	0	2.233	2.2	2.231	2.203	2.233	2.2
YBR222C	PCS60	0.1038	0.08349	-0.02256	-2.45	-1.29	0	11.04	10.28	10.97	10.35	10.57	10.74
YBR223C	TDP1	0.008654	-0.02276	-0.06732	0	0	0	7.524	7.479	7.442	7.561	7.327	7.677
YBR225W	YBR225W	-0.04395	0.02955	0.03864	0	0	0	9.376	9.666	9.618	9.423	9.648	9.393
YBR227C	MCX1	-0.1199	0.02411	-0.05304	-1.89	0	0	9.322	10.13	9.807	9.644	9.547	9.904
YBR228W	SLX1	-0.07509	0.04846	0.06462	-0.5	0	0	7.83	8.248	8.174	7.904	8.219	7.859
YBR229C	ROT2	-0.01235	0.03788	-0.03676	0	0	0	8.533	8.606	8.682	8.457	8.46	8.678
YBR230C	YBR230C	0.2872	0.2602	0.07844	-9.13	-8.47	-1.16	12.84	10.52	12.73	10.63	12	11.37
YBR230W-A	YBR230W-A	0.1363	0.04291	0.06562	-2.88	0	0	11.09	10.09	10.75	10.43	10.83	10.35
YBR231C	SWC5	-0.00264	0.01373	0.01505	0	0	0	9.101	9.117	9.152	9.066	9.157	9.062
YBR233W	PBP2	-0.0795	0.05948	-0.1134	-0.675	0	-2.52	8.296	8.766	8.707	8.355	8.196	8.866
YBR233W-A	DAD3	-0.006711	0.04027	-0.1099	0	0	-1.37	8.579	8.619	8.719	8.479	8.272	8.927
YBR234C	ARC40	0.01423	-0.04881	-0.04067	0	-3.95	-2.87	11.88	11.77	11.62	12.03	11.66	11.99
YBR235W	YBR235W	-0.2154	-0.001136	-0.01098	-9.37	0	0	8.815	10.23	9.521	9.528	9.488	9.561
YBR236C	ABD1	0.0451	-0.02378	0.0451	-0.949	0	-0.949	10.43	10.1	10.18	10.35	10.43	10.1
YBR237W	PRP5	-0.003697	0.04003	0.03103	0	0	0	7.469	7.488	7.582	7.375	7.559	7.398
YBR238C	YBR238C	-0.4763	-0.4675	-0.4013	-6.42	-6.3	-5.33	5.377	7.48	5.396	7.461	5.54	7.317
YBR239C	YBR239C	-0.1983	-0.09624	0.002805	-5.04	-0.924	0	7.984	9.161	8.287	8.858	8.581	8.564
YBR240C	THI2	-0.008405	-0.05447	0.004707	0	0	0	7.131	7.173	7.017	7.287	7.163	7.14
YBR241C	YBR241C	0.007842	0.098	0.01955	0	-0.203	0	10.3	10.24	10.62	9.923	10.34	10.2
YBR242W	YBR242W	0.05636	0.03396	-0.02461	-1.83	0	0	9.963	9.581	9.887	9.657	9.688	9.855
YBR243C	ALG7	-0.008029	-0.03349	-0.1198	0	0	-4.77	10.45	10.51	10.36	10.6	10.05	10.92
YBR244W	GPX2	-0.06885	0.1323	-0.03599	-0.107	-3.53	0	8.217	8.619	8.804	8.033	8.313	8.523
YBR245C	ISW1	-0.06766	0.009738	-0.006663	-0.342	0	0	9.163	9.603	9.415	9.352	9.362	9.405
YBR246W	YBR246W	0.02624	-0.05862	-0.05366	0	0	0	9.293	9.126	9.023	9.397	9.038	9.381
YBR247C	ENP1	0.08791	-0.03166	-0.1079	0	0	-0.83	9.431	8.873	9.052	9.252	8.81	9.494
YBR248C	HIS7	0.02756	-0.05624	-0.07168	0	-0.311	-1.49	11.01	10.8	10.69	11.12	10.63	11.18
YBR249C	ARO4	0.09411	-0.02813	-0.1232	-4.81	0	-6.54	12.8	11.99	12.28	12.52	11.87	12.93
YBR250W	YBR250W	-0.3792	-0.1262	0.317	-0.0478	0	0	2.933	3.814	3.226	3.521	3.742	3.004
YBR251W	MRPS5	0.1798	0.007173	-0.04004	-5.78	0	0	9.793	8.645	9.242	9.196	9.091	9.347
YBR252W	DUT1	-0.01207	0.01427	-0.09991	0	0	-2.82	10.91	11	11.01	10.9	10.57	11.33
YBR253W	SRB6	-0.085	-0.004358	-0.004358	0	0	0	8.568	9.088	8.815	8.842	8.815	8.842
YBR254C	TRS20	-0.2496	-0.04501	-0.1639	-4.9	0	-2.4	7.347	8.734	7.915	8.166	7.584	8.497
YBR255C-A	YBR255C-A	0.09575	0.0484	-0.02474	-5.79	-1.73	0	11.55	10.81	11.37	10.99	11.08	11.28
YBR255W	YBR255W	-0.03257	-0.0004193	0.1059	0	0	0	8.504	8.698	8.6	8.603	8.917	8.286
YBR256C	RIB5	0.04112	0.001054	-0.02636	-1.06	0	0	11.57	11.24	11.41	11.4	11.3	11.51
YBR257W	POP4	0.04956	0.139	-0.01671	0	-4.13	0	8.268	7.988	8.519	7.737	8.081	8.175
YBR258C	SHG1	-0.02493	0.0632	-0.08563	0	0	0	6.168	6.275	6.357	6.085	6.037	6.406
YBR259W	YBR259W	-0.1728	-0.05189	0.1611	-0.674	0	-0.35	6.405	7.22	6.69	6.935	7.192	6.433
YBR260C	RGD1	-0.07393	-0.02096	0.001797	-0.437	0	0	9.779	10.29	9.963	10.11	10.04	10.03
YBR261C	YBR261C	-0.003179	-0.05502	-0.004646	0	0	0	9.823	9.845	9.647	10.02	9.818	9.85
YBR262C	YBR262C	0.1684	0.01419	-0.02079	-6.12	0	0	11.57	10.29	10.98	10.88	10.85	11.01
YBR263W	SHM1	-0.01188	0.03565	-0.01584	0	0	0	12.09	12.19	12.29	11.99	12.07	12.21
YBR264C	YPT10	0.006738	-0.03827	0.03056	0	0	0	10.02	9.968	9.859	10.12	10.1	9.886
YBR265W	TSC10	0.0002162	-0.04129	-0.07156	0	0	-1.38	11.12	11.12	10.96	11.28	10.85	11.4
YBR267W	REI1	0.03933	0.01336	-0.1032	0	0	-1.72	9.853	9.588	9.766	9.676	9.373	10.07
YBR268W	MRPL37	0.09663	-0.03736	-0.05787	-2.04	0	0	10.91	10.2	10.42	10.69	10.34	10.77
YBR269C	YBR269C	0.1095	0.1261	0.09508	-5.37	-6.28	-4.48	12.09	11.21	12.16	11.14	12.03	11.27
YBR270C	YBR270C	-0.04664	0.07217	0.07393	0	0	0	8.065	8.33	8.402	7.992	8.408	7.987
YBR271W	YBR271W	-0.05461	-0.05913	-0.1031	0	0	0	7.841	8.143	7.828	8.156	7.707	8.277
YBR272C	HSM3	0.06265	0.06347	0.08755	0	0	-0.305	8.982	8.6	8.984	8.598	9.058	8.524
YBR273C	UBX7	0.04417	0.03321	0.06981	-1.22	0	-3.78	10.47	10.16	10.44	10.2	10.57	10.07
YBR274W	CHK1	-0.04244	-0.01323	0.04694	0	0	0	9.49	9.773	9.588	9.676	9.788	9.475
YBR275C	RIF1	-0.2886	0.08691	0.1345	0	0	0	5.693	6.954	6.514	6.133	6.618	6.029
YBR276C	PPS1	-0.01755	-0.01755	0.02414	0	0	-0.173	10.89	11.03	10.89	11.03	11.05	10.87
YBR278W	DPB3	0.01326	0.05544	0.04054	0	-0.964	0	9.565	9.477	9.704	9.338	9.655	9.387
YBR279W	PAF1	0.02315	0.01768	0.03411	0	0	0	9.736	9.581	9.718	9.599	9.773	9.544
YBR280C	YBR280C	0.1288	0.09309	0.1076	-1.81	-0.213	-0.885	9.217	8.43	9.108	8.539	9.152	8.495
YBR281C	YBR281C	-0.02924	0.04742	0.07589	0	0	-2.23	9.035	9.22	9.277	8.977	9.367	8.887
YBR282W	MRPL27	0.07007	0.006568	-0.03065	-1.86	0	0	11.25	10.72	11.01	10.96	10.87	11.1
YBR283C	SSH1	-0.01903	-0.01302	-0.07513	0	0	-4.71	11.93	12.08	11.95	12.06	11.69	12.32
YBR284W	YBR284W	0.0156	0.01437	-0.06362	0	0	0	7.905	7.82	7.902	7.823	7.689	8.036
YBR285W	YBR285W	0.1155	0.06146	0.04258	-1.2	0	0	9.543	8.809	9.372	8.981	9.312	9.041
YBR286W	APE3	0	0.01091	-0.009091	0	0	0	13.22	13.22	13.28	13.18	13.18	13.27
YBR287W	YBR287W	-0.2823	-0.01943	-0.02464	-9.07	0	0	9.998	12.16	11	11.15	10.98	11.17
YBR288C	APM3	-0.05683	0.03636	-0.03759	-0.389	0	0	9.562	9.947	9.877	9.632	9.627	9.882
YBR289W	SNF5	-0.0527	0.02302	0.06575	0	0	0	9.228	9.572	9.475	9.325	9.614	9.186
YBR290W	BSD2	0.02799	0.02294	0.05442	0	0	-0.113	10.11	9.912	10.09	9.929	10.2	9.82
YBR291C	CTP1	0.01546	-0.03523	-0.003837	0	0	0	10.4	10.29	10.21	10.47	10.33	10.35
YBR293W	VBA2	0.06226	-0.06856	-0.09258	-0.988	-1.48	-3.14	8.188	7.843	7.825	8.206	7.758	8.273
YBR294W	SUL1	0.1089	0.03379	-0.01126	-3.39	0	0	13.29	12.32	12.96	12.66	12.76	12.86
YBR295W	PCA1	-0.02081	0.1046	-0.04253	0	-2.04	0	9.122	9.254	9.521	8.855	9.053	9.323
YBR296C	PHO89	-0.02141	-0.04565	0.05825	0	0	0	7.581	7.694	7.517	7.758	7.792	7.483
YBR296C-A	YBR296C-A	0.01578	0.02013	0.001632	0	0	0	2.222	2.198	2.225	2.194	2.211	2.208
YBR297W	MAL33	0.1552	-0.08135	-0.05168	-5.8	-1.93	0	10.59	9.512	9.768	10.33	9.872	10.23
YBR298C	MAL31	0.3474	-0.1569	0.1656	-10.8	-5.54	-5.89	11.72	9.216	9.902	11.04	11.07	9.87
YBR298C-A	YBR298C-A	-0.2063	0.2488	-0.02266	0	0	0	2.168	2.502	2.536	2.134	2.317	2.353
YBR299W	MAL32	0.4675	-0.3013	0.2608	-10.1	-7.21	-6.27	13.35	9.655	10.31	12.7	12.54	10.47
YBR301W	DAN3	0.4976	-0.6356	-0.2513	-2.01	-3.37	0	9.687	6.861	6.48	10.07	7.555	8.992
YBR302C	COS2	-0.02083	-0.09659	-0.02461	0	-6.68	0	12.61	12.79	12.28	13.12	12.59	12.81
YCL001W	RER1	-0.03989	0.01943	-0.04398	0	0	-0.131	11.59	11.92	11.83	11.68	11.57	11.93
YCL001W-A	YCL001W-A	-0.02532	0.03413	0.03523	0	0	0	2.165	2.203	2.21	2.158	2.211	2.158
YCL001W-B	YCL001W-B	0.07321	0.05361	0.0763	0	0	0	2.392	2.273	2.376	2.289	2.394	2.271
YCL002C	YCL002C	-0.06842	-0.05147	-0.1066	-0.993	0	-3.42	9.419	9.877	9.476	9.82	9.292	10
YCL004W	PGS1	-0.02142	-0.02302	0.001338	0	0	0	8.916	9.049	8.911	9.054	8.987	8.978
YCL005W	LDB16	-0.008492	-0.01964	-0.1057	0	0	-1.78	9.034	9.088	8.999	9.123	8.729	9.393
YCL005W-A	VMA9	-0.03919	-0.01625	-0.0564	-0.312	0	-2.14	12.41	12.75	12.51	12.65	12.33	12.82
YCL008C	STP22	-0.03109	-0.05471	0.01615	0	0	0	9.871	10.09	9.789	10.17	10.03	9.922
YCL009C	ILV6	0.01927	-0.002752	-0.03028	0	0	-0.77	13.19	13.02	13.09	13.12	12.97	13.24
YCL010C	SGF29	0.01612	-0.04017	0.05548	0	0	0	8.848	8.75	8.677	8.922	8.968	8.63
YCL011C	GBP2	0.03565	-0.02917	-0.00108	0	0	0	11.27	10.99	11.02	11.24	11.12	11.13
YCL012C	YCL012C	0.1053	0.09897	-0.07931	-4.16	-3.78	-2.49	10.66	9.906	10.63	9.928	9.998	10.56
YCL014W	BUD3	-0.1045	-0.01002	0.07144	-1.82	0	0	8.906	9.575	9.208	9.272	9.469	9.012
YCL016C	DCC1	0.08381	-0.01353	0.1112	-0.883	0	-2.36	8.593	8.108	8.312	8.39	8.672	8.029
YCL017C	NFS1	-0.1635	0.04313	-0.03716	-5.5	0	0	9.888	11.07	10.64	10.32	10.35	10.62
YCL018W	LEU2	-0.01043	-0.08252	-0.008534	0	-5.22	0	12.63	12.72	12.32	13.04	12.64	12.72
YCL021W-A	YCL021W-A	-0.01412	-0.392	0.08369	0	-7.59	0	9.323	9.415	8.104	10.63	9.641	9.098
YCL024W	KCC4	-0.1527	-0.0325	0.1337	-3.93	0	-3.13	8.27	9.193	8.633	8.83	9.136	8.328
YCL025C	AGP1	-0.03291	-0.2121	0.3688	0	-4.1	-7.63	9.717	9.941	9.107	10.55	11.08	8.579
YCL026C-A	FRM2	0.04867	-0.4027	-0.75	0	-0.296	-3.51	4.898	4.736	4.149	5.485	3.592	6.042
YCL026C-B	YCL026C-B	0.1138	0.0651	-0.02579	-1.47	0	0	10.18	9.404	10.01	9.569	9.703	9.877
YCL027W	FUS1	-0.2413	-0.1973	0.06933	-2.35	-1.28	0	8.457	9.998	8.598	9.857	9.449	9.006
YCL028W	RNQ1	0.02695	0.03341	0.03341	0	0	0	11.26	11.05	11.28	11.03	11.28	11.03
YCL029C	BIK1	-0.008667	0.01094	-0.02401	0	0	0	8.436	8.487	8.493	8.429	8.391	8.532
YCL030C	HIS4	-0.01062	-0.05488	-0.02655	0	-6.38	-1.98	13.53	13.63	13.32	13.84	13.46	13.71
YCL031C	RRP7	0.04674	-0.000492	-0.06446	0	0	-1.2	9.933	9.617	9.773	9.777	9.557	9.993
YCL032W	STE50	0.1186	0.07467	0.01906	-0.274	0	0	8.735	8.046	8.607	8.173	8.446	8.335
YCL033C	YCL033C	0.06592	0.04804	0.005585	-0.373	0	0	11.01	10.52	10.94	10.58	10.78	10.74
YCL034W	LSB5	-0.07106	0.01591	-0.003181	-1.54	0	0	11.06	11.62	11.4	11.28	11.32	11.35
YCL035C	GRX1	0.009592	-0.01343	0.1229	0	0	-7.6	12.57	12.49	12.47	12.59	13.07	12
YCL036W	GFD2	0.03445	-0.1824	-0.1537	0	-0.294	0	8.088	7.897	7.487	8.497	7.567	8.418
YCL037C	SRO9	0.1372	-0.09529	-0.2751	0	0	-3	8.554	7.778	7.897	8.436	7.39	8.943
YCL038C	ATG22	-0.1685	-0.08999	0.002377	-4.83	-1.23	0	9.048	10.17	9.309	9.908	9.617	9.601
YCL039W	GID7	-0.05176	-0.01808	0.053	0	0	0	9.535	9.883	9.648	9.77	9.888	9.531
YCL040W	GLK1	0.06272	-0.04681	0.02561	-0.463	0	0	13.91	13.32	13.39	13.83	13.73	13.49
YCL042W	YCL042W	-0.1189	0.08759	-0.1701	0	0	0	2.212	2.402	2.377	2.237	2.171	2.442
YCL043C	PDI1	-0.03616	-0.02238	-0.0241	-5.28	-2.39	-2.81	13.79	14.14	13.86	14.07	13.85	14.08
YCL044C	YCL044C	0.04811	-0.01212	0.06036	0	0	-0.584	9.985	9.658	9.78	9.863	10.03	9.616
YCL045C	YCL045C	-0.07563	0.01226	-0.02861	-4.78	0	0	11.46	12.07	11.82	11.72	11.65	11.88
YCL047C	YCL047C	-0.006167	-0.0257	0.01542	0	0	0	9.338	9.377	9.274	9.441	9.408	9.307
YCL048W	SPS22	0.07876	-0.1848	-0.235	0	0	-0.824	2.917	2.763	2.658	3.022	2.609	3.071
YCL049C	YCL049C	0.001963	-0.1001	-0.1416	0	-3.25	-5.38	11.03	11.02	10.64	11.41	10.48	11.57
YCL050C	APA1	0.01253	-0.07518	-0.02088	0	-4.31	0	11.57	11.47	11.22	11.82	11.43	11.6
YCL051W	LRE1	-0.04521	-0.04338	0.01986	-0.143	0	0	9.057	9.346	9.063	9.34	9.265	9.138
YCL052C	PBN1	-0.0162	0.007107	0.04369	0	0	0	10.26	10.38	10.34	10.29	10.47	10.16
YCL054W	SPB1	0.07285	-0.03695	-0.138	0	0	0	9.207	8.753	8.865	9.095	8.551	9.409
YCL055W	KAR4	-0.05123	0.02491	-0.05519	0	0	0	10.14	10.51	10.42	10.24	10.13	10.53
YCL056C	YCL056C	0.01106	0.02653	0.01327	0	0	0	10.92	10.83	10.97	10.78	10.93	10.82
YCL057C-A	YCL057C-A	0.06665	0.03925	0.004564	-2.62	0	0	13.47	12.87	13.35	12.99	13.19	13.15
YCL057W	PRD1	-0.03587	-0.03812	-0.01345	0	0	0	10.59	10.86	10.58	10.87	10.68	10.78
YCL059C	KRR1	0.002827	0.0293	-0.1453	0	0	-5.25	9.364	9.346	9.45	9.26	8.884	9.826
YCL061C	MRC1	-0.09293	0.05262	0.02536	0	0	0	8.028	8.562	8.447	8.144	8.368	8.223
YCL063W	VAC17	-0.1823	-0.04356	-0.1557	-5.79	0	-4.79	8.328	9.449	8.754	9.023	8.409	9.367
YCL064C	CHA1	-0.6107	0.2418	0.1782	-5.54	-0.382	0	4.572	6.981	6.259	5.293	6.133	5.42
YCL066W	HMLALPHA1	0.002303	0.001151	0.002303	0	0	0	2.09	2.087	2.089	2.087	2.09	2.087
YCL068C	YCL068C	0.03425	0.1554	0.07613	0	0	0	3.197	3.122	3.329	2.989	3.243	3.076
YCL069W	VBA3	-0.06879	0.07434	0.07323	0	0	0	2.116	2.219	2.223	2.112	2.223	2.112
YCL073C	YCL073C	-0.1287	0.004534	0.1576	0	0	-0.204	7.093	7.755	7.436	7.412	7.829	7.019
YCR002C	CDC10	0.002152	0.03228	0.008607	0	-0.468	0	11.18	11.17	11.3	11.05	11.21	11.14
YCR003W	MRPL32	0.08613	-0.01913	-0.08496	-4.08	0	-4	10.61	9.998	10.24	10.37	10	10.61
YCR004C	YCP4	0.07582	0.05278	0.01631	-3.26	-1.27	0	12.86	12.2	12.76	12.3	12.6	12.46
YCR005C	CIT2	0.03906	-0.1099	0.03906	0	-4.47	0	13.42	13.06	12.73	13.74	13.42	13.06
YCR007C	YCR007C	0.1708	0.03404	0.2291	-1.82	0	-3.48	5.574	4.952	5.325	5.201	5.68	4.846
YCR008W	SAT4	-0.008666	-0.04836	0.0006279	0	-3.3	0	9.544	9.602	9.412	9.733	9.575	9.571
YCR009C	RVS161	-0.07284	0.01333	0.0277	-3.24	0	0	11.43	12.02	11.78	11.67	11.83	11.61
YCR010C	ADY2	1.265	1.206	0.5099	-11.2	-10.9	-5.49	6.5	2.705	6.421	2.784	5.407	3.797
YCR011C	ADP1	-0.1015	0.05023	0.04613	-5.73	-1.57	-1.13	11.32	12.14	11.93	11.53	11.92	11.54
YCR012W	PGK1	-0.01787	-0.02762	0.006499	0	-2.09	0	14.71	14.89	14.66	14.94	14.83	14.77
YCR014C	POL4	-0.06733	0.1872	0.2503	0	0	-0.137	5.32	5.574	5.8	5.094	5.918	4.976
YCR015C	YCR015C	-0.0871	0.07774	-0.09537	-1.22	-0.66	-1.68	8.476	9.003	8.975	8.504	8.451	9.028
YCR016W	YCR016W	-0.03516	0.04312	-0.114	0	0	0	8.648	8.862	8.886	8.624	8.409	9.101
YCR017C	CWH43	-0.02191	-0.06793	-0.0241	0	-2.7	0	10.89	11.06	10.72	11.23	10.88	11.07
YCR018C	SRD1	0.1607	-0.2089	0.3012	-6.61	-8.34	-10.8	10.37	9.277	9.113	10.53	10.85	8.802
YCR019W	MAK32	-0.05601	0.03865	0.01993	0	0	0	8.694	9.038	8.985	8.748	8.928	8.805
YCR020C	PET18	-0.1465	0.1334	-0.06409	-2.53	-2.02	0	8.21	9.088	9.048	8.249	8.457	8.841
YCR020C-A	MAK31	-0.003303	-0.007785	-0.1131	0	0	-5.21	10.18	10.2	10.17	10.22	9.793	10.59
YCR020W-B	HTL1	-0.08433	0.2066	-0.03026	0	-0.608	0	5.399	5.724	5.959	5.164	5.503	5.62
YCR021C	HSP30	0.2981	0.06384	0.6634	-2.29	0	-7.15	10.8	8.787	10.01	9.578	12.01	7.582
YCR023C	YCR023C	-0.08073	-0.01991	0.0417	-1.33	0	0	8.688	9.188	8.876	8.999	9.067	8.808
YCR024C	SLM5	0.0221	-0.02441	-0.05822	0	0	-0.926	8.387	8.26	8.253	8.394	8.156	8.492
YCR024C-A	PMP1	-0.06609	-0.02386	-0.01101	-4.04	0	0	12.8	13.4	12.99	13.21	13.05	13.15
YCR024C-B	YCR024C-B	-0.06097	-0.02401	0.001847	-4.48	0	0	12.74	13.29	12.91	13.12	13.03	13.01
YCR026C	YCR026C	0.008047	-0.02032	0.07135	0	0	-0.0964	8.839	8.79	8.752	8.877	9.033	8.597
YCR027C	RHB1	-0.03615	-0.0408	-0.08583	0	0	-1.96	8.177	8.384	8.163	8.398	8.034	8.527
YCR028C	FEN2	-0.01265	-0.007843	-0.1119	0	0	-0.815	9.463	9.546	9.478	9.53	9.136	9.873
YCR028C-A	RIM1	0.04554	0.0158	-0.04554	-3.05	0	-3.05	13.14	12.73	13.01	12.87	12.73	13.14
YCR030C	SYP1	-0.03557	0.01594	-0.002698	0	0	0	9.682	9.924	9.857	9.749	9.794	9.812
YCR031C	RPS14A	0.002579	-0.009455	-0.02493	0	0	-1.65	14	13.97	13.94	14.03	13.87	14.11
YCR032W	BPH1	-0.08177	0.0477	0.1614	0	0	-0.916	8.645	9.149	9.044	8.75	9.394	8.4
YCR033W	SNT1	-0.02229	-0.003834	0.0779	0	0	-0.25	9.957	10.11	10.02	10.05	10.3	9.763
YCR034W	FEN1	0.004603	-0.074	-0.155	0	-2.02	-6.51	10.73	10.69	10.43	10.98	10.13	11.28
YCR035C	RRP43	-0.01385	-0.007841	-0.05568	0	0	-0.777	9.156	9.244	9.175	9.225	9.023	9.377
YCR036W	RBK1	0.07402	-0.01632	0.01117	-2.59	0	0	10.05	9.545	9.741	9.852	9.834	9.758
YCR037C	PHO87	-0.001949	-0.02193	-0.007798	0	0	0	9.861	9.874	9.793	9.943	9.841	9.894
YCR038C	BUD5	0.03838	0.08157	0.2791	0	0	-5.12	6.603	6.43	6.701	6.332	7.145	5.888
YCR042C	TAF2	-0.02342	0.1062	0.196	0	0	-1.81	8.707	8.85	9.102	8.456	9.374	8.183
YCR043C	YCR043C	-0.1728	-0.0487	-0.04068	-4.63	0	0	9.03	10.18	9.443	9.767	9.469	9.74
YCR044C	PER1	-0.1158	-0.04877	-0.1462	-4.65	0	-6.13	9.821	10.64	10.06	10.4	9.713	10.75
YCR045C	YCR045C	0.001726	0.001726	0.001726	0	0	0	2.091	2.088	2.091	2.088	2.091	2.088
YCR046C	IMG1	0.0504	-0.0315	-0.06511	-1.77	0	-3.21	11.65	11.25	11.32	11.57	11.19	11.71
YCR047C	BUD23	-0.00606	-0.06501	-0.08855	0	0	0	10.1	10.14	9.89	10.35	9.808	10.43
YCR048W	ARE1	-0.04762	-0.2633	-0.01537	0	-6.02	0	9.386	9.701	8.675	10.41	9.492	9.594
YCR051W	YCR051W	0.1293	0.01937	-0.02208	-2.55	0	0	10.18	9.308	9.81	9.679	9.67	9.819
YCR052W	RSC6	-0.02931	0.006123	-0.1018	0	0	-4.32	9.134	9.322	9.248	9.208	8.902	9.553
YCR053W	THR4	0.03993	-0.0224	-0.05162	-0.863	0	-2.2	12.52	12.18	12.25	12.44	12.12	12.57
YCR054C	CTR86	0.01376	0.05539	0.0235	0	0	0	7.197	7.129	7.301	7.026	7.222	7.105
YCR057C	PWP2	0.03626	-0.07528	-0.1317	0	0	-0.938	8.427	8.217	8.105	8.539	7.942	8.702
YCR059C	YIH1	-0.03891	-0.06851	-0.06391	0	0	0	9.298	9.553	9.202	9.649	9.217	9.634
YCR060W	TAH1	0.05076	-0.01367	-0.03451	0	0	0	9.039	8.727	8.841	8.925	8.777	8.989
YCR061W	YCR061W	-0.1619	0.1899	0.0291	-0.685	-1.48	0	8.229	9.207	9.291	8.145	8.806	8.63
YCR063W	BUD31	-0.1359	-0.1432	-0.1356	-1.3	-1.57	-1.29	7.574	8.322	7.554	8.342	7.575	8.322
YCR065W	HCM1	-0.3295	-0.08366	-0.1185	-8.67	-0.491	-2.27	7.899	9.926	8.654	9.171	8.547	9.278
YCR066W	RAD18	-0.0454	0.03913	0.04383	0	0	0	7.56	7.802	7.785	7.577	7.798	7.564
YCR067C	SED4	-0.06328	-0.03461	0.05065	-0.853	0	0	9.682	10.12	9.781	10.02	10.07	9.726
YCR068W	ATG15	-0.1365	-0.08088	0.2472	0	0	0	6.191	6.805	6.316	6.68	7.053	5.942
YCR069W	CPR4	-0.01518	-0.09626	0.05254	0	-1.8	0	10.95	11.07	10.64	11.38	11.21	10.81
YCR071C	IMG2	0.08026	-0.02737	-0.04586	-2.22	0	0	10.56	9.992	10.18	10.38	10.12	10.44
YCR072C	YCR072C	0.06057	-0.05885	-0.179	0	0	-3.9	9.972	9.562	9.568	9.966	9.162	10.37
YCR073C	SSK22	0.01024	-0.2409	-0.0004325	0	-4.2	0	8.368	8.309	7.644	9.033	8.338	8.34
YCR073W-A	SOL2	0.04443	-0.0275	0.04231	-1.93	0	-1.67	11.54	11.19	11.26	11.47	11.53	11.2
YCR075C	ERS1	-0.07909	0.0248	-0.08156	0	0	0	8.532	9.013	8.848	8.697	8.525	9.021
YCR075W-A	YCR075W-A	-0.007875	0.03413	-0.07751	0	0	-1.81	10.51	10.56	10.66	10.41	10.25	10.82
YCR076C	YCR076C	0.02936	0.07024	0.08214	0	-0.361	-1.11	9.805	9.607	9.943	9.47	9.982	9.43
YCR077C	PAT1	-0.06727	-0.01569	0.02466	-4.58	0	0	10.47	10.97	10.67	10.78	10.82	10.63
YCR079W	YCR079W	-0.06088	-0.0499	0.01519	0	0	0	9.222	9.619	9.258	9.583	9.47	9.371
YCR081W	SRB8	-0.009296	0.0895	0.0674	0	0	0	8.251	8.304	8.534	8.021	8.471	8.084
YCR082W	YCR082W	0.05505	0.03303	0.0851	-3.29	-0.564	-6	12.24	11.78	12.15	11.88	12.37	11.66
YCR083W	TRX3	-0.04798	0.06635	-0.01327	0	-0.158	0	11.58	11.97	12.05	11.51	11.72	11.83
YCR084C	TUP1	-0.07231	-0.02126	-0.01914	-3.7	0	0	11.03	11.59	11.22	11.39	11.23	11.38
YCR086W	CSM1	0.05126	0.05425	0.0112	0	0	0	9.836	9.492	9.846	9.482	9.702	9.627
YCR087C-A	YCR087C-A	0.01853	-0.03139	-0.1401	0	0	-0.316	9.404	9.284	9.242	9.446	8.891	9.797
YCR088W	ABP1	0.01366	-0.0205	-0.07289	0	0	-4.77	10.61	10.51	10.48	10.63	10.29	10.82
YCR089W	FIG2	-0.1877	-0.1359	-0.192	-0.0471	0	-0.145	8.395	9.562	8.556	9.401	8.382	9.575
YCR090C	YCR090C	0.06176	0.02262	-0.01798	0	0	0	10.04	9.621	9.908	9.754	9.77	9.893
YCR091W	KIN82	0.1709	-0.05494	0.1375	-1.66	0	-0.583	8.275	7.351	7.664	7.962	8.185	7.441
YCR092C	MSH3	-0.1085	-0.01651	0.06218	-1.67	0	0	7.501	8.087	7.749	7.838	7.962	7.626
YCR093W	CDC39	-0.04454	0.01386	0.1071	0	0	-2.81	10.42	10.75	10.63	10.53	10.97	10.19
YCR094W	CDC50	0.007813	-0.02062	-0.04573	0	0	0	9.412	9.361	9.319	9.453	9.238	9.535
YCR095C	YCR095C	-0.0003068	0.005522	0.002761	0	0	0	7.838	7.839	7.853	7.823	7.846	7.831
YCR096C	HMRA2	-0.03509	-0.003396	0.03509	0	0	0	10.49	10.75	10.61	10.63	10.75	10.49
YCR097W	HMRA1	-0.01815	-0.03485	-0.00484	0	0	0	9.874	9.999	9.817	10.06	9.92	9.953
YCR098C	GIT1	-0.3849	-0.3106	1.017	0	0	-4.92	3.701	4.832	3.809	4.724	5.712	2.822
YCR099C	YCR099C	-0.3602	0.07864	-0.3816	-5.15	0	-5.52	5.397	6.928	6.331	5.995	5.353	6.973
YCR100C	YCR100C	-0.4848	0.04934	-0.4433	-7.12	0	-6.55	4.367	6.112	5.329	5.15	4.441	6.038
YCR101C	YCR101C	-0.6078	0.125	-0.6455	-1.47	0	-1.78	2.174	3.313	2.863	2.625	2.14	3.348
YCR102C	YCR102C	-0.3037	-0.3413	0.0009157	-3.76	-4.47	0	8.227	10.15	8.108	10.27	9.193	9.188
YCR104W	PAU3	0.249	-0.03996	-0.005576	0	0	0	8.431	7.094	7.655	7.87	7.748	7.777
YCR105W	ADH7	0	0	0	0	0	0	2.07	2.07	2.07	2.07	2.07	2.07
YCR106W	RDS1	0.002815	0.003941	0.003941	0	0	0	2.138	2.133	2.138	2.132	2.138	2.132
YCR107W	AAD3	0.5841	-0.489	0.224	-2.76	-1.8	0	3.362	2.243	2.332	3.272	3.019	2.585
YCR108C	YCR108C	-0.05927	-0.01098	-0.03622	0	0	0	2.146	2.236	2.183	2.199	2.163	2.218
YDL001W	RMD1	0.01385	0.04662	0.05514	0	0	-0.516	9.071	8.984	9.173	8.882	9.2	8.855
YDL002C	NHP10	-0.0298	-0.01171	-0.02342	0	0	0	8.943	9.13	9	9.073	8.963	9.11
YDL003W	MCD1	-0.0792	-0.003746	-0.03087	0	0	0	9.053	9.563	9.296	9.32	9.208	9.408
YDL004W	ATP16	0.1118	0.0721	0.01262	-6.38	-3.63	0	13.86	12.82	13.68	13.01	13.4	13.28
YDL005C	MED2	-0.01171	0.09541	0.0464	0	0	0	7.872	7.936	8.165	7.643	8.031	7.777
YDL006W	PTC1	0.04633	-0.05641	0.02371	0	0	0	8.966	8.682	8.652	8.997	8.897	8.752
YDL007W	RPT2	-0.02875	0.04108	0.01643	0	0	0	11.59	11.82	11.88	11.54	11.78	11.64
YDL008W	APC11	-0.0281	0.01911	0.0326	0	0	0	10.59	10.8	10.77	10.62	10.82	10.57
YDL010W	YDL010W	0.02666	0.04443	0.01999	0	0	0	10.93	10.72	10.99	10.66	10.9	10.75
YDL012C	YDL012C	-0.0325	-0.007844	-0.02129	0	0	0	10.61	10.85	10.7	10.76	10.65	10.81
YDL013W	HEX3	-0.0235	0.03187	0.02326	0	0	0	9.691	9.85	9.878	9.662	9.849	9.692
YDL014W	NOP1	0.07239	-0.05282	-0.1684	-0.726	0	-5.56	12.6	11.98	12.07	12.52	11.57	13.01
YDL015C	TSC13	-0.006041	-0.01007	-0.02215	0	0	0	11.92	11.97	11.9	11.98	11.85	12.03
YDL017W	CDC7	0.1419	0.02914	0.04209	-4.64	0	0	8.961	8.122	8.627	8.455	8.666	8.417
YDL018C	ERP3	0.02826	0.04958	0.005137	0	0	0	9.453	9.269	9.522	9.2	9.377	9.344
YDL019C	OSH2	-0.02421	-0.004402	0.08586	0	0	-2.05	10.83	11.02	10.91	10.94	11.25	10.6
YDL020C	RPN4	0.01252	0.02712	0.2111	0	0	-8.51	11.57	11.47	11.63	11.42	12.37	10.68
YDL021W	GPM2	-0.02965	-0.2156	0.3046	0	-5.6	-7.85	9.672	9.873	9.043	10.5	10.8	8.744
YDL022W	GPD1	-0.03665	0.01736	0.02315	-0.24	0	0	12.31	12.62	12.54	12.39	12.57	12.37
YDL024C	DIA3	-0.008659	-0.03715	-0.03184	0	0	0	8.582	8.634	8.498	8.719	8.513	8.703
YDL025C	YDL025C	0.08041	0.002764	0.03954	-2.78	0	0	10.28	9.726	10.01	9.995	10.14	9.867
YDL027C	YDL027C	0.1235	0.07746	0.08613	-3.7	-1.11	-1.65	9.26	8.5	9.118	8.642	9.145	8.615
YDL028C	MPS1	-0.03877	0.0176	0.08511	0	0	-2.7	8.963	9.207	9.141	9.03	9.353	8.817
YDL029W	ARP2	0.02917	0.00704	-0.02313	-0.547	0	0	12.07	11.83	11.98	11.93	11.86	12.05
YDL030W	PRP9	-0.0279	0.04641	-0.001823	0	0	0	8.492	8.658	8.713	8.437	8.569	8.58
YDL031W	DBP10	0.02317	0.03517	0.0003529	0	0	0	10.3	10.14	10.35	10.1	10.22	10.22
YDL033C	SLM3	0.05304	-0.1304	0.04856	0	-3.34	0	8.75	8.434	8.204	8.98	8.737	8.447
YDL035C	GPR1	-0.07165	0.06852	0.1807	0	0	-4.43	9.721	10.22	10.21	9.732	10.59	9.345
YDL036C	YDL036C	0.03959	-0.1043	0.07683	0	-3.38	-1.66	8.251	8.027	7.845	8.433	8.356	7.923
YDL037C	BSC1	0.001705	-0.01989	0.001705	0	0	0	2.117	2.114	2.101	2.13	2.117	2.114
YDL038C	YDL038C	-0.3768	-0.3793	0.1836	-2.69	-2.73	0	5.969	7.751	5.963	7.757	7.296	6.424
YDL039C	PRM7	-0.2917	-0.2615	0.143	-3.08	-2.46	0	7.666	9.383	7.754	9.295	8.947	8.102
YDL040C	NAT1	-0.01816	-0.04995	-0.04768	0	-1.16	-0.932	10.53	10.66	10.41	10.78	10.42	10.77
YDL042C	SIR2	-0.02474	0.006124	0.0147	0	0	0	9.732	9.901	9.838	9.796	9.867	9.767
YDL043C	PRP11	-0.04421	0.1463	-0.1083	0	-3.65	-1.93	8.542	8.807	9.114	8.235	8.349	9
YDL044C	MTF2	0.01166	0.07165	0.1025	0	-0.0626	-1.8	8.695	8.625	8.875	8.445	8.967	8.353
YDL045C	FAD1	0.03796	0.02691	-0.05093	0	0	-0.945	10.14	9.877	10.1	9.916	9.832	10.19
YDL045W-A	MRP10	0.1254	-0.007329	-0.02605	-3.35	0	0	11.12	10.2	10.63	10.69	10.57	10.76
YDL046W	YDL046W	-0.02091	0.04562	-0.03231	0	-2.01	-0.293	12.56	12.74	12.85	12.45	12.51	12.79
YDL047W	SIT4	0.04522	-0.02873	-0.01545	0	0	0	10.67	10.34	10.4	10.61	10.45	10.56
YDL048C	STP4	0.1196	-0.08759	0.05511	-1.68	-0.167	0	10.57	9.726	9.838	10.45	10.34	9.953
YDL049C	KNH1	0.1793	0.1239	-0.1018	-6.75	-4.39	-3.21	10.67	9.419	10.47	9.612	9.688	10.4
YDL051W	LHP1	0.1042	0.005479	-0.04274	-5.18	0	-0.238	11.37	10.57	10.99	10.95	10.81	11.13
YDL052C	SLC1	0.03511	-0.124	-0.02479	0	-6.32	0	11.78	11.5	11.14	12.14	11.54	11.74
YDL053C	PBP4	0.0452	-0.003153	-0.01577	0	0	0	11.62	11.26	11.43	11.45	11.38	11.5
YDL054C	MCH1	0.03576	0.02776	-0.05061	0	0	0	10.65	10.39	10.62	10.42	10.34	10.71
YDL055C	PSA1	0	-0.04403	-0.03302	0	-1.77	-0.351	13.11	13.11	12.91	13.31	12.96	13.26
YDL056W	MBP1	-0.03731	0.08908	0.1909	0	0	-1.15	7.476	7.672	7.808	7.34	8.074	7.073
YDL057W	YDL057W	-0.05083	0.06971	0.05326	0	0	0	8.761	9.075	9.133	8.703	9.082	8.753
YDL058W	USO1	-0.07663	0.0548	0.1544	0	0	0	9.227	9.73	9.658	9.298	9.985	8.972
YDL059C	RAD59	-0.01175	-0.0006184	-0.03624	0	0	0	9.682	9.761	9.719	9.723	9.599	9.843
YDL060W	TSR1	0.02342	-0.004924	-0.06066	0	0	0	10.09	9.929	9.993	10.03	9.8	10.22
YDL061C	RPS29B	0.01167	0.003334	-0.02667	0	0	-1.76	14.48	14.37	14.44	14.41	14.29	14.56
YDL063C	YDL063C	0.04581	0.03009	-0.06685	0	0	0	9.172	8.886	9.123	8.935	8.82	9.238
YDL064W	UBC9	0.01213	0.001103	-0.03639	0	0	-0.564	10.95	10.86	10.91	10.9	10.77	11.04
YDL065C	PEX19	0.03408	0.1182	0.1077	0	0	0	9.031	8.82	9.291	8.56	9.258	8.592
YDL066W	IDP1	-0.1307	-0.05681	-0.1326	-4.16	0	-4.24	12.12	13.28	12.45	12.95	12.12	13.28
YDL067C	COX9	0.02499	0.03981	0.0361	0	-0.254	0	13.1	12.88	13.17	12.81	13.15	12.82
YDL069C	CBS1	0.04877	0.0847	0.01022	0	-0.932	0	8.374	8.096	8.477	7.993	8.264	8.206
YDL070W	BDF2	0.04547	0.1086	-0.07676	0	0	0	9.293	9.005	9.493	8.805	8.906	9.393
YDL072C	YDL072C	0.004064	0.01016	-0.03658	0	0	-1.72	11.85	11.82	11.88	11.79	11.68	11.98
YDL073W	YDL073W	-0.06652	0.03532	0.1002	0	0	0	8.512	8.914	8.82	8.607	9.016	8.411
YDL074C	BRE1	-0.04325	0.05915	0.09323	0	0	-0.0594	10.43	10.75	10.81	10.37	10.93	10.25
YDL075W	RPL31A	0.001741	-0.003483	-0.02264	0	0	0	13.82	13.8	13.79	13.82	13.7	13.92
YDL076C	RXT3	0.03664	-0.0135	-0.02327	-1	0	0	9.471	9.233	9.308	9.396	9.277	9.428
YDL077C	VAM6	-0.04509	0.09538	0.1524	0	-0.391	-2.83	8.477	8.747	8.897	8.328	9.067	8.158
YDL078C	MDH3	0.1037	0.07175	0.06178	-5.99	-3.69	-2.81	12.5	11.63	12.37	11.77	12.32	11.81
YDL079C	MRK1	0.8851	-0.06235	0.3132	-14.8	0	-7.86	10.54	5.704	7.944	8.295	8.998	7.242
YDL080C	THI3	-0.109	-0.007739	-0.05697	-2.72	0	0	9.118	9.834	9.451	9.502	9.289	9.663
YDL081C	RPP1A	0.01905	0.0009071	-0.03175	0	0	-2.53	13.34	13.17	13.26	13.25	13.11	13.4
YDL082W	RPL13A	0.02718	-0.01781	-0.06842	0	0	-3.88	12.95	12.71	12.75	12.91	12.53	13.13
YDL083C	RPS16B	0.005165	0.003443	-0.03788	0	0	-0.0614	13.99	13.94	13.98	13.95	13.78	14.15
YDL084W	SUB2	0.01402	0.01028	-0.02337	0	0	-0.222	12.93	12.8	12.91	12.82	12.76	12.97
YDL085C-A	YDL085C-A	-0.008671	-0.07459	0.03758	0	0	0	8.294	8.344	8.104	8.534	8.428	8.211
YDL085W	NDE2	0.5313	0.3652	0.3809	-6.02	-3.71	-3.96	10.45	7.228	9.95	7.725	9.998	7.678
YDL086W	YDL086W	0.03123	0.04789	0.03123	0	-0.0475	0	11.68	11.43	11.74	11.36	11.68	11.43
YDL087C	LUC7	0.1104	0.164	-0.4648	0	-0.524	-6.51	7.373	6.83	7.505	6.698	5.968	8.236
YDL088C	ASM4	-0.03779	-0.0003817	0.02558	-1.05	0	0	9.325	9.572	9.447	9.45	9.533	9.365
YDL089W	YDL089W	-0.01998	-0.07919	-0.02343	0	-2.48	0	9.682	9.817	9.482	10.02	9.67	9.828
YDL090C	RAM1	-0.04678	-0.08133	-0.01469	0	-0.455	0	9.659	9.978	9.542	10.1	9.768	9.868
YDL091C	UBX3	0.03773	0.09325	0.09588	0	-0.866	-1	9.264	9.025	9.44	8.849	9.448	8.841
YDL092W	SRP14	0.0259	0.01592	-0.09199	0	0	-5.33	10.21	10.03	10.18	10.06	9.797	10.44
YDL093W	PMT5	-0.04572	-0.2833	-0.03777	0	-4.95	0	7.738	7.987	7.093	8.633	7.76	7.966
YDL095W	PMT1	-0.03405	-0.04943	-0.089	0	-0.562	-3.75	10.82	11.07	10.76	11.13	10.61	11.28
YDL097C	RPN6	0.02513	0.02714	0.03719	0	0	-1.05	12.07	11.86	12.07	11.85	12.12	11.81
YDL098C	SNU23	-0.01065	0.06498	0.01305	0	0	0	7.983	8.043	8.193	7.833	8.049	7.977
YDL099W	YDL099W	0.06718	0.01348	0.08618	0	0	0	10.49	10.02	10.3	10.21	10.56	9.95
YDL100C	ARR4	-0.02277	0.01449	0.01656	0	0	0	11.53	11.71	11.68	11.56	11.68	11.55
YDL101C	DUN1	-0.01132	0.00709	-0.03396	0	0	0	9.627	9.703	9.689	9.642	9.552	9.779
YDL102W	CDC2	0.01803	0.02939	0.0145	0	0	0	9.592	9.473	9.63	9.436	9.581	9.485
YDL103C	QRI1	0.05147	0.03545	-0.01487	-1.08	0	0	10.7	10.32	10.64	10.38	10.46	10.57
YDL104C	QRI7	0.1573	0.185	0.105	-0.338	-1.11	0	6.318	5.666	6.376	5.608	6.21	5.774
YDL105W	NSE4	-0.1944	0.1577	0.006098	0	0	0	2.207	2.525	2.495	2.237	2.371	2.361
YDL106C	PHO2	-0.107	0.06767	0.07355	-0.442	0	0	7.888	8.495	8.383	7.999	8.4	7.982
YDL107W	MSS2	0.1607	0.1165	0.09656	-2.21	-0.561	0	8.047	7.198	7.93	7.315	7.877	7.367
YDL108W	KIN28	0.03192	0.02459	-0.006802	0	0	0	9.293	9.089	9.269	9.113	9.169	9.213
YDL109C	YDL109C	-0.009948	-0.007106	0.05069	0	0	0	5.058	5.093	5.063	5.088	5.165	4.987
YDL110C	YDL110C	0.1271	0.1571	0.00736	-1.86	-3.04	0	11.77	10.77	11.88	10.66	11.3	11.24
YDL111C	RRP42	0.02641	-0.01722	-0.02411	0	0	0	10.57	10.38	10.41	10.53	10.38	10.56
YDL112W	TRM3	-0.06681	0.02616	-0.0009342	-0.625	0	0	10.06	10.53	10.39	10.2	10.29	10.3
YDL113C	ATG20	-0.06428	0.08281	0.1698	0	0	-1.7	8.505	8.893	8.948	8.449	9.21	8.188
YDL114W	YDL114W	0.03677	-0.1568	0.7776	0	0	-2.63	5.099	4.971	4.762	5.308	6.36	3.71
YDL115C	IWR1	0.0002496	0.1069	0.1034	0	-0.667	-0.511	9.635	9.633	9.991	9.277	9.979	9.289
YDL116W	NUP84	-0.01406	0.04742	0.05837	0	0	-0.849	9.614	9.708	9.82	9.502	9.857	9.466
YDL117W	CYK3	-0.09201	0.06453	0.05105	-1.88	-0.14	0	9.327	9.941	9.849	9.418	9.804	9.463
YDL119C	YDL119C	0.05826	-0.05885	-0.1164	0	0	-2.63	8.401	8.068	8.067	8.402	7.902	8.567
YDL120W	YFH1	0.1679	-0.003146	-0.08008	-3.92	0	-0.0103	10.92	9.717	10.31	10.33	10.03	10.6
YDL121C	YDL121C	0.06836	0.08953	-0.1235	-0.346	-1.67	-3.48	9.076	8.656	9.141	8.591	8.487	9.245
YDL122W	UBP1	0.032	-0.01351	0.03361	0	0	0	10.52	10.29	10.36	10.46	10.53	10.29
YDL123W	SNA4	0.07999	0.03784	0.02808	-1.33	0	0	10.38	9.823	10.24	9.971	10.2	10.01
YDL124W	YDL124W	0.07785	-0.02839	0.08335	-8.47	-2.16	-8.93	13.48	12.78	13	13.26	13.51	12.75
YDL125C	HNT1	0.03195	-0.004564	0.01552	-3.87	0	-0.0509	13.32	13.03	13.15	13.19	13.24	13.1
YDL126C	CDC48	-0.01442	0.01802	0.02703	0	-0.275	-2.32	13.28	13.41	13.43	13.26	13.47	13.22
YDL127W	PCL2	0.03321	-0.1146	-0.1497	0	0	0	6.336	6.192	6.015	6.513	5.939	6.588
YDL128W	VCX1	0.05062	0.06092	-0.1279	-0.225	-1.1	-5.39	11.41	11.02	11.45	10.97	10.71	11.71
YDL129W	YDL129W	-0.1731	0.3775	0.08586	0	-1.29	0	4.622	5.211	5.556	4.277	5.062	4.77
YDL130W	RPP1B	0.01226	0	-0.01402	0	0	0	13.78	13.67	13.72	13.72	13.66	13.79
YDL130W-A	STF1	0.1318	0.02596	0.02019	-7.45	0	0	13.07	11.93	12.62	12.39	12.59	12.42
YDL131W	LYS21	-0.0009778	-0.01076	-0.01076	0	0	0	12.29	12.3	12.25	12.34	12.25	12.34
YDL132W	CDC53	0.01409	0.07071	0.02257	0	-0.618	0	10.54	10.44	10.75	10.24	10.57	10.41
YDL133W	YDL133W	-0.01747	-0.02429	0.03191	0	0	0	9.1	9.211	9.078	9.232	9.257	9.054
YDL134C	PPH21	0.002237	0.01118	-0.01342	0	0	0	10.76	10.74	10.79	10.71	10.7	10.8
YDL135C	RDI1	0.03697	0.03262	0.07612	0	0	-2.97	11.2	10.92	11.18	10.93	11.35	10.77
YDL137W	ARF2	0.03983	0.02872	0.02501	-1.9	-0.277	0	13.16	12.8	13.11	12.85	13.09	12.87
YDL138W	RGT2	-0.01659	0.03772	0.103	0	0	-1.2	8.716	8.817	8.881	8.652	9.079	8.453
YDL139C	SCM3	0.04797	0.003863	0.003541	0	0	0	7.594	7.346	7.48	7.46	7.479	7.461
YDL140C	RPO21	-0.0666	-0.0565	0.02623	0	0	0	11.64	12.19	11.68	12.15	12.03	11.81
YDL141W	BPL1	0.03568	-0.02293	-0.002329	0	0	0	9.928	9.685	9.728	9.884	9.798	9.814
YDL142C	CRD1	-0.06508	0.05013	0.0322	0	0	0	8.651	9.05	9.004	8.697	8.949	8.752
YDL143W	CCT4	0.03548	0.006712	-0.01822	0	0	0	12.69	12.38	12.57	12.51	12.46	12.62
YDL144C	YDL144C	0.05449	0.06731	-0.0203	-1.06	-2.17	0	11.47	11.04	11.52	10.99	11.18	11.33
YDL145C	COP1	-0.02561	-0.02348	-0.02134	0	0	0	11.17	11.37	11.18	11.36	11.18	11.35
YDL146W	LDB17	-0.03317	-0.04721	0.04545	0	0	0	8.133	8.322	8.092	8.362	8.357	8.098
YDL147W	RPN5	-0.07189	0.11	0.0759	0	-2	-0.167	11.71	12.31	12.47	11.55	12.32	11.69
YDL148C	NOP14	-0.001189	0.1106	-0.06481	0	0	0	8.086	8.092	8.399	7.779	7.907	8.271
YDL149W	ATG9	0.00499	0.1159	0.1726	0	-2.5	-4.88	8.689	8.659	9.022	8.326	9.192	8.156
YDL150W	RPC53	0.09874	0.02559	-0.06764	0	0	0	8.163	7.623	7.963	7.823	7.708	8.078
YDL153C	SAS10	0.003972	0.09768	-0.01849	0	0	0	8.791	8.767	9.076	8.482	8.723	8.835
YDL154W	MSH5	0.004785	0.06716	0.1321	0	0	-0.29	7.802	7.776	7.97	7.607	8.145	7.433
YDL155W	CLB3	-0.01059	-0.02505	0.01184	0	0	0	9.611	9.682	9.562	9.73	9.686	9.607
YDL156W	YDL156W	-0.0147	-0.05641	0.0105	0	0	0	8.546	8.633	8.422	8.758	8.621	8.558
YDL157C	YDL157C	0.07967	-0.03505	-0.04354	-2.35	0	0	11.63	11.01	11.18	11.46	11.15	11.49
YDL159W	STE7	0.04543	0.05834	0.06282	-0.106	-1.29	-1.67	9.274	8.987	9.315	8.946	9.329	8.932
YDL159W-A	YDL159W-A	-0.1692	0.1702	0.1702	0	0	0	2.11	2.373	2.373	2.109	2.373	2.109
YDL160C	DHH1	-0.312	-0.03035	-0.2103	-5.79	0	-3.36	7.705	9.565	8.544	8.726	8.007	9.263
YDL160C-A	YDL160C-A	-0.01009	-0.01892	0.01564	0	0	0	9.5	9.567	9.471	9.596	9.585	9.482
YDL161W	ENT1	0.06449	0.09202	0.066	0	0	0	9.741	9.315	9.832	9.224	9.746	9.31
YDL164C	CDC9	0.007633	0.01979	-0.09672	0	0	-0.634	8.528	8.483	8.564	8.447	8.221	8.791
YDL165W	CDC36	0.04795	0.05858	0.0222	-0.557	-1.55	0	10.35	10.01	10.39	9.974	10.26	10.1
YDL166C	FAP7	0.04031	0.05631	-0.07002	0	0	-0.222	10.68	10.38	10.73	10.32	10.27	10.78
YDL167C	NRP1	-0.04591	0.000604	-0.08368	0	0	0	7.835	8.088	7.963	7.96	7.731	8.193
YDL168W	SFA1	0.04988	0.07961	-0.02441	-0.0212	-2.35	0	11.53	11.13	11.64	11.02	11.23	11.43
YDL169C	UGX2	-0.0103	0.13	0.0598	0	-3.16	0	10.12	10.19	10.61	9.697	10.37	9.944
YDL170W	UGA3	-0.1977	-0.07464	-0.001008	-5.13	0	0	8.885	10.19	9.291	9.784	9.534	9.541
YDL171C	GLT1	-0.08598	-0.002714	0.006334	-5.59	0	0	12.89	13.68	13.28	13.3	13.32	13.26
YDL173W	YDL173W	0.1128	0.04443	0.04147	-2.11	0	0	10.97	10.14	10.72	10.39	10.71	10.4
YDL174C	DLD1	0.1884	-0.004134	0	-7.57	0	0	12.39	10.88	11.62	11.65	11.63	11.63
YDL175C	AIR2	-0.04119	-0.007975	0.004838	0	0	0	9.064	9.327	9.17	9.221	9.211	9.18
YDL176W	YDL176W	-0.07298	0.01959	0.1672	0	0	-1.41	7.597	7.991	7.847	7.741	8.245	7.343
YDL177C	YDL177C	0.02608	-0.0285	-0.005915	0	0	0	9.024	8.863	8.855	9.032	8.925	8.962
YDL178W	DLD2	0.0605	0.06492	-0.06713	-1.64	-2.02	-2.2	11.1	10.64	11.12	10.63	10.62	11.12
YDL179W	PCL9	0.0004122	-0.01498	0.09635	0	0	-2.59	8.752	8.749	8.705	8.796	9.043	8.458
YDL180W	YDL180W	0.005879	0.008328	0.04066	0	0	-1.31	9.837	9.797	9.845	9.788	9.955	9.678
YDL181W	INH1	0.1102	0.1443	0.06208	-1.69	-3.2	0	12.47	11.55	12.61	11.41	12.27	11.75
YDL182W	LYS20	0.1572	0.004646	-0.0381	-8.53	0	-0.173	13.64	12.23	12.96	12.92	12.77	13.11
YDL183C	YDL183C	0.05624	0.08269	0.02514	0	-0.206	0	8.436	8.113	8.512	8.037	8.347	8.203
YDL184C	RPL41A	-0.1065	0.03773	-0.1954	0	0	-0.795	8.625	9.286	9.072	8.838	8.35	9.561
YDL185W	TFP1	-0.0505	-0.01984	0.009017	-6.86	-1.27	0	13.1	13.57	13.24	13.43	13.38	13.29
YDL186W	YDL186W	0	0	0	0	0	0	2.09	2.09	2.09	2.09	2.09	2.09
YDL188C	PPH22	-0.07574	-0.02011	-0.04378	-1.81	0	0	9.895	10.43	10.09	10.23	10.01	10.32
YDL189W	RBS1	-0.05313	-0.02596	-0.06468	-0.488	0	-1.45	9.818	10.19	9.912	10.09	9.778	10.23
YDL190C	UFD2	-0.02859	0.05892	0.03808	0	0	0	10.29	10.49	10.6	10.18	10.53	10.25
YDL191W	RPL35A	0.01348	0.001684	0.003369	0	0	0	14.34	14.21	14.28	14.27	14.29	14.26
YDL192W	ARF1	0.02008	-0.00365	-0.03833	0	0	-1.31	13.27	13.08	13.16	13.19	13	13.35
YDL193W	YDL193W	0.01206	0.01653	0.02722	0	0	0	9.714	9.633	9.729	9.618	9.765	9.582
YDL194W	SNF3	0.233	-0.06424	0.1844	-7.18	0	-5.66	9.79	8.33	8.858	9.262	9.638	8.482
YDL195W	SEC31	-0.021	-0.0294	0.042	0	0	0	11.37	11.53	11.33	11.57	11.62	11.28
YDL197C	ASF2	0.03481	0.06015	0.01949	0	0	0	8.74	8.532	8.816	8.456	8.694	8.578
YDL198C	GGC1	-0.04857	-0.0109	-0.08824	-0.898	0	-4.23	11.93	12.33	12.08	12.18	11.76	12.5
YDL199C	YDL199C	0.05464	0.1931	0.1602	0	-3.96	-2.86	8.902	8.571	9.32	8.152	9.221	8.252
YDL200C	MGT1	0.08736	0.1562	0.1938	-0.434	-3.54	-4.86	9.872	9.292	10.1	9.063	10.22	8.939
YDL201W	TRM8	0.03964	0.01471	-0.09802	0	0	-3.57	9.777	9.512	9.693	9.595	9.317	9.972
YDL202W	MRPL11	0.1213	0.02257	-0.07113	-8.24	0	-4.77	10.99	10.11	10.63	10.47	10.29	10.81
YDL203C	YDL203C	-0.01457	-0.05062	0.05115	0	-0.43	-0.478	9.028	9.12	8.915	9.233	9.235	8.913
YDL204W	RTN2	0.2792	0.4664	0.2809	-1.66	-4.61	-1.69	9.255	7.627	9.793	7.088	9.26	7.622
YDL205C	HEM3	0.5703	0.004168	-0.2893	0	0	0	7.24	4.876	6.067	6.049	5.452	6.663
YDL206W	YDL206W	-0.04906	0.05861	0.1813	0	0	-3.54	8.168	8.45	8.477	8.14	8.83	7.787
YDL207W	GLE1	-0.005825	0.03741	0.03586	0	0	0	9.268	9.306	9.408	9.167	9.402	9.172
YDL208W	NHP2	-0.002811	-0.01031	-0.06092	0	0	-5.32	12.82	12.84	12.78	12.88	12.56	13.1
YDL209C	CWC2	0.1564	0.02842	0.009774	-0.74	0	0	8.428	7.562	8.074	7.917	8.023	7.968
YDL210W	UGA4	-0.2878	-0.01103	0.196	-4.02	0	-1.82	7.562	9.231	8.364	8.428	8.966	7.827
YDL211C	YDL211C	-0.07699	-0.03216	-0.1829	-1.62	0	-6.84	8.042	8.482	8.17	8.354	7.739	8.785
YDL212W	SHR3	-0.04272	0.03495	-0.101	-1.49	-0.502	-6.65	12.2	12.57	12.53	12.23	11.95	12.82
YDL213C	NOP6	0.09539	0.0791	-0.1014	-0.777	0	-1.08	10.38	9.717	10.32	9.773	9.696	10.4
YDL214C	PRR2	0.5558	0.5308	0.2916	-6.4	-6.11	-2.49	9.492	6.457	9.426	6.524	8.778	7.172
YDL215C	GDH2	0.03007	0.04666	0.04044	0	0	0	11.72	11.47	11.78	11.41	11.76	11.43
YDL216C	RRI1	-0.05718	0.2001	0.1901	0	-0.285	-0.0589	7.091	7.377	7.735	6.733	7.71	6.758
YDL217C	TIM22	0.03331	-0.03331	0.004147	0	0	0	9.092	8.884	8.884	9.092	9.001	8.975
YDL218W	YDL218W	0.6982	0.7971	0.3025	-2.99	-3.74	0	6.657	4.103	6.83	3.931	5.942	4.818
YDL219W	DTD1	0.02332	0.0162	0.004083	0	0	0	9.201	9.053	9.178	9.076	9.14	9.114
YDL220C	CDC13	-0.1172	0.04007	0.1161	-0.386	0	-0.346	6.737	7.307	7.119	6.924	7.304	6.739
YDL222C	FMP45	0.3389	0.4824	0.8073	0	-1.21	-4.01	7.79	6.159	8.13	5.819	8.877	5.072
YDL223C	HBT1	0.1329	0.3418	0.1593	0	-4.88	-0.62	9.908	9.036	10.59	8.355	9.994	8.949
YDL224C	WHI4	-0.06764	0.01578	0.04734	-5.64	0	-3.43	10.42	10.92	10.72	10.61	10.84	10.49
YDL225W	SHS1	-0.02155	0.08895	0.05367	0	-0.558	0	9.138	9.276	9.491	8.923	9.378	9.036
YDL226C	GCS1	0.01346	-0.02019	0.03191	0	0	0	9.691	9.601	9.578	9.713	9.752	9.539
YDL227C	HO	0.01042	-0.00635	-0.04757	0	0	0	10.07	9.998	10.01	10.06	9.868	10.2
YDL229W	SSB1	0.009219	-0.02095	-0.05616	0	-0.762	-6.53	14.39	14.3	14.24	14.45	14.07	14.62
YDL230W	PTP1	0.04866	-0.1312	-0.02944	-0.762	-6.56	0	10.05	9.717	9.435	10.33	9.783	9.985
YDL231C	BRE4	-0.1622	0.02297	0.0711	-6.91	0	-1.89	9.338	10.45	9.973	9.815	10.14	9.65
YDL232W	OST4	0.007702	-0.06466	-0.0147	0	-0.688	0	10.33	10.28	10.07	10.53	10.25	10.36
YDL233W	YDL233W	0.03777	0.03913	0.1087	0	0	-2.71	8.934	8.703	8.938	8.699	9.151	8.487
YDL234C	GYP7	0.06142	0.01988	0.105	0	0	-2.59	9.697	9.293	9.56	9.429	9.84	9.149
YDL235C	YPD1	0.02802	-0.001983	0.05133	0	0	0	9.793	9.604	9.692	9.705	9.871	9.526
YDL236W	PHO13	-0.0331	0.002068	-0.07241	0	0	-4.07	11.49	11.76	11.63	11.62	11.33	11.92
YDL237W	YDL237W	-0.1126	0.02132	0.02086	-6.74	0	0	10.14	10.96	10.62	10.47	10.62	10.47
YDL238C	GUD1	-0.1632	0.1074	0.08432	-0.716	0	0	7.374	8.258	8.107	7.525	8.044	7.588
YDL239C	ADY3	-0.5358	0.1941	0.3445	-6.76	-0.838	-3.99	5.991	8.685	7.831	6.845	8.21	6.466
YDL240W	LRG1	-0.1682	-0.02802	-0.01759	-3.5	0	0	8.689	9.763	9.137	9.316	9.17	9.283
YDL241W	YDL241W	-0.167	-0.611	-0.3823	-0.712	-8.43	-5.41	6.459	7.252	5.425	8.286	5.952	7.758
YDL243C	AAD4	-0.06899	-0.03867	0.0136	-0.511	0	0	9.833	10.31	9.939	10.21	10.12	10.03
YDL244W	THI13	0.1668	-0.02671	0.02671	-4.37	0	0	10.14	9.035	9.5	9.678	9.678	9.5
YDL245C	HXT15	0.3866	-0.3378	0.3866	0	0	0	2.779	2.126	2.167	2.738	2.779	2.126
YDL246C	SOR2	0.06165	0.04526	-0.06515	0	0	0	9.143	8.761	9.092	8.812	8.75	9.154
YDL247W	MPH2	0.2116	-0.007002	0.04843	-0.31	0	0	4.423	3.819	4.111	4.131	4.19	4.052
YDL248W	COS7	-0.01929	-0.06003	0	0	-0.648	0	11.14	11.29	10.98	11.45	11.22	11.22
YDR001C	NTH1	-0.03346	0.03136	0.1067	0	0	-5.75	11.37	11.63	11.62	11.38	11.93	11.07
YDR002W	YRB1	0.01878	0.002965	0.0009885	0	0	0	12.24	12.08	12.18	12.15	12.17	12.16
YDR003W	RCR2	0.05258	0.09078	0.01089	-0.156	-2.97	0	10.45	10.08	10.59	9.944	10.31	10.23
YDR003W-A	YDR003W-A	0.08364	0.08648	0.03923	0	0	0	9.587	9.047	9.596	9.037	9.443	9.19
YDR004W	RAD57	0.02207	0.1031	0.1225	0	-3.73	-4.79	9.002	8.866	9.253	8.615	9.313	8.555
YDR005C	MAF1	-0.04138	0.02649	0.07729	0	0	-2.37	9.707	9.99	9.939	9.758	10.11	9.585
YDR006C	SOK1	-0.0003556	0.02525	0.09166	0	0	-0.011	10.14	10.14	10.23	10.05	10.46	9.82
YDR009W	GAL3	0.6897	-0.03814	0.1951	-6.13	0	0	7.199	4.463	5.754	5.908	6.225	5.438
YDR011W	SNQ2	0.03212	0.007753	0.1208	0	0	-5.55	10.97	10.73	10.88	10.82	11.31	10.4
YDR012W	RPL4B	0.03627	0.02511	-0.01581	-1.38	0	0	13.09	12.77	13.04	12.82	12.86	13
YDR013W	PSF1	0.03574	0.04512	0.07163	0	0	-0.839	9.092	8.87	9.122	8.841	9.204	8.758
YDR014W	RAD61	-0.0589	0.1445	0.01163	0	-0.562	0	6.279	6.541	6.731	6.089	6.436	6.384
YDR016C	DAD1	-0.02797	-0.01873	-0.05569	0	0	0	9.279	9.461	9.309	9.431	9.189	9.551
YDR017C	KCS1	-0.06662	0.0858	0.1378	0	-0.807	-3.37	9.681	10.14	10.2	9.615	10.38	9.437
YDR018C	YDR018C	0.3132	0.09764	0.07821	-7.62	-0.714	0	9.746	7.844	9.092	8.498	9.033	8.557
YDR019C	GCV1	0.0565	-0.02929	-0.04813	-1.17	0	-0.403	11.72	11.27	11.38	11.61	11.3	11.68
YDR020C	YDR020C	-0.0816	0.05297	-0.2124	0	0	-1.93	6.86	7.259	7.189	6.93	6.541	7.578
YDR021W	FAL1	-0.003636	0.0519	-0.127	0	0	0	7.266	7.284	7.406	7.144	6.955	7.595
YDR022C	CIS1	0.001063	0.03959	0.1452	0	0	-4.88	9.054	9.047	9.175	8.927	9.506	8.596
YDR023W	SES1	0.03251	0.004926	-0.002955	0	0	0	12.34	12.07	12.22	12.18	12.19	12.22
YDR025W	RPS11A	0.01384	0.00173	-0.02249	0	0	0	13.97	13.83	13.91	13.89	13.79	14.01
YDR026C	YDR026C	-0.07338	-0.00667	0.0539	0	0	0	8.783	9.242	8.992	9.033	9.181	8.844
YDR027C	VPS54	-0.09888	0.02173	0.05391	-5.56	0	-1.94	9.456	10.13	9.865	9.717	9.974	9.608
YDR028C	REG1	-0.02195	0.04153	0.09475	0	0	-1.44	9.511	9.657	9.722	9.446	9.898	9.269
YDR030C	RAD28	-0.2055	0.1972	0.2183	-6.31	-6.05	-6.71	7.032	8.109	8.088	7.054	8.143	6.999
YDR031W	YDR031W	0.01867	0.0502	-0.04087	0	0	0	9.594	9.471	9.698	9.367	9.397	9.668
YDR032C	PST2	0.01091	0.02727	0.03636	0	0	-1.01	13.28	13.18	13.35	13.1	13.39	13.06
YDR033W	MRH1	-0.2416	0	0.01104	-10.9	0	0	11.97	14.16	13.07	13.07	13.12	13.02
YDR034C	LYS14	-0.02671	-0.04862	0.1643	0	0	-5.12	10.44	10.63	10.36	10.71	11.13	9.935
YDR034C-A	YDR034C-A	-0.07321	0.1432	-0.3291	0	0	0	2.449	2.577	2.637	2.388	2.228	2.798
YDR034W-B	YDR034W-B	0.386	0.05934	0.2244	-6.11	0	-2.8	9.482	7.256	8.541	8.197	9.018	7.719
YDR035W	ARO3	0.04197	0.03568	-0.1428	-0.696	0	-8.01	11.62	11.29	11.6	11.32	10.89	12.03
YDR036C	EHD3	0.003401	0.002267	0.003401	0	0	0	2.123	2.118	2.123	2.119	2.123	2.118
YDR037W	KRS1	-0.0275	-0.02461	-0.1852	0	0	-0.765	6.582	6.708	6.588	6.702	6.219	7.071
YDR038C	ENA5	0.01748	0.01093	0.01748	0	0	0	2.214	2.188	2.209	2.192	2.214	2.188
YDR041W	RSM10	0.08504	-0.00105	-0.009447	-4.13	0	0	11.79	11.12	11.45	11.46	11.42	11.49
YDR042C	YDR042C	-0.05779	-0.2509	0.03064	0	0	0	5.73	5.964	5.34	6.354	5.909	5.785
YDR043C	NRG1	-0.1602	0.06418	0.2995	-0.746	0	-4.2	9.308	10.4	10.07	9.636	10.87	8.836
YDR044W	HEM13	-0.01136	-0.4054	-0.01301	0	-8.77	0	11.6	11.69	10.02	13.27	11.59	11.69
YDR045C	RPC11	0.03978	0.01519	-0.1138	0	0	-1.7	10.11	9.837	10.03	9.922	9.581	10.37
YDR046C	BAP3	1.013	-0.9956	0.6829	-3.95	-3.86	-1.82	4.878	2.417	2.437	4.858	4.495	2.8
YDR047W	HEM12	0.02919	-0.1108	-0.105	0	-2.24	-1.95	10.61	10.39	10.1	10.9	10.12	10.88
YDR049W	YDR049W	0.06353	0.02488	0.1007	0	0	0	7.95	7.607	7.846	7.712	8.05	7.508
YDR050C	TPI1	-0.009061	-0.005766	-0.002471	0	0	0	14.55	14.64	14.57	14.62	14.58	14.61
YDR051C	YDR051C	0.1201	0.09332	0.04387	-2.65	-1.29	0	10.59	9.745	10.5	9.839	10.32	10.01
YDR052C	DBF4	-0.1366	0.06643	0.1537	-0.686	0	-1.26	7.518	8.265	8.073	7.71	8.312	7.472
YDR054C	CDC34	0.08319	0.06024	0.05286	-0.217	0	0	9.385	8.859	9.312	8.932	9.289	8.955
YDR055W	PST1	0.1862	0.003909	0.009717	-6.6	0	0	11.46	10.07	10.78	10.75	10.8	10.73
YDR056C	YDR056C	0.004372	-0.07871	-0.01093	0	-1.72	0	11.02	10.98	10.7	11.3	10.96	11.04
YDR057W	YOS9	-0.04509	-0.00107	0.08117	0	0	-0.524	7.744	7.99	7.864	7.87	8.088	7.646
YDR058C	TGL2	-0.01736	-0.044	0.02754	0	0	0	7.985	8.082	7.911	8.156	8.11	7.957
YDR059C	UBC5	0.02821	0.1432	-0.04433	0	-7.86	-0.839	12.05	11.82	12.53	11.34	11.75	12.12
YDR060W	MAK21	0.05182	0.00678	-0.01889	0	0	0	10.11	9.752	9.953	9.907	9.865	9.995
YDR061W	YDR061W	0.0092	-0.02073	0.0384	0	0	0	9.832	9.77	9.731	9.872	9.932	9.671
YDR062W	LCB2	-0.03098	-0.04594	-0.04808	0	0	0	11.13	11.38	11.07	11.43	11.07	11.44
YDR063W	YDR063W	0.03098	0.003205	0.02457	-0.915	0	0	11.38	11.13	11.27	11.24	11.35	11.16
YDR064W	RPS13	0.004212	0.002527	-0.02443	0	0	-3.29	14.29	14.25	14.28	14.26	14.15	14.39
YDR065W	YDR065W	0.02848	0.1467	0.2361	0	-0.606	-3.13	6.438	6.312	6.698	6.051	6.895	5.854
YDR066C	YDR066C	0.09469	0.07265	0.39	-1.2	0	-9.95	6.992	6.548	6.94	6.599	7.679	5.86
YDR067C	YDR067C	-0.01954	0.02548	0.04503	0	0	0	9.653	9.785	9.805	9.633	9.871	9.568
YDR068W	DOS2	0.05584	0.06902	0.1627	0	0	0	9.306	8.953	9.348	8.911	9.643	8.615
YDR069C	DOA4	-0.07592	0.02628	0.1604	0	0	-2.27	8.776	9.25	9.095	8.931	9.513	8.512
YDR070C	YDR070C	0.222	0.2205	0.1902	-3.35	-3.31	-2.46	12.26	10.51	12.25	10.52	12.13	10.63
YDR071C	PAA1	0.05569	0.002062	-0.02269	-2.67	0	0	11.88	11.43	11.67	11.65	11.57	11.75
YDR072C	IPT1	0.01901	-0.003354	-0.02124	0	0	0	10.82	10.68	10.74	10.77	10.68	10.83
YDR073W	SNF11	0.05188	0.07593	0.00405	-1.65	-3.82	0	9.367	9.036	9.443	8.959	9.214	9.188
YDR074W	TPS2	-0.00215	0.05806	0.1269	0	0	-2.91	11.18	11.19	11.41	10.96	11.68	10.69
YDR075W	PPH3	-0.007432	0.1085	-0.02204	0	-5.03	0	9.358	9.407	9.735	9.03	9.311	9.454
YDR076W	RAD55	0.05461	0.02876	-0.01675	0	0	0	6.73	6.48	6.671	6.539	6.567	6.643
YDR077W	SED1	0.04588	0.01869	-0.01529	-0.017	0	0	14.38	13.92	14.24	14.06	14.07	14.22
YDR078C	SHU2	0.06655	0.01968	0.07622	-4.65	0	-5.51	10.19	9.726	10.02	9.887	10.22	9.693
YDR079C-A	TFB5	0.007181	-0.03095	0.02452	0	0	0	9.734	9.686	9.606	9.814	9.793	9.627
YDR079W	PET100	0.06863	0.005465	0.005708	-2.46	0	0	10.13	9.663	9.918	9.88	9.918	9.879
YDR080W	VPS41	-0.08451	0.2657	0.3844	0	-1.18	-3.18	5.497	5.829	6.183	5.143	6.413	4.913
YDR081C	PDC2	-0.1091	0.04608	0.0642	-4.63	0	-1.57	8.561	9.233	9.039	8.755	9.095	8.699
YDR082W	STN1	0.004548	0.02638	0.2288	0	0	-4.28	7.942	7.918	8.002	7.857	8.558	7.303
YDR083W	RRP8	0.03217	0.01072	-0.1767	0	0	-1.79	8.388	8.203	8.327	8.265	7.788	8.803
YDR084C	TVP23	0.0182	-0.004551	-0.05007	0	0	-2.1	10.63	10.5	10.55	10.58	10.38	10.75
YDR085C	AFR1	0.1353	-0.03029	0.08683	-4.62	0	-2.02	10.56	9.611	9.977	10.19	10.39	9.78
YDR086C	SSS1	0.01872	0.01084	-0.05025	0	0	-0.591	12.28	12.12	12.25	12.16	11.99	12.42
YDR087C	RRP1	0.1529	0.03343	-0.1153	-2.9	0	-1.35	9.847	8.857	9.46	9.243	8.978	9.725
YDR088C	SLU7	0.00705	0.09053	0.05511	0	0	0	8.377	8.336	8.618	8.094	8.516	8.197
YDR089W	YDR089W	-0.289	-0.04956	-0.003097	-9.45	0	0	9.085	11.1	9.919	10.27	10.08	10.1
YDR090C	YDR090C	-0.2448	-0.09444	0.0259	-9.77	-3.6	0	10.28	12.18	10.87	11.6	11.33	11.13
YDR091C	RLI1	-0.01062	-0.03822	-0.02123	0	0	0	11.28	11.37	11.18	11.47	11.24	11.41
YDR092W	UBC13	-0.02039	0.002039	0.02243	0	0	0	11.71	11.88	11.8	11.78	11.88	11.7
YDR093W	DNF2	-0.02519	-0.02519	0.04152	0	0	0	10.22	10.4	10.22	10.4	10.46	10.16
YDR096W	GIS1	0.006869	0.01753	0.09431	0	0	-0.787	10.18	10.13	10.21	10.09	10.48	9.819
YDR097C	MSH6	0.03961	-0.01584	0.06586	0	0	0	9.846	9.579	9.659	9.766	9.934	9.491
YDR098C	GRX3	0.03451	-0.04707	-0.0387	0	-0.364	0	11.63	11.36	11.31	11.68	11.34	11.65
YDR099W	BMH2	0.01739	0.02512	0.009663	0	0	0	12.52	12.37	12.55	12.33	12.48	12.4
YDR100W	TVP15	0.0684	-0.0375	-0.02647	-1.93	0	0	11.16	10.64	10.76	11.04	10.8	11
YDR101C	ARX1	0.07527	0.01777	-0.1489	-0.448	0	-4.17	10.34	9.817	10.14	10.02	9.561	10.6
YDR103W	STE5	-0.04294	0.002288	0.09141	0	0	-3.44	8.8	9.066	8.94	8.926	9.216	8.65
YDR104C	SPO71	-0.06722	0.1309	0.1137	-0.204	-3.74	-2.91	8.089	8.475	8.658	7.907	8.608	7.956
YDR105C	TMS1	-0.01192	-0.01192	-0.01409	0	0	0	11.05	11.14	11.05	11.14	11.04	11.15
YDR106W	ARP10	0.1139	-0.006089	-0.1868	-2.46	0	-5.44	6.772	6.258	6.502	6.529	6.094	6.937
YDR107C	YDR107C	-0.1421	-0.05564	-0.104	-2.45	0	-0.816	8.178	9.024	8.435	8.767	8.291	8.911
YDR108W	GSG1	-0.1	0.0153	0.08511	-3.31	0	-2.38	8.116	8.698	8.452	8.363	8.655	8.159
YDR109C	YDR109C	-0.01476	-0.01607	0.1431	0	0	-5.46	7.293	7.368	7.29	7.372	7.694	6.968
YDR110W	FOB1	-0.06325	-0.001601	-0.05978	-0.143	0	0	8.813	9.208	9.006	9.016	8.824	9.197
YDR111C	YDR111C	0.1432	0.05318	-0.0758	-2.88	0	0	9.042	8.188	8.773	8.456	8.388	8.841
YDR113C	PDS1	-0.1405	0.05181	-0.0185	-6.25	-0.51	0	9.273	10.22	9.922	9.572	9.684	9.809
YDR115W	YDR115W	0.1021	-0.01341	0.007048	-4.47	0	0	10.95	10.2	10.53	10.62	10.6	10.55
YDR116C	MRPL1	0.08499	-0.01822	-0.0707	-2.94	0	-1.91	10.05	9.476	9.702	9.825	9.524	10
YDR117C	YDR117C	-0.03021	0.02201	-0.009076	0	0	0	9.569	9.772	9.744	9.597	9.64	9.701
YDR118W	APC4	-0.143	0.1381	0.1802	-1.8	-1.62	-3.09	7.087	7.825	7.812	7.099	7.921	6.991
YDR119W	YDR119W	-0.08718	0.04047	-0.01378	-2.16	0	0	10.49	11.14	10.97	10.66	10.76	10.87
YDR120C	TRM1	0.03853	0.009066	-0.05214	0	0	-1.19	10.75	10.47	10.64	10.57	10.42	10.8
YDR121W	DPB4	0.07346	0.02618	-0.08266	-1.77	0	-2.41	9.652	9.173	9.498	9.328	9.143	9.682
YDR122W	KIN1	-0.03877	0.02217	0.0817	-0.266	0	-4.31	10.01	10.28	10.22	10.06	10.43	9.855
YDR123C	INO2	0.0319	0.03819	0.05316	0	0	0	8.117	7.94	8.135	7.923	8.177	7.881
YDR124W	YDR124W	-0.7159	0.03387	-0.1514	-1.36	0	0	2.821	4.633	3.771	3.683	3.532	3.922
YDR125C	ECM18	-0.002511	0.05594	0.0669	0	0	0	5.262	5.271	5.368	5.164	5.388	5.144
YDR126W	SWF1	0.0072	-0.0121	0.03686	0	0	0	8.37	8.328	8.314	8.384	8.456	8.242
YDR127W	ARO1	0.02849	-0.0114	-0.007598	-3.21	0	0	12.78	12.53	12.61	12.71	12.62	12.69
YDR128W	YDR128W	0.001276	0.01033	0.05953	0	0	0	10.37	10.36	10.4	10.32	10.57	10.15
YDR129C	SAC6	-0.003246	-0.003246	0.02056	0	0	0	11.1	11.12	11.1	11.12	11.19	11.03
YDR130C	FIN1	0.03573	0.02231	-0.01848	0	0	0	8.891	8.673	8.85	8.714	8.726	8.838
YDR131C	YDR131C	-0.1329	0.1208	0.3008	-0.185	0	-4.63	7.022	7.7	7.669	7.053	8.126	6.597
YDR132C	YDR132C	0.00747	0.03197	0.02121	0	0	0	8.068	8.027	8.137	7.958	8.107	7.988
YDR135C	YCF1	-0.08727	0.06413	0.03469	-5.27	-3.38	-0.161	11.09	11.78	11.69	11.18	11.57	11.3
YDR137W	RGP1	-0.02816	0.07256	0.02582	0	-0.65	0	10.19	10.39	10.55	10.03	10.38	10.2
YDR138W	HPR1	0.01469	0.06103	-0.014	0	0	0	6.99	6.919	7.102	6.808	6.921	6.988
YDR139C	RUB1	-0.006384	-0.0149	-0.05746	0	0	-1.04	11.28	11.33	11.24	11.36	11.07	11.53
YDR140W	YDR140W	0.00527	0.02133	0.08988	0	0	-3.58	9.598	9.563	9.652	9.51	9.879	9.283
YDR141C	DOP1	-0.03537	-0.003374	0.1112	0	0	-4.86	9.502	9.738	9.608	9.631	9.99	9.249
YDR142C	PEX7	0.06431	0.01233	0.02263	-2.58	0	0	10.26	9.817	10.08	9.998	10.12	9.962
YDR143C	SAN1	0.005527	-0.07469	0.08241	0	-1.25	-1.76	9.372	9.336	9.112	9.596	9.621	9.087
YDR144C	MKC7	-0.02152	-0.1453	-0.2396	0	-2.96	-6.03	8.317	8.442	7.958	8.802	7.686	9.074
YDR145W	TAF12	-0.02698	0.09165	0.1018	0	0	0	8.918	9.086	9.287	8.716	9.319	8.684
YDR146C	SWI5	-0.0488	-0.04495	-0.04905	0	0	0	9.229	9.547	9.242	9.534	9.228	9.547
YDR147W	EKI1	-0.1497	-0.06582	0.1059	-5.24	-0.602	-3.13	8.713	9.665	8.979	9.398	9.526	8.852
YDR148C	KGD2	0.1112	0.07513	0.03906	-6.41	-3.93	-0.399	12.47	11.54	12.32	11.69	12.17	11.84
YDR150W	NUM1	0.02433	0.05158	0.1198	0	0	-3.92	12.46	12.25	12.57	12.13	12.87	11.84
YDR151C	CTH1	0.04038	0.05161	0.03477	0	0	0	7.82	7.604	7.85	7.574	7.805	7.619
YDR152W	GIR2	0.08269	-0.00882	0.03493	0	0	0	10.52	9.931	10.19	10.25	10.35	10.1
YDR153C	ENT5	-0.001867	0.021	0.0831	0	0	-1.4	10.3	10.31	10.38	10.23	10.6	10.01
YDR155C	CPR1	0.0008181	0.01227	0.007363	0	-0.396	0	14.7	14.69	14.76	14.63	14.73	14.66
YDR156W	RPA14	0.03258	-0.008488	-0.09455	0	0	-4	10.6	10.36	10.45	10.51	10.14	10.83
YDR158W	HOM2	0.04808	-0.009978	-0.08257	-3.07	0	-6.44	13.47	13.03	13.21	13.3	12.88	13.63
YDR159W	SAC3	-0.06248	0.03797	0.1212	0	0	-0.428	8.83	9.221	9.144	8.907	9.404	8.647
YDR160W	SSY1	-0.09014	-0.003211	0.01434	0	0	0	5.442	5.793	5.611	5.623	5.645	5.589
YDR161W	YDR161W	0.05965	0.02607	-0.08585	-3.88	0	-6.17	10.31	9.891	10.19	10.01	9.799	10.4
YDR162C	NBP2	0.07723	0.02402	-0.007489	-0.573	0	0	9.561	9.062	9.389	9.234	9.287	9.336
YDR163W	CWC15	-0.01631	0.09475	0.04674	0	0	0	8.722	8.821	9.059	8.483	8.913	8.629
YDR164C	SEC1	0.05907	-0.02516	0.07877	0	0	0	8.973	8.613	8.717	8.87	9.033	8.553
YDR165W	TRM82	-0.0005262	-0.006051	-0.03341	0	0	0	9.137	9.141	9.12	9.158	9.033	9.245
YDR166C	SEC5	-0.04403	0.08993	0.1324	0	-2.45	-4.76	8.928	9.205	9.349	8.784	9.482	8.651
YDR167W	TAF10	0.08197	0.03666	-0.01725	-0.703	0	0	11.47	10.83	11.29	11.01	11.08	11.22
YDR168W	CDC37	-0.04319	0.1002	0.1865	0	0	-1.92	9.982	10.29	10.49	9.783	10.79	9.48
YDR169C	STB3	-0.01124	0.04108	0.06541	0	0	-0.646	10.44	10.52	10.63	10.33	10.72	10.24
YDR169C-A	YDR169C-A	0.01877	0.01877	0.01656	0	0	0	2.192	2.163	2.192	2.163	2.19	2.165
YDR170C	SEC7	-0.04677	0.03254	0.05084	0	0	0	11.63	12.02	11.96	11.69	12.03	11.62
YDR171W	HSP42	0.06716	0.05312	0.1837	-0.28	0	-5.97	12.28	11.72	12.22	11.78	12.76	11.23
YDR172W	SUP35	0.03151	0.009147	-0.003049	0	0	0	11.96	11.7	11.87	11.79	11.82	11.84
YDR173C	ARG82	0.2855	0.03544	0.1754	-5.38	0	-2.46	7.975	6.543	7.348	7.17	7.7	6.818
YDR174W	HMO1	0.01175	0.005877	-0.09994	0	0	-8.02	12.32	12.22	12.3	12.25	11.85	12.7
YDR175C	RSM24	0.07574	0.01946	-0.05194	-4.39	0	-2.17	9.955	9.446	9.766	9.635	9.526	9.875
YDR176W	NGG1	-0.04672	0.02982	0.07232	0	0	-0.0902	9.798	10.12	10.06	9.857	10.21	9.71
YDR177W	UBC1	0.08573	0	-0.01714	-3.74	0	0	13	12.25	12.62	12.62	12.55	12.7
YDR178W	SDH4	0.1527	0.03359	0.04702	-9.81	-0.593	-2.33	13.19	11.87	12.67	12.38	12.73	12.32
YDR179C	CSN9	0.08106	0.1458	0.2228	0	0	-1.19	7.382	6.978	7.543	6.817	7.733	6.627
YDR179W-A	YDR179W-A	-0.05949	-0.024	0.08074	-2.12	0	-3.89	8.096	8.437	8.197	8.335	8.498	8.035
YDR180W	SCC2	-0.02458	0.0511	0.02025	0	-0.027	0	9.892	10.06	10.15	9.8	10.05	9.907
YDR181C	SAS4	0.007428	0.08758	0.03157	0	-1.55	0	9.087	9.04	9.338	8.788	9.162	8.964
YDR182W	CDC1	-0.04337	-0.01668	-0.03447	-2.86	0	-1.59	10.65	10.97	10.75	10.88	10.68	10.94
YDR182W-A	YDR182W-A	-0.05802	0.3501	-0.5414	0	-2.11	-4.63	3.797	3.953	4.343	3.408	3.157	4.594
YDR183W	PLP1	0.0108	0.05901	-0.00277	0	-1.79	0	8.713	8.648	8.858	8.503	8.672	8.689
YDR184C	ATC1	0.07167	0.000149	-0.1905	0	0	-1.75	8.271	7.87	8.071	8.07	7.538	8.602
YDR185C	YDR185C	-0.06206	0.07293	-0.334	0	0	-7.37	8.228	8.59	8.622	8.197	7.44	9.378
YDR186C	YDR186C	0.04585	-0.06541	0.1757	0	0	-4.46	10.87	10.53	10.46	10.94	11.35	10.05
YDR188W	CCT6	0.01903	-0.01302	-0.02304	0	0	0	12.08	11.93	11.95	12.06	11.91	12.1
YDR189W	SLY1	-0.04341	0.0297	0.03427	0	0	0	10.37	10.68	10.63	10.42	10.65	10.4
YDR190C	RVB1	0.05573	-0.01651	-0.004128	-3.27	0	0	11.88	11.43	11.58	11.72	11.63	11.67
YDR191W	HST4	0.01013	0.0024	0.06242	0	0	-0.746	9.047	8.984	9.023	9.008	9.211	8.821
YDR192C	NUP42	0.08701	-0.01557	0.1002	0	0	0	7.873	7.412	7.602	7.684	7.908	7.377
YDR194C	MSS116	0.009818	0.005454	-0.06437	0	0	0	11.06	10.98	11.04	11	10.78	11.27
YDR194W-A	YDR194W-A	0.005579	0.005579	0.006695	0	0	0	2.159	2.151	2.159	2.151	2.16	2.15
YDR195W	REF2	-0.0863	0.04332	0.07609	-2.78	0	-2.08	9.828	10.43	10.28	9.978	10.4	9.863
YDR196C	YDR196C	0.04817	0.05075	-0.02362	-1.37	-1.64	0	10.46	10.11	10.46	10.1	10.2	10.37
YDR197W	CBS2	0.1033	0.02736	0.05114	-1.36	0	0	8.693	8.092	8.473	8.313	8.542	8.244
YDR198C	YDR198C	0.005185	0.08025	0.1065	0	-0.328	-1.72	8.827	8.795	9.056	8.566	9.136	8.486
YDR200C	VPS64	-0.03736	0.0931	0.08128	0	-1.1	-0.452	9.244	9.487	9.668	9.063	9.629	9.102
YDR201W	SPC19	0.02075	0.0742	0.04462	0	0	0	8.928	8.801	9.092	8.637	9.002	8.728
YDR202C	RAV2	0.04901	0.07064	0.06429	-0.64	-2.54	-2.02	10.4	10.06	10.48	9.98	10.46	10
YDR204W	COQ4	0.09829	0.0142	0.0825	-4.47	0	-3.41	11.03	10.31	10.72	10.62	10.97	10.37
YDR205W	MSC2	-0.05472	0.03498	0.02748	-0.00915	0	0	9.442	9.807	9.741	9.508	9.716	9.533
YDR206W	EBS1	-0.04029	-0.003197	0.1412	0	0	-3.59	9.27	9.533	9.391	9.412	9.861	8.942
YDR207C	UME6	-0.02534	0.0416	0.03184	0	0	0	8.796	8.952	9.002	8.746	8.972	8.776
YDR208W	MSS4	0.005408	0.03245	0.1136	0	-0.00218	-7.18	10.69	10.65	10.79	10.55	11.09	10.25
YDR210W	YDR210W	-0.1084	-0.09062	0.03338	-3.47	-2.44	0	10.44	11.25	10.5	11.18	10.97	10.72
YDR211W	GCD6	0.02248	-0.006509	0.0608	0	0	0	9.865	9.713	9.767	9.811	9.995	9.582
YDR212W	TCP1	0.03307	0.004134	-0.04134	0	0	0	11.77	11.5	11.65	11.62	11.47	11.8
YDR213W	UPC2	0.0944	-0.3623	0.06407	0	-3.77	0	8.605	8.06	7.292	9.373	8.518	8.148
YDR214W	AHA1	0.05009	0.01348	0.189	-2.21	0	-10.7	12.7	12.27	12.54	12.43	13.3	11.67
YDR216W	ADR1	0.4103	0.1559	0.2469	-6.31	-0.716	-3.17	10.33	7.771	9.537	8.561	9.822	8.277
YDR217C	RAD9	-0.05863	0.2069	0.3649	0	0	-1.72	7.213	7.513	7.89	6.836	8.289	6.437
YDR218C	SPR28	0.3713	0.3188	0.5996	0	0	-1.59	3.092	2.391	3.043	2.44	3.303	2.18
YDR219C	YDR219C	-0.05428	0.1017	0.1017	0	-0.525	-0.525	7.868	8.17	8.302	7.737	8.302	7.737
YDR221W	YDR221W	0.09078	0.0798	-0.09197	-0.26	0	-0.318	8.363	7.853	8.332	7.883	7.849	8.366
YDR222W	YDR222W	-0.4154	0.3475	0.3058	-2.33	-1.39	-0.759	4.663	6.219	6.093	4.789	6.016	4.867
YDR223W	CRF1	0.833	0.9632	0.421	-4.75	-5.61	-0.985	5.312	2.982	5.482	2.812	4.747	3.546
YDR224C	HTB1	0.005165	0.01377	-0.008608	0	0	0	13.99	13.94	14.03	13.9	13.93	14.01
YDR225W	HTA1	-0.001803	0.01984	0.009017	0	0	0	13.33	13.34	13.43	13.24	13.38	13.29
YDR226W	ADK1	-0.02167	-0.01264	-0.007223	0	0	0	13.22	13.42	13.26	13.38	13.28	13.35
YDR227W	SIR4	-0.01954	0.1432	0.2203	0	0	-1.71	8.31	8.423	8.782	7.952	9.004	7.729
YDR228C	PCF11	-0.01529	0.05395	0.1506	0	0	-3.97	8.601	8.693	8.808	8.485	9.098	8.196
YDR229W	IVY1	-0.02077	0.05821	0.08695	0	0	0	9.31	9.445	9.567	9.188	9.66	9.095
YDR231C	COX20	0.1859	0.02615	0.02548	-8.09	0	0	11.55	10.15	10.95	10.75	10.95	10.76
YDR232W	HEM1	0.03411	-0.06221	-0.00602	0	-0.475	0	12.12	11.84	11.72	12.24	11.96	12.01
YDR233C	RTN1	-0.0423	-0.03126	-0.01287	-0.0232	0	0	12.88	13.27	12.93	13.22	13.02	13.13
YDR234W	LYS4	-0.005008	-0.02504	-0.03706	0	0	-1.19	11.98	12.03	11.9	12.11	11.85	12.16
YDR235W	PRP42	-0.04571	0.02842	0.03392	0	0	0	9.035	9.326	9.271	9.09	9.288	9.072
YDR236C	FMN1	0.007994	0.02982	-0.01155	0	0	0	9.501	9.448	9.572	9.377	9.437	9.512
YDR237W	MRPL7	0.09707	0.02894	-0.0555	-1.76	0	0	10.95	10.24	10.7	10.49	10.39	10.8
YDR238C	SEC26	0.01815	0.04804	0.02455	0	-0.428	0	11.33	11.19	11.45	11.07	11.36	11.17
YDR239C	YDR239C	0.03096	0.06685	0.08175	0	-2.31	-3.47	9.144	8.95	9.257	8.838	9.303	8.791
YDR240C	SNU56	-0.06119	0.04744	0.02933	0	0	0	7.021	7.325	7.291	7.055	7.246	7.1
YDR242W	AMD2	-0.218	0.03457	0.1756	-8.95	0	-7.51	9.679	11.26	10.59	10.34	11.11	9.832
YDR243C	PRP28	-0.05088	0.02623	0.03508	0	0	0	7.475	7.743	7.678	7.54	7.702	7.517
YDR244W	PEX5	0.1061	0.07996	0.1434	-2.85	-1.3	-4.65	9.527	8.852	9.444	8.935	9.646	8.733
YDR245W	MNN10	-0.0423	-0.003306	-0.06511	-0.222	0	-2.4	10.39	10.7	10.53	10.56	10.31	10.78
YDR246W	TRS23	0.1075	0.04638	0.04037	-3.18	0	0	10.38	9.634	10.17	9.846	10.15	9.867
YDR246W-A	YDR246W-A	0.02158	0.275	-0.03078	0	0	0	3.424	3.373	3.722	3.076	3.362	3.435
YDR247W	VHS1	0.09115	-0.07552	0.1042	-0.823	0	-1.49	9.527	8.944	8.994	9.478	9.569	8.902
YDR248C	YDR248C	0.02002	0.2301	-0.05648	0	-10.4	-1.55	10.1	9.957	10.82	9.229	9.831	10.22
YDR249C	YDR249C	-0.1333	0.01136	0.04289	-1.56	0	0	8.074	8.856	8.498	8.432	8.591	8.339
YDR251W	PAM1	-0.05991	0.004335	0.05991	0	0	0	10.59	11.04	10.83	10.8	11.04	10.59
YDR252W	BTT1	0.09436	-0.0162	-0.1095	-3.63	0	-4.54	8.2	7.681	7.896	7.985	7.639	8.242
YDR253C	MET32	0.01087	0.09351	0.07636	0	-2.94	-1.81	9.437	9.366	9.706	9.097	9.65	9.152
YDR254W	CHL4	0.1115	0.1622	0.07764	0	-0.244	0	8.639	7.997	8.785	7.851	8.542	8.094
YDR255C	RMD5	-0.1282	0.01556	0.06734	0	0	0	7.678	8.392	8.078	7.992	8.223	7.848
YDR256C	CTA1	1.414	0.7956	0.481	-8.81	-5.36	-2.42	8.958	3.362	7.817	4.503	7.178	5.143
YDR257C	SET7	0.03996	0.04801	-0.02858	0	0	0	8.786	8.546	8.81	8.522	8.58	8.752
YDR258C	HSP78	0.1086	0.06192	0.2013	-2.94	-0.0652	-6.78	12.15	11.27	11.96	11.46	12.53	10.89
YDR259C	YAP6	0.5115	0.1132	0.1477	-3.54	0	0	6.817	4.782	6.027	5.572	6.097	5.503
YDR260C	SWM1	-0.02138	-0.01666	-0.0282	0	0	0	9.099	9.235	9.114	9.22	9.078	9.257
YDR261C	EXG2	-0.05876	-0.1927	0.03444	0	-5.08	0	9.302	9.688	8.862	10.13	9.608	9.382
YDR262W	YDR262W	0.03593	0.03182	0.1634	0	0	-7.28	11.86	11.57	11.84	11.58	12.38	11.05
YDR263C	DIN7	-0.07465	-0.0722	0.004751	-0.459	-0.307	0	7.642	8.047	7.648	8.041	7.857	7.832
YDR264C	AKR1	0.01129	-0.02128	0.07193	0	0	0	10.15	10.07	10.04	10.19	10.37	9.863
YDR265W	PEX10	-0.005043	0.02645	0.04047	0	0	0	9.757	9.791	9.863	9.684	9.911	9.637
YDR266C	YDR266C	-0.09252	-0.008454	0.06222	-3.6	0	-1.38	9.223	9.833	9.5	9.556	9.733	9.322
YDR267C	YDR267C	0.05291	-0.0124	-0.1315	0	0	-0.632	8.887	8.567	8.689	8.764	8.329	9.124
YDR268W	MSW1	0.07239	0.005568	-0.1058	0	0	-1.41	8.854	8.421	8.654	8.621	8.321	8.954
YDR270W	CCC2	0.1552	0.3019	0.1377	-1.53	-5.43	-0.926	9.299	8.351	9.745	7.905	9.246	8.404
YDR272W	GLO2	0.08295	0.06713	0.0946	-3.09	-1.9	-3.87	10.63	10.04	10.58	10.1	10.68	9.998
YDR273W	DON1	-0.01061	-0.009004	0.2524	0	0	-1.75	7.45	7.505	7.454	7.501	8.13	6.825
YDR275W	BSC2	0.01704	0.008518	0.07881	0	0	-0.67	11.36	11.22	11.32	11.26	11.6	10.98
YDR276C	PMP3	-0.01964	0.03035	0.01428	0	-1.24	0	13.38	13.56	13.61	13.32	13.53	13.4
YDR277C	MTH1	0.2241	-0.09231	0.1433	-7.38	-1.94	-4.5	11.26	9.638	10.11	10.78	10.97	9.93
YDR279W	RNH202	0.05947	0.07773	-0.02031	0	0	0	8.337	8	8.388	7.948	8.111	8.226
YDR280W	RRP45	0.03554	-0.02165	-0.05885	0	0	0	10.34	10.09	10.14	10.29	10.01	10.43
YDR281C	PHM6	-0.323	-0.2628	-0.06012	-3.22	-2.05	0	5.988	7.491	6.128	7.352	6.599	6.88
YDR282C	YDR282C	0.1018	0.1567	0.1337	-0.422	-2.65	-1.78	7.499	6.988	7.637	6.851	7.579	6.908
YDR283C	GCN2	-0.05712	0.04915	0.08757	0	0	-1.17	9.759	10.15	10.13	9.787	10.26	9.654
YDR284C	DPP1	-0.1291	0.04473	-0.07716	-7.91	-1.44	-4.58	10.63	11.62	11.3	10.96	10.83	11.43
YDR285W	ZIP1	0.2258	0.1898	0.2273	0	0	0	5.349	4.574	5.287	4.636	5.352	4.572
YDR286C	YDR286C	0.05952	0.09968	0.06841	-1.6	-4.58	-2.35	9.113	8.745	9.238	8.621	9.141	8.717
YDR287W	YDR287W	0.1148	0.03741	0.06785	-2.41	0	0	10.02	9.258	9.766	9.516	9.867	9.414
YDR288W	NSE3	-0.09636	0.1292	0.1386	0	-1.33	-1.69	7.444	7.958	8.046	7.357	8.071	7.332
YDR289C	RTT103	0.01068	0.1459	0.1588	0	0	0	7.912	7.853	8.281	7.484	8.316	7.449
YDR291W	YDR291W	0.017	0.01623	0.05204	0	0	0	9.389	9.279	9.387	9.282	9.502	9.166
YDR292C	SRP101	-0.01838	0.02532	0.023	0	0	0	10.33	10.47	10.49	10.31	10.48	10.32
YDR293C	SSD1	-0.03539	0.01394	0.07185	0	0	-1.52	11.07	11.35	11.27	11.16	11.49	10.93
YDR294C	DPL1	0.0474	0.1322	-0.002788	-0.84	-6.89	0	10.96	10.6	11.28	10.29	10.77	10.79
YDR295C	HDA2	-0.06614	0.0292	0.1271	0	0	-2.99	9.415	9.857	9.733	9.538	10.06	9.212
YDR296W	MHR1	0.1083	0.002783	-0.03478	-4.84	0	0	10.76	9.98	10.38	10.36	10.24	10.49
YDR297W	SUR2	-0.05849	-0.1717	-0.01326	0	-5.89	0	10.84	11.28	10.4	11.72	11.01	11.11
YDR298C	ATP5	0.06984	0.05494	-0.00838	-3.93	-2.53	0	13.22	12.6	13.16	12.67	12.88	12.95
YDR299W	BFR2	0.005291	0.02973	-0.0388	0	0	0	9.561	9.526	9.642	9.445	9.415	9.672
YDR300C	PRO1	0.07318	-0.06633	0.003538	-3.52	-2.94	0	10.8	10.27	10.29	10.78	10.55	10.52
YDR301W	CFT1	-0.06128	0.01104	0.007401	-1.13	0	0	9.698	10.12	9.947	9.871	9.934	9.883
YDR302W	GPI11	-0.04888	-0.03467	-0.09851	0	0	-3.65	9.817	10.16	9.867	10.11	9.646	10.33
YDR303C	RSC3	-0.02539	0.02566	0.1066	0	0	-1.49	8.776	8.932	8.933	8.775	9.181	8.527
YDR304C	CPR5	-0.07955	0.004078	0.07343	-4.35	0	-3.86	11.47	12.12	11.81	11.78	12.09	11.49
YDR305C	HNT2	0.08509	0.08285	-0.004477	-3.6	-3.44	0	11.06	10.43	11.05	10.43	10.72	10.76
YDR306C	YDR306C	0.02944	0.01393	0.04471	0	0	0	10.03	9.822	9.972	9.876	10.08	9.77
YDR307W	YDR307W	-0.0653	0.02504	0.02363	-1.51	0	0	10.04	10.51	10.37	10.19	10.36	10.19
YDR308C	SRB7	-0.003537	0.01339	-0.03208	0	0	0	9.507	9.53	9.562	9.474	9.412	9.624
YDR309C	GIC2	-0.09946	-0.1255	-0.006282	-3.62	-5.05	0	10.72	11.48	10.62	11.58	11.08	11.12
YDR310C	SUM1	-0.02176	-0.03406	0.101	0	0	-1.62	10.09	10.24	10.04	10.29	10.52	9.809
YDR311W	TFB1	0.01425	-0.014	0.1163	0	0	-5.92	9.667	9.572	9.572	9.666	10.01	9.232
YDR312W	SSF2	0.08871	0.07626	0.008381	-0.468	0	0	9.167	8.62	9.128	8.658	8.919	8.867
YDR313C	PIB1	-0.003688	0.1394	0.1256	0	-2.57	-1.99	9.442	9.466	9.91	8.998	9.865	9.043
YDR314C	YDR314C	0.01816	0.3241	0.5678	0	-0.378	-3.3	3.265	3.224	3.607	2.882	3.875	2.614
YDR315C	IPK1	-0.08261	0.03535	0.06462	0	0	0	7.664	8.116	7.987	7.793	8.067	7.713
YDR316W	OMS1	0.06825	0.04871	0.05224	0	0	0	9.072	8.652	9.012	8.713	9.023	8.702
YDR317W	HIM1	0.1748	0.04283	0.4639	-0.884	0	-6.58	5.478	4.853	5.242	5.088	5.988	4.342
YDR318W	MCM21	0.05433	0.06962	-0.04766	0	-0.401	0	8.817	8.491	8.863	8.445	8.511	8.797
YDR319C	YDR319C	0.01311	0.03517	0.04669	0	-1.31	-2.85	9.855	9.766	9.93	9.691	9.969	9.652
YDR320C	SWA2	-0.02429	0.01785	0.08443	0	0	-2.42	8.883	9.034	9.014	8.903	9.221	8.697
YDR320C-A	DAD4	0.02417	0.06594	0.04395	0	0	0	11.03	10.85	11.19	10.69	11.11	10.78
YDR321W	ASP1	0.01282	-0.05985	-0.09622	0	0	-1.33	11.3	11.2	11.02	11.48	10.88	11.62
YDR322C-A	TIM11	0.08987	0.08987	0.008511	-3.33	-3.33	0	13.11	12.32	13.11	12.32	12.75	12.68
YDR322W	MRPL35	0.1088	-0.01158	-0.04607	-4.31	0	0	10.35	9.593	9.929	10.01	9.81	10.13
YDR323C	PEP7	-0.1023	0.02657	0.176	-0.126	0	-2.9	7.289	7.825	7.627	7.487	8.018	7.097
YDR324C	UTP4	0.04132	-0.006395	-0.02952	0	0	0	9.916	9.636	9.754	9.797	9.676	9.876
YDR325W	YCG1	-0.0171	0.06932	0.1381	0	0	-1.87	8.105	8.202	8.349	7.958	8.543	7.763
YDR326C	YDR326C	-0.06982	0.001995	0.1041	-1.46	0	-3.71	9.999	10.49	10.25	10.24	10.62	9.877
YDR328C	SKP1	0.0426	0.04468	-0.003117	0	-0.131	0	11.74	11.4	11.75	11.39	11.56	11.58
YDR329C	PEX3	0.06583	0.09622	0.02645	-2.91	-5.22	0	10.37	9.906	10.47	9.799	10.23	10.04
YDR330W	UBX5	0.03931	0.02929	0.00726	0	0	0	9.735	9.473	9.702	9.507	9.628	9.58
YDR331W	GPI8	-0.1742	-0.04928	-0.09251	-3.41	0	-0.105	8.368	9.442	8.753	9.057	8.62	9.191
YDR332W	YDR332W	0.08615	0.05241	0.08306	-1.01	0	-0.827	8.812	8.302	8.713	8.402	8.803	8.311
YDR333C	YDR333C	0.01237	0.01843	-0.00776	0	0	0	9.958	9.873	9.979	9.852	9.889	9.942
YDR334W	SWR1	0.04332	0.08488	0.1201	0	-1.51	-3.45	9.635	9.35	9.772	9.213	9.887	9.098
YDR335W	MSN5	-0.03592	0.03592	0.0381	0	0	0	10.91	11.18	11.18	10.91	11.19	10.9
YDR336W	YDR336W	0.07346	0.07314	-0.01205	0	0	0	7.671	7.29	7.67	7.291	7.449	7.512
YDR337W	MRPS28	0.09295	0.01425	-0.09954	-4.15	0	-4.57	10.19	9.554	9.921	9.823	9.532	10.21
YDR338C	YDR338C	0.003582	-0.001003	0.1033	0	0	-3.79	8.402	8.381	8.388	8.394	8.692	8.091
YDR339C	YDR339C	0.02479	0.02264	-0.03773	0	0	-0.652	11.25	11.06	11.24	11.07	11.01	11.3
YDR341C	YDR341C	0.01115	0.01858	-0.01486	0	0	0	12.99	12.89	13.03	12.86	12.88	13.01
YDR342C	HXT7	0.2074	0.02982	0.1	-5.64	0	-1.36	13.96	12.09	13.16	12.89	13.47	12.57
YDR345C	HXT3	-0.5589	0.006324	-0.00204	-9.1	0	0	9.532	14.04	11.81	11.76	11.78	11.79
YDR346C	SVF1	0.0204	0.009066	-0.034	0	0	0	10.68	10.53	10.64	10.58	10.48	10.73
YDR347W	MRP1	0.0958	-0.001127	-0.02591	-4.59	0	0	11.03	10.32	10.67	10.68	10.57	10.77
YDR348C	YDR348C	-0.03103	-0.03346	0.03055	0	0	0	9.811	10.02	9.803	10.03	10.02	9.812
YDR349C	YPS7	0.01772	-0.03322	0.02436	0	0	0	10.93	10.79	10.73	10.98	10.95	10.77
YDR350C	TCM10	-0.01719	0.00899	0.02962	0	0	0	9.039	9.148	9.122	9.065	9.187	9
YDR351W	SBE2	0.0247	0.06829	0.1175	0	0	-2.34	9.182	9.026	9.319	8.888	9.474	8.733
YDR352W	YDR352W	-0.1342	0.08672	0.0576	-3.39	-1.01	0	9.137	10.03	9.87	9.294	9.773	9.391
YDR353W	TRR1	-0.006762	-0.0454	-0.02608	0	-0.804	0	12.42	12.47	12.25	12.64	12.33	12.56
YDR354W	TRP4	0.04287	0.001099	-0.1045	0	0	-4.1	11.1	10.78	10.94	10.93	10.54	11.33
YDR356W	SPC110	-0.05207	0.05407	0.05008	0	0	0	8.276	8.58	8.586	8.27	8.574	8.282
YDR357C	YDR357C	0.1248	0.04079	0.05475	-0.842	0	0	10.42	9.56	10.13	9.851	10.18	9.803
YDR358W	GGA1	0.03518	0.08634	0.06462	0	-1.48	-0.0949	9.756	9.521	9.927	9.35	9.854	9.422
YDR359C	VID21	-0.1509	0.008141	0.03467	-3.76	0	0	8.678	9.634	9.182	9.13	9.266	9.046
YDR361C	BCP1	0.02664	-0.02319	-0.05403	0	0	0	9.837	9.657	9.668	9.825	9.564	9.929
YDR362C	TFC6	-0.02343	0.02561	0.02615	0	0	0	8.754	8.898	8.904	8.748	8.906	8.746
YDR363W	ESC2	-0.009902	0.01789	0.06898	0	0	0	6.897	6.944	6.963	6.878	7.086	6.755
YDR363W-A	SEM1	0.004104	0.03078	0.002052	0	0	0	11.73	11.7	11.84	11.59	11.72	11.71
YDR364C	CDC40	0.03952	0.03159	0.02366	0	0	0	9.22	8.971	9.195	8.996	9.17	9.021
YDR365C	ESF1	0.1327	-0.02523	0.1543	-0.0728	0	-0.762	8.973	8.184	8.503	8.653	9.037	8.12
YDR366C	YDR366C	0.1262	0.2209	-0.2201	0	-0.948	-0.93	3.113	2.853	3.211	2.755	2.756	3.21
YDR367W	YDR367W	-0.07063	0.1079	-0.1172	-1.39	-3.77	-4.27	10.03	10.53	10.67	9.898	9.865	10.7
YDR368W	YPR1	-0.0661	0.04131	-0.01033	-3.28	-0.744	0	11.38	11.91	11.81	11.47	11.6	11.68
YDR369C	XRS2	-0.009406	0.1695	0.2012	0	-0.00366	-0.782	7.134	7.181	7.578	6.737	7.656	6.659
YDR370C	YDR370C	-0.02942	0.03158	0.09018	0	0	-0.881	8.818	8.999	9.006	8.811	9.187	8.63
YDR371W	CTS2	-0.0265	0.05151	-0.007145	0	0	0	8.002	8.151	8.221	7.933	8.057	8.097
YDR372C	VPS74	-0.02719	-0.009374	-0.07454	0	0	-0.334	10.16	10.36	10.23	10.29	9.995	10.53
YDR373W	FRQ1	0.07372	0.0143	0.08253	-3	0	-3.67	11.21	10.65	10.98	10.88	11.24	10.62
YDR374C	YDR374C	0.2222	0.2184	0.1445	0	0	0	2.744	2.353	2.741	2.356	2.676	2.421
YDR375C	BCS1	0.08181	0.01132	-0.11	-0.47	0	-1.96	9.826	9.284	9.592	9.518	9.191	9.919
YDR376W	ARH1	0.02048	0.02749	-0.01318	0	0	0	8.633	8.512	8.654	8.491	8.533	8.612
YDR377W	ATP17	0.07979	0.06616	-0.001946	-5.68	-4.49	0	12.7	12.02	12.64	12.07	12.35	12.37
YDR378C	LSM6	0.01108	0	0.04211	0	0	-0.323	10.89	10.81	10.85	10.85	11.01	10.69
YDR379C-A	YDR379C-A	0.1036	0.06416	0.1245	-0.9	0	-1.84	10.5	9.776	10.37	9.914	10.58	9.703
YDR379W	RGA2	-0.03219	0.01033	0.1416	0	0	-5.14	9.898	10.12	10.04	9.973	10.5	9.518
YDR380W	ARO10	0.5272	0.9769	0.585	-4.8	-8.66	-5.44	5.458	3.788	6.131	3.115	5.548	3.698
YDR381C-A	YDR381C-A	0.07651	0.004678	-0.01328	-0.747	0	0	9.761	9.257	9.524	9.493	9.465	9.553
YDR381W	YRA1	-0.01242	0.01816	-0.05831	0	0	-2.42	12.53	12.63	12.66	12.5	12.32	12.83
YDR382W	RPP2B	0.01447	0.0008509	-0.02808	0	0	-2.06	14.2	14.06	14.13	14.12	13.99	14.27
YDR383C	NKP1	0.06956	0.08949	0.01928	0	0	0	7.79	7.423	7.843	7.371	7.657	7.556
YDR384C	ATO3	0.5759	0.07284	0.04993	-12.7	-0.0422	0	12.19	8.179	10.44	9.928	10.36	10.01
YDR385W	EFT2	-0.005018	-0.001673	0.001673	0	0	0	14.35	14.4	14.37	14.38	14.38	14.37
YDR386W	MUS81	-0.06152	0.1292	0.09915	0	-1.93	-0.595	7.384	7.706	7.883	7.207	7.804	7.286
YDR387C	YDR387C	-0.1661	0.03011	0.04441	-2.13	0	0	8.242	9.248	8.836	8.653	8.879	8.61
YDR388W	RVS167	-0.118	0.03308	0.01262	-5.27	0	0	10.6	11.5	11.18	10.92	11.1	11
YDR389W	SAC7	-0.149	-0.009114	0.02576	-5.47	0	0	8.633	9.572	9.073	9.131	9.183	9.021
YDR390C	UBA2	0.04565	0.03923	0.03328	-0.208	0	0	10.28	9.955	10.25	9.978	10.23	9.998
YDR391C	YDR391C	-0.04207	-0.07189	-0.02488	0	-1.52	0	9.379	9.657	9.281	9.755	9.436	9.6
YDR392W	SPT3	0.02365	0.05337	0.04561	0	0	0	9.381	9.228	9.477	9.133	9.452	9.158
YDR393W	SHE9	0.03003	0.03746	0.1428	0	0	-4.01	7.848	7.687	7.868	7.667	8.152	7.383
YDR394W	RPT3	-0.001983	0.03966	0.01785	0	-0.951	0	12.12	12.13	12.29	11.96	12.2	12.05
YDR395W	SXM1	-0.03429	-0.03824	0.05522	0	0	0	10.22	10.47	10.21	10.48	10.54	10.15
YDR397C	NCB2	0.08349	0.04558	0.06788	-3.8	-0.519	-2.58	11.1	10.48	10.96	10.62	11.04	10.53
YDR398W	UTP5	0.03078	-0.02817	-0.1175	0	0	-3.09	10.27	10.05	10.06	10.26	9.743	10.57
YDR399W	HPT1	0.03012	-0.009411	0.03012	0	0	0	12.91	12.64	12.73	12.82	12.91	12.64
YDR400W	URH1	-0.03283	-0.1389	-0.07874	0	-3.47	-0.442	9.377	9.592	9.028	9.941	9.226	9.743
YDR402C	DIT2	0.0678	0.04067	0.06997	0	0	0	2.269	2.165	2.248	2.186	2.271	2.163
YDR403W	DIT1	0.1578	-0.0926	-0.04652	0	0	0	5.452	4.887	5.003	5.335	5.086	5.252
YDR404C	RPB7	0.01531	-0.01969	-0.05032	0	0	-0.931	11.05	10.93	10.92	11.07	10.8	11.18
YDR405W	MRP20	0.2086	0.01158	0.003781	-7.95	0	0	10.91	9.44	10.21	10.13	10.19	10.16
YDR406W	PDR15	-0.1312	-0.2082	0.1084	-2.9	-5.73	-1.83	9.78	10.71	9.508	10.98	10.63	9.861
YDR407C	TRS120	-0.08439	0.04341	0.1148	-0.318	0	-1.84	9.974	10.57	10.43	10.12	10.68	9.866
YDR408C	ADE8	0.03078	-0.03284	-0.06363	0	0	-2.08	11.84	11.59	11.58	11.85	11.46	11.97
YDR409W	SIZ1	-0.03134	-0.001808	0.2772	0	0	-5.85	7.893	8.067	7.975	7.985	8.744	7.216
YDR410C	STE14	-0.09605	-0.08781	-0.1383	-1.4	-0.949	-3.43	9.043	9.665	9.069	9.638	8.906	9.802
YDR411C	DFM1	-0.01223	-0.0278	-0.07674	0	0	-2.48	10.77	10.86	10.71	10.92	10.53	11.1
YDR412W	YDR412W	-0.03691	0.04128	-0.1561	0	0	-0.366	8.137	8.348	8.36	8.124	7.797	8.688
YDR414C	ERD1	-0.1105	-0.01306	-0.1496	-2.98	0	-4.81	7.881	8.508	8.158	8.232	7.77	8.619
YDR415C	YDR415C	-0.01189	0.001151	-0.05025	0	0	0	9.364	9.442	9.407	9.399	9.239	9.567
YDR416W	SYF1	-0.06819	0.08808	0.08598	-0.0674	-1.27	-1.15	6.732	7.058	7.106	6.685	7.101	6.69
YDR418W	RPL12B	0.02036	-0.001696	-0.01866	-0.339	0	0	14.28	14.07	14.17	14.18	14.08	14.27
YDR419W	RAD30	-0.1242	0.05776	0.06622	-3.58	0	-0.252	8.428	9.185	8.982	8.63	9.008	8.604
YDR420W	HKR1	-0.04058	0.02563	0.06622	-0.551	0	-3.15	11.1	11.42	11.36	11.16	11.52	11
YDR421W	ARO80	-0.02227	0.1591	0.1488	0	-3.49	-3.1	7.662	7.781	8.147	7.296	8.119	7.323
YDR422C	SIP1	-0.04996	0.01864	0.08052	0	0	-0.421	9.128	9.45	9.349	9.229	9.548	9.03
YDR423C	CAD1	0.02073	0.04219	0.06781	0	-0.5	-3	9.931	9.789	10	9.716	10.09	9.628
YDR424C	DYN2	-0.003101	0.05687	0.07135	0	-0.0442	-1.1	11.62	11.64	11.86	11.4	11.92	11.34
YDR425W	SNX41	-0.05061	0.1418	0.1433	0	-0.862	-0.914	7.679	7.953	8.2	7.433	8.204	7.428
YDR427W	RPN9	0.01498	0.04295	0.02297	0	-0.814	0	12.1	11.97	12.22	11.86	12.13	11.94
YDR428C	YDR428C	0.1042	-0.01115	0.3503	-4.89	0	-13	8.381	7.797	8.057	8.12	9.066	7.112
YDR429C	TIF35	0.05873	0.01095	-0.06471	-5.09	0	-5.71	12.32	11.83	12.12	12.03	11.81	12.35
YDR430C	CYM1	0.002565	0.02357	0.001099	0	0	0	9.853	9.835	9.924	9.763	9.848	9.84
YDR432W	NPL3	-0.02516	-0.002795	-0.1091	0	0	-4.68	12.79	13.02	12.89	12.92	12.42	13.39
YDR434W	GPI17	-0.01125	0.02251	-0.02926	0	0	0	10.64	10.72	10.77	10.6	10.57	10.79
YDR435C	PPM1	0.01289	0.04308	-0.0524	0	0	-0.856	9.841	9.753	9.943	9.651	9.619	9.975
YDR436W	PPZ2	0.01033	0.05952	0.07444	0	0	-1.01	9.225	9.159	9.382	9.002	9.429	8.955
YDR437W	YDR437W	0.3845	-0.06875	0.1971	-2.49	0	0	6.358	4.871	5.481	5.748	5.998	5.232
YDR438W	YDR438W	0.02948	-0.0788	0.1802	0	0	-2.99	6.552	6.419	6.308	6.662	6.89	6.081
YDR439W	LRS4	-0.04091	0.02845	0.05648	0	0	-0.663	8.373	8.614	8.578	8.41	8.66	8.328
YDR440W	DOT1	0.01486	0.00451	-0.1221	0	0	-2.21	9.11	9.017	9.078	9.049	8.68	9.447
YDR441C	APT2	-0.04626	0.006608	0.06829	0	0	-0.293	10.74	11.09	10.94	10.89	11.18	10.66
YDR443C	SSN2	-0.08589	0.03286	0.1249	-1.38	0	-3.47	8.627	9.156	8.992	8.79	9.276	8.507
YDR444W	YDR444W	0.03551	-0.09038	-0.00695	0	-1.88	0	9.631	9.397	9.216	9.812	9.491	9.537
YDR446W	ECM11	0.001717	0.001717	0.001717	0	0	0	2.102	2.099	2.102	2.099	2.102	2.099
YDR447C	RPS17B	-0.006294	-0.0008992	-0.02428	0	0	0	13.34	13.4	13.37	13.38	13.26	13.48
YDR448W	ADA2	-0.01103	-0.01907	0.01232	0	0	0	9.232	9.303	9.206	9.328	9.307	9.227
YDR449C	UTP6	0.05867	0.02933	-0.1143	0	0	-2.22	8.866	8.512	8.777	8.601	8.345	9.033
YDR450W	RPS18A	0.01578	-0.001753	-0.02104	0	0	0	13.79	13.64	13.71	13.72	13.62	13.82
YDR451C	YHP1	-0.001038	-0.133	-0.01713	0	-3.03	0	9.258	9.265	8.835	9.688	9.207	9.317
YDR452W	PPN1	0.005377	0.03549	-0.02258	0	-0.379	0	11.2	11.16	11.32	11.04	11.09	11.27
YDR453C	TSA2	0.3227	-0.2783	-0.01297	-3.52	-2.67	0	10.1	8.072	8.21	9.957	9.043	9.124
YDR454C	GUK1	-0.006467	-0.008315	-0.01571	0	0	0	12.98	13.04	12.97	13.05	12.94	13.08
YDR456W	NHX1	-0.06078	0.02026	0.01801	-4.97	0	0	10.46	10.91	10.76	10.61	10.75	10.62
YDR457W	TOM1	-0.03779	0.04188	0.1032	-3	-3.6	-9.44	11.62	11.93	11.94	11.6	12.19	11.35
YDR458C	YDR458C	-0.06242	0.1318	0.1044	0	0	0	8.085	8.443	8.641	7.887	8.562	7.965
YDR459C	YDR459C	0.02275	0.002388	0.02979	0	0	0	9.64	9.489	9.572	9.557	9.663	9.466
YDR460W	TFB3	0.03068	0.02554	0.03095	0	0	0	8.992	8.803	8.976	8.818	8.992	8.802
YDR461W	MFA1	-0.128	-0.04946	0.05116	-5.49	-0.191	-0.343	13.47	14.72	13.86	14.34	14.35	13.85
YDR462W	MRPL28	0.1483	-0.002179	0.03487	-5.64	0	0	11.6	10.47	11.03	11.04	11.17	10.9
YDR463W	STP1	-0.02712	0.03621	0.05315	0	0	0	9.704	9.888	9.919	9.673	9.977	9.616
YDR464W	SPP41	0.001064	0.02553	0.1309	0	0	-2.4	9.044	9.037	9.121	8.961	9.451	8.631
YDR465C	RMT2	0.1293	0.08951	-0.2013	-3.6	-1.53	-6.38	9.167	8.381	9.046	8.502	8.162	9.385
YDR466W	PKH3	0.0008586	0.008464	0.08429	0	0	-0.853	9.804	9.798	9.83	9.773	10.09	9.515
YDR468C	TLG1	0.02753	0.06076	0.0682	0	0	-0.063	9.789	9.604	9.901	9.492	9.926	9.468
YDR469W	SDC1	0.01151	-0.01421	-0.02425	0	0	0	9.856	9.777	9.768	9.865	9.734	9.899
YDR470C	UGO1	0.1123	0.05103	0.04674	-6.28	-1.56	-1.12	9.914	9.172	9.712	9.374	9.697	9.388
YDR471W	RPL27B	0.02018	-0.007337	-0.03302	0	0	-0.45	13.2	13.02	13.07	13.14	12.96	13.26
YDR472W	TRS31	-0.03349	-0.008708	-0.1037	0	0	-4.32	9.688	9.916	9.772	9.832	9.45	10.15
YDR473C	PRP3	-0.0393	0.1374	0.1462	0	0	0	8.419	8.652	8.942	8.129	8.967	8.103
YDR475C	YDR475C	-0.1103	0	0.05848	-6.71	0	-2.77	10.28	11.1	10.69	10.69	10.91	10.47
YDR476C	YDR476C	0.02524	-0.01646	-0.04281	0	0	0	11.05	10.86	10.89	11.02	10.79	11.12
YDR477W	SNF1	0.005377	0.01398	0.01828	0	0	0	11.2	11.16	11.23	11.12	11.25	11.11
YDR478W	SNM1	0.02478	0.02132	0.07116	0	0	-2.01	9.102	8.947	9.091	8.957	9.247	8.802
YDR479C	PEX29	0.1063	0.03407	0.1045	-4.34	0	-4.24	9.988	9.278	9.747	9.519	9.982	9.284
YDR480W	DIG2	-0.06566	0.09404	0.01067	0	-0.772	0	8.036	8.41	8.491	7.955	8.253	8.192
YDR481C	PHO8	-0.1436	0.0382	-0.009291	-9.07	-0.983	0	11.07	12.22	11.8	11.49	11.61	11.68
YDR482C	CWC21	0.03429	-0.01027	0.04577	0	0	0	9.118	8.904	8.979	9.043	9.154	8.868
YDR483W	KRE2	-0.05433	-0.01207	0.02817	-1.84	0	0	11.72	12.18	11.9	12	12.07	11.83
YDR484W	VPS52	0.02286	0.1432	0.1946	0	0	-0.896	7.42	7.303	7.727	6.997	7.857	6.866
YDR485C	VPS72	-0.07542	0.06102	0.08795	-0.569	0	-1.32	8.789	9.261	9.216	8.834	9.3	8.75
YDR486C	VPS60	0.04137	0.1108	0.05836	-2.24	-8.41	-4.26	10.05	9.768	10.29	9.529	10.11	9.709
YDR487C	RIB3	0.04525	-0.0337	-0.04911	-2.1	-0.593	-2.55	12.68	12.29	12.34	12.63	12.28	12.7
YDR488C	PAC11	-0.013	-0.1089	-0.1309	0	-3.12	-4.22	8.838	8.918	8.543	9.213	8.475	9.28
YDR489W	SLD5	-0.0007149	0.03989	-0.08166	0	0	-0.999	8.407	8.411	8.525	8.293	8.171	8.647
YDR490C	PKH1	0.02849	-0.01312	0.08929	0	0	-2.16	10.27	10.07	10.12	10.21	10.48	9.854
YDR492W	IZH1	0.107	-0.1338	-0.04319	-5.2	-6.64	-0.181	12.12	11.26	11.15	12.23	11.52	11.87
YDR493W	YDR493W	0.1772	0.01463	-0.0577	-5.76	0	0	10.55	9.331	9.991	9.89	9.742	10.14
YDR494W	RSM28	0.07775	0.05765	-0.02033	-1.31	0	0	10.32	9.783	10.25	9.852	9.982	10.12
YDR495C	VPS3	-0.1891	0.1181	0.1903	-0.573	0	-0.604	7.083	8.074	7.888	7.268	8.078	7.079
YDR496C	PUF6	0.04808	0.03289	-0.06567	0	0	0	10.14	9.812	10.09	9.865	9.752	10.21
YDR497C	ITR1	-0.03424	-0.01081	-0.02343	-1.56	0	0	13.18	13.5	13.29	13.39	13.23	13.45
YDR498C	SEC20	-0.03478	-0.01224	-0.04133	0	0	0	9.801	10.04	9.878	9.963	9.778	10.06
YDR499W	LCD1	-0.04606	0.1308	0.1614	0	0	0	7.912	8.168	8.404	7.676	8.489	7.591
YDR500C	RPL37B	-0.00685	0	-0.0137	0	0	0	14.01	14.07	14.04	14.04	13.97	14.11
YDR501W	PLM2	-0.07453	-0.05021	-0.1755	0	0	-0.863	5.878	6.19	5.929	6.139	5.668	6.401
YDR502C	SAM2	-0.01209	-0.02246	-0.02419	0	0	0	13.86	13.97	13.81	14.03	13.8	14.03
YDR503C	LPP1	0.1016	-0.01208	-0.05086	-3.21	0	0	9.373	8.736	9.017	9.092	8.895	9.214
YDR504C	SPG3	-0.0865	0.1155	0.1469	0	0	-1.09	9.508	10.1	10.19	9.41	10.3	9.303
YDR505C	PSP1	-0.1756	0.131	0.1357	-0.52	0	0	8.683	9.808	9.665	8.826	9.68	8.811
YDR506C	YDR506C	-0.06967	-0.01061	-0.02511	0	0	0	6.636	6.964	6.775	6.825	6.741	6.859
YDR507C	GIN4	-0.03517	0.06215	0.09663	0	0	-1.84	9.861	10.1	10.2	9.768	10.32	9.648
YDR508C	GNP1	0.5278	-0.2032	0.06765	-7.61	-1.8	0	10.35	7.178	8.147	9.379	8.968	8.557
YDR510W	SMT3	0.01667	-0.01852	0.01667	0	0	0	13.06	12.91	12.9	13.07	13.06	12.91
YDR511W	ACN9	0.1237	0.06301	0.002625	-3.65	-0.103	0	10.51	9.645	10.3	9.857	10.09	10.07
YDR512C	EMI1	0.03791	0.1067	-0.05678	0	-2.85	0	6.844	6.667	7.005	6.506	6.623	6.888
YDR513W	GRX2	0.08418	0.08805	0.03386	-4.09	-4.37	0	12.79	12.07	12.81	12.05	12.57	12.28
YDR514C	YDR514C	0.0807	0.01021	-0.1112	0	0	0	8.348	7.894	8.15	8.092	7.808	8.434
YDR515W	SLF1	-0.2285	0.1182	0.1121	0	0	0	6.225	7.293	7.036	6.482	7.022	6.497
YDR516C	EMI2	0.1796	-0.1488	0.01948	-6.27	-5.07	0	12.46	11	11.12	12.33	11.81	11.65
YDR517W	GRH1	0.08318	-0.0915	0.1144	-4.16	-4.75	-6.18	11.9	11.23	11.2	11.93	12.03	11.11
YDR518W	EUG1	0.02475	-0.2459	-0.1282	0	-6.42	-2.43	10.54	10.36	9.558	11.33	9.982	10.91
YDR519W	FPR2	0.05243	-0.0242	-0.1009	-0.306	0	-3.81	12.14	11.71	11.83	12.03	11.51	12.34
YDR520C	YDR520C	-0.3113	-0.04014	0.0001213	-8.08	0	0	8.848	10.98	9.776	10.05	9.914	9.913
YDR522C	SPS2	0.3512	0.3532	0.3542	0	0	0	2.75	2.156	2.752	2.154	2.752	2.153
YDR523C	SPS1	0.07357	0.02521	0.2228	0	0	-1.12	5.917	5.622	5.82	5.719	6.214	5.325
YDR524C	AGE1	-0.04763	0.01558	0.07198	0	0	-1.02	7.969	8.237	8.147	8.059	8.305	7.901
YDR524C-B	YDR524C-B	-0.01499	-0.004998	-0.004998	0	0	0	14.36	14.51	14.41	14.46	14.41	14.46
YDR525W-A	SNA2	0.01839	0.05518	-0.008174	0	0	0	11.84	11.69	11.99	11.54	11.73	11.8
YDR527W	RBA50	0.04751	-0.008062	-0.02419	0	0	0	9.853	9.534	9.667	9.721	9.613	9.775
YDR528W	HLR1	-0.105	-0.2217	-0.0361	0	-3.19	0	7.67	8.249	7.349	8.57	7.86	8.059
YDR529C	QCR7	0.06249	0.07129	0.02552	-0.879	-1.54	0	13.96	13.37	14	13.32	13.78	13.54
YDR530C	APA2	-0.02781	-0.06206	-0.03811	0	0	0	9.248	9.428	9.137	9.539	9.215	9.462
YDR531W	YDR531W	-0.02484	0.01242	0.008279	0	0	0	11.52	11.72	11.67	11.57	11.65	11.58
YDR532C	YDR532C	-0.07797	0.2388	0.2085	0	-0.059	0	6.452	6.811	7.179	6.084	7.11	6.153
YDR533C	HSP31	-0.1081	-0.02301	0.1787	-1.81	0	-4.75	11.16	12.03	11.51	11.69	12.32	10.88
YDR534C	FIT1	0.07231	0.2055	0.1387	0	-0.183	0	6.955	6.615	7.268	6.303	7.111	6.459
YDR536W	STL1	0.8308	0.8439	0.1981	-9.46	-9.56	-0.849	5.604	3.151	5.622	3.132	4.678	4.077
YDR538W	PAD1	0.02322	0.05985	0.1633	0	0	-0.378	7.412	7.294	7.506	7.201	7.769	6.938
YDR539W	YDR539W	-0.1155	-0.1205	0.1409	-1.47	-1.7	-2.56	8.262	8.95	8.247	8.965	9.026	8.186
YDR540C	YDR540C	-0.7672	-0.3621	0.5735	-7.84	-3.19	-6	3.268	5.562	3.864	4.967	5.282	3.549
YDR541C	YDR541C	0.001044	-0.2078	-0.1219	0	-4.82	-1.71	8.064	8.058	7.482	8.641	7.721	8.402
YEL001C	YEL001C	-0.006412	-0.04489	-0.1155	0	-1.08	-6.69	11.22	11.28	11.07	11.43	10.8	11.7
YEL002C	WBP1	-0.01837	0.0029	-0.04737	0	0	-3.46	12.36	12.52	12.45	12.42	12.23	12.64
YEL003W	GIM4	0.008115	0.0779	-0.05221	0	-0.0733	0	9.954	9.898	10.19	9.658	9.747	10.11
YEL004W	YEA4	0.06111	0.01155	-0.0002567	0	0	0	9.564	9.168	9.403	9.328	9.365	9.367
YEL005C	VAB2	-0.01227	0.01929	0.08406	0	0	-1.39	8.875	8.951	8.973	8.853	9.172	8.653
YEL006W	YEL006W	-0.1234	-0.03262	0.05073	-2.44	0	0	9.666	10.53	9.983	10.21	10.28	9.92
YEL007W	YEL007W	-0.0279	0.01098	0.1382	0	0	-2.93	10.41	10.62	10.55	10.47	11.02	10.01
YEL009C	GCN4	-0.001665	0.01665	0.02498	0	-0.604	-2.73	14.43	14.45	14.53	14.36	14.57	14.32
YEL011W	GLC3	0.08517	0.00387	0.07743	-0.818	0	-0.371	12.79	12.06	12.44	12.41	12.76	12.09
YEL012W	UBC8	0.0723	0.0409	0.1022	-0.27	0	-1.99	11.54	10.98	11.42	11.1	11.66	10.86
YEL013W	VAC8	-0.1572	-0.01444	-0.06361	-3.82	0	0	9.76	10.88	10.27	10.37	10.09	10.55
YEL015W	EDC3	-0.03483	0.008868	-0.005269	0	0	0	9.242	9.467	9.383	9.326	9.338	9.372
YEL016C	YEL016C	-0.07772	-0.04953	-0.01602	0	0	0	7.889	8.326	7.968	8.247	8.062	8.152
YEL017C-A	PMP2	-0.1959	-0.04769	-0.03601	-9.09	-0.575	0	11.52	13.19	12.15	12.56	12.2	12.51
YEL017W	GTT3	-0.003364	-0.01234	-0.08188	0	0	-2.88	10.71	10.73	10.68	10.77	10.42	11.03
YEL018W	EAF5	0.0403	0.01607	0.01133	0	0	0	9.256	9.001	9.179	9.078	9.164	9.092
YEL019C	MMS21	0.09369	0.3009	0.333	0	0	0	2.505	2.348	2.678	2.174	2.705	2.147
YEL020C	YEL020C	0.08929	0.1939	0.06021	-0.489	-4.8	0	8.956	8.418	9.27	8.104	8.868	8.506
YEL020W-A	TIM9	0.06188	0.01724	-0.007099	-1.11	0	0	12.11	11.6	11.93	11.78	11.82	11.88
YEL021W	URA3	0.08647	-0.02906	-0.09811	0	0	0	10.23	9.633	9.83	10.03	9.593	10.27
YEL022W	GEA2	-0.04694	0.01472	0.02353	0	0	0	9.398	9.709	9.603	9.505	9.632	9.476
YEL023C	YEL023C	-0.1084	-0.01539	0.08132	-0.413	0	0	7.443	8.024	7.692	7.775	7.952	7.516
YEL024W	RIP1	0.1439	0.1439	0.0009784	-4.28	-4.28	0	12.9	11.68	12.9	11.68	12.29	12.28
YEL025C	YEL025C	-0.06923	-0.01384	0.1339	0	0	-0.484	7.374	7.737	7.519	7.592	7.906	7.205
YEL026W	SNU13	0.02112	-0.0707	-0.1056	0	-3.77	-6.3	13.19	13	12.78	13.42	12.62	13.57
YEL027W	CUP5	-0.03586	-0.01366	-0.03073	-2.36	0	-1.53	13.91	14.26	14.02	14.15	13.93	14.23
YEL029C	BUD16	-0.1219	-0.08594	-0.08259	-1.52	0	0	8.926	9.713	9.042	9.597	9.053	9.586
YEL030W	ECM10	0.0117	0.2334	0.1889	0	-5.38	-4.06	6.81	6.755	7.33	6.235	7.226	6.339
YEL031W	SPF1	-0.05297	-0.03139	-0.04316	-1.62	0	-0.601	12.03	12.48	12.12	12.39	12.07	12.44
YEL032W	MCM3	-0.04821	-0.0449	0.05129	-1.83	-1.45	-2.16	10	10.34	10.02	10.33	10.36	9.994
YEL034W	HYP2	0.0211	0.04136	0.0008439	0	-1.72	0	14.35	14.14	14.45	14.04	14.25	14.24
YEL035C	UTR5	0.03739	0.0106	0.01172	0	0	0	2.183	2.127	2.163	2.147	2.163	2.146
YEL036C	ANP1	0.04468	-0.06256	-0.05204	0	0	0	9.291	9.008	8.951	9.348	8.984	9.314
YEL037C	RAD23	0.04261	0.004058	-0.03044	-0.28	0	0	12.03	11.68	11.87	11.83	11.72	11.97
YEL038W	UTR4	-0.02152	-0.1086	0.01082	0	-3.12	0	9.595	9.739	9.303	10.03	9.703	9.631
YEL039C	CYC7	0.08328	-0.0947	0.1677	0	0	-0.309	10.19	9.62	9.581	10.23	10.48	9.331
YEL040W	UTR2	-0.02208	-0.1433	-0.2359	0	-5.3	-8.56	11.13	11.3	10.66	11.78	10.3	12.13
YEL041W	YEL041W	0.1061	0.2154	0.009389	-1.99	-6.27	0	10.89	10.11	11.28	9.717	10.53	10.47
YEL042W	GDA1	-0.01088	0.01088	-0.074	0	0	-4.33	11.01	11.09	11.09	11.01	10.77	11.33
YEL043W	YEL043W	0.02679	-0.02178	0.06636	0	0	-2.04	9.692	9.514	9.531	9.676	9.824	9.383
YEL044W	IES6	0.05872	-0.01601	-0.02669	-2.98	0	0	11.49	11.03	11.2	11.32	11.16	11.37
YEL046C	GLY1	-0.0306	0.03279	-0.07871	0	0	0	10.88	11.12	11.12	10.88	10.7	11.3
YEL047C	YEL047C	-0.01057	-0.1916	-0.04553	0	-7.88	0	10.76	10.84	10.08	11.52	10.63	10.97
YEL048C	YEL048C	0.1587	-0.01656	-0.03421	0	0	0	5.896	5.282	5.557	5.621	5.522	5.655
YEL049W	PAU2	0.1383	-0.08609	-0.05477	0	0	0	9.662	8.778	8.945	9.495	9.045	9.395
YEL050C	RML2	0.1347	-0.01599	-0.09208	-8.93	0	-6.41	11.25	10.25	10.69	10.81	10.41	11.09
YEL051W	VMA8	-0.04436	-0.02465	-0.004929	-3.3	-0.222	0	12.01	12.38	12.09	12.3	12.18	12.22
YEL052W	AFG1	0.08341	-0.003971	-0.02476	-4.67	0	0	10.59	9.997	10.28	10.31	10.21	10.38
YEL053C	MAK10	-0.02501	-0.03001	-0.02695	0	0	0	8.578	8.728	8.563	8.743	8.572	8.734
YEL054C	RPL12A	0.02223	-0.006224	-0.08094	0	0	-4.75	13.62	13.42	13.49	13.55	13.14	13.9
YEL055C	POL5	-0.04285	0.03204	-0.002505	0	0	0	8.983	9.254	9.22	9.018	9.111	9.127
YEL056W	HAT2	0.01518	-0.00765	-0.02076	0	0	0	9.953	9.849	9.875	9.928	9.83	9.973
YEL057C	YEL057C	0.8679	0.3441	0.1717	-5.1	-0.135	0	5.379	2.947	4.657	3.669	4.411	3.916
YEL058W	PCM1	0.005121	-0.01332	-0.009219	0	0	0	11.76	11.72	11.68	11.79	11.7	11.78
YEL059C-A	SOM1	-0.003086	-0.02086	-0.05518	0	0	-0.113	9.73	9.751	9.67	9.811	9.554	9.927
YEL060C	PRB1	-0.1237	0.03212	0.03017	-5.26	0	0	11.83	12.88	12.49	12.22	12.48	12.22
YEL061C	CIN8	-0.1585	0.06118	0.1651	0	0	0	7.932	8.852	8.57	8.214	8.872	7.912
YEL062W	NPR2	-0.1898	0.04444	0.1216	-7.65	0	-4.77	8.595	9.803	9.341	9.058	9.587	8.812
YEL063C	CAN1	-0.138	0.01671	0	-5.88	0	0	10.96	12.06	11.57	11.44	11.51	11.51
YEL064C	AVT2	-0.262	-0.02125	-0.0238	-5.86	0	0	7.717	9.253	8.422	8.547	8.415	8.555
YEL065W	SIT1	-0.0001324	0.03164	0.05149	0	0	0	9.082	9.083	9.182	8.983	9.245	8.921
YEL066W	HPA3	-0.1367	0.018	0.07308	-4.92	0	-1.31	10.82	11.89	11.43	11.28	11.64	11.07
YEL069C	HXT13	0.002852	0.0005703	0.002852	0	0	0	2.11	2.106	2.108	2.107	2.11	2.106
YEL070W	YEL070W	0.3016	-0.2606	-0.002856	-4.9	-4	0	9.295	7.542	7.66	9.177	8.41	8.427
YEL071W	DLD3	0.1306	-0.1505	-0.0508	-5.37	-6.28	-0.133	12.62	11.53	11.44	12.7	11.86	12.28
YEL072W	RMD6	-0.1965	-0.0699	-0.008903	-7.26	-1.08	0	9.188	10.53	9.619	10.1	9.828	9.888
YEL073C	YEL073C	-0.0319	0.1486	-0.3185	0	-0.0182	-4.05	7.752	7.925	8.242	7.435	6.977	8.7
YEL075C	YEL075C	0.006679	0.004453	0.006679	0	0	0	2.165	2.155	2.163	2.157	2.165	2.155
YEL076C	YEL076C	0.4149	-0.2104	-0.05051	-2.28	0	0	6.992	5.244	5.672	6.563	6.011	6.225
YEL076C-A	YEL076C-A	0.2052	-0.1579	-0.03086	-1.35	-0.108	0	8.97	7.781	7.917	8.833	8.286	8.465
YER001W	MNN1	-0.1708	-0.04453	-0.119	-8.45	-0.446	-6.06	10.95	12.32	11.46	11.82	11.16	12.12
YER002W	NOP16	-0.01885	0.07631	-0.02467	0	0	0	9.44	9.564	9.753	9.251	9.421	9.583
YER003C	PMI40	-0.03645	-0.009592	-0.04221	-0.0494	0	-0.716	12.38	12.69	12.49	12.57	12.35	12.72
YER004W	YER004W	0.02273	0.05684	0.04358	0	-2.73	-1.29	12.79	12.59	12.94	12.44	12.88	12.5
YER005W	YND1	-0.05365	-0.07878	0.02329	0	-1.22	0	9.018	9.36	8.938	9.44	9.263	9.115
YER006W	NUG1	0.03735	0.02866	-0.1308	0	0	-6.26	11.22	10.93	11.18	10.96	10.57	11.57
YER007C-A	YER007C-A	0.02437	0.01015	-0.08531	0	0	-4.63	11.94	11.74	11.88	11.8	11.49	12.19
YER007W	PAC2	-0.01039	0.04414	0.1782	0	0	-4.05	8.305	8.365	8.463	8.207	8.849	7.821
YER008C	SEC3	-0.08738	0.02249	0.08951	-1.98	0	-2.11	9.85	10.46	10.24	10.08	10.47	9.842
YER009W	NTF2	-0.03165	0.001862	-0.0242	-1.15	0	0	12.78	13.06	12.93	12.91	12.81	13.03
YER010C	YER010C	0.005422	0.005422	0.005422	0	0	0	11.11	11.07	11.11	11.07	11.11	11.07
YER011W	TIR1	0.1164	-1.14	-0.3154	0	-13.5	-5.16	10.74	9.905	6.442	14.2	9.197	11.45
YER012W	PRE1	-0.004735	0.03125	0.01231	0	0	0	12.68	12.72	12.83	12.56	12.75	12.64
YER013W	PRP22	-0.06344	-0.005811	0.1154	-1.06	0	-4.45	9.51	9.938	9.704	9.743	10.11	9.335
YER014C-A	BUD25	0.00173	0.004036	0.002883	0	0	0	2.087	2.084	2.088	2.083	2.087	2.083
YER014W	HEM14	-0.07745	-0.1361	0.07141	-0.564	-3.6	-0.195	9.307	9.821	9.113	10.02	9.801	9.328
YER015W	FAA2	0.569	0.1859	0.0991	-9.98	-2.86	0	9.859	6.646	8.783	7.722	8.536	7.969
YER016W	BIM1	-0.01823	-0.06248	-0.06547	0	0	0	7.993	8.095	7.87	8.218	7.862	8.227
YER017C	AFG3	0.04916	-0.02196	-0.0638	-0.411	0	-1.7	11.69	11.3	11.41	11.58	11.24	11.75
YER018C	SPC25	-0.07944	-0.04449	-0.03284	-0.0999	0	0	10.04	10.61	10.16	10.48	10.21	10.44
YER019C-A	SBH2	-0.03115	0.02336	-0.02142	-0.623	0	0	12.22	12.48	12.45	12.25	12.26	12.44
YER019W	ISC1	-0.1384	-0.1325	-0.03114	-3.32	-3.06	0	9.227	10.16	9.247	10.14	9.587	9.796
YER020W	GPA2	-0.05743	-0.001798	0.03129	-1.83	0	0	9.829	10.23	10.02	10.04	10.14	9.92
YER021W	RPN3	0.02029	0.03653	0.0345	0	-1.12	-0.842	11.93	11.77	12	11.7	11.99	11.71
YER023W	PRO3	-0.02882	-0.01537	-0.03458	0	0	-0.399	12.39	12.64	12.45	12.58	12.37	12.67
YER024W	YAT2	0.4297	0.1702	0.04427	-10	-3.99	0	10.97	8.147	10.12	8.997	9.707	9.413
YER025W	GCD11	-0.00565	-0.0113	-0.0339	0	0	-0.914	12.74	12.79	12.72	12.82	12.62	12.92
YER026C	CHO1	-0.03333	0.01919	-0.1587	0	0	-5.23	11.77	12.04	11.98	11.82	11.25	12.56
YER027C	GAL83	-0.05431	-0.04573	-0.06408	-3.98	-2.95	-5	9.906	10.29	9.936	10.26	9.872	10.32
YER028C	MIG3	-0.4813	0.03604	-0.1064	-9.79	0	-0.635	6.683	9.33	8.107	7.907	7.712	8.302
YER029C	SMB1	0.05432	0.07235	-0.05284	0	0	0	9.923	9.557	9.984	9.496	9.562	9.918
YER030W	YER030W	0.1048	0.0874	0.1005	0	0	0	11.21	10.42	11.14	10.49	11.19	10.44
YER031C	YPT31	0.003207	-0.03314	-0.04383	0	0	0	11.26	11.23	11.12	11.38	11.07	11.42
YER032W	FIR1	-0.1029	-0.003653	-0.005175	-0.395	0	0	7.617	8.181	7.889	7.909	7.885	7.913
YER033C	ZRG8	-0.1009	-0.0001603	0.2047	-0.102	0	-3.85	7.239	7.763	7.501	7.502	8.033	6.97
YER034W	YER034W	0.02462	0.01826	0.04527	0	0	0	9.162	9.007	9.142	9.027	9.227	8.942
YER035W	EDC2	-0.2799	0.02574	0.1221	-5.89	0	-1.06	8.524	10.35	9.521	9.352	9.836	9.037
YER036C	YER036C	-0.02176	-0.001036	-0.06321	0	0	-1.81	11.52	11.69	11.6	11.61	11.35	11.86
YER037W	PHM8	-0.3904	0.3102	0.3411	-3.94	-2.6	-3.15	5.583	7.318	7.142	5.76	7.21	5.692
YER038C	KRE29	-0.1135	0.09544	0.01908	0	0	0	2.3	2.488	2.473	2.315	2.41	2.378
YER039C	HVG1	0.09233	0.1506	0.3291	0	0	-4.07	7.716	7.237	7.867	7.087	8.326	6.627
YER039C-A	YER039C-A	0.2241	0.2	0.3331	-2.57	-1.94	-4.94	6.383	5.464	6.333	5.513	6.604	5.242
YER040W	GLN3	-0.005513	0.02205	0.1167	0	0	-3.99	8.706	8.739	8.789	8.656	9.075	8.37
YER041W	YEN1	-0.008569	0.02542	0.1208	0	0	-1.87	8.253	8.303	8.351	8.205	8.624	7.932
YER042W	MXR1	0.05291	0.09975	0.01017	0	-3.2	0	12.03	11.6	12.22	11.41	11.86	11.78
YER043C	SAH1	0.01102	-0.0178	-0.06696	0	0	-7.61	14.24	14.13	14.1	14.28	13.86	14.52
YER044C	ERG28	0.03173	-0.09335	-0.08027	-2.22	-9.02	-8.01	13.03	12.74	12.47	13.3	12.53	13.24
YER044C-A	MEI4	0.006803	-0.003401	0.007936	0	0	0	2.126	2.116	2.118	2.123	2.127	2.115
YER045C	ACA1	-0.1016	-0.002415	0.05122	-1.43	0	0	9.127	9.793	9.453	9.468	9.628	9.293
YER046W	SPO73	-0.07635	0.007264	-0.0483	-2.22	0	0	9.184	9.683	9.457	9.41	9.276	9.592
YER047C	SAP1	0.06	-0.0012	-0.04619	0	0	0	8.183	7.85	8.013	8.02	7.888	8.145
YER048C	CAJ1	0.00738	0.09181	-0.0004612	0	-1.38	0	10.45	10.4	10.76	10.1	10.43	10.43
YER048W-A	YER048W-A	0.0162	0.06741	-0.03406	0	-0.668	0	10.15	10.04	10.33	9.86	9.977	10.21
YER049W	YER049W	-0.04392	-0.005327	-0.09106	0	0	-0.797	10	10.31	10.14	10.18	9.836	10.48
YER050C	RSM18	0.02718	0.03171	0.006794	0	0	0	10.72	10.52	10.73	10.5	10.64	10.59
YER051W	YER051W	-0.07429	0.01981	0.06345	-2.88	0	-2	7.57	7.97	7.823	7.717	7.941	7.599
YER052C	HOM3	0.06711	-0.0375	-0.06119	-2.9	0	-2.37	12.47	11.9	12.03	12.34	11.93	12.44
YER053C	PIC2	-0.1047	0.05859	-0.06906	-1.71	0	0	11.07	11.91	11.72	11.26	11.22	11.77
YER053C-A	YER053C-A	0.2032	0.8517	0.6021	0	-6.82	-4.68	9.249	8.034	11.12	6.162	10.42	6.864
YER054C	GIP2	0.3949	0.04713	0.5789	-2.31	0	-4.53	8.463	6.437	7.572	7.328	8.925	5.975
YER055C	HIS1	-0.04252	-0.03327	-0.08135	-1.06	0	-4.75	12.82	13.2	12.86	13.16	12.64	13.38
YER056C	FCY2	-0.12	-0.06472	0.0552	-7.57	-3.64	-2.7	12.11	13.16	12.35	12.92	12.88	12.39
YER056C-A	RPL34A	0.01356	-0.02803	-0.04069	0	0	-1.08	13.36	13.23	13.17	13.43	13.11	13.48
YER057C	HMF1	-0.03472	0.01783	0.008445	-1.12	0	0	12.66	12.97	12.89	12.73	12.85	12.78
YER058W	PET117	0.1505	0.004907	-0.1259	-3.81	0	-2.76	8.764	7.896	8.344	8.316	7.967	8.693
YER059W	PCL6	0.03835	0.03352	0.04532	0	0	0	9.087	8.848	9.072	8.863	9.108	8.827
YER060W	FCY21	-1.076	0.2709	-0.2327	-7.16	0	0	3.298	6.955	5.607	4.647	4.714	5.539
YER060W-A	FCY22	-0.1318	-0.059	0.1318	0	0	0	2.178	2.387	2.236	2.329	2.387	2.178
YER061C	CEM1	-0.02441	-0.1399	0.09382	0	-1.56	0	6.838	6.955	6.562	7.231	7.121	6.673
YER062C	HOR2	-0.0339	0.007654	-0.0689	0	0	-1.3	10.87	11.12	11.03	10.97	10.73	11.26
YER063W	THO1	-0.0507	0.002112	-0.06972	-3.34	0	-5.3	11.18	11.58	11.39	11.38	11.11	11.66
YER064C	YER064C	0.4863	-0.157	-0.08248	-5.3	0	0	9.171	6.547	7.432	8.286	7.634	8.083
YER065C	ICL1	0.3542	0.2692	-0.04639	-11	-9.14	0	10.41	8.146	10.14	8.416	9.13	9.428
YER066W	YER066W	0.1308	-0.001535	0.05066	-3.54	0	0	9.825	8.973	9.394	9.404	9.564	9.234
YER067W	YER067W	0.2096	-0.1489	0.0876	-7.14	-4.94	-1.82	12.38	10.71	10.95	12.14	11.9	11.2
YER068W	MOT2	-0.01446	0.0005784	0.02718	0	0	0	10.34	10.45	10.4	10.39	10.49	10.3
YER069W	ARG5,6	-0.01012	0.01748	-0.05427	0	0	-4.16	13.03	13.12	13.15	12.99	12.82	13.32
YER070W	RNR1	-0.0955	-0.09745	-0.0721	-4.41	-4.53	-2.73	11.93	12.75	11.93	12.76	12.03	12.65
YER071C	YER071C	0.08636	-0.01938	0.1357	-0.512	0	-2.88	7.988	7.524	7.704	7.808	8.121	7.392
YER072W	VTC1	-0.1145	-0.001907	-0.01907	-8.09	0	0	12.11	13.11	12.6	12.62	12.53	12.69
YER073W	ALD5	0.0316	-0.03714	-0.1281	0	0	-4.01	10.96	10.72	10.7	10.98	10.36	11.32
YER074W	RPS24A	0.01529	-0.004496	-0.02248	0	0	0	13.44	13.3	13.35	13.39	13.27	13.47
YER074W-A	YOS1	0.0135	0.004501	-0.02819	0	0	0	10.2	10.1	10.17	10.13	10.05	10.25
YER075C	PTP3	-0.1166	0.1208	0.08908	-1.79	-1.97	-0.446	8.382	9.088	9.1	8.369	9.004	8.465
YER076C	YER076C	0.2365	0.05961	-0.1705	0	0	0	5.826	4.945	5.497	5.274	5.067	5.703
YER077C	YER077C	0.03244	0.0697	-0.1067	0	0	0	7.833	7.659	7.933	7.559	7.46	8.033
YER078C	YER078C	-0.1176	-0.01168	-0.1525	-4.14	0	-5.77	9.279	10.07	9.634	9.713	9.162	10.18
YER078W-A	YER078W-A	0	0	0	0	0	0	2.08	2.08	2.08	2.08	2.08	2.08
YER079W	YER079W	-0.03892	0.1077	0.07126	0	0	0	10.42	10.71	10.96	10.17	10.82	10.3
YER080W	YER080W	-0.03713	0.02961	0.01553	0	0	0	9.781	10.04	10.01	9.807	9.962	9.855
YER081W	SER3	0.09412	-0.1087	-0.1608	-2.28	-3.1	-5.5	11.94	11.19	11.13	12	10.92	12.21
YER082C	UTP7	0.04713	0.02092	-0.0373	0	0	0	9.697	9.386	9.611	9.473	9.418	9.665
YER083C	RMD7	-0.01135	-0.03241	-0.009008	0	0	0	10.24	10.32	10.16	10.39	10.24	10.31
YER085C	YER085C	-0.1148	0.05079	-0.04571	0	0	0	2.273	2.462	2.409	2.326	2.33	2.405
YER086W	ILV1	-0.01555	-0.02139	-0.09531	0	0	-5.67	12.3	12.43	12.28	12.46	11.96	12.78
YER087C-B	SBH1	-0.009245	-0.03184	-0.04006	0	0	-0.775	11.67	11.74	11.57	11.83	11.54	11.87
YER087W	YER087W	0.04105	-0.02059	-0.0219	0	0	0	9.298	9.037	9.102	9.233	9.098	9.238
YER088C	DOT6	-0.07545	-0.001395	0.03487	0	0	0	9.235	9.731	9.478	9.488	9.598	9.368
YER089C	PTC2	-0.07166	-0.05865	-0.1064	-1.8	-0.777	-4.07	10.82	11.37	10.87	11.32	10.68	11.5
YER090W	TRP2	0.03482	-0.03047	-0.05658	0	0	-1.27	11.18	10.92	10.93	11.17	10.83	11.27
YER091C	MET6	-0.02459	-0.01611	-0.04155	-3.61	-1.25	-6.92	14.06	14.3	14.1	14.26	13.97	14.38
YER092W	IES5	0.05783	-0.005669	0.05102	-3.38	0	-2.66	10.82	10.39	10.58	10.62	10.79	10.42
YER093C	TSC11	-0.01042	0.07378	0.132	0	-0.105	-3.11	8.737	8.8	8.992	8.544	9.169	8.367
YER093C-A	YER093C-A	0.09603	0.03724	-0.07512	-3.67	0	-2.25	10.11	9.456	9.908	9.655	9.527	10.04
YER094C	PUP3	0.02347	0.009028	-0.01806	-0.71	0	0	13.43	13.21	13.36	13.28	13.23	13.4
YER095W	RAD51	-0.001074	-0.03973	-0.1193	0	0	-3.47	11.19	11.2	11.04	11.35	10.73	11.66
YER096W	SHC1	-0.04874	0.3906	0.3993	0	-3.4	-3.53	6.378	6.598	7.361	5.615	7.38	5.596
YER098W	UBP9	-0.09844	0.001876	0.1107	0	0	0	6.809	7.29	7.054	7.045	7.32	6.779
YER099C	PRS2	0.05014	-0.08312	0.0878	0	0	-0.0974	10.47	10.11	9.991	10.58	10.6	9.974
YER100W	UBC6	0.0003474	-0.009611	-0.01586	0	0	0	10.38	10.38	10.35	10.42	10.32	10.44
YER101C	AST2	0.1487	0.04907	0.1374	-4.7	0	-4.21	8.94	8.064	8.647	8.357	8.907	8.098
YER102W	RPS8B	0.02984	-0.009376	-0.03836	-2.53	0	-4	14.25	13.96	14.06	14.15	13.92	14.29
YER103W	SSA4	0.07769	0.1155	0.188	0	-1.6	-4.4	10.79	10.23	10.93	10.09	11.19	9.826
YER104W	RTT105	0.03928	-0.01545	0.007231	0	0	0	8.595	8.364	8.434	8.525	8.501	8.458
YER105C	NUP157	-0.07122	-0.003273	0.04864	-3.29	0	-1.19	10.39	10.92	10.64	10.67	10.83	10.47
YER106W	MAM1	-0.2709	-0.2889	0.2215	0	0	0	5.383	6.494	5.346	6.531	6.393	5.483
YER107C	GLE2	-0.01355	-0.008877	-0.02056	0	0	0	10.24	10.34	10.26	10.32	10.22	10.37
YER109C	FLO8	-0.1024	-0.06221	0.04086	-1.98	0	0	8.258	8.866	8.377	8.747	8.683	8.441
YER110C	KAP123	-0.02122	-0.004243	-0.08701	0	0	-3.87	11.25	11.42	11.32	11.35	10.99	11.68
YER111C	SWI4	-0.2879	0.03927	0.2588	-1.39	0	-0.859	5.542	6.766	6.237	6.07	6.704	5.603
YER112W	LSM4	-0.01433	0.03789	0.03374	0	0	0	10.36	10.46	10.54	10.27	10.53	10.29
YER113C	YER113C	-0.03002	-0.02682	0.0004002	0	0	0	8.918	9.105	8.928	9.095	9.012	9.01
YER114C	BOI2	-0.02676	-0.03196	0.09889	0	0	-4.2	9.615	9.795	9.598	9.812	10.04	9.373
YER115C	SPR6	-0.04761	-0.04093	0.05179	0	0	0	8.494	8.779	8.514	8.759	8.792	8.482
YER116C	SLX8	0.04139	-0.002781	0.1033	0	0	-0.418	7.455	7.244	7.343	7.357	7.612	7.087
YER117W	RPL23B	0.006259	-0.004471	-0.02772	0	0	-0.699	13.47	13.42	13.43	13.47	13.32	13.57
YER118C	SHO1	0.06758	-0.01078	-0.0731	-1.88	0	-2.31	10.27	9.8	9.998	10.07	9.781	10.29
YER119C	AVT6	-0.15	0.03246	0.04287	-5.97	0	0	10.29	11.42	10.97	10.73	11.01	10.69
YER120W	SCS2	-0.0458	0.005496	-0.01099	-3.58	0	0	12.92	13.33	13.15	13.1	13.07	13.18
YER122C	GLO3	-0.1018	-0.02955	0.03254	-3.13	0	0	10.09	10.82	10.35	10.56	10.57	10.34
YER123W	YCK3	-0.1919	0.07996	0.0237	-0.106	0	0	7.862	8.981	8.655	8.188	8.491	8.353
YER124C	DSE1	-0.3477	-0.1244	0.2088	-7.35	-1.19	-4.1	7.197	9.159	7.826	8.531	8.769	7.588
YER125W	RSP5	-0.05867	-0.00332	-0.04317	-0.261	0	0	10.64	11.08	10.85	10.88	10.7	11.03
YER126C	NSA2	0.01269	0.03082	-0.1768	0	0	-5.38	10.66	10.56	10.72	10.5	9.96	11.26
YER127W	LCP5	0.1112	-0.03928	-0.1038	0	0	0	9.378	8.682	8.908	9.153	8.706	9.355
YER128W	YER128W	0.001187	0.03739	0.07836	0	0	-0.327	8.106	8.099	8.207	7.998	8.322	7.883
YER129W	YER129W	-0.0831	0.00242	0.1022	-0.142	0	-1.11	7.238	7.668	7.459	7.447	7.717	7.189
YER130C	YER130C	0.03321	-0.01375	0.1555	0	0	-0.503	7.25	7.085	7.133	7.202	7.553	6.782
YER131W	RPS26B	0.004527	-0.02807	-0.1023	0	0	-5.78	13.3	13.26	13.15	13.41	12.81	13.75
YER132C	PMD1	-0.09718	-0.01384	0.1169	-2.99	0	-4.09	8.396	8.981	8.647	8.73	9.04	8.337
YER133W	GLC7	-0.03025	0.04677	0.03645	0	0	0	11.52	11.77	11.83	11.46	11.79	11.5
YER134C	YER134C	-0.1268	-0.07692	-0.08869	-3.68	-0.929	-1.65	8.998	9.824	9.16	9.662	9.122	9.7
YER136W	GDI1	-0.04409	-0.0147	0.006858	0	0	0	12.08	12.46	12.21	12.33	12.3	12.24
YER137C	YER137C	0.05484	0.009889	0.1328	0	0	-3.71	8.177	7.872	8.052	7.997	8.393	7.655
YER138W-A	YER138W-A	-0.0485	-0.09889	0.06529	-0.0181	-3.77	-1.43	12.68	13.11	12.45	13.33	13.18	12.6
YER139C	YER139C	-0.0193	0.1106	0.01957	0	0	0	8.847	8.966	9.248	8.565	8.967	8.846
YER140W	YER140W	-0.1202	0.04005	0.00109	-4.2	0	0	8.459	9.194	8.949	8.704	8.83	8.823
YER141W	COX15	-0.06239	-0.03701	0.003172	-1.4	0	0	11.12	11.62	11.22	11.52	11.38	11.36
YER142C	MAG1	0.05636	0.07132	0.01026	0	-1.05	0	9.678	9.308	9.727	9.258	9.527	9.459
YER143W	DDI1	0.01012	0.08698	0.06288	0	-5.13	-3.14	10.02	9.947	10.28	9.682	10.2	9.765
YER144C	UBP5	0.02555	0.04161	0.1337	0	0	-5.44	9.067	8.908	9.117	8.857	9.403	8.571
YER145C	FTR1	0.2058	0.1575	0.06996	-3.1	-1.61	0	11.78	10.22	11.6	10.4	11.27	10.73
YER146W	LSM5	0.006332	-0.076	-0.06544	0	-2.88	-2.04	11.42	11.37	11.09	11.69	11.13	11.65
YER147C	SCC4	0.002335	0.04334	-0.002854	0	0	0	9.274	9.259	9.406	9.127	9.258	9.276
YER148W	SPT15	-0.06386	-0.0103	-0.008238	-1.93	0	0	11.42	11.93	11.63	11.72	11.64	11.71
YER149C	PEA2	-0.04346	-0.01852	-0.03292	-0.576	0	0	9.209	9.491	9.29	9.41	9.243	9.457
YER150W	SPI1	0.06281	-0.109	0.3459	0	-0.33	-7	11.13	10.65	10.48	11.3	12.19	9.592
YER151C	UBP3	-0.04748	0.0008329	0.04629	0	0	0	9.938	10.27	10.11	10.1	10.27	9.942
YER152C	YER152C	-0.09984	-0.05207	0.01085	-4.1	-0.538	0	10.7	11.47	10.88	11.28	11.12	11.04
YER153C	PET122	0.02027	-0.1136	-0.1189	0	0	0	6.928	6.832	6.609	7.151	6.597	7.163
YER154W	OXA1	-0.0001172	-0.07821	-0.02919	0	-1.61	0	10.25	10.26	9.977	10.53	10.15	10.36
YER155C	BEM2	-0.1161	0	0.158	-1.47	0	-3.17	9.547	10.35	9.947	9.947	10.49	9.402
YER156C	YER156C	0.04931	-0.04201	-0.2104	0	0	-7.3	11.06	10.69	10.72	11.03	10.08	11.67
YER157W	COG3	-0.0994	-0.03734	0.06593	0	0	0	7.15	7.66	7.309	7.501	7.574	7.236
YER158C	YER158C	-0.07877	-0.04748	0.1353	-4.21	-1.33	-7.69	10.32	10.9	10.44	10.78	11.11	10.11
YER159C	BUR6	0.009083	0.02927	-0.009083	0	0	0	11.95	11.88	12.03	11.79	11.88	11.95
YER161C	SPT2	0.06625	-0.04951	-0.0882	0	0	0	8.968	8.566	8.617	8.918	8.499	9.035
YER162C	RAD4	-0.0159	0.1034	0.1617	0	0	0	7.818	7.905	8.143	7.58	8.302	7.422
YER163C	YER163C	0.06313	-0.06313	0.2228	0	0	-5.01	8.934	8.552	8.552	8.934	9.417	8.069
YER164W	CHD1	-0.08406	-0.007003	0.01821	-2.31	0	0	10	10.6	10.28	10.32	10.37	10.23
YER165W	PAB1	-0.01254	-0.01612	-0.02508	0	0	-0.848	13.37	13.48	13.35	13.5	13.31	13.54
YER166W	DNF1	-0.006603	0.002201	0.04842	0	0	0	10.9	10.95	10.93	10.92	11.11	10.74
YER167W	BCK2	-0.01584	0.008718	0.1279	0	0	-3.1	9.738	9.845	9.821	9.762	10.22	9.357
YER168C	CCA1	-0.0131	-0.02218	-0.02772	0	0	0	9.498	9.585	9.468	9.615	9.45	9.633
YER169W	RPH1	-0.01609	-0.006582	0.09608	0	0	-2.12	9.809	9.919	9.842	9.887	10.19	9.536
YER170W	ADK2	0.1819	0.09592	-0.092	-4.73	-1.09	-0.882	9.143	8.06	8.887	8.316	8.328	8.876
YER171W	RAD3	-0.0406	0.02707	-0.03204	0	0	0	8.583	8.828	8.787	8.624	8.609	8.803
YER172C	BRR2	-0.04247	0.04949	0.09303	0	0	-1.68	10.13	10.43	10.45	10.1	10.61	9.946
YER173W	RAD24	0.01633	0.06092	0.06341	0	-0.483	-0.671	8.734	8.636	8.868	8.502	8.876	8.494
YER174C	GRX4	-0.04177	0.06237	-0.002861	0	-0.598	0	10.35	10.66	10.73	10.28	10.5	10.52
YER175C	TMT1	0.07216	0.09021	-0.07717	-1.48	-2.69	-1.83	9.839	9.359	9.899	9.299	9.342	9.856
YER175W-A	YER175W-A	0.1064	0.07307	0.1053	0	0	0	2.474	2.298	2.447	2.326	2.473	2.299
YER176W	ECM32	-0.08948	-0.05679	0.00906	-6.1	-3.28	0	9.129	9.713	9.236	9.607	9.451	9.392
YER177W	BMH1	0.03797	-0.003616	0.007232	-0.181	0	0	13.47	13.12	13.28	13.32	13.33	13.27
YER178W	PDA1	0.01405	0.005269	0.003512	0	0	0	13.76	13.62	13.72	13.67	13.71	13.68
YER179W	DMC1	0.3256	0.1394	-0.1554	-3.05	0	0	6.538	5.218	6.162	5.594	5.562	6.194
YER180C	ISC10	-0.07268	0.04472	0.1557	0	0	-0.561	7.128	7.497	7.426	7.199	7.707	6.918
YER180C-A	SLO1	-0.0767	0.05174	0.1785	0	0	-0.203	2.533	2.672	2.649	2.556	2.763	2.442
YER182W	YER182W	0.1803	0.02074	-0.01169	-7.18	0	0	10.16	8.969	9.635	9.498	9.527	9.605
YER183C	FAU1	0.008932	0.0007444	0.04367	0	0	0	9.721	9.661	9.693	9.688	9.838	9.544
YER184C	YER184C	-0.2088	0.08127	-0.3072	0	0	-0.116	4.297	4.966	4.762	4.501	4.14	5.122
YER185W	YER185W	-0.2358	0.06494	-0.1559	-0.31	0	0	4.523	5.327	5.036	4.814	4.659	5.191
YER186C	YER186C	-0.003098	-0.03456	-0.04624	0	0	-1.01	10.08	10.1	9.967	10.21	9.927	10.25
YER187W	YER187W	0.06037	-0.2357	-0.3763	0	-5.19	-8.22	8.439	8.093	7.592	8.94	7.194	9.338
YER188C-A	YER188C-A	-0.1683	-0.1638	-0.05421	-0.691	-0.562	0	6.955	7.816	6.967	7.804	7.247	7.524
YFL001W	DEG1	0.01458	-0.1009	-0.09848	0	-1.25	-1.13	7.954	7.874	7.638	8.191	7.644	8.184
YFL002C	SPB4	0.06516	-0.0253	-0.0927	0	0	0	9.379	8.965	9.092	9.252	8.877	9.467
YFL003C	MSH4	-0.09017	-0.1595	0.4867	0	0	-3.51	2.894	3.081	2.822	3.152	3.487	2.488
YFL004W	VTC2	-0.147	0.02592	0.0108	-8.43	0	0	10.57	11.7	11.23	11.03	11.18	11.09
YFL005W	SEC4	-0.01904	0.005011	-0.00902	0	0	0	11.92	12.07	12.02	11.97	11.96	12.03
YFL007W	BLM3	-0.004275	0.05985	0.01069	0	-1.16	0	11.23	11.27	11.48	11.02	11.29	11.21
YFL008W	SMC1	-0.08804	0.073	0.06781	0	0	0	8.992	9.557	9.509	9.04	9.492	9.057
YFL009W	CDC4	-0.05013	-0.05063	0.0268	-5.36	-5.42	-1.67	9.522	9.858	9.52	9.86	9.78	9.6
YFL010C	WWM1	-0.1041	-0.00811	0.004055	-5.33	0	0	10.29	11.06	10.64	10.7	10.69	10.66
YFL010W-A	AUA1	0.0267	-0.06795	-0.04785	0	0	0	4.59	4.506	4.441	4.655	4.473	4.623
YFL011W	HXT10	1.03	-0.05593	1.027	-8.92	0	-8.9	4.272	2.092	3.12	3.243	4.268	2.095
YFL012W	YFL012W	0.1192	-0.3443	-0.2963	0	-0.0198	0	2.743	2.526	2.322	2.948	2.365	2.904
YFL013C	IES1	-0.03817	-0.01688	0.04552	0	0	0	9.697	9.957	9.769	9.884	9.982	9.672
YFL014W	HSP12	0.1067	0.1067	0.06432	-3.4	-3.4	-0.677	14.73	13.68	14.73	13.68	14.53	13.89
YFL016C	MDJ1	0.07613	0.006227	0.06205	-0.396	0	0	10.7	10.15	10.45	10.4	10.65	10.2
YFL017C	GNA1	-0.04579	-0.01625	-0.04352	-0.681	0	-0.443	10.41	10.75	10.52	10.64	10.42	10.74
YFL017W-A	SMX2	-0.04907	0.01774	-0.07441	-0.901	0	-3.15	10.26	10.62	10.5	10.38	10.17	10.71
YFL018C	LPD1	0.06565	0.01427	0.0009513	-6.24	0	0	12.93	12.35	12.7	12.57	12.64	12.63
YFL020C	PAU5	0.0005993	-0.5526	0.04195	0	-2	0	8.026	8.022	6.506	9.543	8.141	7.907
YFL021W	GAT1	-0.3178	0.02353	0.06844	-9.08	0	-0.0275	8.869	11.05	10.04	9.881	10.2	9.726
YFL022C	FRS2	-0.07867	-0.04801	-0.03166	-4.27	-1.45	0	11.45	12.09	11.57	11.97	11.64	11.9
YFL023W	BUD27	-0.1162	0.04136	-0.0002954	0	0	0	7.812	8.467	8.256	8.023	8.138	8.14
YFL024C	EPL1	0.02961	0.1686	0.1189	0	0	0	9.312	9.123	9.755	8.679	9.597	8.838
YFL025C	BST1	-0.01315	-0.008095	0.06452	0	0	-0.601	9.462	9.548	9.478	9.532	9.717	9.293
YFL026W	STE2	-0.142	-0.09854	-0.02621	-8.77	-6.35	0	12.65	13.96	12.85	13.76	13.18	13.43
YFL027C	GYP8	-0.1547	-0.08434	0.05832	-5.47	-1.86	-0.0667	9.717	10.82	9.967	10.57	10.47	10.06
YFL028C	CAF16	0.004854	0.01699	-0.1085	0	0	-4.59	9.923	9.89	9.965	9.848	9.534	10.28
YFL029C	CAK1	0.08059	-0.01577	-0.1119	-0.204	0	-1.81	8.697	8.225	8.415	8.508	8.133	8.789
YFL030W	AGX1	0.2519	0.304	0.09067	-6.98	-8.22	-0.933	12.68	10.64	12.88	10.44	12.03	11.29
YFL031W	HAC1	-0.1264	-0.06618	0.01805	-2.24	0	0	11.47	12.52	11.72	12.27	12.07	11.92
YFL033C	RIM15	-0.1543	0.05475	0.08747	-3.72	0	-0.643	8.98	9.993	9.667	9.307	9.774	9.199
YFL034C-A	RPL22B	0.0295	0.03356	-0.1068	0	0	-2.31	11.94	11.7	11.96	11.68	11.38	12.26
YFL034C-B	MOB2	0.08108	-0.06202	-0.09808	-1.21	0	-2.22	9.607	9.082	9.143	9.545	9.027	9.662
YFL034W	YFL034W	-0.05072	0.04851	0.1122	0	0	-0.763	8.571	8.877	8.871	8.578	9.063	8.385
YFL036W	RPO41	0.08233	4.441e-16	0.04116	-4.53	0	-0.667	10.82	10.22	10.52	10.52	10.67	10.37
YFL037W	TUB2	0.01149	-0.0134	-0.05362	0	0	-1.36	12.61	12.51	12.5	12.62	12.32	12.79
YFL038C	YPT1	0.006422	0.01009	0.02844	0	0	-2.33	13.13	13.07	13.15	13.06	13.23	12.97
YFL039C	ACT1	0.00246	-0.00246	-0.0008199	0	0	0	14.68	14.65	14.65	14.67	14.66	14.67
YFL040W	YFL040W	-0.0005697	0.0005697	-0.0005697	0	0	0	2.11	2.111	2.111	2.11	2.11	2.111
YFL041W	FET5	0.0396	0.08278	-0.05521	0	-3.15	-0.955	10.62	10.33	10.78	10.17	10.27	10.68
YFL041W-A	YFL041W-A	0.1213	-0.0497	0.1343	-1.95	0	-2.52	8.268	7.602	7.798	8.072	8.304	7.566
YFL042C	YFL042C	0.06245	-0.04078	0.07015	-0.841	0	-1.42	10.21	9.777	9.852	10.13	10.24	9.751
YFL044C	YFL044C	0.02233	-0.007602	0.02661	0	0	0	10.2	10.04	10.1	10.15	10.21	10.03
YFL045C	SEC53	-0.006642	-0.02562	-0.05409	0	0	-3.95	12.64	12.7	12.56	12.78	12.43	12.91
YFL046W	YFL046W	0.06762	0.07617	-0.02312	-0.472	-1.04	0	9.791	9.342	9.819	9.314	9.49	9.643
YFL047W	RGD2	-0.03634	-0.06526	-0.003183	0	-1.08	0	8.952	9.18	8.861	9.271	9.056	9.076
YFL048C	EMP47	0.06305	0.001276	0.007912	-3.45	0	0	9.627	9.215	9.425	9.417	9.447	9.395
YFL049W	YFL049W	0.001702	0.0231	0.05667	0	0	-0.731	9.893	9.882	9.967	9.808	10.08	9.693
YFL050C	ALR2	-0.632	-0.08425	0.01999	-11	0	0	5.755	8.918	7.123	7.551	7.388	7.286
YFL051C	YFL051C	0.03128	-0.02901	0.03128	0	0	0	2.137	2.091	2.092	2.135	2.137	2.091
YFL052W	YFL052W	1.113	-0.6656	0.1537	-9.06	-5.86	0	5.46	2.525	3.087	4.897	4.205	3.78
YFL053W	DAK2	0.9939	0.9455	0.08242	-4.56	-4.28	0	4.293	2.156	4.245	2.204	3.317	3.133
YFL054C	YFL054C	0.2703	0.01066	0.1585	-7.28	0	-3.89	10.36	8.589	9.509	9.439	9.994	8.954
YFL055W	AGP3	0.5438	0.5413	0.09202	-3.79	-3.76	0	7.178	4.924	7.173	4.929	6.244	5.858
YFL056C	AAD6	-0.2574	0.01619	-0.09872	-0.992	0	0	5.683	6.793	6.272	6.202	6.024	6.451
YFL059W	SNZ3	0.2754	0.1402	-0.1208	-8.94	-4.55	-3.64	10.19	8.416	9.752	8.849	8.912	9.69
YFL060C	SNO3	0.09622	0.01046	0.008675	-1.57	0	0	9.738	9.11	9.458	9.39	9.453	9.396
YFL061W	YFL061W	0.1817	0.6138	-0.34	-0.249	-7.23	-3.55	8.013	7.065	9.119	5.959	6.655	8.423
YFL062W	COS4	-0.01781	-0.02155	0.02155	0	-0.257	-0.257	12.75	12.91	12.73	12.93	12.93	12.73
YFL064C	YFL064C	0.3803	-0.1705	0.3759	-3.92	0	-3.85	3.729	2.865	3.103	3.492	3.724	2.87
YFL065C	YFL065C	0.375	-0.2283	0.3816	-1.97	0	-2.06	8.344	6.434	6.806	7.973	8.361	6.418
YFL067W	YFL067W	0.3213	0.01406	-0.1627	-0.146	0	0	6.173	4.94	5.583	5.529	5.243	5.869
YFL068W	YFL068W	0.2342	-0.000944	-0.05786	-0.601	0	0	9.637	8.193	8.912	8.918	8.736	9.093
YFR001W	LOC1	0.1321	0.1583	-0.09717	-0.158	-1	0	9.436	8.61	9.518	8.528	8.719	9.327
YFR002W	NIC96	-0.007173	-0.0005879	0.006467	0	0	0	10.2	10.25	10.22	10.23	10.25	10.2
YFR003C	YPI1	0.0008329	-0.01083	-0.04153	0	0	0	10.11	10.1	10.07	10.14	9.959	10.25
YFR004W	RPN11	0.04561	0.0152	-0.0375	-0.0276	0	0	12.05	11.68	11.93	11.8	11.71	12.02
YFR005C	SAD1	0.01888	-0.04255	0.02818	0	0	0	8.59	8.478	8.408	8.66	8.617	8.451
YFR006W	YFR006W	-0.004191	0.004191	-0.008382	0	0	0	11.46	11.49	11.49	11.46	11.44	11.51
YFR007W	YFR007W	0.0699	0.0142	0.05215	-0.372	0	0	9.021	8.594	8.851	8.764	8.967	8.648
YFR008W	FAR7	0.2232	0.1828	0.1069	0	0	0	6.57	5.628	6.485	5.713	6.325	5.873
YFR009W	GCN20	-0.08581	-0.03723	-0.05272	-4.37	0	-1.56	10.09	10.71	10.27	10.53	10.21	10.59
YFR010W	UBP6	-0.06483	0.01882	-0.01464	-2.08	0	0	11.24	11.76	11.57	11.43	11.44	11.56
YFR011C	YFR011C	0.155	0.05843	-0.009164	-4.96	0	0	11.06	9.932	10.71	10.28	10.46	10.53
YFR012W	YFR012W	0.1212	-0.08278	-0.08278	0	0	0	2.286	2.102	2.131	2.257	2.131	2.257
YFR012W-A	YFR012W-A	-0.1777	-0.1633	0.2076	-2.79	-2.31	-3.7	4.856	5.492	4.882	5.467	5.546	4.803
YFR013W	IOC3	-0.01779	0.03998	-0.0101	0	0	0	8.397	8.502	8.567	8.332	8.42	8.479
YFR014C	CMK1	0.02535	-0.1162	-0.03613	0	-3.27	0	10.57	10.39	10.06	10.9	10.35	10.61
YFR015C	GSY1	0.1852	-0.2686	-0.002707	-3.47	-5.77	0	10.87	9.559	9.266	11.16	10.2	10.22
YFR016C	YFR016C	-0.05511	0.03485	0.09723	0	0	0	8.967	9.316	9.252	9.031	9.449	8.833
YFR017C	YFR017C	0.3306	-0.09225	0.2791	-7.29	0	-6.19	10.25	8.154	8.91	9.498	10.09	8.317
YFR018C	YFR018C	0.03103	-0.1014	-0.01862	0	-2.89	0	11.75	11.5	11.22	12.03	11.55	11.7
YFR019W	FAB1	-0.08479	0.02088	0.1437	-2.22	0	-5.38	9.278	9.84	9.628	9.49	10.04	9.083
YFR021W	ATG18	-0.02569	-0.0227	-0.02189	0	0	0	8.766	8.923	8.775	8.914	8.777	8.912
YFR022W	ROG3	-0.2841	-0.1338	-0.1225	-4.57	-0.429	-0.0398	6.772	8.247	7.162	7.857	7.191	7.828
YFR023W	PES4	-0.3863	-0.04129	0.2621	-1.65	0	0	5.352	6.995	6.085	6.262	6.732	5.614
YFR024C-A	LSB3	0.04949	-0.01076	-0.008607	-0.229	0	0	11.37	10.98	11.13	11.22	11.14	11.21
YFR025C	HIS2	-0.1426	-0.05556	-0.03969	-2.63	0	0	8.784	9.697	9.062	9.418	9.113	9.367
YFR026C	YFR026C	-0.07296	-0.2715	0.1364	0	-3.93	-0.249	6.732	7.081	6.258	7.554	7.232	6.58
YFR027W	ECO1	-0.05015	0.06703	0.1343	0	0	0	7.562	7.829	7.874	7.517	8.053	7.338
YFR028C	CDC14	-0.02715	-0.04589	-0.01033	0	-0.862	0	9.915	10.1	9.85	10.17	9.973	10.04
YFR029W	PTR3	-0.1158	-0.007906	0.1838	-3.34	0	-6.21	8.174	8.857	8.492	8.539	9.058	7.974
YFR030W	MET10	-0.02697	-0.006509	0.01395	-1.02	0	0	12.81	13.05	12.9	12.96	12.99	12.87
YFR031C	SMC2	-0.04696	0.01932	0.05406	0	0	0	9.671	9.991	9.897	9.765	10.02	9.647
YFR031C-A	RPL2A	0.04428	-0.002826	-0.06501	0	0	-0.661	12.96	12.57	12.75	12.78	12.47	13.05
YFR032C	YFR032C	0.02959	0.03762	0.3015	0	0	0	2.422	2.373	2.428	2.366	2.647	2.147
YFR032C-A	RPL29	-0.01792	-0.004267	-0.01792	0	0	0	14	14.18	14.07	14.11	14	14.18
YFR032C-B	YFR032C-B	-0.01185	-0.01094	0.007293	0	0	0	2.627	2.648	2.627	2.647	2.644	2.631
YFR033C	QCR6	0.1416	0.1108	0.03177	-2.74	-1.4	0	13.1	11.88	12.97	12.01	12.62	12.35
YFR034C	PHO4	0.1049	-0.01167	-0.001769	-2.15	0	0	10.57	9.826	10.15	10.24	10.19	10.2
YFR035C	YFR035C	0.1992	-0.02873	-0.1073	0	0	0	4.518	3.935	4.184	4.268	4.069	4.383
YFR036W	CDC26	-0.006284	-0.03197	0.01885	0	0	0	8.781	8.819	8.703	8.898	8.857	8.742
YFR037C	RSC8	-0.01732	-0.02488	-0.02878	0	0	0	9.799	9.918	9.773	9.943	9.76	9.957
YFR038W	YFR038W	-0.1133	0.02451	0.01117	-3.52	0	0	7.963	8.614	8.359	8.218	8.321	8.257
YFR039C	YFR039C	0.01298	0.001134	0.03943	0	0	0	9.587	9.501	9.547	9.54	9.674	9.413
YFR040W	SAP155	0.07123	0.02611	0.09626	0	0	-0.814	10.05	9.566	9.897	9.719	10.13	9.481
YFR041C	ERJ5	0.05091	0.02764	-0.07719	-0.698	0	-2.9	9.782	9.442	9.704	9.52	9.355	9.869
YFR042W	YFR042W	-0.0006197	0.03731	-0.06831	0	0	-1.47	9.697	9.702	9.825	9.574	9.47	9.929
YFR043C	YFR043C	0.06158	0.07169	0.04265	-1.39	-2.2	0	9.473	9.078	9.506	9.045	9.412	9.138
YFR044C	YFR044C	-0.01484	-0.009278	-0.0167	0	0	0	12.89	13.03	12.92	13	12.88	13.03
YFR045W	YFR045W	0.1058	0.0647	-0.1005	-5.02	-2.1	-4.7	9.478	8.808	9.348	8.938	8.825	9.462
YFR046C	CNN1	0.02454	0.01548	-0.01811	0	0	0	8.302	8.162	8.276	8.188	8.18	8.283
YFR047C	BNA6	0.04747	-0.05538	-0.0178	-1.83	-2.68	0	12.36	11.96	11.92	12.39	12.08	12.23
YFR048W	RMD8	-0.01431	-0.03057	0.03979	0	-0.562	-1.89	9.862	9.96	9.806	10.02	10.05	9.774
YFR049W	YMR31	0.1624	0.03616	0.01963	-8.09	0	0	12.29	10.98	11.78	11.49	11.72	11.56
YFR050C	PRE4	0.0186	0.02232	0.007441	0	0	0	13.01	12.84	13.03	12.82	12.96	12.89
YFR051C	RET2	-0.01989	-0.02616	-0.0471	0	0	-2.96	11.41	11.57	11.38	11.59	11.3	11.68
YFR052W	RPN12	-0.006388	0.02981	-0.002129	0	-0.648	0	11.27	11.32	11.41	11.17	11.28	11.3
YFR053C	HXK1	0.1567	-0.07917	0.0499	-8.56	-4.14	-1.5	14.73	13.22	13.59	14.36	14.22	13.73
YFR055W	YFR055W	-0.5578	-0.3198	-0.1574	-7.93	-4.39	-0.502	6.383	9.397	7.019	8.761	7.46	8.32
YFR057W	YFR057W	0.1668	0.1986	-0.1626	0	0	0	2.412	2.148	2.437	2.123	2.152	2.408
YGL001C	ERG26	0.01541	-0.1214	-0.1098	0	-7.78	-7.11	12.55	12.42	11.96	13.01	12.01	12.96
YGL002W	ERP6	-0.03899	-0.01721	-0.04693	0	0	0	8.062	8.283	8.123	8.221	8.039	8.305
YGL003C	CDH1	0.00122	-0.02534	0.02697	0	0	0	8.875	8.867	8.793	8.949	8.954	8.788
YGL004C	RPN14	0.04768	0.02124	-0.05116	0	0	0	9.151	8.853	9.068	8.936	8.842	9.162
YGL005C	COG7	0.01081	0.04407	0.04867	0	0	0	8.927	8.86	9.029	8.758	9.043	8.743
YGL006W	PMC1	-0.02953	-0.01476	0.02531	0	0	0	11.28	11.52	11.34	11.46	11.5	11.3
YGL006W-A	YGL006W-A	-0.0005724	0.0005724	0.0005724	0	0	0	2.1	2.101	2.101	2.1	2.101	2.1
YGL007C-A	YGL007C-A	0.0383	0.07127	-0.1137	0	0	0	7.984	7.775	8.074	7.685	7.569	8.19
YGL008C	PMA1	-0.08538	-0.0308	-0.00264	-5.79	-0.0881	0	13.26	14.07	13.52	13.81	13.65	13.68
YGL009C	LEU1	-0.01921	-0.009605	-0.009605	0	0	0	12.43	12.6	12.47	12.56	12.47	12.56
YGL010W	YGL010W	0.07685	0.03762	0.02095	-1.13	0	0	10.07	9.55	9.939	9.683	9.883	9.74
YGL011C	SCL1	-0.01405	0.01217	-0.01217	-0.132	0	0	12.78	12.9	12.89	12.78	12.78	12.89
YGL012W	ERG4	0.01622	-0.1177	-0.1014	0	-5.68	-4.74	11.93	11.79	11.38	12.34	11.44	12.28
YGL013C	PDR1	-0.03742	0.04112	0.1197	0	0	-4.5	10.28	10.54	10.56	10.26	10.84	9.978
YGL014W	PUF4	-0.03625	-0.007689	-0.04943	0	0	-0.633	10.81	11.08	10.92	10.97	10.76	11.13
YGL015C	YGL015C	0.00501	0.002784	0.00501	0	0	0	2.163	2.156	2.162	2.158	2.163	2.156
YGL016W	KAP122	-0.151	-0.04552	-0.03488	-4.23	0	0	8.135	9.033	8.448	8.719	8.48	8.688
YGL017W	ATE1	0.01861	-0.0749	-0.03092	0	0	0	8.257	8.151	7.991	8.417	8.116	8.292
YGL018C	JAC1	0.09523	-0.06571	0.03437	-2.85	-0.874	0	9.433	8.83	8.923	9.339	9.24	9.023
YGL019W	CKB1	0.01988	0	-0.004419	0	0	0	10.96	10.81	10.88	10.88	10.87	10.9
YGL020C	MDM39	-0.0734	-0.02206	-0.08372	-3.31	0	-4.1	9.772	10.28	9.95	10.1	9.736	10.32
YGL021W	ALK1	-0.1094	-0.02529	0.1637	-1.21	0	-3.44	8.92	9.623	9.19	9.352	9.797	8.746
YGL022W	STT3	-0.0693	-0.04687	-0.08357	-3.89	-1.66	-5.05	11.52	12.08	11.61	11.99	11.46	12.14
YGL023C	PIB2	-0.01893	-0.001657	0.004733	0	0	0	10.09	10.23	10.15	10.17	10.18	10.14
YGL025C	PGD1	-0.008539	0.01494	0.0467	0	0	0	8.984	9.037	9.057	8.964	9.157	8.865
YGL026C	TRP5	0.005672	-0.02458	-0.05106	0	0	-2.09	12.74	12.69	12.61	12.82	12.49	12.94
YGL027C	CWH41	-0.04321	0.01889	-0.04609	0	0	0	9.841	10.14	10.06	9.925	9.831	10.15
YGL028C	SCW11	-0.01704	-0.1162	0.08328	0	-3.03	-1.21	9.891	10.01	9.549	10.35	10.24	9.662
YGL029W	CGR1	-0.0735	0.03706	-0.1454	0	0	-0.813	9.136	9.613	9.495	9.254	8.902	9.847
YGL030W	RPL30	-0.007443	0.002481	-0.004135	0	0	0	14.5	14.57	14.55	14.53	14.52	14.56
YGL031C	RPL24A	0.005113	0.003409	-0.01704	0	0	0	14.13	14.08	14.12	14.09	14.03	14.19
YGL032C	AGA2	-0.09658	-0.1245	0.01493	-0.994	-2.33	0	11.68	12.48	11.56	12.6	12.14	12.02
YGL033W	HOP2	0.01876	0.07023	0.0756	0	0	0	2.258	2.228	2.297	2.188	2.302	2.184
YGL035C	MIG1	0.03276	-0.01956	0.1653	0	0	-7.97	10.69	10.45	10.5	10.64	11.18	9.965
YGL036W	YGL036W	0.01263	0.01443	0.1608	0	0	-1.33	9.369	9.287	9.375	9.282	9.848	8.809
YGL037C	PNC1	0.07727	0.01181	0.07363	-1.76	0	-1.51	13.58	12.88	13.28	13.18	13.57	12.89
YGL038C	OCH1	-0.05647	0.03033	-0.0238	-0.349	0	0	10.1	10.51	10.41	10.2	10.22	10.39
YGL039W	YGL039W	0.05498	-0.3755	0.0173	0	-5.74	0	8.781	8.453	7.502	9.732	8.668	8.565
YGL040C	HEM2	0.03839	-0.05119	-0.04265	-0.787	-2.28	-1.31	11.43	11.12	11.07	11.47	11.11	11.44
YGL041C-B	YGL041C-B	-0.05794	0.06645	0.1591	0	0	0	2.217	2.308	2.314	2.21	2.387	2.138
YGL043W	DST1	0.03821	0.03051	0.07121	0	0	-3.15	9.821	9.564	9.795	9.59	9.932	9.453
YGL044C	RNA15	-0.1003	0.03755	-0.06522	-0.0729	0	0	8.809	9.443	9.245	9.008	8.92	9.332
YGL045W	RIM8	-0.0474	-0.09136	0.148	0	-0.67	-3.25	9.206	9.513	9.063	9.656	9.839	8.88
YGL047W	ALG13	0.1606	0.03805	-0.1184	-4.94	0	-3.09	10.31	9.222	9.893	9.636	9.364	10.16
YGL048C	RPT6	-0.01617	0.02188	-0.01617	0	0	0	12.57	12.71	12.73	12.54	12.57	12.71
YGL049C	TIF4632	-0.06766	-0.0616	-0.04089	-0.149	0	0	9.303	9.749	9.322	9.729	9.391	9.661
YGL050W	YGL050W	-0.01772	-0.0002768	-0.01633	0	0	0	8.633	8.739	8.685	8.687	8.637	8.735
YGL051W	MST27	0.3327	-0.1364	-0.04315	0	0	0	6.244	4.958	5.337	5.866	5.518	5.685
YGL053W	PRM8	-0.02783	-0.002463	-0.07464	0	0	0	9.669	9.857	9.755	9.772	9.511	10.02
YGL054C	ERV14	-0.03105	0.01656	-0.03726	0	0	0	11.49	11.74	11.68	11.55	11.47	11.77
YGL055W	OLE1	0.0139	-0.06602	0.05038	0	-7.35	-5.59	13.91	13.78	13.53	14.16	14.08	13.6
YGL056C	SDS23	0.1449	-0.0523	-0.04482	-2.46	0	0	10.48	9.477	9.797	10.16	9.823	10.13
YGL057C	YGL057C	-0.04582	0.09458	-0.01109	0	0	0	8.109	8.371	8.51	7.97	8.208	8.272
YGL058W	RAD6	0.01265	-0.003162	-0.09852	0	0	-3.97	10.69	10.6	10.63	10.66	10.28	11.01
YGL059W	YGL059W	0.06331	0.06305	0.03757	0	0	0	9.453	9.047	9.452	9.047	9.37	9.129
YGL060W	YBP2	-0.079	0.01352	-0.09342	-0.528	0	-1.35	9.253	9.774	9.558	9.469	9.206	9.822
YGL061C	DUO1	-0.112	0.09522	-0.02746	-1.27	-0.48	0	8.122	8.777	8.728	8.171	8.369	8.53
YGL062W	PYC1	0.04546	-0.04011	-0.004457	-2.62	-1.93	0	13.7	13.28	13.3	13.68	13.47	13.51
YGL063W	PUS2	-0.08279	-0.0545	0.004554	0	0	0	7.436	7.875	7.511	7.8	7.668	7.643
YGL064C	MRH4	0.02195	-0.05785	-0.06943	0	0	-0.514	8.168	8.044	7.943	8.268	7.911	8.301
YGL065C	ALG2	-0.04362	0.02144	-0.1132	-3.23	0	-9.36	9.61	9.905	9.83	9.685	9.375	10.14
YGL066W	SGF73	0.005844	0.01338	0.08873	0	0	0	9.276	9.238	9.3	9.214	9.542	8.973
YGL067W	NPY1	-0.05433	-0.04388	-0.08569	-2.73	-1.56	-5.51	11.29	11.72	11.33	11.68	11.17	11.85
YGL068W	MNP1	0.1333	0.0006773	-0.09938	-7.1	0	-5.2	11.14	10.16	10.65	10.65	10.28	11.02
YGL070C	RPB9	0.05732	-0.06808	-0.1269	-0.325	-1.15	-4.7	9.348	8.984	8.95	9.383	8.763	9.569
YGL071W	RCS1	0.08235	0.003749	0.138	0	0	-1.54	8.907	8.412	8.671	8.648	9.073	8.246
YGL073W	HSF1	-0.09113	0.05407	0.1201	-2.92	-0.223	-4.57	9.432	10.05	9.922	9.557	10.14	9.334
YGL075C	MPS2	-0.3658	0.08277	-0.1255	-2.81	0	0	4.927	6.348	5.799	5.476	5.393	5.883
YGL076C	RPL7A	0.003334	0.006668	-0.01334	0	0	0	14.44	14.41	14.46	14.39	14.36	14.49
YGL077C	HNM1	-0.1292	-0.005869	-0.06848	-7.68	0	-3.63	11.74	12.84	12.27	12.32	12	12.58
YGL078C	DBP3	0.001882	-0.04285	-0.157	0	0	-6.03	10.87	10.85	10.7	11.02	10.27	11.45
YGL079W	YGL079W	0.01655	0.02243	0.02323	0	0	0	9.057	8.954	9.076	8.936	9.078	8.933
YGL080W	YGL080W	0.08159	0.05983	-0.06418	-3.88	-2.08	-2.47	11.37	10.74	11.28	10.82	10.81	11.3
YGL081W	YGL081W	0.1766	0.2413	0.4109	0	0	-2.48	5.792	5.125	5.914	5.003	6.231	4.687
YGL082W	YGL082W	-0.09847	-0.0509	-0.05234	-5	-1.2	-1.34	9.674	10.36	9.839	10.19	9.834	10.2
YGL083W	SCY1	-0.04069	-0.03614	0.02931	0	0	0	8.332	8.57	8.345	8.557	8.537	8.365
YGL084C	GUP1	-0.02947	-0.02995	-0.04006	0	0	0	9.893	10.1	9.892	10.1	9.857	10.13
YGL085W	YGL085W	-0.03937	-0.02118	-0.04951	0	0	0	9.127	9.379	9.185	9.321	9.094	9.412
YGL086W	MAD1	-0.1354	0.08444	0.0952	0	0	0	8.103	8.901	8.751	8.253	8.783	8.222
YGL087C	MMS2	-0.02526	0.02947	0.06946	0	0	-1.57	11.32	11.53	11.54	11.31	11.7	11.15
YGL089C	MF(ALPHA)2	-0.872	-0.346	-1.506	-3.46	0	-6.55	2.867	5.247	3.572	4.541	2.112	6.001
YGL090W	LIF1	0.242	-0.04316	0.005162	-1.51	0	0	6.309	5.335	5.735	5.909	5.832	5.812
YGL091C	NBP35	0.05217	0.01765	0.001417	0	0	0	9.503	9.166	9.392	9.277	9.339	9.33
YGL092W	NUP145	-0.02723	-0.01416	0.04248	0	0	0	10.93	11.14	10.98	11.09	11.2	10.88
YGL093W	SPC105	-0.05865	0.0005924	0.04585	-2.03	0	-0.768	9.942	10.35	10.15	10.15	10.31	9.987
YGL094C	PAN2	-0.07504	-0.01089	0.02904	-0.554	0	0	9.677	10.19	9.898	9.973	10.04	9.835
YGL095C	VPS45	-0.05026	0.04736	0.06026	0	0	-0.584	8.98	9.298	9.289	8.989	9.33	8.948
YGL096W	TOS8	0.05129	0.03928	0.08182	0	0	0	10.19	9.832	10.15	9.873	10.29	9.726
YGL097W	SRM1	-0.01522	-0.1031	-0.08504	0	-2.65	-1.59	10.21	10.32	9.9	10.63	9.964	10.57
YGL098W	USE1	0.01985	0.03047	-0.07354	0	0	-1.25	8.66	8.542	8.692	8.51	8.382	8.82
YGL099W	LSG1	0.01629	-0.01653	-0.1122	0	0	-4.53	10.09	9.979	9.978	10.09	9.646	10.43
YGL100W	SEH1	0.003898	0.007441	-0.05091	0	0	-0.496	10.19	10.16	10.21	10.15	9.999	10.36
YGL101W	YGL101W	-0.007989	0.2741	-0.1323	0	-3.46	0	7.954	7.998	8.732	7.221	7.611	8.342
YGL103W	RPL28	0.003371	0.001685	-0.0118	0	0	0	14.28	14.25	14.28	14.26	14.21	14.33
YGL104C	VPS73	0.01225	-0.07092	-0.1835	0	0	-4.7	9.263	9.185	8.998	9.451	8.638	9.81
YGL105W	ARC1	0.005845	-0.01559	-0.01169	0	0	0	12.37	12.32	12.28	12.41	12.29	12.39
YGL106W	MLC1	0.0342	-0.04489	-0.004275	-0.553	-1.93	0	11.38	11.12	11.07	11.43	11.23	11.27
YGL107C	RMD9	0.03195	0.003815	-0.01741	0	0	0	10.2	9.973	10.1	10.07	10.02	10.14
YGL108C	YGL108C	0.08112	-0.02544	0.07926	0	0	0	9.282	8.774	8.948	9.107	9.276	8.78
YGL110C	CUE3	-0.09008	0.08051	0.1083	0	0	0	7.799	8.302	8.275	7.826	8.352	7.748
YGL111W	NSA1	0.02902	0.01236	-0.005046	0	0	0	9.626	9.434	9.571	9.489	9.513	9.547
YGL112C	TAF6	-0.09814	0.006651	-0.0544	-2.78	0	0	9.778	10.47	10.15	10.1	9.932	10.31
YGL113W	SLD3	-0.03035	0.1036	0.0681	0	0	0	7.251	7.405	7.591	7.065	7.501	7.155
YGL114W	YGL114W	-0.03853	0.007082	0.02245	0	0	0	9.882	10.15	10.04	9.991	10.09	9.938
YGL115W	SNF4	0.01519	-0.007999	-0.01264	0	0	0	10.43	10.32	10.34	10.4	10.33	10.42
YGL116W	CDC20	-0.03696	-0.08618	-0.03826	0	-1.25	0	9.12	9.357	8.963	9.514	9.116	9.361
YGL117W	YGL117W	0.2243	-0.04203	-0.156	-8.15	0	-5.77	11.16	9.552	10.2	10.51	9.796	10.91
YGL119W	ABC1	-0.04042	0.001704	-0.09059	-1.32	0	-6.1	9.738	10.02	9.883	9.871	9.567	10.19
YGL120C	PRP43	-0.02702	-0.09887	-0.1838	0	-2.52	-6.33	9.785	9.97	9.539	10.22	9.249	10.51
YGL121C	GPG1	0.1435	0.02622	0.295	-2.62	0	-7.08	11.27	10.2	10.83	10.63	11.82	9.638
YGL122C	NAB2	0.0197	-0.008757	-0.08102	0	0	-5.48	11.06	10.91	10.95	11.02	10.68	11.29
YGL123W	RPS2	-0.008542	-0.003417	-0.03246	0	0	-4.13	14.03	14.12	14.06	14.09	13.92	14.23
YGL124C	MON1	0.02667	0.1234	0.2142	0	0	-1.19	7.961	7.815	8.225	7.551	8.473	7.303
YGL125W	MET13	-0.09888	-0.01594	-0.06909	-2.94	0	-1.01	10.93	11.7	11.25	11.38	11.04	11.58
YGL126W	SCS3	-0.05546	-0.05857	-0.08058	0	0	0	9.866	10.25	9.855	10.26	9.778	10.34
YGL127C	SOH1	-0.03813	-0.03963	-0.0715	0	0	-2.88	9.46	9.713	9.455	9.718	9.349	9.824
YGL128C	CWC23	0.09853	0.0008794	0.1326	0	0	-0.566	8.482	7.923	8.205	8.2	8.579	7.826
YGL129C	RSM23	0.07364	-0.003369	-0.07123	-2.26	0	-2.08	10.25	9.738	9.982	10	9.747	10.24
YGL130W	CEG1	0.01766	0.006409	-0.02106	0	0	0	9.248	9.136	9.213	9.172	9.125	9.259
YGL131C	SNT2	-0.09096	0.04942	0.1381	0	0	0	7.517	8.006	7.894	7.628	8.133	7.39
YGL133W	ITC1	-0.03485	0.06165	0.1484	0	0	-3.17	9.133	9.357	9.442	9.047	9.72	8.77
YGL134W	PCL10	0.1209	0.01381	0.1238	-6.59	0	-6.75	9.617	8.844	9.275	9.187	9.627	8.835
YGL135W	RPL1B	-0.003338	0.001669	-0.01669	0	0	-0.794	14.39	14.43	14.42	14.4	14.33	14.49
YGL136C	MRM2	0.08353	0.01302	0.1388	-3.15	0	-6.31	9.407	8.877	9.183	9.101	9.582	8.703
YGL137W	SEC27	0.01136	-0.03407	-0.003097	0	0	0	11.69	11.6	11.51	11.78	11.63	11.66
YGL138C	YGL138C	-0.03746	-0.03856	0.04958	0	0	0	2.154	2.211	2.153	2.212	2.22	2.145
YGL139W	YGL139W	-0.09759	0.02694	0.02485	-2.58	0	0	8.883	9.504	9.279	9.107	9.272	9.114
YGL140C	YGL140C	-0.2176	0.03587	0.09652	-7.6	0	-2.53	8.803	10.24	9.638	9.402	9.838	9.202
YGL141W	HUL5	-0.09782	0.03107	0.0342	-6.21	0	-0.237	9.645	10.32	10.09	9.876	10.1	9.865
YGL142C	GPI10	-0.01271	0.009824	-0.08765	0	0	-3.03	9.138	9.219	9.21	9.148	8.9	9.457
YGL143C	MRF1	0.08946	-0.02916	-0.01225	-4.75	0	0	10.12	9.509	9.714	9.912	9.772	9.855
YGL144C	ROG1	-0.0009803	-0.007142	0.05617	0	0	0	8.582	8.588	8.563	8.606	8.752	8.418
YGL145W	TIP20	-0.06836	0.06979	0.07179	0	0	0	8.226	8.625	8.629	8.222	8.635	8.216
YGL146C	YGL146C	0.5787	0.03745	-0.01755	-7.29	0	0	7.384	4.944	6.244	6.084	6.127	6.202
YGL147C	RPL9A	0.04617	-0.01154	-0.1367	0	0	-5.22	12.7	12.3	12.45	12.55	11.91	13.09
YGL148W	ARO2	0.03354	-0.03964	-0.121	0	0	-3.66	11.97	11.69	11.67	11.99	11.33	12.32
YGL150C	INO80	-0.004305	0.009568	0.06866	0	0	-0.511	10.04	10.07	10.09	10.02	10.29	9.813
YGL151W	NUT1	-0.03308	0.05082	0.08012	0	0	0	8.442	8.638	8.691	8.39	8.777	8.303
YGL153W	PEX14	0.06471	0.02523	0.02499	-1.01	0	0	10.53	10.06	10.38	10.2	10.38	10.21
YGL154C	LYS5	0.0555	-0.03911	0.07321	-0.31	0	-1.67	9.275	8.925	8.977	9.223	9.331	8.869
YGL155W	CDC43	-0.05571	-0.0313	0.0002871	0	0	0	8.213	8.536	8.283	8.465	8.375	8.373
YGL156W	AMS1	0.06436	0.01987	0.07949	-0.283	0	-1.3	11.38	10.89	11.21	11.06	11.44	10.83
YGL157W	YGL157W	-0.6511	0.09338	-0.2828	-10.4	0	-5.02	7.095	11.14	9.413	8.823	8.227	10.01
YGL158W	RCK1	-0.0786	-0.0775	0.0698	0	0	0	2.128	2.248	2.129	2.247	2.241	2.135
YGL159W	YGL159W	-0.08958	0.008516	-0.03269	-3.07	0	0	8.482	9.025	8.779	8.727	8.654	8.853
YGL160W	YGL160W	0.08781	0.1353	0.06462	-2.96	-5.61	-1.29	9.3	8.751	9.448	8.602	9.227	8.823
YGL161C	YIP5	0.02548	0.004246	-0.04034	0	0	-1.25	11.43	11.22	11.34	11.31	11.17	11.48
YGL162W	SUT1	0.3723	-0.3792	0.2089	-9.07	-9.19	-5.28	9.693	7.488	7.468	9.713	9.212	7.97
YGL163C	RAD54	-0.06537	0.01003	0.06842	-2.83	0	-3.09	9.258	9.688	9.506	9.44	9.697	9.248
YGL164C	YRB30	-0.008796	0.08089	0.08714	0	0	0	8.448	8.5	8.712	8.237	8.73	8.218
YGL166W	CUP2	-0.0178	0.0518	0.125	0	0	-2.24	8.858	8.968	9.073	8.753	9.299	8.527
YGL167C	PMR1	-0.08013	0.001239	0.008	-2.45	0	0	10.37	10.97	10.68	10.67	10.7	10.64
YGL168W	HUR1	0.00576	0.001301	0.01914	0	0	0	6.483	6.458	6.473	6.468	6.513	6.428
YGL169W	SUA5	0.001676	-0.01592	-0.1317	0	0	-2.04	8.612	8.602	8.559	8.654	8.214	8.999
YGL170C	SPO74	0.5839	0.3213	0.5912	-3.15	-0.109	-3.22	3.268	2.18	3.026	2.422	3.274	2.173
YGL171W	ROK1	0.05798	0.02313	-0.09913	0	0	-0.638	8.589	8.251	8.488	8.352	8.131	8.709
YGL172W	NUP49	-0.01571	-0.04488	-0.02693	0	-1.38	0	10.66	10.78	10.55	10.88	10.62	10.82
YGL173C	KEM1	-0.05902	0.01967	0.03002	-1.95	0	0	11.38	11.85	11.69	11.53	11.73	11.49
YGL174W	BUD13	0.05199	0.05906	-0.003387	0	0	0	8.312	8.018	8.332	7.998	8.155	8.174
YGL175C	SAE2	0.02068	-0.03494	-0.000713	0	0	0	3.397	3.348	3.332	3.413	3.372	3.373
YGL176C	YGL176C	-0.06466	-0.03922	0.02489	0	0	0	8.69	9.088	8.768	9.01	8.966	8.812
YGL178W	MPT5	-0.06882	0.0102	0.05796	0	0	0	10.81	11.34	11.12	11.04	11.3	10.86
YGL179C	TOS3	-0.1498	-0.1393	-0.1615	-3.43	-3	-3.88	8.436	9.359	8.468	9.327	8.4	9.395
YGL180W	ATG1	-0.1329	0.1666	0.1036	-3.18	-4.55	-1.79	8.397	9.207	9.309	8.294	9.117	8.486
YGL181W	GTS1	0.02886	0.00623	-0.03827	0	0	0	9.55	9.361	9.476	9.435	9.33	9.581
YGL183C	MND1	0.01242	0.1108	0.07971	0	0	0	2.333	2.313	2.413	2.234	2.388	2.259
YGL184C	STR3	-0.203	0.1494	-0.09419	-5.53	-3.63	-1.08	9.165	10.55	10.37	9.348	9.536	10.18
YGL185C	YGL185C	0.1633	0.0265	0.2135	-4.36	0	-6.06	9.3	8.305	8.883	8.722	9.453	8.152
YGL186C	TPN1	-0.1046	-0.01806	-0.0958	-3.54	0	-3.03	10.59	11.38	10.92	11.05	10.62	11.35
YGL187C	COX4	0.09361	0.14	-0.01254	-0.92	-3.09	0	12.87	12.06	13.07	11.86	12.41	12.52
YGL188C-A	YGL188C-A	0.1657	0.1069	0.08257	0	0	0	2.818	2.513	2.764	2.567	2.742	2.589
YGL189C	RPS26A	0.01072	-0.008933	-0.02501	0	0	-0.556	13.51	13.41	13.42	13.5	13.34	13.57
YGL190C	CDC55	-0.09953	0.00646	0.02403	-0.747	0	0	8.984	9.626	9.326	9.284	9.383	9.227
YGL191W	COX13	0.0684	0.06269	0.02849	-0.582	-0.186	0	12.96	12.36	12.93	12.38	12.78	12.53
YGL192W	IME4	0.1729	-0.1422	0.1545	0	0	0	2.493	2.212	2.237	2.468	2.478	2.227
YGL194C	HOS2	-0.04916	0.2195	0.1308	0	0	0	3.102	3.209	3.395	2.916	3.298	3.013
YGL195W	GCN1	-0.01251	-0.03526	0.01251	0	0	0	10.53	10.62	10.44	10.7	10.62	10.53
YGL196W	YGL196W	-0.1636	0.2793	0.04909	-6.14	-9.69	0	9.543	10.69	11.09	9.139	10.29	9.943
YGL197W	MDS3	-0.01889	-0.005555	0.1034	0	0	-3.79	10.75	10.89	10.8	10.84	11.21	10.43
YGL198W	YIP4	-0.04813	0.004375	-0.05688	0	0	-0.219	10.81	11.18	11.01	10.97	10.78	11.21
YGL200C	EMP24	-0.0009892	-0.04056	-0.02671	0	-0.767	0	12.15	12.16	11.98	12.32	12.04	12.27
YGL201C	MCM6	-0.0135	-0.009606	0.05695	0	0	0	8.595	8.676	8.607	8.664	8.806	8.465
YGL202W	ARO8	-0.08525	-0.04027	-0.1115	-7.04	-2.4	-8.82	12.46	13.22	12.66	13.02	12.34	13.33
YGL203C	KEX1	-0.05955	0.0179	0.00358	0	0	0	8.879	9.253	9.123	9.01	9.078	9.055
YGL205W	POX1	0.6156	0.1905	0.1567	-13.5	-5.72	-4.49	11.49	7.497	10.12	8.866	10.01	8.977
YGL206C	CHC1	-0.1275	-0.001862	0.04196	-4.81	0	0	10.49	11.46	10.97	10.98	11.13	10.81
YGL207W	SPT16	0.001122	0.007856	0.02132	0	0	0	10.72	10.71	10.74	10.68	10.79	10.63
YGL208W	SIP2	0.2424	0.1011	0.11	-4.73	0	-0.373	9.053	7.652	8.645	8.06	8.671	8.034
YGL209W	MIG2	-0.7592	0.2053	-0.1337	-8.22	-0.549	0	5.829	9.866	8.405	7.29	7.484	8.211
YGL210W	YPT32	-0.03578	0.05965	0.02494	0	-2.52	0	10.95	11.22	11.32	10.86	11.18	10.99
YGL211W	NCS6	0.0183	-0.03688	-0.01338	0	0	0	8.859	8.748	8.691	8.916	8.762	8.844
YGL212W	VAM7	0.1322	-0.02401	0.1562	0	0	0	7.33	6.688	6.951	7.067	7.388	6.63
YGL213C	SKI8	-0.05194	0.02332	-0.09021	-0.538	0	-3.5	9.57	9.921	9.824	9.667	9.441	10.05
YGL215W	CLG1	-0.0459	-0.04567	0.06413	0	0	-0.587	10.39	10.72	10.39	10.72	10.79	10.32
YGL216W	KIP3	-0.04639	-0.005268	-0.02326	-0.622	0	0	9.207	9.508	9.34	9.374	9.282	9.433
YGL219C	MDM34	0.0449	-0.01868	0.03794	0	0	0	10.53	10.2	10.3	10.43	10.5	10.23
YGL220W	YGL220W	-0.02841	-0.003409	-0.0125	0	0	0	10.47	10.68	10.57	10.59	10.53	10.62
YGL221C	NIF3	0.01317	0.04169	-0.01975	0	0	0	11.01	10.91	11.12	10.8	10.88	11.03
YGL222C	EDC1	-0.3084	0.141	0.2581	0	0	0	2.158	2.672	2.533	2.297	2.63	2.199
YGL223C	COG1	0.03314	-0.02874	0.02304	0	0	0	9.394	9.181	9.195	9.38	9.362	9.213
YGL224C	SDT1	-0.1627	0.1005	-0.06219	-6.99	-3.93	-1.23	8.885	9.946	9.743	9.088	9.213	9.618
YGL225W	VRG4	-0.1375	-0.06871	-0.1375	-4.66	-0.77	-4.66	11	12.1	11.28	11.82	11	12.1
YGL226C-A	OST5	-0.02931	-0.06126	-0.05896	0	-1.25	-1.06	10.36	10.57	10.24	10.68	10.25	10.68
YGL226W	YGL226W	0.03632	0.02224	-0.0308	0	0	0	8.815	8.596	8.773	8.638	8.613	8.798
YGL227W	VID30	0.0471	0.1251	0.1815	0	-0.0166	-1.82	8.432	8.162	8.657	7.938	8.818	7.776
YGL228W	SHE10	-0.007683	0.03622	0.02305	0	0	0	10.93	10.98	11.09	10.82	11.04	10.87
YGL229C	SAP4	-0.05813	-0.1317	0.002716	0	0	0	6.506	6.773	6.337	6.942	6.646	6.633
YGL230C	YGL230C	0.5689	0.0003645	0.2099	-2.59	0	0	3.941	2.657	3.299	3.298	3.538	3.059
YGL231C	YGL231C	0.01261	0.01261	-0.02732	0	0	0	11.49	11.39	11.49	11.39	11.33	11.55
YGL232W	TAN1	0.01843	0.06689	-0.03502	0	0	0	9.19	9.073	9.343	8.92	9.021	9.242
YGL233W	SEC15	-0.0286	0.009363	0.0653	0	0	-0.271	9.408	9.596	9.533	9.471	9.717	9.287
YGL234W	ADE5,7	-0.01605	-0.04102	-0.0321	0	-2.19	-0.914	13.41	13.56	13.29	13.68	13.33	13.63
YGL235W	YGL235W	0.002846	0.0005692	0.001708	0	0	0	2.114	2.11	2.112	2.112	2.113	2.111
YGL236C	MTO1	0.1703	-0.005232	-0.1045	-6.56	0	-3.5	9.977	8.867	9.405	9.439	9.081	9.763
YGL237C	HAP2	0.09981	0.056	0.02421	-1.84	0	0	10.17	9.493	10.02	9.643	9.916	9.751
YGL238W	CSE1	-0.05295	-0.004412	0.02647	-0.508	0	0	10.7	11.1	10.88	10.92	11	10.8
YGL240W	DOC1	0.07128	0.07338	-0.1185	0	0	0	2.351	2.238	2.353	2.236	2.2	2.388
YGL241W	KAP114	-0.03475	0.0319	0.07133	0	0	0	9.161	9.384	9.375	9.17	9.502	9.043
YGL242C	YGL242C	0.04449	0.02467	-0.008529	0	0	0	10.59	10.27	10.52	10.34	10.4	10.46
YGL243W	TAD1	-0.01226	0.03917	0.02308	0	-0.952	0	9.078	9.155	9.24	8.992	9.189	9.043
YGL244W	RTF1	-0.01788	0.06353	0.01317	0	0	0	10.16	10.28	10.45	9.996	10.27	10.17
YGL245W	GUS1	-0.03489	-0.01163	0.01163	-5.11	0	0	13.28	13.6	13.38	13.49	13.49	13.38
YGL246C	RAI1	0.05801	-0.04361	-0.1107	0	0	-2.06	8.521	8.185	8.227	8.479	8.033	8.673
YGL247W	BRR6	-0.02508	-0.006477	-0.02084	0	0	0	10.12	10.3	10.19	10.23	10.13	10.28
YGL248W	PDE1	-0.04288	0.02156	0.01848	0	0	0	9.999	10.3	10.23	10.07	10.21	10.09
YGL249W	ZIP2	0.002818	0.002818	0.002818	0	0	0	2.135	2.131	2.135	2.131	2.135	2.131
YGL250W	YGL250W	0.135	0.04441	-0.001967	-5.73	0	0	8.956	8.156	8.688	8.424	8.55	8.562
YGL251C	HFM1	0.07815	0.197	-0.6586	0	0	-3.83	3.54	3.353	3.682	3.212	2.673	4.22
YGL252C	RTG2	-0.0463	0.05886	0.0005231	0	0	0	9.046	9.341	9.381	9.006	9.195	9.192
YGL253W	HXK2	-0.0299	-0.03896	-0.05708	0	-0.607	-2.6	13.13	13.41	13.09	13.45	13.01	13.53
YGL254W	FZF1	0.04248	-0.03197	-0.04638	0	0	0	8.128	7.893	7.922	8.099	7.882	8.139
YGL255W	ZRT1	-0.07846	-0.004364	-0.1295	0	0	0	9.916	10.47	10.18	10.21	9.736	10.65
YGL256W	ADH4	-0.07235	-0.1276	-0.05866	-0.26	-3.23	0	9.252	9.728	9.071	9.91	9.297	9.683
YGL257C	MNT2	0.09094	0.02927	-0.009886	-0.442	0	0	6.397	6.007	6.265	6.139	6.181	6.223
YGL258W	YGL258W	0	0	0	0	0	0	2.08	2.08	2.08	2.08	2.08	2.08
YGL258W-A	YGL258W-A	0.3112	-0.3161	0.1739	-1.28	-1.36	0	2.774	2.236	2.232	2.778	2.656	2.354
YGL259W	YPS5	0.07763	-0.07231	0.04891	0	0	0	2.323	2.201	2.205	2.318	2.3	2.223
YGL262W	YGL262W	0.4393	-0.3572	-0.6716	-6.27	-4.96	-9.02	6.121	4.514	4.662	5.973	4.102	6.533
YGL263W	COS12	0.6168	-0.4022	-0.6968	-2.67	-0.492	-3.35	7.054	4.6	5.02	6.634	4.447	7.208
YGR001C	YGR001C	-0.01727	0.006474	0.03453	0	0	0	11.07	11.21	11.17	11.12	11.28	11.01
YGR002C	SWC4	-0.1189	0.0153	0.02196	-4.34	0	0	8.663	9.408	9.083	8.988	9.104	8.967
YGR003W	CUL3	-0.08385	0.08357	0.1204	-0.766	-0.751	-2.67	8.439	8.944	8.943	8.44	9.054	8.329
YGR004W	PEX31	-0.01811	-0.06909	0.01421	0	0	0	8.578	8.687	8.426	8.839	8.675	8.59
YGR005C	TFG2	0.05314	0.03496	-0.001398	0	0	0	10.51	10.13	10.44	10.19	10.31	10.32
YGR006W	PRP18	0.04069	0.1398	-0.1639	0	0	-0.152	6.082	5.913	6.288	5.707	5.657	6.338
YGR007W	MUQ1	-0.0791	-0.04489	0.002137	-6.7	-3.15	0	10.94	11.56	11.07	11.43	11.26	11.24
YGR008C	STF2	0.08194	0.0009204	0.02485	-2.95	0	0	13.43	12.69	13.07	13.06	13.18	12.95
YGR009C	SEC9	-0.01286	0.07458	0.1405	0	0	0	9.31	9.393	9.593	9.11	9.807	8.897
YGR010W	NMA2	0.05842	-0.02225	0.02504	0	0	0	8.819	8.469	8.578	8.711	8.719	8.569
YGR012W	YGR012W	0.09953	-0.03325	0.02276	-3.2	0	0	9.726	9.078	9.293	9.51	9.476	9.328
YGR013W	SNU71	-0.02213	0.01551	0.05465	0	0	0	7.925	8.047	8.029	7.943	8.137	7.835
[truncated: 3,637 more rows]

## Sheet: Lipids single-factors
Index	Lipid	CN_LFC	OA_LFC	Tt_LFC	CN_log10p	OA_log10p	Tt_log10p	C_mean	N_mean	O_mean	A_mean	T_mean	t_mean
1	PC	-0.003447	-0.3253	-0.5056	0	-0.422	-2.18	3.117	3.125	2.784	3.488	2.599	3.69
2	PINS	0.04619	-1.067	0.03663	0	-8.56	0	2.8	2.712	1.781	3.73	2.791	2.721
3	PS	-1.34	0.295	0.2293	-10.4	-1.89	-0.897	0.2167	0.5484	0.4215	0.3436	0.4129	0.3522
4	PE	1.264	-0.1773	-1.241	-5.75	0	-5.65	1.296	0.54	0.8618	0.9745	0.546	1.29
5	FFA	-1.099	-1.073	-0.7446	-5.13	-5.26	-2.34	0.3866	0.8284	0.3913	0.8232	0.4421	0.7407
6	TAG	-1.972	1.964	-0.2035	-6.2	-6.18	0	0.5864	2.301	2.298	0.5891	1.342	1.545
7	SE	-1.254	1.843	0.1668	-4.12	-6.01	0	1.061	2.53	2.809	0.783	1.9	1.692
8	PCS	-0.643	-3.819	-1.621	-0.459	-8.37	-4.21	0.5119	0.7994	0	1.311	0.3217	0.9896
9	PINSS	-1.587	-3.569	-0.2022	-2.52	-6.51	0	0.254	0.7633	0	1.087	0.4848	0.5578
10	ERTEOL	-0.5101	-0.06201	0.07504	-1.06	0	0	0.128	0.1823	0.1519	0.1585	0.1592	0.1512
11	ZYMST	-1.351	-2.413	0.02856	-0.175	-1.77	0	0.1158	0.2953	0.06498	0.346	0.2075	0.2035
12	ERGOST	-8.429e-05	0.99	0.01416	0	-7.35	0	3.865	3.865	5.142	2.589	3.884	3.846
13	ERDEOL	1.72	-2.598	1.749	-8.88	-13.1	-8.96	0.3879	0.1177	0	0.5056	0.3897	0.1159
14	EPST	-0.3501	-1.506	-0.2856	0	-2.31	0	0.274	0.3493	0.1623	0.461	0.2809	0.3424
15	FEST	-1.201	-0.6812	-0.1124	-7.75	-4.5	0	0.1042	0.2395	0.132	0.2117	0.1652	0.1786
16	LNST	-1.292	-2.156	-0.165	-4.9	-7.43	0	0.07633	0.1869	0.04824	0.215	0.1241	0.1391
17	DMZYMST	-1.039	-1.698	0.2893	-7.4	-10.2	-0.886	0.1349	0.2771	0.09704	0.3149	0.2266	0.1854
18	SPG1	0.341	-0.1289	-0.1289	0	0	0	0.004756	0.003755	0	0.009344	0	0.009344
19	SPG2	0.05154	-2.811	-3.366	0	0	0	0.003891	0.003755	0.001029	0.007222	0.0007355	0.007581
20	PSPH	0.3352	-0.5773	0.2501	-1.26	-3.46	-0.191	0.177	0.1403	0.1284	0.1915	0.1689	0.142
21	SPG3	0.6819	-2.48	-0.4087	0	-3.12	0	0.05777	0.03601	0.01496	0.08349	0.03992	0.05299
22	SPG4	1.365	2.085	2.701	-3.1	-4.12	-4.91	0.03828	0.01486	0.03872	0.009124	0.04102	0.00631
23	SPH	-0.933	-3.527	3.166	0	-3.01	-2.1	0.07305	0.1395	0.01909	0.2202	0.1826	0.02035
24	SPG5	-0.007668	-0.0855	0.6996	0	0	0	0.007903	0.007945	0.007715	0.008186	0.009584	0.005901
25	SPG6	1.455	-1.405	0.1262	0	0	0	0.00773	0.00282	0.002888	0.007647	0.009145	0
26	PC100	-1.362	-2.177	-0.1238	-7.33	-9.89	-0.0623	0.09431	0.2424	0.06151	0.2782	0.1584	0.1726
27	PC120	-0.6785	-2.453	0.8341	-4.85	-11.8	-4.85	0.1367	0.2187	0.05602	0.3067	0.2227	0.1249
28	PC140	-0.3617	-2.483	-0.0455	-0.564	-9.71	0	0.2591	0.333	0.09212	0.5152	0.29	0.2993
29	PC141	0.6936	-1.55	-1.38	-3.78	-8.08	-7.78	0.1864	0.1153	0.07931	0.2321	0.08629	0.2245
30	PC160	-0.9549	-1.407	0.7385	-5.6	-7.91	-3.26	0.4076	0.7901	0.3298	0.8749	0.7305	0.4378
31	PC161	0.3514	0.6054	-1.069	-0.139	-2.14	-4.62	3.758	2.946	4.03	2.649	2.21	4.635
32	PC180	-0.4002	0.003238	1.179	-0.101	0	-4.24	0.06099	0.08048	0.07039	0.07023	0.09593	0.04237
33	PC181	-0.1948	-1.272	-0.03864	0	-7.27	0	1.331	1.523	0.8485	2.05	1.405	1.443
34	PINS100	0.09448	-1.32	-1.582	0	-7.69	-8.69	0.08189	0.0767	0.04535	0.1132	0.03972	0.1189
35	PINS120	-0.2971	-1.166	0.26	-0.379	-6.92	-0.0042	0.09758	0.1199	0.06705	0.1504	0.1185	0.09897
36	PINS140	0.3251	-2.271	-0.4623	-1.74	-12.4	-3.41	0.301	0.2402	0.0929	0.4483	0.2276	0.3136
37	PINS141	0.9151	-1.633	-1.44	-6.77	-10.1	-9.42	0.08289	0.04396	0.03093	0.09591	0.03416	0.09269
38	PINS160	-0.05666	-1.143	0.1378	0	-9.08	0	1.851	1.925	1.177	2.599	1.978	1.798
39	PINS161	0.5858	0.2056	-0.9515	-5.61	-0.61	-8.55	1.448	0.9645	1.292	1.12	0.8221	1.59
40	PINS180	-1.098	-0.2663	0.7437	-6.79	-0.163	-4.59	0.1672	0.3579	0.2384	0.2867	0.3288	0.1963
41	PINS181	0.08164	-1.976	0.5629	0	-11.3	-4.15	1.571	1.484	0.619	2.436	1.822	1.233
42	PS100	-0.2685	-0.3496	-0.6609	0	0	0	0.007673	0.009243	0.007438	0.009478	0.006554	0.01036
43	PS120	0.1076	-0.1076	1.033	0	0	0	0.007741	0	0	0.007741	0.0052	0.002541
44	PS140	-1.621	-5.04	0.9064	-11.4	-15.6	-7.98	0.006434	0.01979	0.0007733	0.02545	0.0171	0.009123
45	PS141	0	0	0	0	0	0	0	0	0	0	0	0
46	PS160	-1.824	-0.07374	0.05948	-12	0	0	0.08048	0.2849	0.178	0.1873	0.1864	0.1789
47	PS161	0.2726	1.564	-0.1374	-0.531	-9.44	0	0.2007	0.1662	0.2741	0.09274	0.1747	0.1922
48	PS180	-2.197	0.2574	0.6227	-12.9	-1.19	-5.61	0.03009	0.138	0.09151	0.07656	0.1019	0.06618
49	PS181	-2.202	0.1077	0.3677	-13.1	0	-2.88	0.1002	0.4612	0.2912	0.2702	0.3163	0.2451
50	PE100	2.441	-2.536	-3.603	-4.96	-5.11	-6.22	0.09425	0.01735	0.01641	0.09519	0.008485	0.1031
51	PE120	5.459	-4.64	-1.068	-5.59	-5.38	-5.86	0.1073	0.002439	0.004232	0.1055	0	0.1097
52	PE140	3.34	-2.632	-2.903	-5.98	-5.21	-5.55	0.1721	0.017	0.02627	0.1629	0.0223	0.1668
53	PE141	0.07191	0.9928	-0.9928	0	0	0	0.00511	0	0.003401	0.001709	0.001709	0.003401
54	PE160	1.287	-1.844	-2.393	-3.51	-5.2	-6.33	0.5836	0.2392	0.1793	0.6436	0.1316	0.6912
55	PE161	1.606	1.63	-0.9026	-6.43	-6.5	-3.45	1.09	0.3583	1.095	0.3538	0.5048	0.9438
56	PE180	0.2861	1.196	-0.8728	0	-5.32	-3.67	0.02023	0.01659	0.02564	0.01119	0.01301	0.02382
57	PE181	0.2662	-0.6306	-0.3831	0	-1.8	-0.0867	0.5198	0.4322	0.3736	0.5784	0.4132	0.5389
58	C100	-0.9548	-0.9489	-0.5545	-4.68	-4.9	-1.26	0.05124	0.09932	0.05137	0.09917	0.05965	0.0876
59	C120	-0.6619	-2.039	-1.021	-2.52	-8.26	-3.8	0.05963	0.09434	0.03064	0.126	0.04959	0.1007
60	C140	-1.258	-2.48	-1.749	-4.74	-8.1	-5.48	0.03118	0.07457	0.01628	0.09082	0.02327	0.0782
61	C141	4.249	-4.633	-5.181	-10.7	-11.1	-10.9	0.04649	0.002445	0.002052	0.05093	0.00131	0.04753
62	C160	-1.809	-1.79	-1.208	-6.48	-6.7	-3.52	0.06701	0.2349	0.06771	0.2341	0.0875	0.2021
63	C161	-0.9344	1.634	-0.1158	-4.25	-6.71	0	0.05652	0.108	0.1201	0.03869	0.07775	0.08425
64	C180	-1.261	-0.44	0.6355	-4.33	-0.445	-1.76	0.03047	0.07305	0.04343	0.05892	0.06244	0.0402
65	C181	-1.686	-1.06	-0.3138	-6.29	-4.34	0	0.04407	0.1418	0.0598	0.1246	0.08059	0.1002
66	TAG100	-1.351	-0.9938	-1.256	-2.48	-1.28	-2.18	0.08726	0.2226	0.1036	0.2063	0.09146	0.2184
67	TAG120	-2.113	-0.6927	-0.007639	-6.34	-1.25	0	0.03446	0.1491	0.07016	0.1134	0.09153	0.09202
68	TAG140	-1.418	-0.336	-0.6545	-4.08	0	-0.806	0.1048	0.28	0.1701	0.2147	0.1495	0.2353
69	TAG141	-1.766	1.404	-0.2384	-6.18	-5.03	0	0.01274	0.04334	0.0407	0.01538	0.02573	0.03035
70	TAG160	-2.025	1.001	-0.6195	-5.79	-2.5	-0.648	0.2992	1.218	1.012	0.5055	0.5982	0.9191
71	TAG161	-1.828	4.072	0.1253	-5.6	-8.51	0	0.7921	2.813	3.403	0.2023	1.881	1.724
72	TAG180	-2.352	1.903	-0.7364	-6.11	-5.2	-1.05	0.06696	0.3419	0.3226	0.08624	0.1534	0.2555
73	TAG181	-2.343	2.066	-0.165	-6.56	-6.02	0	0.3617	1.835	1.773	0.4234	1.036	1.161
74	SE100	0.1958	-0.1176	0.7071	0	0	-0.396	0.07616	0.0665	0.06843	0.07423	0.08847	0.05419
75	SE120	0.675	-0.6956	1.643	0	0	-2.54	0.1702	0.1066	0.1057	0.1711	0.2096	0.06712
76	SE140	0.4258	-1.064	0.99	0	-1.31	-1.06	0.05595	0.04165	0.03158	0.06602	0.06492	0.03268
77	SE141	0.3844	0.6041	0.6392	0	-0.0536	-0.205	0.02847	0.02181	0.03033	0.01995	0.03062	0.01966
78	SE160	0.4603	0.4098	-0.2367	-0.0768	0	0	0.1539	0.1119	0.1516	0.1141	0.122	0.1438
79	SE161	-2.197	3.699	-0.0846	-6.25	-8.09	0	0.3199	1.467	1.659	0.1278	0.8674	0.9198
80	SE180	-0.8783	1.639	-0.965	-2.34	-5.33	-2.77	0.01846	0.03393	0.03965	0.01274	0.01775	0.03464
81	SE181	-1.515	1.873	0.2468	-5.13	-6.17	0	0.2383	0.6807	0.7219	0.1971	0.4987	0.4203
82	PCS100	-0.975	-3.066	-2.483	-1.4	-7.51	-5.26	0.2487	0.4888	0	0.7375	0.1119	0.6256
83	PCS120	0.3315	-2.024	0.3286	0	-11	0	0.1708	0.1358	0	0.3066	0.1707	0.1359
84	PCS140	-0.8886	-1.721	-1.09	-1.92	-8.89	-2.81	0.08051	0.1491	0	0.2296	0.07337	0.1562
85	PCS141	0.481	-1.041	-2.171	0	-8.06	-5.24	0.0616	0.04413	0	0.1057	0.01922	0.08651
86	PCS160	-1.594	-2.389	-1.148	-4.03	-8.24	-2.55	0.1055	0.3185	0	0.424	0.1318	0.2921
87	PCS161	-0.6116	-2.854	-3.34	0	-7.26	-6.02	0.2465	0.3766	0	0.623	0.056	0.567
88	PCS180	-2.41	-0.2376	-0.7787	-5.95	-8.37	-1.09	0.002836	0.01507	0	0.0179	0.006592	0.01131
89	PCS181	0.5984	-1.477	-0.5016	-0.974	-9.84	-0.398	0.1074	0.07093	0	0.1783	0.07382	0.1045
90	PINSS100	-2.122	-2.795	-0.7921	-4.21	-7.17	-0.889	0.1033	0.4497	0	0.5939	0.2104	0.3643
91	PINSS120	-1.649	-1.923	1.537	-0.771	-3.87	-0.418	0.06314	0.1981	0	0.2792	0.1945	0.06704
92	PINSS140	-1.283	-1.158	-0.2242	-1.71	-6.49	0	0.03372	0.08203	0	0.1232	0.05454	0.06371
93	PINSS141	-0.2595	-0.4013	-0.6565	0	-7.1	-0.536	0.01391	0.01665	0	0.03207	0.01203	0.01895
94	PINSS160	-1.92	-3.077	-0.3625	-3.35	-6.62	0	0.1451	0.5491	0	0.7441	0.3131	0.4025
95	PINSS161	-0.6379	-1.083	-1.059	-0.414	-8.26	-2.83	0.04145	0.0645	0	0.1118	0.03523	0.07338
96	PINSS180	-2.854	-1.197	0.0853	-3.51	-5.27	0	0.01455	0.1052	0	0.1293	0.0636	0.05994
97	PINSS181	0.5977	-1.377	0.395	-0.574	-8.97	0	0.09283	0.06134	0	0.1598	0.08629	0.06562

## Sheet: metabolites single-factors
Index	Metabolite	CN_LFC	OA_LFC	Tt_LFC	CN_log10p	OA_log10p	Tt_log10p	C_mean	N_mean	O_mean	A_mean	T_mean	t_mean
1	OIVAL	-1.916	1.916	1.916	-2.88	-2.88	-2.88	0	0.2773	0.2773	0	0.2773	0
2	GABA	1.671	0.08936	0.382	-2.43	0	0	0.7661	0.2406	0.5175	0.4864	0.5629	0.4319
3	IPPMAL	-0.8361	-0.8361	-2.277	0	0	-1.24	0.2001	0.3572	0.2001	0.3572	0.09691	0.4697
4	AKA	-6.525	-1.394	-1.135	-9.08	-2.55	-3.24	0	9.112	2.194	5.765	2.592	5.692
5	ADI	1.106	-2.023	-0.346	0	-0.993	0	0.148	0.06878	0.04124	0.1676	0.09197	0.1169
6	AKG	-3.473	1.182	1.078	-9.69	-5.72	-5.59	0.7767	8.627	6.652	2.931	6.511	3.085
7	ALA	0.9519	-1.475	-0.2531	-3.7	-5.92	0	110.1	56.93	44.18	122.9	76.22	90.83
8	ASN	2.489	-0.9902	-1.139	-3.35	-0.906	-0.8	14.13	2.518	5.657	11.24	5.118	11.27
9	ASP	1.565	-1.389	-1.418	-5.26	-4.99	-5.34	42.73	14.44	15.83	41.45	15.59	41.67
10	CIT	-3.178	0.7029	1.044	-9.81	-2.64	-4.57	19.05	172.4	118.6	72.85	128.9	62.53
11	CITC	-1.288	-1.311	1.288	-4.92	-0.947	-4.92	0	0.1443	0.04143	0.1028	0.1443	0
12	CITM	-0.06245	-3.595	-1.755	0	-8.96	-6.12	4.03	4.208	0.6297	7.609	1.883	6.356
13	CYS	1.012	1.012	-1.012	-1.78	-1.78	-1.78	0.1017	0	0.1017	0	0	0.1017
14	FUM	-0.5418	0.666	1.425	-0.046	-0.41	-3.23	1.276	1.858	1.888	1.19	2.221	0.8272
15	GLN	0.604	-0.834	-3.088	0	-0.434	-4.98	2.544	1.674	1.516	2.702	0.4437	3.773
16	GLU	0.7062	-0.7373	-0.7368	-2.47	-2.66	-2.65	201.3	123.4	121.7	202.9	121.8	202.9
17	GLY	0.2746	-2.054	-3.491	0	-9.02	-11.1	28.33	23.42	10.04	41.7	4.226	47.52
18	GLX	2.557	-2.064	-0.6763	-7.32	-5.8	-1.29	7.204	1.225	1.535	6.421	3.113	4.975
19	HIS	1.827	2.331	-2.173	-0.334	-0.902	-0.898	3.714	1.046	4.19	0.8328	0.9103	4.105
20	ILE	0.9651	-0.2925	-0.7867	-3.71	0	-2.75	25.48	13.05	17.32	21.21	14.14	24.39
21	ICIT	-1.225	1.977	1.225	0	-3.27	-0.258	0.0857	0.2003	0.2938	0	0.2003	0.0857
22	ITC	-4.818	0.684	2.77	-9.88	-1.59	-8.69	0.3522	9.934	6.664	4.148	9.647	1.414
23	LAC	-0.4042	-3.892	-1.586	0	-3.15	-1.13	13.09	17.32	1.778	26.4	7.598	22.82
24	LEU	0.3597	-0.4134	-0.6082	0	-0.00333	-1.08	9.809	7.644	7.485	9.969	6.914	10.54
25	LYS	1.381	0.7351	-0.9296	-1.46	0	-0.533	8.863	3.402	7.662	4.603	4.222	8.042
26	MAL	1.337	1.337	1.608	-11.9	-12.2	-12.6	2.03	0.8033	2.03	0.8033	2.222	0.729
27	NAGLU	1.479	1.479	0.2622	-6.18	-6.18	0	0.1788	0	0.1788	0	0.09748	0.08128
28	NADP/NADPH	-0.4971	-0.5672	-0.4867	0	0	0	1.092	1.542	1.063	1.574	1.097	1.537
29	ORN	1.198	0.03342	-0.5444	-1.32	0	0	13.75	5.994	9.811	9.586	7.959	11.61
30	PEP	3.446	3.446	1.335	-3.69	-3.69	-0.329	0.9901	0	0.9901	0	0.709	0.2811
31	PHE	1.233	0.1285	-1.368	-0.965	0	-1.45	2.282	0.9706	1.725	1.578	0.9067	2.34
32	PRO	1.198	-0.9278	-1.17	-4.63	-3.37	-4.51	24.16	10.53	11.95	22.73	10.67	24.01
33	PYR	-3.494	1.071	1.16	-9.26	-5.79	-5.25	0.3154	3.553	2.732	1.3	2.876	1.287
34	PGLU	1.52	-1.305	-0.8685	-4.21	-3.73	-1.2	83.39	29.08	33.7	83.28	38.77	70.79
35	SER	-0.05456	-1.343	-4.726	0	-2.18	-6.18	1.064	1.105	0.5901	1.496	0.07894	2.09
36	SUCC	-0.3084	-1.873	-0.3516	0	-5.65	0	27.03	33.48	12.97	47.54	26.59	33.92
37	THR	-0.06743	-1.933	-2.269	0	-2.19	-2.89	10.57	11.08	4.378	16.71	3.612	17.41
38	TYR	2.21	1.27	-1.001	-2.76	-1.62	-0.562	2.434	0.5261	2.135	0.8855	1.044	2.09
39	VAL	1.663	-0.7759	0.361	-5.95	-2.29	0	77.24	24.38	37.47	64.15	57.13	44.49
40	AKGxt	-2.146	0.9756	1.045	-2.93	-0.399	-0.579	0.01938	0.08577	0.06971	0.03545	0.07082	0.03433
41	CITMxt	2.252	-3.286	-1.074	-5.62	-6.97	-2.39	0.1406	0.02953	0.01582	0.1543	0.05478	0.1154
42	CITxt	0.1755	0.5103	0.6927	0	0	0	0.02602	0.02304	0.02883	0.02024	0.03031	0.01875
43	LACxt	1.55	-8.64	-1.205	-1.53	-5	-0.764	0.7893	0.2696	0.002648	1.056	0.3204	0.7386
44	MALxt	0.1231	3.135	1.691	0	0	0	0.00891	0	0.007999	0.0009108	0.006803	0.002107
45	PROxt	0.1775	-0.1775	3.384	-3.67	-3.67	-2.71	0.01309	0	0	0.01309	0.01195	0.001144
46	SUCCxt	-2.305	0.8649	2.415	-8.65	-1.08	-5.61	0	0.3942	0.2404	0.132	0.3084	0.05781
47	GLxt	3.102	-6.723	-0.3462	-13.7	-15.2	-2.14	3.118	0.3632	0.03264	3.449	1.533	1.949
48	ACxt	-3.839	0.02145	-1.278	-11.9	0	-6.19	0	1.331	0.6705	0.6606	0.3887	0.9423
49	ETHxt	-1.841	-1.881	-0.08535	-8.87	-8.98	0	31.31	112.2	30.63	112.8	69.61	73.86
50	PYRxt	-4.883	2.008	1.607	-10.5	-7.64	-6.54	0.01488	0.439	0.3635	0.09036	0.3417	0.1122

## Sheet: mRNA interaction-factors
ORF	Name	CN:OA_log10Pp	CN:Tt_log10p	OA:Tt_log10p	CN:OA:Tt_log10p	CO_mean	CA_mean	NO_mean	NA_mean	CT_mean	Ct_mean	NT_mean	Nt_mean	OT_mean	Ot_mean	AT_mean	At_mean	COt_mean	COT_mean	CAt_mean	CAT_mean	NOt_mean	NOT_mean	NAt_mean	NAT_mean
YAL001C	TFC3	0	0	0	0	9.297	9.272	9.705	9.612	9.352	9.217	9.597	9.72	9.385	9.617	9.563	9.32	9.377	9.217	9.057	9.487	9.857	9.553	9.583	9.64
YAL002W	VPS8	0	0	0	0	8.537	8.783	8.885	9.255	9.085	8.235	9.465	8.675	9.092	8.33	9.458	8.58	8.097	8.977	8.373	9.193	8.563	9.207	8.787	9.723
YAL003W	EFB1	0	0	0	0	14.27	14.37	14.15	14.15	14.23	14.4	14.03	14.27	14.1	14.32	14.17	14.35	14.37	14.17	14.43	14.3	14.27	14.03	14.27	14.03
YAL005C	SSA1	0	-4.01	0	0	14.65	14.42	14.05	14.02	14.67	14.4	14.68	13.38	14.78	13.92	14.57	13.87	14.47	14.83	14.33	14.5	13.37	14.73	13.4	14.63
YAL007C	ERP2	0	0	0	0	11.62	11.85	11.7	11.93	11.05	12.42	11.13	12.5	10.97	12.35	11.22	12.57	12.37	10.87	12.47	11.23	12.33	11.07	12.67	11.2
YAL008W	FUN14	0	0	0	0	10.38	9.837	9.2	8.953	10.25	9.975	9.167	8.987	9.908	9.675	9.503	9.287	10.23	10.53	9.717	9.957	9.117	9.283	8.857	9.05
YAL009W	SPO7	0	0	0	0	8.458	8.532	8.557	8.65	8.307	8.683	8.6	8.607	8.393	8.622	8.513	8.668	8.65	8.267	8.717	8.347	8.593	8.52	8.62	8.68
YAL010C	MDM10	0	0	0	0	8.173	8.157	8.168	8.232	8.497	7.833	8.498	7.902	8.472	7.87	8.523	7.865	7.93	8.417	7.737	8.577	7.81	8.527	7.993	8.47
YAL011W	SWC3	0	0	0	0	7.532	7.472	7.42	7.21	7.307	7.697	7.378	7.252	7.458	7.493	7.227	7.455	7.723	7.34	7.67	7.273	7.263	7.577	7.24	7.18
YAL012W	CYS3	0	0	0	0	12.5	12.92	12.75	13.07	12.58	12.83	12.73	13.08	12.5	12.75	12.82	13.17	12.6	12.4	13.07	12.77	12.9	12.6	13.27	12.87
YAL013W	DEP1	0	0	0	0	10.22	10.45	10.45	10.26	10.35	10.32	10.6	10.1	10.47	10.2	10.48	10.22	10.17	10.27	10.47	10.43	10.22	10.67	9.977	10.53
YAL014C	SYN8	0	0	0	0	9.468	9.868	10.18	10.5	9.573	9.763	10.24	10.44	9.828	9.82	9.985	10.38	9.393	9.543	10.13	9.603	10.25	10.11	10.63	10.37
YAL015C	NTG1	0	0	0	0	8.81	8.56	8.36	8.205	8.403	8.967	8.125	8.44	8.497	8.673	8.032	8.733	8.933	8.687	9	8.12	8.413	8.307	8.467	7.943
YAL016W	TPD3	0	0	0	0	11.68	11.4	11.68	11.43	11.6	11.48	11.63	11.48	11.75	11.62	11.48	11.35	11.67	11.7	11.3	11.5	11.57	11.8	11.4	11.47
YAL017W	PSK1	0	0	0	0	10.98	10.82	11.12	10.85	11.05	10.75	11.38	10.58	11.23	10.87	11.2	10.47	10.9	11.07	10.6	11.03	10.83	11.4	10.33	11.37
YAL018C	YAL018C	0	0	0	0	2.473	2.697	2.31	2.56	2.623	2.547	2.3	2.57	2.472	2.312	2.452	2.805	2.213	2.733	2.88	2.513	2.41	2.21	2.73	2.39
YAL019W	FUN30	0	0	0	0	8.085	8.11	8.465	8.388	8.43	7.765	8.41	8.443	8.343	8.207	8.497	8.002	7.927	8.243	7.603	8.617	8.487	8.443	8.4	8.377
YAL020C	ATS1	0	0	0	0	9.285	9.712	9.512	9.838	9.642	9.355	9.788	9.562	9.54	9.257	9.89	9.66	9.07	9.5	9.64	9.783	9.443	9.58	9.68	9.997
YAL021C	CCR4	0	0	0	0	9.385	9.66	10.28	10.67	9.365	9.68	10.48	10.47	9.725	9.938	10.12	10.21	9.477	9.293	9.883	9.437	10.4	10.16	10.53	10.8
YAL022C	FUN26	0	0	0	0	9.54	9.825	9.983	10.13	9.512	9.853	10.05	10.06	9.753	9.77	9.812	10.14	9.54	9.54	10.17	9.483	10	9.967	10.11	10.14
YAL023C	PMT2	0	0	0	0	12.12	12.85	12.5	13.05	12.23	12.73	12.5	13.05	12.02	12.6	12.72	13.18	12.37	11.87	13.1	12.6	12.83	12.17	13.27	12.83
YAL024C	LTE1	0	0	0	0	7.012	6.973	8.025	8.05	7.535	6.45	8.392	7.683	7.853	7.183	8.073	6.95	6.667	7.357	6.233	7.713	7.7	8.35	7.667	8.433
YAL025C	MAK16	0	0	0	0	7.947	8.017	7.178	7.102	7.808	8.155	6.342	7.938	6.853	8.272	7.297	7.822	8.553	7.34	7.757	8.277	7.99	6.367	7.887	6.317
YAL026C	DRS2	0	0	0	0	9.323	9.333	9.807	10.02	9.445	9.212	9.87	9.953	9.598	9.532	9.717	9.633	9.27	9.377	9.153	9.513	9.793	9.82	10.11	9.92
YAL027W	YAL027W	0	0	-0.313	0	9.46	8.87	8.957	8.485	9.28	9.05	8.578	8.863	9.408	9.008	8.45	8.905	9.183	9.737	8.917	8.823	8.833	9.08	8.893	8.077
YAL028W	FRT2	0	0	0	0	8.113	8.952	7.848	9.005	8.812	8.253	8.865	7.988	8.337	7.625	9.34	8.617	7.713	8.513	8.793	9.11	7.537	8.16	8.44	9.57
YAL029C	MYO4	0	0	-0.923	0	10.52	10.66	10.93	11.23	10.8	10.38	11.13	11.03	10.55	10.9	11.38	10.52	10.73	10.3	10.03	11.3	11.07	10.8	11	11.47
YAL030W	SNC1	0	0	0	0	11.2	10.78	11.52	10.73	10.95	11.03	11.3	10.95	11.48	11.23	10.77	10.75	11.13	11.27	10.93	10.63	11.33	11.7	10.57	10.9
YAL031C	YAL031C	0	0	0	0	9.502	9.625	10.02	9.832	9.733	9.393	10.25	9.598	9.957	9.562	10.03	9.43	9.357	9.647	9.43	9.82	9.767	10.27	9.43	10.23
YAL032C	PRP45	0	0	0	0	8.97	8.847	8.365	8.47	8.945	8.872	8.67	8.165	8.843	8.492	8.772	8.545	8.95	8.99	8.793	8.9	8.033	8.697	8.297	8.643
YAL033W	POP5	-0.194	0	0	0	10.1	10.78	11.1	11.03	10.08	10.8	10.87	11.27	10.3	10.9	10.65	11.17	10.5	9.697	11.1	10.47	11.3	10.9	11.23	10.83
YAL034C	FUN19	0	0	0	0	11.03	10.82	10.78	10.97	11.15	10.7	11.42	10.33	11.4	10.42	11.17	10.62	10.63	11.43	10.77	10.87	10.2	11.37	10.47	11.47
YAL034W-A	MTW1	0	0	0	0	8.022	7.958	7.517	6.925	7.903	8.077	7.28	7.162	7.662	7.877	7.522	7.362	8.183	7.86	7.97	7.947	7.57	7.463	6.753	7.097
YAL035W	FUN12	0	0	0	0	12.55	12.72	12.78	12.88	12.57	12.7	12.67	13	12.48	12.85	12.75	12.85	12.77	12.33	12.63	12.8	12.93	12.63	13.07	12.7
YAL036C	RBG1	0	-0.22	0	0	11.2	11.5	10.58	10.53	11.58	11.12	10.37	10.75	10.88	10.9	11.07	10.97	11.1	11.3	11.13	11.87	10.7	10.47	10.8	10.27
YAL037C-A	YAL037C-A	0	0	0	0	2.905	3.038	4.453	3.442	3.663	2.28	4.937	2.958	4.482	2.877	4.118	2.362	2.303	3.507	2.257	3.82	3.45	5.457	2.467	4.417
YAL037W	YAL037W	0	0	0	0	5.678	6.6	7.792	7.853	5.918	6.36	7.68	7.965	6.605	6.865	6.993	7.46	5.843	5.513	6.877	6.323	7.887	7.697	8.043	7.663
YAL038W	CDC19	0	0	0	0	14.52	14.7	14.75	14.9	14.6	14.62	14.82	14.83	14.65	14.62	14.77	14.83	14.47	14.57	14.77	14.63	14.77	14.73	14.9	14.9
YAL039C	CYC3	-4.98	0	0	-0.07	10.4	11.35	10.92	9.908	11.32	10.43	10.67	10.15	11.1	10.21	10.89	10.37	10.06	10.73	10.8	11.9	10.37	11.47	9.943	9.873
YAL040C	CLN3	0	-1.78	0	0	8.767	9.595	9.542	9.88	8.687	9.675	9.797	9.625	8.94	9.368	9.543	9.932	9.33	8.203	10.02	9.17	9.407	9.677	9.843	9.917
YAL041W	CDC24	0	0	0	0	9.317	9.323	9.642	9.445	9.59	9.05	9.85	9.237	9.72	9.238	9.72	9.048	9.157	9.477	8.943	9.703	9.32	9.963	9.153	9.737
YAL042W	ERV46	0	0	0	0	11.6	12.12	11.65	12.17	11.55	12.17	11.63	12.18	11.28	11.97	11.9	12.38	11.93	11.27	12.4	11.83	12	11.3	12.37	11.97
YAL043C	PTA1	0	0	0	0	9.672	9.842	9.922	9.662	9.71	9.803	9.792	9.792	9.792	9.802	9.71	9.793	9.657	9.687	9.95	9.733	9.947	9.897	9.637	9.687
YAL044C	GCV3	0	0	0	0	12.48	12.73	12.88	12.75	12.48	12.73	12.67	12.97	12.52	12.85	12.63	12.85	12.6	12.37	12.87	12.6	13.1	12.67	12.83	12.67
YAL044W-A	YAL044W-A	0	0	0	0	10.77	10.73	10.75	10.77	10.75	10.75	10.68	10.83	10.77	10.75	10.67	10.83	10.73	10.8	10.77	10.7	10.77	10.73	10.9	10.63
YAL046C	YAL046C	0	0	0	0	9.79	9.898	9.753	9.448	9.82	9.868	9.638	9.563	9.827	9.717	9.632	9.715	9.793	9.787	9.943	9.853	9.64	9.867	9.487	9.41
YAL047C	SPC72	0	0	0	0	6.355	5.515	6.753	6.245	6.36	5.51	6.808	6.19	6.755	6.353	6.413	5.347	6.34	6.37	4.68	6.35	6.367	7.14	6.013	6.477
YAL048C	GEM1	0	0	0	0	3.195	3.347	3.148	3.098	3.212	3.33	3.138	3.108	3.253	3.09	3.097	3.348	3.287	3.103	3.373	3.32	2.893	3.403	3.323	2.873
YAL049C	YAL049C	0	0	0	0	11.72	10.92	12.28	11.15	11.35	11.28	11.88	11.55	12.23	11.77	11	11.07	11.5	11.93	11.07	10.77	12.03	12.53	11.07	11.23
YAL051W	OAF1	0	0	0	0	9.035	8.332	9.335	8.817	9.052	8.315	9.465	8.687	9.52	8.85	8.997	8.152	8.787	9.283	7.843	8.82	8.913	9.757	8.46	9.173
YAL053W	YAL053W	0	0	0	0	11.47	10.78	10.48	10.7	10.92	11.33	10.77	10.41	10.95	11	10.73	10.75	11.63	11.3	11.03	10.53	10.36	10.6	10.47	10.93
YAL054C	ACS1	-8.25	-1	0	0	13.98	11.13	9.053	9.9	12.87	12.25	9.227	9.727	11.39	11.64	10.7	10.33	13.7	14.27	10.8	11.47	9.59	8.517	9.863	9.937
YAL055W	PEX22	0	0	0	0	9.38	9.558	9.142	9.345	9.423	9.515	9.407	9.08	9.398	9.123	9.432	9.472	9.267	9.493	9.763	9.353	8.98	9.303	9.18	9.51
YAL056W	GPB2	0	0	0	0	8.838	8.723	9.367	9.213	8.67	8.892	9.305	9.275	9.14	9.065	8.835	9.102	8.817	8.86	8.967	8.48	9.313	9.42	9.237	9.19
YAL058W	CNE1	0	0	0	0	8.792	9.173	8.94	9.265	8.883	9.082	9.058	9.147	8.888	8.843	9.053	9.385	8.737	8.847	9.427	8.92	8.95	8.93	9.343	9.187
YAL059W	ECM1	0	0	0	0	9.538	9.343	9.472	8.777	8.87	10.01	8.32	9.928	8.993	10.02	8.197	9.923	9.983	9.093	10.04	8.647	10.05	8.893	9.807	7.747
YAL060W	BDH1	0	-0.564	0	0	12.45	13.32	10.88	11.47	13.22	12.55	11.23	11.12	11.77	11.57	12.68	12.1	12.27	12.63	12.83	13.8	10.87	10.9	11.37	11.57
YAL061W	YAL061W	0	0	0	0	9.843	8.768	11.22	10.01	9.622	8.99	11.83	9.402	11.6	9.465	9.855	8.927	8.953	10.73	9.027	8.51	9.977	12.47	8.827	11.2
YAL062W	GDH3	0	0	0	0	10.79	10.17	10.02	8.948	10.57	10.39	9.812	9.16	10.73	10.08	9.65	9.47	10.35	11.23	10.43	9.91	9.813	10.23	8.507	9.39
YAL063C	FLO9	0	0	0	0	8.515	8.68	8.408	8.743	8.938	8.257	8.737	8.415	8.74	8.183	8.935	8.488	7.957	9.073	8.557	8.803	8.41	8.407	8.42	9.067
YAL063C-A	YAL063C-A	0	0	0	0	2.305	2.47	2.39	2.98	2.53	2.245	3.092	2.278	2.518	2.177	3.103	2.347	2.15	2.46	2.34	2.6	2.203	2.577	2.353	3.607
YAL064C-A	YAL064C-A	0	0	0	0	2.105	2.103	2.102	2.1	2.108	2.1	2.1	2.102	2.105	2.102	2.103	2.1	2.1	2.11	2.1	2.107	2.103	2.1	2.1	2.1
YAL064W	YAL064W	0	0	0	0	2.13	2.128	2.128	2.125	2.13	2.128	2.13	2.123	2.13	2.128	2.13	2.123	2.13	2.13	2.127	2.13	2.127	2.13	2.12	2.13
YAL064W-B	YAL064W-B	0	0	0	0	2.315	3.018	2.09	2.09	2.492	2.842	2.09	2.09	2.092	2.313	2.49	2.618	2.537	2.093	3.147	2.89	2.09	2.09	2.09	2.09
YAL065C	YAL065C	0	0	0	0	2.132	2.13	2.13	2.127	2.132	2.13	2.13	2.127	2.132	2.13	2.13	2.127	2.13	2.133	2.13	2.13	2.13	2.13	2.123	2.13
YAL067C	SEO1	0	0	0	0	2.08	2.073	2.077	2.072	2.078	2.075	2.077	2.072	2.08	2.077	2.075	2.07	2.08	2.08	2.07	2.077	2.073	2.08	2.07	2.073
YAL067W-A	YAL067W-A	0	0	0	0	2.11	2.26	2.107	2.103	2.215	2.155	2.108	2.102	2.11	2.107	2.213	2.15	2.11	2.11	2.2	2.32	2.103	2.11	2.1	2.107
YAL068C	YAL068C	0	0	-0.967	0	6.732	8.957	7.56	10.26	7.553	8.135	8.597	9.218	6.4	7.892	9.75	9.462	7.223	6.24	9.047	8.867	8.56	6.56	9.877	10.63
YAR002C-A	ERP1	0	0	0	0	11.65	11.98	11.87	11.83	11.67	11.97	11.52	12.18	11.57	11.95	11.62	12.2	11.73	11.57	12.2	11.77	12.17	11.57	12.2	11.47
YAR002W	NUP60	0	0	0	0	9.927	10.32	10.63	10.78	9.932	10.31	10.67	10.75	10.15	10.41	10.45	10.65	10.16	9.697	10.47	10.17	10.67	10.6	10.83	10.73
YAR003W	SWD1	0	0	0	0	7.917	8.373	8.193	8.625	7.625	8.665	8.02	8.798	7.677	8.433	7.968	9.03	8.427	7.407	8.903	7.843	8.44	7.947	9.157	8.093
YAR007C	RFA1	0	0	0	0	11.05	10.88	11.15	11	10.8	11.13	11.08	11.07	10.97	11.23	10.92	10.97	11.3	10.8	10.97	10.8	11.17	11.13	10.97	11.03
YAR008W	SEN34	0	0	0	0	8.413	8.53	8.4	8.465	8.282	8.662	8.168	8.697	8.113	8.7	8.337	8.658	8.743	8.083	8.58	8.48	8.657	8.143	8.737	8.193
YAR014C	BUD14	0	0	0	0	10.58	10.83	10.54	10.83	10.98	10.43	10.83	10.54	10.73	10.39	11.08	10.58	10.4	10.77	10.47	11.2	10.38	10.7	10.7	10.97
YAR015W	ADE1	-0.396	0	0	0	12.63	13.17	12.68	12.72	12.67	13.13	12.43	12.97	12.35	12.97	12.75	13.13	12.97	12.3	13.3	13.03	12.97	12.4	12.97	12.47
YAR018C	KIN3	0	0	0	0	7.677	8.207	8.242	8.083	7.585	8.298	7.897	8.428	7.617	8.302	7.865	8.425	8.083	7.27	8.513	7.9	8.52	7.963	8.337	7.83
YAR019C	CDC15	0	-1.58	0	0	9.2	9.248	9.27	9.168	9.425	9.023	9.865	8.573	9.685	8.785	9.605	8.812	8.92	9.48	9.127	9.37	8.65	9.89	8.497	9.84
YAR020C	PAU7	0	0	0	0	8.658	8.205	7.145	8.542	8.607	8.257	7.933	7.753	7.988	7.815	8.552	8.195	8.277	9.04	8.237	8.173	7.353	6.937	8.153	8.93
YAR023C	YAR023C	0	0	0	0	5.102	5.235	5.307	5.635	5.22	5.117	5.642	5.3	5.508	4.9	5.353	5.517	4.84	5.363	5.393	5.077	4.96	5.653	5.64	5.63
YAR027W	UIP3	0	0	0	0	11.12	11.07	11.13	11.05	11.05	11.13	11.22	10.97	11.18	11.07	11.08	11.03	11.1	11.13	11.17	10.97	11.03	11.23	10.9	11.2
YAR028W	YAR028W	-4.32	0	0	0	6.953	9.305	8.99	9.358	7.733	8.525	8.492	9.857	7.528	8.415	8.697	9.967	7.317	6.59	9.733	8.877	9.513	8.467	10.2	8.517
YAR029W	YAR029W	0	0	-3.34	0	2.212	3.055	2.325	3.253	3.057	2.21	3.372	2.207	2.328	2.208	4.1	2.208	2.21	2.213	2.21	3.9	2.207	2.443	2.207	4.3
YAR031W	PRM9	0	0	0	0	3.587	3.868	3.337	3.49	3.77	3.685	2.995	3.832	3.527	3.397	3.238	4.12	3.287	3.887	4.083	3.653	3.507	3.167	4.157	2.823
YAR033W	MST28	0	0	0	0	7.228	7.32	8.1	8.268	6.565	7.983	7.37	8.998	7.052	8.277	6.883	8.705	7.55	6.907	8.417	6.223	9.003	7.197	8.993	7.543
YAR035C-A	YAR035C-A	0	0	0	0	2.208	2.198	2.19	2.177	2.217	2.19	2.188	2.178	2.208	2.19	2.197	2.178	2.19	2.227	2.19	2.207	2.19	2.19	2.167	2.187
YAR035W	YAT1	0	-0.0198	0	0	11.55	10.9	9.292	9.857	11.98	10.47	9.628	9.52	10.61	10.24	11.01	9.755	11	12.1	9.943	11.87	9.473	9.11	9.567	10.15
YAR042W	SWH1	0	0	0	0	9.728	10.07	9.755	10.08	10.24	9.555	10.33	9.5	10.16	9.323	10.42	9.732	9.337	10.12	9.773	10.37	9.31	10.2	9.69	10.47
YAR050W	FLO1	0	0	0	0	2.195	2.183	2.192	2.175	2.193	2.185	2.185	2.182	2.193	2.193	2.185	2.173	2.19	2.2	2.18	2.187	2.197	2.187	2.167	2.183
YAR064W	YAR064W	0	0	0	0	2.163	2.197	2.12	2.1	2.212	2.148	2.118	2.102	2.153	2.13	2.177	2.12	2.157	2.17	2.14	2.253	2.103	2.137	2.1	2.1
YAR066W	YAR066W	0	0	0	0	5.257	5.168	3.63	2.207	6.355	4.07	3.685	2.152	5.415	3.472	4.625	2.75	4.79	5.723	3.35	6.987	2.153	5.107	2.15	2.263
YAR068W	YAR068W	0	0	0	0	8.733	8.667	7.42	6.462	9.58	7.82	8.437	5.445	9.047	7.107	8.97	6.158	8.307	9.16	7.333	10	5.907	8.933	4.983	7.94
YAR071W	PHO11	0	0	0	0	8.99	9.745	9.287	9.697	9.578	9.157	9.505	9.478	9.208	9.068	9.875	9.567	8.727	9.253	9.587	9.903	9.41	9.163	9.547	9.847
YBL001C	ECM15	0	0	0	0	12.22	11.98	11.83	11.75	12.35	11.85	11.85	11.73	12.27	11.78	11.93	11.8	11.8	12.63	11.9	12.07	11.77	11.9	11.7	11.8
YBL002W	HTB2	0	0	-0.745	0	11.87	12.22	12.55	12.53	12.08	12	12.57	12.52	12.07	12.35	12.58	12.17	11.97	11.77	12.03	12.4	12.73	12.37	12.3	12.77
YBL003C	HTA2	0	0	-1.61	0	12.22	12.43	12.52	12.27	12.05	12.6	12.08	12.7	11.88	12.85	12.25	12.45	12.7	11.73	12.5	12.37	13	12.03	12.4	12.13
YBL004W	UTP20	0	0	0	0	10.75	10.66	10.58	10.67	11.07	10.35	10.7	10.55	10.77	10.57	11	10.33	10.57	10.93	10.13	11.2	10.57	10.6	10.53	10.8
YBL005W	PDR3	0	0	0	0	6.945	6.903	7.595	7.448	7.358	6.49	7.858	7.185	7.612	6.928	7.605	6.747	6.647	7.243	6.333	7.473	7.21	7.98	7.16	7.737
YBL006C	LDB7	0	0	0	0	10.1	10.11	10.87	10.52	9.955	10.25	10.63	10.75	10.46	10.5	10.12	10.5	10.13	10.06	10.37	9.847	10.87	10.87	10.63	10.4
YBL007C	SLA1	0	0	0	0	10.8	10.73	10.83	10.92	10.95	10.58	11.22	10.53	11.03	10.6	11.13	10.52	10.67	10.93	10.5	10.97	10.53	11.13	10.53	11.3
YBL008W	HIR1	0	0	0	0	9.508	9.417	9.668	9.422	9.605	9.32	9.742	9.348	9.792	9.385	9.555	9.283	9.307	9.71	9.333	9.5	9.463	9.873	9.233	9.61
YBL008W-A	YBL008W-A	0	0	0	0	2.11	2.11	2.253	2.108	2.11	2.11	2.25	2.112	2.25	2.113	2.11	2.108	2.11	2.11	2.11	2.11	2.117	2.39	2.107	2.11
YBL009W	YBL009W	0	0	0	0	9.132	9.043	9.335	9.168	8.938	9.237	9.332	9.172	9.148	9.318	9.122	9.09	9.363	8.9	9.11	8.977	9.273	9.397	9.07	9.267
YBL010C	YBL010C	0	0	0	0	8.128	8.442	8.927	8.828	8.167	8.403	8.885	8.87	8.42	8.635	8.632	8.638	8.383	7.873	8.423	8.46	8.887	8.967	8.853	8.803
YBL011W	SCT1	0	-0.47	0	0	9.547	9.837	9.587	9.903	9.782	9.602	9.64	9.85	9.562	9.572	9.86	9.88	9.403	9.69	9.8	9.873	9.74	9.433	9.96	9.847
YBL013W	FMT1	0	0	0	0	2.14	3.305	2.12	2.138	2.79	2.655	2.122	2.137	2.125	2.135	2.787	2.657	2.15	2.13	3.16	3.45	2.12	2.12	2.153	2.123
YBL014C	RRN6	0	0	0	0	8.233	8.603	8.793	8.905	8.342	8.495	8.817	8.882	8.398	8.628	8.76	8.748	8.417	8.05	8.573	8.633	8.84	8.747	8.923	8.887
YBL015W	ACH1	0	0	0	0	12.88	12.75	11.97	11.4	12.78	12.85	11.63	11.73	12.4	12.45	12.02	12.13	12.9	12.87	12.8	12.7	12	11.93	11.47	11.33
YBL016W	FUS3	0	0	0	0	9.545	10.4	10.27	10.73	10.21	9.738	10.39	10.62	9.893	9.923	10.7	10.43	9.347	9.743	10.13	10.67	10.5	10.04	10.73	10.73
YBL017C	PEP1	0	0	-1.46	0	11.45	11.65	12.1	12.28	11.57	11.53	12.22	12.17	11.63	11.92	12.15	11.78	11.57	11.33	11.5	11.8	12.27	11.93	12.07	12.5
YBL018C	POP8	0	0	0	0	10.92	10.83	11.17	10.52	10.67	11.08	10.65	11.03	10.88	11.2	10.43	10.92	11.13	10.7	11.03	10.63	11.27	11.07	10.8	10.23
YBL019W	APN2	0	0	0	0	8.655	8.292	9.22	8.78	8.533	8.413	9.055	8.945	9.067	8.808	8.522	8.55	8.533	8.777	8.293	8.29	9.083	9.357	8.807	8.753
YBL020W	RFT1	0	0	0	0	9.767	10.15	10.04	10.16	9.782	10.14	9.99	10.22	9.773	10.04	9.998	10.32	9.94	9.593	10.33	9.97	10.14	9.953	10.3	10.03
YBL021C	HAP3	0	0	0	0	8.622	9.005	8.435	7.955	8.787	8.84	8.388	8.002	8.542	8.515	8.633	8.327	8.757	8.487	8.923	9.087	8.273	8.597	7.73	8.18
YBL022C	PIM1	0	0	0	0	12.28	12.17	12.38	12.23	12.43	12.02	12.47	12.15	12.48	12.18	12.42	11.98	12.2	12.37	11.83	12.5	12.17	12.6	12.13	12.33
YBL023C	MCM2	0	0	0	0	10.33	10.63	10.33	10.43	10.63	10.33	10.6	10.17	10.57	10.1	10.67	10.4	10.13	10.53	10.53	10.73	10.07	10.6	10.27	10.6
YBL024W	NCL1	0	0	0	0	10.75	10.9	10.52	10.29	10.47	11.18	9.813	11	10.12	11.15	10.16	11.03	11.17	10.33	11.2	10.6	11.13	9.907	10.87	9.72
YBL025W	RRN10	0	0	-1.77	0	8.362	8.143	8.313	7.925	8.123	8.382	8	8.238	8.402	8.273	7.722	8.347	8.337	8.387	8.427	7.86	8.21	8.417	8.267	7.583
YBL026W	LSM2	0	0	0	0	11.85	11.53	11.8	11.27	11.63	11.75	11.4	11.67	11.7	11.95	11.33	11.47	11.9	11.8	11.6	11.47	12	11.6	11.33	11.2
YBL027W	RPL19B	0	0	0	0	13.78	13.77	13.67	13.58	13.82	13.73	13.5	13.75	13.65	13.8	13.67	13.68	13.77	13.8	13.7	13.83	13.83	13.5	13.67	13.5
YBL028C	YBL028C	0	0	0	0	9.63	9.727	9.99	9.44	9.367	9.99	9.015	10.42	9.232	10.39	9.15	10.02	9.977	9.283	10	9.45	10.8	9.18	10.03	8.85
YBL029C-A	YBL029C-A	0	0	0	0	11.23	10.7	10.71	9.7	11.2	10.73	10.92	9.49	11.4	10.54	10.72	9.683	11.03	11.43	10.43	10.97	10.05	11.37	8.933	10.47
YBL029W	YBL029W	-6.59	-2.93	0	0	7.455	10.6	11.57	11.55	8.925	9.13	12.33	10.78	9.725	9.297	11.53	10.62	7.693	7.217	10.57	10.63	10.9	12.23	10.67	12.43
YBL030C	PET9	-2.27	0	0	0	13.9	13.58	14.15	13.13	13.52	13.97	13.4	13.88	13.88	14.17	13.03	13.68	14.1	13.7	13.83	13.33	14.23	14.07	13.53	12.73
YBL031W	SHE1	0	0	0	0	5.792	7.328	7.26	8.373	6.247	6.873	7.592	8.042	6.105	6.947	7.733	7.968	6.11	5.473	7.637	7.02	7.783	6.737	8.3	8.447
YBL032W	HEK2	0	0	0	0	9.86	10.29	9.86	10.3	9.74	10.41	9.573	10.59	9.403	10.32	9.91	10.68	10.19	9.53	10.63	9.95	10.44	9.277	10.73	9.87
YBL033C	RIB1	0	0	0	0	11.57	11.67	10.4	10.73	11.82	11.42	10.85	10.28	11.23	10.73	11.43	10.97	11.4	11.73	11.43	11.9	10.07	10.73	10.5	10.97
YBL034C	STU1	0	0	0	0	8.725	8.352	9.167	9.123	8.965	8.112	9.515	8.775	9.175	8.717	9.305	8.17	8.553	8.897	7.67	9.033	8.88	9.453	8.67	9.577
YBL035C	POL12	0	0	0	0	9.573	9.583	9.76	9.585	9.673	9.483	9.737	9.608	9.735	9.598	9.675	9.493	9.463	9.683	9.503	9.663	9.733	9.787	9.483	9.687
YBL036C	YBL036C	0	0	0	0	10.14	10.05	10.09	10.1	10.17	10.02	10.22	9.972	10.18	10.04	10.2	9.95	10.11	10.17	9.933	10.17	9.977	10.2	9.967	10.23
YBL037W	APL3	0	0	0	0	9.765	9.813	9.288	9.275	9.93	9.648	9.36	9.203	9.613	9.44	9.677	9.412	9.703	9.827	9.593	10.03	9.177	9.4	9.23	9.32
YBL038W	MRPL16	-2.38	0	0	0	11.35	11.53	10.6	10.17	11.38	11.5	10.17	10.6	10.75	11.2	10.8	10.9	11.57	11.13	11.43	11.63	10.83	10.37	10.37	9.977
YBL039C	URA7	0	0	0	0	10.88	11.35	10.92	11.2	10.7	11.53	10.19	11.93	10.25	11.55	10.63	11.92	11.33	10.43	11.73	10.97	11.77	10.07	12.1	10.3
YBL040C	ERD2	0	0	0	0	9.132	9.26	8.978	9.228	9.153	9.238	9.082	9.125	9.027	9.083	9.208	9.28	9.187	9.077	9.29	9.23	8.98	8.977	9.27	9.187
YBL041W	PRE7	0	0	0	0	12.47	12.07	12.5	12.28	12.22	12.32	12.48	12.3	12.45	12.52	12.25	12.1	12.57	12.37	12.07	12.07	12.47	12.53	12.13	12.43
YBL042C	FUI1	0	0	-3.2	0	7.79	6.417	7.087	5.712	10.31	3.897	9.347	3.452	9.725	5.152	9.932	2.197	5.693	9.887	2.1	10.73	4.61	9.563	2.293	9.13
YBL043W	ECM13	0	0	0	0	10.72	8.713	10.03	7.327	9.673	9.757	8.888	8.472	10.62	10.13	7.945	8.095	10.63	10.8	8.88	8.547	9.633	10.43	7.31	7.343
YBL044W	YBL044W	0	0	0	0	2.095	2.093	2.092	2.092	2.098	2.09	2.09	2.093	2.095	2.092	2.093	2.092	2.09	2.1	2.09	2.097	2.093	2.09	2.093	2.09
YBL045C	COR1	-3.55	0	0	0	12.97	12.92	12.53	10.4	12.9	12.98	11.22	11.72	12.67	12.83	11.46	11.87	13.13	12.8	12.83	13	12.53	12.53	10.9	9.91
YBL046W	YBL046W	0	0	0	0	7.925	7.67	7.957	8.08	7.908	7.687	8.107	7.93	7.952	7.93	8.063	7.687	8.003	7.847	7.37	7.97	7.857	8.057	8.003	8.157
YBL047C	EDE1	0	0	0	0	11.42	11.15	11.93	11.87	11.43	11.13	12.1	11.7	11.75	11.6	11.78	11.23	11.37	11.47	10.9	11.4	11.83	12.03	11.57	12.17
YBL049W	MOH1	0	0	0	0	9.4	8.955	8.775	8.898	10.11	8.25	10.31	7.362	10.31	7.863	10.11	7.748	8.467	10.33	8.033	9.877	7.26	10.29	7.463	10.33
YBL050W	SEC17	0	0	0	0	11.92	11.72	11.58	11.52	11.85	11.78	11.65	11.45	11.87	11.63	11.63	11.6	11.87	11.97	11.7	11.73	11.4	11.77	11.5	11.53
YBL051C	PIN4	0	0	0	0	7.905	8.252	7.925	8.298	8.232	7.925	8.35	7.873	8.115	7.715	8.467	8.083	7.827	7.983	8.023	8.48	7.603	8.247	8.143	8.453
YBL052C	SAS3	0	0	0	0	8.528	8.278	8.333	8.75	8.623	8.183	8.472	8.612	8.353	8.508	8.742	8.287	8.533	8.523	7.833	8.723	8.483	8.183	8.74	8.76
YBL054W	YBL054W	0	0	0	0	9.35	8.71	8.87	8.532	9.088	8.972	8.475	8.927	9.133	9.087	8.43	8.812	9.277	9.423	8.667	8.753	8.897	8.843	8.957	8.107
YBL055C	YBL055C	0	0	0	0	8.658	8.935	8.71	9.183	8.74	8.853	8.99	8.903	8.682	8.687	9.048	9.07	8.643	8.673	9.063	8.807	8.73	8.69	9.077	9.29
YBL056W	PTC3	0	0	0	0	10.37	10.62	10.52	10.68	10.23	10.75	10.25	10.95	10.18	10.7	10.3	11	10.57	10.17	10.93	10.3	10.83	10.2	11.07	10.3
YBL057C	PTH2	0	0	0	0	10.04	10.16	10.16	10.21	9.833	10.37	9.953	10.42	9.955	10.25	9.832	10.53	10.2	9.88	10.53	9.787	10.3	10.03	10.53	9.877
YBL058W	SHP1	0	0	0	0	11.3	11.25	11.3	11.2	11.22	11.33	11.35	11.15	11.35	11.25	11.22	11.23	11.33	11.27	11.33	11.17	11.17	11.43	11.13	11.27
YBL059C-A	YBL059C-A	-0.505	0	0	0	9.557	9.793	9.228	8.383	9.685	9.665	8.705	8.907	9.29	9.495	9.1	9.077	9.67	9.443	9.66	9.927	9.32	9.137	8.493	8.273
YBL059W	YBL059W	0	0	0	0	10.15	10.15	9.565	8.835	9.93	10.37	8.873	9.527	9.567	10.15	9.237	9.745	10.47	9.833	10.27	10.03	9.83	9.3	9.223	8.447
YBL060W	YBL060W	0	0	0	0	7.147	6.495	7.32	7.295	7.41	6.232	7.663	6.952	7.597	6.87	7.477	6.313	6.84	7.453	5.623	7.367	6.9	7.74	7.003	7.587
YBL061C	SKT5	0	0	0	0	9.085	9.713	8.948	9.562	9.787	9.012	9.523	8.987	9.133	8.9	10.18	9.098	8.963	9.207	9.06	10.37	8.837	9.06	9.137	9.987
YBL063W	KIP1	0	0	0	0	8.04	7.262	9.045	8.995	7.84	7.462	9.333	8.707	8.553	8.532	8.62	7.637	8.19	7.89	6.733	7.79	8.873	9.217	8.54	9.45
YBL064C	PRX1	0	0	0	0	12.92	12.73	12.47	11.9	13.05	12.6	12.67	11.7	13.1	12.28	12.62	12.02	12.6	13.23	12.6	12.87	11.97	12.97	11.43	12.37
YBL066C	SEF1	0	0	0	0	8.565	8.78	8.578	8.127	8.89	8.455	8.42	8.285	8.772	8.372	8.538	8.368	8.377	8.753	8.533	9.027	8.367	8.79	8.203	8.05
YBL067C	UBP13	-2.88	0	0	0	9.213	7.718	8.038	8.223	8.79	8.142	8.193	8.068	8.898	8.353	8.085	7.857	8.777	9.65	7.507	7.93	7.93	8.147	8.207	8.24
YBL068W	PRS4	0	0	0	0	9.852	9.955	9.88	9.597	9.725	10.08	9.368	10.11	9.65	10.08	9.443	10.11	9.997	9.707	10.17	9.743	10.17	9.593	10.05	9.143
YBL069W	AST1	0	0	0	0	7.952	8.215	8.157	8.2	8.153	8.013	8.23	8.127	8.287	7.822	8.097	8.318	7.683	8.22	8.343	8.087	7.96	8.353	8.293	8.107
YBL071C-B	YBL071C-B	0	0	0	0	2.153	2.15	2.15	2.145	2.155	2.148	2.152	2.143	2.155	2.148	2.152	2.143	2.15	2.157	2.147	2.153	2.147	2.153	2.14	2.15
YBL071W-A	KTI11	0	0	0	0	10.37	9.988	10.04	9.37	10.39	9.97	9.813	9.597	10.47	9.947	9.738	9.62	10.15	10.6	9.793	10.18	9.747	10.33	9.447	9.293
YBL072C	RPS8A	0	0	0	0	14.68	14.7	14.67	14.58	14.67	14.72	14.53	14.72	14.62	14.73	14.58	14.7	14.73	14.63	14.7	14.7	14.73	14.6	14.7	14.47
YBL074C	AAR2	0	0	0	0	4.233	4.87	3.16	3.34	4.695	4.408	3.288	3.212	3.677	3.717	4.307	3.903	4.437	4.03	4.38	5.36	2.997	3.323	3.427	3.253
YBL075C	SSA3	-3.52	-0.438	0	0	12.16	9.797	8.438	8.93	12.42	9.545	9.317	8.052	11.35	9.255	10.38	8.342	10.56	13.77	8.527	11.07	7.947	8.93	8.157	9.703
YBL076C	ILS1	0	0	0	0	12.52	12.83	12.25	12.38	12.6	12.75	12.13	12.5	12.2	12.57	12.53	12.68	12.63	12.4	12.87	12.8	12.5	12	12.5	12.27
YBL078C	ATG8	0	0	0	0	11.48	10.7	11.37	10.82	11.32	10.87	11.52	10.67	11.83	11.02	11	10.52	11.13	11.83	10.6	10.8	10.9	11.83	10.43	11.2
YBL079W	NUP170	0	0	0	0	9.962	9.452	9.855	10.04	10.33	9.08	10.27	9.633	10.15	9.668	10.45	9.045	9.723	10.2	8.437	10.47	9.613	10.1	9.653	10.43
YBL080C	PET112	0	0	0	0	8.12	8.538	7.847	7.745	8.187	8.472	7.818	7.773	7.878	8.088	8.127	8.157	8.38	7.86	8.563	8.513	7.797	7.897	7.75	7.74
YBL081W	YBL081W	0	0	0	0	7.022	7.943	7.342	8.137	6.477	8.488	6.68	8.798	5.973	8.39	7.183	8.897	8.17	5.873	8.807	7.08	8.61	6.073	8.987	7.287
YBL082C	ALG3	0	0	0	0	10.12	10.6	10.23	10.41	10.05	10.67	9.958	10.68	9.897	10.45	10.11	10.9	10.37	9.867	10.97	10.23	10.53	9.927	10.83	9.99
YBL084C	CDC27	0	0	0	0	9.303	8.932	9.515	8.948	9.662	8.573	9.945	8.518	10.07	8.752	9.54	8.34	8.74	9.867	8.407	9.457	8.763	10.27	8.273	9.623
YBL085W	BOI1	0	0	0	0	9.79	9.947	9.72	10.28	10.24	9.498	10.03	9.975	9.763	9.747	10.5	9.727	9.603	9.977	9.393	10.5	9.89	9.55	10.06	10.5
YBL086C	YBL086C	0	0	0	0	8.722	7.983	8.795	7.448	8.17	8.535	8.052	8.192	8.86	8.657	7.362	8.07	8.64	8.803	8.43	7.537	8.673	8.917	7.71	7.187
YBL087C	RPL23A	0	0	0	0	13.23	13.58	13.22	13.33	13.33	13.48	12.93	13.62	13	13.45	13.27	13.65	13.33	13.13	13.63	13.53	13.57	12.87	13.67	13
YBL088C	TEL1	0	0	0	0	8.46	8.032	8.388	8.565	9.002	7.49	9.075	7.878	9.032	7.817	9.045	7.552	7.82	9.1	7.16	8.903	7.813	8.963	7.943	9.187
YBL089W	AVT5	0	0	0	0	9.663	9.72	10.33	10.25	9.482	9.902	10.18	10.4	9.885	10.11	9.773	10.2	9.743	9.583	10.06	9.38	10.47	10.19	10.33	10.17
YBL090W	MRP21	0	0	0	0	10.12	10.35	9.642	9.077	10.24	10.23	9.265	9.453	9.828	9.935	9.675	9.752	10.23	10.01	10.23	10.47	9.637	9.647	9.27	8.883
YBL091C	MAP2	0	0	0	0	10.87	10.77	11.03	11.03	10.63	11	11.05	11.02	10.87	11.03	10.82	10.98	11	10.73	11	10.53	11.07	11	10.97	11.1
YBL091C-A	SCS22	0	0	0	0	9.362	10.03	9.197	9.752	9.255	10.14	9.183	9.765	8.86	9.698	9.578	10.2	9.807	8.917	10.47	9.593	9.59	8.803	9.94	9.563
YBL092W	RPL32	0	0	0	0	14.45	14.47	14.37	14.28	14.45	14.47	14.2	14.45	14.33	14.48	14.32	14.43	14.47	14.43	14.47	14.47	14.5	14.23	14.4	14.17
YBL093C	ROX3	0	0	0	0	10.06	10.62	9.56	10.63	10.31	10.37	10.18	10.01	9.755	9.863	10.73	10.52	10.13	9.983	10.6	10.63	9.593	9.527	10.43	10.83
YBL095W	YBL095W	-1.9	0	0	0	9.712	9.307	10.8	9.215	9.64	9.378	10.28	9.738	10.65	9.865	9.27	9.252	9.43	9.993	9.327	9.287	10.3	11.3	9.177	9.253
YBL097W	BRN1	0	0	0	0	2.14	2.14	2.14	2.135	2.14	2.14	2.14	2.135	2.14	2.14	2.14	2.135	2.14	2.14	2.14	2.14	2.14	2.14	2.13	2.14
YBL098W	BNA4	0	0	0	0	10.14	10.75	10.09	10.62	10.31	10.59	9.96	10.75	9.85	10.39	10.42	10.95	10.18	10.11	11	10.5	10.6	9.587	10.9	10.33
YBL099W	ATP1	0	0	0	0	14.12	14.03	14.1	13.2	14.05	14.1	13.55	13.75	14.05	14.17	13.55	13.68	14.2	14.03	14	14.07	14.13	14.07	13.37	13.03
YBL101C	ECM21	0	0	0	0	11.03	10.57	11.63	11.57	10.8	10.8	11.82	11.38	11.57	11.1	11.05	11.08	10.87	11.2	10.73	10.4	11.33	11.93	11.43	11.7
YBL102W	SFT2	0	0	0	0	11.65	11.6	11.68	11.15	11.42	11.83	11.35	11.48	11.62	11.72	11.15	11.6	11.8	11.5	11.87	11.33	11.63	11.73	11.33	10.97
YBL103C	RTG3	0	0	0	0	8.77	8.77	8.843	8.797	8.747	8.793	8.858	8.782	8.747	8.867	8.858	8.708	8.94	8.6	8.647	8.893	8.793	8.893	8.77	8.823
YBL104C	YBL104C	0	0	0	0	9.207	9.348	9.688	9.597	9.397	9.158	9.922	9.363	9.68	9.215	9.638	9.307	9.087	9.327	9.23	9.467	9.343	10.03	9.383	9.81
YBL105C	PKC1	0	0	0	0	9.567	9.468	9.595	9.598	9.795	9.24	9.807	9.387	9.84	9.322	9.762	9.305	9.31	9.823	9.17	9.767	9.333	9.857	9.44	9.757
YBL106C	SRO77	-0.404	0	0	0	8.525	9.303	8.203	9.905	8.882	8.947	9.305	8.803	8.332	8.397	9.855	9.353	8.63	8.42	9.263	9.343	8.163	8.243	9.443	10.37
YBL107C	YBL107C	0	-1.58	0	0	10.53	10.39	9.863	9.687	10.77	10.16	9.56	9.99	10.1	10.29	10.22	9.852	10.53	10.53	9.78	11	10.06	9.67	9.923	9.45
YBL108C-A	YBL108C-A	-0.673	0	-0.951	0	10.56	11.22	9.953	12.02	10.61	11.17	10.82	11.15	9.662	10.85	11.77	11.47	11.1	10.02	11.23	11.2	10.6	9.307	11.7	12.33
YBL111C	YBL111C	0	0	0	0	11.05	11.58	10.07	10.52	11.6	11.03	10.29	10.3	10.65	10.46	11.23	10.87	10.87	11.23	11.2	11.97	10.06	10.08	10.53	10.5
YBL112C	YBL112C	0	0	0	0	11.38	12.08	11	11.83	11.82	11.65	11.35	11.48	11.32	11.07	11.85	12.07	11.27	11.5	12.03	12.13	10.87	11.13	12.1	11.57
YBL113C	YBL113C	0	0	0	0	12.22	12.48	11.93	12.55	12.6	12.1	12.47	12.02	12.27	11.88	12.8	12.23	11.97	12.47	12.23	12.73	11.8	12.07	12.23	12.87
YBR001C	NTH2	0	-1.99	-1.02	0	10.04	9.645	10.3	10.03	10.55	9.137	11.33	9	11.3	9.045	10.58	9.092	9.013	11.07	9.26	10.03	9.077	11.53	8.923	11.13
YBR002C	RER2	0	0	0	0	9.323	10.01	8.93	9.665	9.37	9.958	9.09	9.505	8.89	9.363	9.57	10.1	9.65	8.997	10.27	9.743	9.077	8.783	9.933	9.397
YBR003W	COQ1	0	0	0	0	10.24	10.83	10.23	10.4	10.28	10.8	10.03	10.6	9.907	10.57	10.4	10.83	10.6	9.887	11	10.67	10.53	9.927	10.67	10.13
YBR004C	GPI18	0	0	0	0	8.828	9.068	8.64	9.18	8.78	9.117	8.8	9.02	8.563	8.905	9.017	9.232	8.897	8.76	9.337	8.8	8.913	8.367	9.127	9.233
YBR005W	RCR1	0	0	0	0	10.02	9.218	9.325	9.465	9.413	9.82	9.537	9.253	9.612	9.728	9.338	9.345	10.08	9.947	9.557	8.88	9.373	9.277	9.133	9.797
YBR006W	UGA2	0	-1.63	0	0	9.593	8.993	9.878	9.76	9.127	9.46	10.12	9.522	9.907	9.565	9.337	9.417	9.573	9.613	9.347	8.64	9.557	10.2	9.487	10.03
YBR007C	YBR007C	-2.38	-0.67	0	0	7.793	9.055	10.28	9.985	8.4	8.448	10.67	9.597	9.323	8.748	9.743	9.297	7.873	7.713	9.023	9.087	9.623	10.93	9.57	10.4
YBR008C	FLR1	0	0	-1.26	0	8.568	8.202	9.142	9.11	8.455	8.315	9.497	8.755	9.387	8.323	8.565	8.747	8.183	8.953	8.447	7.957	8.463	9.82	9.047	9.173
YBR009C	HHF1	0	0	0	0	13.12	13.02	13.22	13.08	13.12	13.02	13.13	13.17	13.05	13.28	13.2	12.9	13.2	13.03	12.83	13.2	13.37	13.07	12.97	13.2
YBR010W	HHT1	0	0	-0.544	0	13.53	13.48	13.72	13.3	13.47	13.55	13.58	13.43	13.52	13.73	13.53	13.25	13.67	13.4	13.43	13.53	13.8	13.63	13.07	13.53
YBR011C	IPP1	0	0	0	0	14.05	14	14.08	14.08	14.05	14	14.13	14.03	14.12	14.02	14.07	14.02	14	14.1	14	14	14.03	14.13	14.03	14.13
YBR013C	YBR013C	0	0	0	0	2.625	2.63	2.602	2.527	2.695	2.56	2.602	2.527	2.67	2.557	2.627	2.53	2.53	2.72	2.59	2.67	2.583	2.62	2.47	2.583
YBR014C	YBR014C	0	0	0	0	10.93	10.45	10.42	10.13	10.53	10.85	9.982	10.57	10.44	10.92	10.08	10.5	11.07	10.8	10.63	10.27	10.77	10.07	10.37	9.89
YBR015C	MNN2	0	0	0	0	11.05	11.13	10.87	10.85	11.05	11.13	10.75	10.97	10.92	11	10.88	11.1	11	11.1	11.27	11	11	10.73	10.93	10.77
YBR016W	YBR016W	0	0	0	0	11.38	10.9	11.5	11.58	10.95	11.33	11.68	11.4	11.3	11.58	11.33	11.15	11.47	11.3	11.2	10.6	11.7	11.3	11.1	12.07
YBR017C	KAP104	0	0	0	0	10.58	10.83	10.98	11.33	10.95	10.47	11.32	11	10.98	10.58	11.28	10.88	10.27	10.9	10.67	11	10.9	11.07	11.1	11.57
YBR018C	GAL7	0	0	0	0	2.138	2.11	2.427	2.193	2.138	2.11	2.512	2.108	2.455	2.11	2.195	2.108	2.11	2.167	2.11	2.11	2.11	2.743	2.107	2.28
YBR019C	GAL10	0	0	0	0	2.173	2.173	2.165	2.165	2.177	2.17	2.17	2.16	2.173	2.165	2.173	2.165	2.17	2.177	2.17	2.177	2.16	2.17	2.16	2.17
YBR020W	GAL1	0	0	0	0	5.217	5.2	5.11	5.547	5.52	4.897	5.632	5.025	5.473	4.853	5.678	5.068	4.8	5.633	4.993	5.407	4.907	5.313	5.143	5.95
YBR021W	FUR4	0	0	0	0	9.035	10.04	9.552	10.19	9.595	9.478	9.748	9.99	9.335	9.252	10.01	10.22	8.957	9.113	10	10.08	9.547	9.557	10.43	9.94
YBR022W	POA1	0	0	0	0	7.555	7.765	7.905	7.642	7.598	7.722	7.778	7.768	7.788	7.672	7.588	7.818	7.51	7.6	7.933	7.597	7.833	7.977	7.703	7.58
YBR023C	CHS3	0	0	0	0	11.1	11.2	10.8	11.3	11.28	11.02	11.05	11.05	11.05	10.85	11.28	11.22	10.87	11.33	11.17	11.23	10.83	10.77	11.27	11.33
YBR024W	SCO2	0	0	0	0	9.212	9.213	8.603	8.402	8.98	9.445	8.208	8.797	8.658	9.157	8.53	9.085	9.477	8.947	9.413	9.013	8.837	8.37	8.757	8.047
YBR025C	YBR025C	0	-1.47	0	0	13.1	13.25	12.8	12.9	13.27	13.08	12.68	13.02	12.95	12.95	13	13.15	12.97	13.23	13.2	13.3	12.93	12.67	13.1	12.7
YBR026C	ETR1	0	0	0	0	12.07	10.28	10.87	9.198	11.58	10.77	10.75	9.325	12.2	10.74	10.13	9.353	11.4	12.73	10.13	10.43	10.08	11.67	8.573	9.823
YBR028C	YBR028C	0	0	0	0	8.762	9.4	9.61	9.782	8.818	9.343	9.32	10.07	8.842	9.53	9.297	9.885	9.017	8.507	9.67	9.13	10.04	9.177	10.1	9.463
YBR029C	CDS1	0	0	0	0	10.66	10.87	10.78	11.2	10.44	11.08	10.48	11.5	10.29	11.15	10.63	11.43	11	10.32	11.17	10.57	11.3	10.27	11.7	10.7
YBR030W	YBR030W	0	0	0	0	6.472	7.093	6.682	6.897	6.682	6.883	6.647	6.932	6.445	6.708	6.883	7.107	6.523	6.42	7.243	6.943	6.893	6.47	6.97	6.823
YBR031W	RPL4A	0	0	0	0	14.48	14.5	14.45	14.42	14.5	14.48	14.33	14.53	14.42	14.52	14.42	14.5	14.47	14.5	14.5	14.5	14.57	14.33	14.5	14.33
YBR033W	YBR033W	-2.67	0	0	0	8.223	9.132	8.173	7.883	9.012	8.343	8.642	7.415	8.61	7.787	9.043	7.972	7.937	8.51	8.75	9.513	7.637	8.71	7.193	8.573
YBR034C	HMT1	0	-0.842	0	0	10.71	11.23	9.975	10.07	10.37	11.57	8.93	11.12	9.497	11.18	9.805	11.5	11.43	9.977	11.7	10.77	10.93	9.017	11.3	8.843
YBR035C	PDX3	0	0	0	0	11.33	11.3	11.28	11.07	11.12	11.52	11.08	11.27	11.27	11.35	10.93	11.43	11.4	11.27	11.63	10.97	11.3	11.27	11.23	10.9
YBR036C	CSG2	0	0	0	0	11.82	12.07	11.65	11.9	11.87	12.02	11.83	11.72	11.72	11.75	11.98	11.98	11.87	11.77	12.17	11.97	11.63	11.67	11.8	12
YBR037C	SCO1	0	0	0	0	10.24	11.07	9.683	10.06	10.5	10.8	9.758	9.988	9.8	10.12	10.46	10.67	10.43	10.04	11.17	10.97	9.81	9.557	10.17	9.96
YBR038W	CHS2	0	0	0	0	9.97	10.3	10.23	10.29	9.887	10.38	10.13	10.38	9.852	10.35	10.17	10.42	10.3	9.64	10.47	10.13	10.39	10.06	10.37	10.21
YBR039W	ATP3	-1.88	0	0	0	13.57	13.58	13.33	12.62	13.57	13.58	12.97	12.98	13.43	13.47	13.1	13.1	13.67	13.47	13.5	13.67	13.27	13.4	12.7	12.53
YBR040W	FIG1	0	-0.533	0	0	4.805	8.223	6.457	9.032	6.62	6.408	5.458	10.03	4.638	6.623	7.44	9.815	3.64	5.97	9.177	7.27	9.607	3.307	10.45	7.61
YBR041W	FAT1	0	0	0	0	10.02	10.26	10.43	10.7	9.763	10.52	10.28	10.85	9.973	10.48	10.07	10.88	10.27	9.78	10.77	9.747	10.7	10.17	11	10.4
YBR042C	YBR042C	0	0	0	0	9.285	9.773	10.01	10.3	9.09	9.968	9.768	10.55	9.332	9.965	9.527	10.55	9.537	9.033	10.4	9.147	10.39	9.63	10.7	9.907
YBR043C	QDR3	0	0	0	0	9.352	8.763	10.61	10.32	9.44	8.675	10.93	9.997	10.52	9.433	9.85	9.238	8.857	9.847	8.493	9.033	10.01	11.2	9.983	10.67
YBR044C	TCM62	0	0	0	-0.702	9.737	9.785	9.272	9.083	9.903	9.618	9.322	9.033	9.573	9.435	9.652	9.217	9.8	9.673	9.437	10.13	9.07	9.473	8.997	9.17
YBR045C	GIP1	-0.666	0	0	0	7.575	6.05	6.275	6.272	7.388	6.237	6.273	6.273	7.198	6.652	6.463	5.858	6.993	8.157	5.48	6.62	6.31	6.24	6.237	6.307
YBR046C	ZTA1	-6.07	-2.98	0	0	11.7	8.612	9.723	8.765	9.947	10.37	9.68	8.808	10.93	10.49	8.693	8.683	11.93	11.47	8.797	8.427	9.047	10.4	8.57	8.96
YBR047W	YBR047W	0	-0.0491	0	0	9.17	5.835	7.13	4.855	7.083	7.922	6.588	5.397	8.308	7.992	5.363	5.327	9.45	8.89	6.393	5.277	6.533	7.727	4.26	5.45
YBR048W	RPS11B	0	0	0	0	11.87	11.98	11.73	11.82	11.88	11.97	11.3	12.25	11.55	12.05	11.63	12.17	11.9	11.83	12.03	11.93	12.2	11.27	12.3	11.33
YBR049C	REB1	0	0	0	0	8.807	8.575	9.567	9.135	8.85	8.532	9.512	9.19	9.228	9.145	9.133	8.577	8.82	8.793	8.243	8.907	9.47	9.663	8.91	9.36
YBR050C	REG2	0	0	0	0	10.11	10.9	7.878	8.403	10.92	10.09	8.147	8.135	9.022	8.962	10.04	9.262	9.677	10.53	10.5	11.3	8.247	7.51	8.023	8.783
YBR052C	YBR052C	-0.0223	0	0	0	11.7	12.13	12.47	12.25	11.83	12	12.35	12.37	12.08	12.08	12.1	12.28	11.67	11.73	12.33	11.93	12.5	12.43	12.23	12.27
YBR053C	YBR053C	0	-1.42	0	0	11.17	10.45	10.34	10.21	11.13	10.48	11.07	9.485	11.38	10.13	10.82	9.84	10.73	11.6	10.23	10.67	9.523	11.17	9.447	10.97
YBR054W	YRO2	0	0	0	0	12.05	10.75	11.23	11.45	12.68	10.11	12.35	10.34	12.92	10.37	12.12	10.08	10.9	13.2	9.33	12.17	9.837	12.63	10.83	12.07
YBR055C	PRP6	0	0	0	0	9.117	9.277	9.493	9.447	9.368	9.025	9.513	9.427	9.332	9.278	9.55	9.173	9.017	9.217	9.033	9.52	9.54	9.447	9.313	9.58
YBR056W	YBR056W	0	0	0	0	10.78	10.12	10.04	10.2	10.39	10.52	10.52	9.723	10.7	10.13	10.2	10.11	10.63	10.93	10.4	9.84	9.623	10.47	9.823	10.57
YBR057C	MUM2	0	0	0	0	9.372	9.168	9.375	9.128	9.22	9.32	9.202	9.302	9.433	9.313	8.988	9.308	9.25	9.493	9.39	8.947	9.377	9.373	9.227	9.03
YBR058C	UBP14	0	0	0	0	9.325	9.105	9.337	8.885	9.458	8.972	9.383	8.838	9.648	9.013	9.193	8.797	9.043	9.607	8.9	9.31	8.983	9.69	8.693	9.077
YBR058C-A	TSC3	0	0	0	0	11.12	11.18	11.32	11.17	11.15	11.15	11.28	11.2	11.3	11.13	11.13	11.22	11.03	11.2	11.27	11.1	11.23	11.4	11.17	11.17
YBR059C	AKL1	0	0	0	0	10.65	10.58	10.6	10.9	10.87	10.37	11.15	10.35	11.03	10.22	10.98	10.5	10.3	11	10.43	10.73	10.14	11.07	10.57	11.23
YBR060C	ORC2	0	0	0	0	9.517	9.872	9.808	10.03	9.752	9.637	9.82	10.02	9.707	9.618	9.865	10.04	9.36	9.673	9.913	9.83	9.877	9.74	10.17	9.9
YBR061C	TRM7	0	0	0	0	9.563	9.808	9.598	9.098	9.442	9.93	8.912	9.785	9.228	9.933	9.125	9.782	9.877	9.25	9.983	9.633	9.99	9.207	9.58	8.617
YBR062C	YBR062C	0	0	0	0	11.88	11.42	11.48	11.22	11.93	11.37	11.78	10.92	12.05	11.32	11.67	10.97	11.57	12.2	11.17	11.67	11.07	11.9	10.77	11.67
YBR063C	YBR063C	0	0	0	0	8.17	7.76	9.075	8.847	8.538	7.392	9.547	8.375	9.028	8.217	9.057	7.55	7.797	8.543	6.987	8.533	8.637	9.513	8.113	9.58
YBR065C	ECM2	0	0	0	0	5.965	5.528	6.335	5.997	6.008	5.485	6.198	6.133	6.248	6.052	5.958	5.567	5.95	5.98	5.02	6.037	6.153	6.517	6.113	5.88
YBR066C	NRG2	0	-2.61	-1.83	0	10.75	11.32	10.73	11.97	11.05	11.02	12	10.7	10.8	10.68	12.25	11.03	11.1	10.4	10.93	11.7	10.27	11.2	11.13	12.8
YBR067C	TIP1	-5.89	0	0	0	14.68	14.67	11.57	14.43	14.98	14.37	13.45	12.55	13.58	12.67	14.85	14.25	14.4	14.97	14.33	15	10.93	12.2	14.17	14.7
YBR068C	BAP2	0	0	0	0	11.25	10.4	8.258	8.398	11.12	10.53	8.135	8.522	10.04	9.467	9.208	9.588	10.77	11.73	10.3	10.5	8.167	8.35	8.877	7.92
YBR069C	TAT1	0	0	0	0	5.887	7.682	6.967	7.7	6.372	7.197	7.093	7.573	5.78	7.073	7.685	7.697	6.65	5.123	7.743	7.62	7.497	6.437	7.65	7.75
YBR070C	ALG14	0	0	0	-0.274	9.622	9.663	9.693	9.967	9.492	9.793	9.807	9.853	9.643	9.672	9.655	9.975	9.52	9.723	10.07	9.26	9.823	9.563	9.883	10.05
YBR071W	YBR071W	-0.867	0	0	0	10.48	9.67	9.64	9.687	10.19	9.965	10.03	9.298	10.2	9.928	10.02	9.335	10.37	10.6	9.563	9.777	9.49	9.79	9.107	10.27
YBR072C-A	YBR072C-A	0	0	0	0	2.162	2.157	2.243	2.155	2.16	2.158	2.242	2.157	2.245	2.16	2.157	2.155	2.16	2.163	2.157	2.157	2.16	2.327	2.153	2.157
YBR072W	HSP26	-1.74	-2.43	0	-0.0433	14.75	12.63	11.93	11.83	14.72	12.67	14.05	9.707	14.72	11.96	14.05	10.42	14.3	15.2	11.03	14.23	9.617	14.23	9.797	13.87
YBR073W	RDH54	0	0	0	0	10.57	10.47	11.33	10.98	10.65	10.38	11.23	11.08	11	10.9	10.88	10.57	10.5	10.63	10.27	10.67	11.3	11.37	10.87	11.1
YBR074W	YBR074W	0	0	0	0	9.658	9.682	10.11	10.05	9.767	9.573	10.16	10	9.92	9.852	10.01	9.722	9.54	9.777	9.607	9.757	10.16	10.06	9.837	10.27
YBR076W	ECM8	-1.03	0	0	-1.03	3.608	2.14	2.405	2.855	3.618	2.13	3.13	2.13	3.883	2.13	2.865	2.13	2.13	5.087	2.13	2.15	2.13	2.68	2.13	3.58
YBR077C	SLM4	0	0	0	0	10.11	10.47	10.32	10.37	10.45	10.13	10.53	10.15	10.47	9.965	10.52	10.32	9.89	10.33	10.37	10.57	10.04	10.6	10.27	10.47
YBR078W	ECM33	0	0	0	0	13.48	13.63	13.85	13.78	13.47	13.65	13.82	13.82	13.6	13.73	13.68	13.73	13.6	13.37	13.7	13.57	13.87	13.83	13.77	13.8
YBR079C	RPG1	0	0	0	0	11.95	12.17	11.95	12.02	12.03	12.08	11.77	12.2	11.78	12.12	12.02	12.17	12.1	11.8	12.07	12.27	12.13	11.77	12.27	11.77
YBR080C	SEC18	0	0	0	0	11.02	11.1	11.15	11.07	11.03	11.08	11.1	11.12	11.02	11.15	11.12	11.05	11.13	10.9	11.03	11.17	11.17	11.13	11.07	11.07
YBR081C	SPT7	0	0	0	0	9.39	9.06	9.412	9.252	9.568	8.882	9.667	8.997	9.625	9.177	9.61	8.702	9.163	9.617	8.6	9.52	9.19	9.633	8.803	9.7
YBR082C	UBC4	0	0	0	0	13	13.2	13.25	13.42	13.1	13.1	13.23	13.43	13.12	13.13	13.22	13.4	13	13	13.2	13.2	13.27	13.23	13.6	13.23
YBR083W	TEC1	0	0	0	0	10.76	11.27	10.04	11.07	11.55	10.47	10.81	10.3	10.74	10.05	11.62	10.72	10.05	11.47	10.9	11.63	10.05	10.02	10.55	11.6
YBR084C-A	RPL19A	0	-0.78	0	0	13.63	13.62	13.48	13.28	13.7	13.55	13.23	13.53	13.53	13.58	13.4	13.5	13.57	13.7	13.53	13.7	13.6	13.37	13.47	13.1
YBR084W	MIS1	0	0	0	0	9.837	10.08	10.58	10.11	9.83	10.08	9.967	10.72	9.878	10.54	9.918	10.27	10	9.67	10.17	9.99	11.07	10.09	10.37	9.847
YBR085C-A	YBR085C-A	0	0	0	0	12.25	11.17	11.3	10.73	12.25	11.17	11.98	10.05	12.53	11.02	11.7	10.2	11.67	12.83	10.67	11.67	10.37	12.23	9.73	11.73
YBR085W	AAC3	0	0	0	0	3.17	8.768	5.148	10.14	5.652	6.287	6.845	8.447	3.578	4.74	8.918	9.993	3.207	3.133	9.367	8.17	6.273	4.023	10.62	9.667
YBR086C	IST2	0	0	0	0	11.95	11.87	12.18	12.27	11.97	11.85	12.22	12.23	12.08	12.05	12.1	12.03	11.87	12.03	11.83	11.9	12.23	12.13	12.23	12.3
YBR087W	RFC5	0	0	0	0	10.33	10.65	10.54	10.44	10.32	10.67	10.15	10.83	10.21	10.67	10.25	10.83	10.53	10.13	10.8	10.5	10.8	10.29	10.87	10.01
YBR088C	POL30	0	0	0	0	11.93	11.9	12.12	11.8	11.62	12.22	11.68	12.23	11.68	12.37	11.62	12.08	12.27	11.6	12.17	11.63	12.47	11.77	12	11.6
YBR089C-A	NHP6B	-0.399	0	0	0	12.05	11.5	11.5	11.38	11.77	11.78	11.55	11.33	11.85	11.7	11.47	11.42	12.07	12.03	11.5	11.5	11.33	11.67	11.33	11.43
YBR090C	YBR090C	0	0	0	0	2.325	2.24	2.243	2.217	2.315	2.25	2.248	2.212	2.327	2.242	2.237	2.22	2.26	2.39	2.24	2.24	2.223	2.263	2.2	2.233
YBR091C	MRS5	0	0	0	0	10.17	10.4	9.947	9.958	9.95	10.62	9.505	10.4	9.63	10.48	9.825	10.53	10.53	9.8	10.7	10.1	10.43	9.46	10.37	9.55
YBR092C	PHO3	0	0	0	0	6.872	7.987	7.338	7.918	7.745	7.113	7.598	7.658	7.267	6.943	8.077	7.828	6.413	7.33	7.813	8.16	7.473	7.203	7.843	7.993
YBR093C	PHO5	0	0	0	0	2.128	2.123	2.123	2.12	2.128	2.123	2.122	2.122	2.127	2.125	2.123	2.12	2.127	2.13	2.12	2.127	2.123	2.123	2.12	2.12
YBR094W	YBR094W	0	0	0	0	10.03	9.883	9.923	9.867	10.12	9.793	9.907	9.883	10.15	9.803	9.877	9.873	9.793	10.27	9.793	9.973	9.813	10.03	9.953	9.78
YBR095C	YBR095C	0	0	0	0	9.7	9.725	10.4	10.08	9.5	9.925	10.2	10.28	9.923	10.18	9.777	10.03	9.92	9.48	9.93	9.52	10.43	10.37	10.13	10.03
YBR096W	YBR096W	0	0	0	0	10.98	10.97	10.62	10.63	10.92	11.03	10.73	10.52	10.82	10.78	10.83	10.77	11.07	10.9	11	10.93	10.5	10.73	10.53	10.73
YBR097W	VPS15	0	0	0	0	9.193	8.702	9.758	9.73	9.227	8.668	10.1	9.385	9.752	9.2	9.578	8.853	8.923	9.463	8.413	8.99	9.477	10.04	9.293	10.17
YBR098W	MMS4	0	0	0	0	7.853	7.402	8.135	7.36	8.112	7.143	8.178	7.317	8.46	7.528	7.83	6.932	7.367	8.34	6.92	7.883	7.69	8.58	6.943	7.777
YBR101C	FES1	-1.73	0	0	0	12.42	11.67	11.5	11.5	12.47	11.62	11.82	11.18	12.33	11.58	11.95	11.22	12.03	12.8	11.2	12.13	11.13	11.87	11.23	11.77
YBR102C	EXO84	0	0	0	0	8.057	8.04	8.03	7.71	8.312	7.785	8.223	7.517	8.393	7.693	8.142	7.608	7.837	8.277	7.733	8.347	7.55	8.51	7.483	7.937
YBR103W	SIF2	0	0	0	0	10.22	10.32	10.31	10.28	10.25	10.28	10.4	10.19	10.33	10.19	10.32	10.28	10.2	10.23	10.37	10.27	10.18	10.43	10.2	10.37
YBR104W	YMC2	0	0	0	0	9.45	10.32	9.92	10.81	9.118	10.65	9.548	11.18	8.87	10.5	9.797	11.33	10.2	8.7	11.1	9.537	10.8	9.04	11.57	10.06
YBR105C	VID24	-4.9	0	0	0	8.692	10.82	9.825	10.26	10.05	9.458	10.53	9.552	9.567	8.95	11.02	10.06	8.483	8.9	10.43	11.2	9.417	10.23	9.687	10.83
YBR106W	PHO88	0	0	0	0	13.13	13.45	13.57	13.67	13.07	13.52	13.42	13.82	13.15	13.55	13.33	13.78	13.33	12.93	13.7	13.2	13.77	13.37	13.87	13.47
YBR107C	IML3	0	0	-1.78	0	8.843	8.16	8.287	6.987	8.28	8.723	7.302	7.972	8.613	8.517	6.968	8.178	8.893	8.793	8.553	7.767	8.14	8.433	7.803	6.17
YBR108W	YBR108W	0	0	0	0	7.367	6.943	7.522	7.35	7.303	7.007	7.847	7.025	7.893	6.995	7.257	7.037	7.013	7.72	7	6.887	6.977	8.067	7.073	7.627
YBR109C	CMD1	0	0	0	0	13.12	12.63	12.88	12.48	12.87	12.88	12.73	12.63	13.05	12.95	12.55	12.57	13.13	13.1	12.63	12.63	12.77	13	12.5	12.47
YBR110W	ALG1	0	0	0	0	10.17	10.02	9.963	9.833	9.787	10.4	9.667	10.13	9.828	10.3	9.625	10.23	10.43	9.897	10.37	9.677	10.17	9.76	10.09	9.573
YBR111C	YSA1	0	0	0	0	12.77	12.68	12.55	12.38	12.65	12.8	12.53	12.4	12.78	12.53	12.4	12.67	12.7	12.83	12.9	12.47	12.37	12.73	12.43	12.33
YBR111W-A	SUS1	0	0	0	0	9.313	8.992	9.272	8.823	9.305	9	9.058	9.037	9.37	9.215	8.993	8.822	9.08	9.547	8.92	9.063	9.35	9.193	8.723	8.923
YBR112C	CYC8	0	0	0	0	9.743	9.913	10.13	9.94	9.84	9.817	10.06	10.01	9.872	9.998	10.03	9.827	9.823	9.663	9.81	10.02	10.17	10.08	9.843	10.04
YBR114W	RAD16	0	-0.535	-1.82	0	8.493	8.215	9.288	8.6	8.517	8.192	9.438	8.45	9.433	8.348	8.522	8.293	8	8.987	8.383	8.047	8.697	9.88	8.203	8.997
YBR115C	LYS2	0	0	0	0	11.57	11.7	11.95	11.83	11.4	11.87	11.77	12.02	11.62	11.9	11.55	11.98	11.73	11.4	12	11.4	12.07	11.83	11.97	11.7
YBR117C	TKL2	0	-0.526	0	0	12.15	8.265	7.008	5.14	10.9	9.518	8.015	4.133	10.97	8.183	7.937	5.468	11.5	12.8	7.537	8.993	4.867	9.15	3.4	6.88
YBR118W	TEF2	0	0	0	0	14.93	14.92	14.97	14.88	14.95	14.9	14.95	14.9	14.98	14.92	14.92	14.88	14.9	14.97	14.9	14.93	14.93	15	14.87	14.9
YBR119W	MUD1	0	0	0	0	9.543	8.957	9.308	9.303	9.518	8.982	9.875	8.737	9.903	8.948	9.49	8.77	9.11	9.977	8.853	9.06	8.787	9.83	8.687	9.92
YBR120C	CBP6	-1.97	0	0	0	10.15	10.2	9.938	9.017	10.08	10.27	9.248	9.707	9.853	10.23	9.477	9.74	10.3	9.997	10.23	10.17	10.17	9.71	9.247	8.787
YBR121C	GRS1	0	0	0	0	12.13	12.28	11.98	12.03	12.15	12.27	11.85	12.17	11.9	12.22	12.1	12.22	12.27	12	12.27	12.3	12.17	11.8	12.17	11.9
YBR122C	MRPL36	-1.58	0	0	0	11	11.37	10.83	10.3	11.03	11.33	10.26	10.87	10.63	11.2	10.66	11	11.27	10.73	11.4	11.33	11.13	10.53	10.6	9.993
YBR123C	TFC1	0	0	0	0	9.487	9.56	9.73	9.715	9.362	9.685	9.612	9.833	9.455	9.762	9.518	9.757	9.613	9.36	9.757	9.363	9.91	9.55	9.757	9.673
YBR125C	PTC4	0	0	0	0	9.698	9.93	9.528	10	9.818	9.81	9.737	9.792	9.578	9.648	9.977	9.953	9.75	9.647	9.87	9.99	9.547	9.51	10.04	9.963
YBR126C	TPS1	0	-0.796	0	0	12.48	12.28	12.42	12.62	12.27	12.5	12.87	12.17	12.68	12.22	12.45	12.45	12.47	12.5	12.53	12.03	11.97	12.87	12.37	12.87
YBR127C	VMA2	0	0	0	0	13.2	13.53	14	14.05	13.2	13.53	14.02	14.03	13.55	13.65	13.67	13.92	13.27	13.13	13.8	13.27	14.03	13.97	14.03	14.07
YBR128C	ATG14	0	-2	0	0	5.775	4.283	5.935	5.603	5.368	4.69	7.107	4.432	6.932	4.778	5.543	4.343	5.053	6.497	4.327	4.24	4.503	7.367	4.36	6.847
YBR129C	OPY1	0	0	0	0	8.687	9.005	8.527	8.923	9.043	8.648	8.9	8.55	8.667	8.547	9.277	8.652	8.61	8.763	8.687	9.323	8.483	8.57	8.617	9.23
YBR130C	SHE3	0	0	0	0	9.563	9.97	10.04	10.39	9.403	10.13	9.872	10.57	9.477	10.13	9.798	10.57	9.927	9.2	10.33	9.607	10.33	9.753	10.8	9.99
YBR131W	CCZ1	0	0	0	0	8.592	8.527	8.61	8.6	8.778	8.34	8.762	8.448	8.888	8.313	8.652	8.475	8.283	8.9	8.397	8.657	8.343	8.877	8.553	8.647
YBR132C	AGP2	0	0	0	0	8.303	7.818	9.123	8.398	8.068	8.053	9.147	8.375	9.012	8.415	8.203	8.013	8.03	8.577	8.077	7.56	8.8	9.447	7.95	8.847
YBR133C	HSL7	0	0	0	0	9.07	9.445	9.46	9.538	9.365	9.15	9.802	9.197	9.422	9.108	9.745	9.238	8.953	9.187	9.347	9.543	9.263	9.657	9.13	9.947
YBR135W	CKS1	0	0	-0.00347	0	10.55	11.48	10.75	11.63	11.15	10.88	11.18	11.2	10.57	10.73	11.77	11.35	10.53	10.57	11.23	11.73	10.93	10.57	11.47	11.8
YBR136W	MEC1	0	0	0	0	9.152	8.743	9.025	8.89	9.383	8.512	9.582	8.333	9.673	8.503	9.292	8.342	8.613	9.69	8.41	9.077	8.393	9.657	8.273	9.507
YBR137W	YBR137W	0	0	0	0	11.02	10.6	11.02	10.21	11.17	10.45	11.02	10.21	11.48	10.55	10.7	10.11	10.53	11.5	10.37	10.83	10.57	11.47	9.85	10.57
YBR138C	YBR138C	0	0	0	0	7.397	6.323	7.49	6.4	6.895	6.825	7.163	6.727	7.51	7.377	6.548	6.175	7.42	7.373	6.23	6.417	7.333	7.647	6.12	6.68
YBR139W	YBR139W	0	0	0	0	11.68	11.37	12.75	12.5	11.53	11.52	12.95	12.3	12.48	11.95	12	11.87	11.47	11.9	11.57	11.17	12.43	13.07	12.17	12.83
YBR140C	IRA1	0	0	0	0	11.18	10.9	11.13	10.85	11.48	10.6	11.5	10.48	11.58	10.73	11.4	10.35	10.73	11.63	10.47	11.33	10.73	11.53	10.23	11.47
YBR141C	YBR141C	0	0	0	0	7.377	7.942	7.605	7.315	7.297	8.022	6.908	8.012	7.187	7.795	7.018	8.238	7.69	7.063	8.353	7.53	7.9	7.31	8.123	6.507
YBR142W	MAK5	0	0	0	0	9.598	9.437	9.492	9.018	9.625	9.41	8.822	9.688	9.207	9.883	9.24	9.215	9.817	9.38	9.003	9.87	9.95	9.033	9.427	8.61
YBR143C	SUP45	0	0	0	0	11.57	11.47	11.23	11.3	11.63	11.4	10.92	11.62	11.17	11.63	11.38	11.38	11.7	11.43	11.1	11.83	11.57	10.9	11.67	10.93
YBR145W	ADH5	0	0	0	0	10.55	12.73	9.533	12.12	10.78	12.5	9.883	11.77	9.05	11.03	11.62	13.23	11.5	9.6	13.5	11.97	10.57	8.5	12.97	11.27
YBR146W	MRPS9	-1.97	0	0	0	11.63	12.02	11.42	11.08	11.67	11.98	10.92	11.58	11.18	11.87	11.4	11.7	11.93	11.33	12.03	12	11.8	11.03	11.37	10.8
YBR147W	YBR147W	0	0	-0.784	0	10.9	10.78	11.33	10.75	10.41	11.27	10.98	11.1	11.12	11.12	10.28	11.25	11	10.8	11.53	10.02	11.23	11.43	10.97	10.53
YBR148W	YSW1	0	0	0	0	5.713	4.292	6.258	5.118	5.007	4.998	5.923	5.453	5.99	5.982	4.94	4.47	5.91	5.517	4.087	4.497	6.053	6.463	4.853	5.383
YBR149W	ARA1	0	-0.844	0	0	13.13	12.27	12.55	11.9	12.8	12.6	12.6	11.85	13.08	12.6	12.32	11.85	13.03	13.23	12.17	12.37	12.17	12.93	11.53	12.27
YBR150C	TBS1	0	0	0	0	9.995	9.117	9.327	9.34	10.16	8.952	9.937	8.73	10.2	9.118	9.893	8.563	9.457	10.53	8.447	9.787	8.78	9.873	8.68	10
YBR151W	APD1	0	0	0	0	11.37	11.87	11.13	11.48	11.7	11.53	11.33	11.28	11.33	11.17	11.7	11.65	11.27	11.47	11.8	11.93	11.07	11.2	11.5	11.47
YBR152W	SPP381	0	0	0	0	3.845	3.562	3.807	3.063	3.95	3.457	3.535	3.335	3.983	3.668	3.502	3.123	3.7	3.99	3.213	3.91	3.637	3.977	3.033	3.093
YBR153W	RIB7	-0.457	0	0	0	8.603	9.052	9.093	8.908	8.908	8.747	9.008	8.993	8.978	8.718	8.938	9.022	8.46	8.747	9.033	9.07	8.977	9.21	9.01	8.807
YBR154C	RPB5	0	-3.13	0	0	10.9	11.05	10.78	10.85	11.02	10.93	10.25	11.38	10.47	11.22	10.8	11.1	11.03	10.77	10.83	11.27	11.4	10.17	11.37	10.33
YBR155W	CNS1	0	0	0	0	8.895	8.757	8.75	8.36	8.51	9.142	8.087	9.023	8.433	9.212	8.163	8.953	9.247	8.543	9.037	8.477	9.177	8.323	8.87	7.85
YBR156C	SLI15	0	0	0	0	7.127	7.515	7.7	7.872	7.543	7.098	7.927	7.645	7.495	7.332	7.975	7.412	7.087	7.167	7.11	7.92	7.577	7.823	7.713	8.03
YBR157C	ICS2	-3.93	-0.6	-0.531	0	11.23	8.733	8.452	8.453	9.855	10.11	9.003	7.902	10.39	9.297	8.47	8.717	10.93	11.53	9.29	8.177	7.66	9.243	8.143	8.763
YBR158W	AMN1	-3.69	0	-0.649	0	11.6	11.6	10.92	12.08	11.63	11.57	11.55	11.45	11.13	11.38	12.05	11.63	11.67	11.53	11.47	11.73	11.1	10.73	11.8	12.37
YBR159W	YBR159W	0	0	0	0	11.7	11.68	12.33	11.97	11.55	11.83	12.08	12.22	11.97	12.07	11.67	11.98	11.8	11.6	11.87	11.5	12.33	12.33	12.1	11.83
YBR160W	CDC28	0	0	0	0	11.02	11.08	10.87	10.75	10.95	11.15	10.65	10.97	10.85	11.03	10.75	11.08	11.07	10.97	11.23	10.93	11	10.73	10.93	10.57
YBR161W	CSH1	0	-0.43	0	0	8.647	8.873	9.732	9.962	8.268	9.252	9.788	9.905	8.87	9.508	9.187	9.648	9.087	8.207	9.417	8.33	9.93	9.533	9.88	10.04
YBR162C	TOS1	0	0	0	0	11.42	11.95	12.1	12.73	11.28	12.08	12.28	12.55	11.32	12.2	12.25	12.43	11.93	10.9	12.23	11.67	12.47	11.73	12.63	12.83
YBR162W-A	YSY6	0	0	0	0	11.13	11.23	11.25	11.43	11.2	11.17	11.38	11.3	11.07	11.32	11.52	11.15	11.23	11.03	11.1	11.37	11.4	11.1	11.2	11.67
YBR163W	DEM1	0	0	0	0	9.637	9.735	10.28	10.45	9.338	10.03	10.23	10.5	9.687	10.23	9.885	10.3	10	9.273	10.07	9.403	10.47	10.1	10.53	10.37
YBR164C	ARL1	0	0	0	0	11.63	11.42	11.22	11.1	11.43	11.62	10.95	11.37	11.22	11.63	11.17	11.35	11.9	11.37	11.33	11.5	11.37	11.07	11.37	10.83
YBR165W	UBS1	0	0	0	0	8.647	8.672	8.37	8.367	8.715	8.603	8.468	8.268	8.55	8.467	8.633	8.405	8.593	8.7	8.613	8.73	8.34	8.4	8.197	8.537
YBR166C	TYR1	0	0	0	0	10.25	10.07	10.08	10.01	9.958	10.37	9.95	10.13	9.943	10.38	9.965	10.12	10.57	9.933	10.17	9.983	10.2	9.953	10.07	9.947
YBR167C	POP7	0	0	0	0	10.38	9.388	9.288	8.828	10.06	9.707	8.967	9.15	9.853	9.818	9.178	9.038	10.3	10.47	9.113	9.663	9.337	9.24	8.963	8.693
YBR168W	PEX32	-0.948	0	0	0	9.297	8.592	8.497	8.537	8.938	8.95	8.465	8.568	8.958	8.835	8.445	8.683	9.27	9.323	8.63	8.553	8.4	8.593	8.737	8.337
YBR169C	SSE2	-0.852	0	0	0	11.7	10.68	10.05	10.44	11.78	10.6	11.28	9.2	11.77	9.982	11.3	9.815	11	12.4	10.19	11.17	8.963	11.13	9.437	11.43
YBR170C	NPL4	-2.68	-1.99	0	0	10.53	9.865	10.47	10.43	10.17	10.23	10.7	10.2	10.68	10.32	10.19	10.11	10.53	10.53	9.927	9.803	10.1	10.83	10.3	10.57
YBR171W	SEC66	0	0	0	0	11.03	11.22	10.59	10.97	10.83	11.42	10.25	11.3	10.37	11.25	10.72	11.47	11.37	10.7	11.47	10.97	11.13	10.04	11.47	10.47
YBR172C	SMY2	0	-1.74	0	0	9.34	9.797	9.102	9.342	10.02	9.113	9.183	9.26	9.362	9.08	9.845	9.293	9.067	9.613	9.16	10.43	9.093	9.11	9.427	9.257
YBR173C	UMP1	0	0	0	0	11.63	11.25	11.4	11.23	11.4	11.48	11.27	11.37	11.48	11.55	11.18	11.3	11.67	11.6	11.3	11.2	11.43	11.37	11.3	11.17
YBR175W	SWD3	0	0	0	0	9.2	9.683	9.39	9.817	8.813	10.07	9.138	10.07	8.818	9.772	9.133	10.37	9.707	8.693	10.43	8.933	9.837	8.943	10.3	9.333
YBR176W	ECM31	0	0	0	0	8.637	8.857	8.747	8.822	8.535	8.958	8.62	8.948	8.512	8.872	8.643	9.035	8.847	8.427	9.07	8.643	8.897	8.597	9	8.643
YBR177C	EHT1	0	0	0	0	10.72	11.02	11.4	10.77	10.67	11.07	11.05	11.12	11.08	11.03	10.63	11.15	10.87	10.57	11.27	10.77	11.2	11.6	11.03	10.5
YBR179C	FZO1	0	0	0	0	9.712	9.265	9.785	9.048	9.748	9.228	9.593	9.24	9.887	9.61	9.455	8.858	9.677	9.747	8.78	9.75	9.543	10.03	8.937	9.16
YBR180W	DTR1	0	0	0	0	2.567	2.085	2.16	2.312	2.567	2.085	2.382	2.09	2.642	2.085	2.307	2.09	2.08	3.053	2.09	2.08	2.09	2.23	2.09	2.533
YBR181C	RPS6B	0	0	0	0	14.35	14.43	14.32	14.25	14.4	14.38	14.17	14.4	14.28	14.38	14.28	14.4	14.33	14.37	14.43	14.43	14.43	14.2	14.37	14.13
YBR182C	SMP1	0	0	0	0	6.447	7.063	7.358	7.96	7.278	6.232	7.712	7.607	7.42	6.385	7.57	7.453	5.55	7.343	6.913	7.213	7.22	7.497	7.993	7.927
YBR182C-A	YBR182C-A	0	0	0	0	2.13	2.125	2.127	2.122	2.13	2.125	2.127	2.122	2.13	2.127	2.127	2.12	2.13	2.13	2.12	2.13	2.123	2.13	2.12	2.123
YBR183W	YPC1	0	0	0	0	10.33	9.907	9.845	9.173	9.973	10.27	9.318	9.7	10.15	10.03	9.142	9.938	10.27	10.4	10.27	9.547	9.79	9.9	9.61	8.737
YBR184W	YBR184W	0	0	0	0	3.043	2.3	2.967	2.38	3	2.343	3.027	2.32	3.587	2.423	2.44	2.24	2.477	3.61	2.21	2.39	2.37	3.563	2.27	2.49
YBR185C	MBA1	-2.44	0	0	0	10.02	10.25	9.225	8.498	10.25	10.03	8.685	9.038	9.538	9.71	9.397	9.353	10.05	10	10	10.5	9.373	9.077	8.703	8.293
YBR186W	PCH2	0	0	0	0	2.188	2.182	2.147	2.138	2.187	2.183	2.145	2.14	2.188	2.147	2.143	2.177	2.15	2.227	2.217	2.147	2.143	2.15	2.137	2.14
YBR187W	YBR187W	0	0	0	0	10.85	11.68	11.35	11.63	11.05	11.48	11.2	11.78	10.97	11.23	11.28	12.03	10.9	10.8	12.07	11.3	11.57	11.13	12	11.27
YBR188C	NTC20	0	0	0	0	9.572	9.01	9.298	8.528	9.207	9.375	8.978	8.848	9.467	9.403	8.718	8.82	9.647	9.497	9.103	8.917	9.16	9.437	8.537	8.52
YBR189W	RPS9B	0	-1.47	0	0	13.55	13.67	13.47	13.4	13.42	13.8	12.95	13.92	13.2	13.82	13.17	13.9	13.73	13.37	13.87	13.47	13.9	13.03	13.93	12.87
YBR191W	RPL21A	0	0	0	0	14.43	14.4	14.5	14.3	14.42	14.42	14.3	14.5	14.38	14.55	14.33	14.37	14.47	14.4	14.37	14.43	14.63	14.37	14.37	14.23
YBR192W	RIM2	0	0	0	0	9.033	9.338	8.438	8.593	9.033	9.338	8.187	8.845	8.425	9.047	8.795	9.137	9.353	8.713	9.323	9.353	8.74	8.137	8.95	8.237
YBR193C	MED8	0	0	0	0	8.828	8.715	8.597	8.398	8.802	8.742	8.565	8.43	8.908	8.517	8.458	8.655	8.62	9.037	8.863	8.567	8.413	8.78	8.447	8.35
YBR194W	YBR194W	0	0	0	0	9.727	9.925	9.082	8.86	10.03	9.62	8.942	9	9.505	9.303	9.468	9.317	9.48	9.973	9.76	10.09	9.127	9.037	8.873	8.847
YBR195C	MSI1	0	0	0	0	8.98	8.838	9.275	9.067	8.967	8.852	9.508	8.833	9.408	8.847	9.067	8.838	8.733	9.227	8.97	8.707	8.96	9.59	8.707	9.427
YBR196C	PGI1	0	0	0	0	13.8	14.02	13.72	14.05	13.98	13.83	14	13.77	13.92	13.6	14.07	14	13.67	13.93	14	14.03	13.53	13.9	14	14.1
YBR196C-A	YBR196C-A	-0.197	0	0	0	2.492	3.633	2.735	2.827	2.475	3.65	2.555	3.007	2.28	2.947	2.75	3.71	2.773	2.21	4.527	2.74	3.12	2.35	2.893	2.76
YBR196C-B	YBR196C-B	0	0	0	0	2.18	2.228	2.18	2.187	2.18	2.228	2.178	2.188	2.18	2.18	2.178	2.237	2.18	2.18	2.277	2.18	2.18	2.18	2.197	2.177
YBR197C	YBR197C	0	0	0	0	7.63	8.307	8.513	8.477	8.13	7.807	8.598	8.392	8.402	7.742	8.327	8.457	7.177	8.083	8.437	8.177	8.307	8.72	8.477	8.477
YBR198C	TAF5	0	0	0	0	10.35	10.47	10.6	10.62	10.37	10.45	10.63	10.58	10.48	10.47	10.52	10.57	10.37	10.33	10.53	10.4	10.57	10.63	10.6	10.63
YBR199W	KTR4	-0.000892	0	0	0	11.5	11.47	11.25	11.55	11.48	11.48	11.53	11.27	11.45	11.3	11.57	11.45	11.47	11.53	11.5	11.43	11.13	11.37	11.4	11.7
YBR200W	BEM1	0	0	0	0	9.142	8.992	9.487	9.465	9.32	8.813	9.668	9.283	9.355	9.273	9.633	8.823	9.147	9.137	8.48	9.503	9.4	9.573	9.167	9.763
YBR200W-A	YBR200W-A	0	0	0	0	2.11	2.3	2.11	2.142	2.197	2.213	2.11	2.142	2.11	2.11	2.197	2.245	2.11	2.11	2.317	2.283	2.11	2.11	2.173	2.11
YBR201W	DER1	0	0	0	0	9.862	10.08	9.738	9.973	9.818	10.13	9.898	9.813	9.91	9.69	9.807	10.25	9.853	9.87	10.4	9.767	9.527	9.95	10.1	9.847
YBR202W	CDC47	-3.09	0	0	0	10.43	10.97	10.88	10.65	10.88	10.52	10.87	10.67	10.8	10.52	10.95	10.67	10.17	10.7	10.87	11.07	10.87	10.9	10.47	10.83
YBR203W	COS111	0	0	-1.02	0	7.133	7.105	7.47	8.143	7.44	6.798	8.063	7.55	7.933	6.67	7.57	7.678	6.253	8.013	7.343	6.867	7.087	7.853	8.013	8.273
YBR204C	YBR204C	0	0	0	0	9.597	9.597	9.532	9.713	9.555	9.638	9.682	9.563	9.683	9.445	9.553	9.757	9.507	9.687	9.77	9.423	9.383	9.68	9.743	9.683
YBR205W	KTR3	0	-0.399	0	0	11.08	11.4	10.78	10.93	11.17	11.32	10.57	11.15	10.75	11.12	10.98	11.35	11.1	11.07	11.53	11.27	11.13	10.43	11.17	10.7
YBR207W	FTH1	0	0	0	0	12.08	11.47	12.05	11.12	11.67	11.88	11.57	11.6	11.95	12.18	11.28	11.3	12.17	12	11.6	11.33	12.2	11.9	11	11.23
YBR208C	DUR1,2	0	0	0	0	9.073	9.228	11.58	11.01	9.75	8.552	12.32	10.28	11.26	9.393	10.8	9.435	8.253	9.893	8.85	9.607	10.53	12.63	10.02	12
YBR210W	ERV15	0	0	0	0	9.9	10.17	10.52	10.53	9.958	10.11	10.52	10.53	10.11	10.31	10.37	10.34	10.05	9.75	10.18	10.17	10.57	10.47	10.5	10.57
YBR211C	AME1	0	0	0	0	9.098	9.068	9.008	8.75	8.98	9.187	8.885	8.873	8.922	9.185	8.943	8.875	9.27	8.927	9.103	9.033	9.1	8.917	8.647	8.853
YBR212W	NGR1	0	0	0	0	10.7	9.872	9.713	9.44	10.46	10.11	9.933	9.22	10.38	10.03	10.02	9.295	10.53	10.87	9.68	10.06	9.53	9.897	8.91	9.97
YBR213W	MET8	0	0	0	0	9.753	10.07	10.07	9.577	9.928	9.897	9.868	9.777	10.07	9.748	9.723	9.925	9.693	9.813	10.1	10.04	9.803	10.33	9.75	9.403
YBR214W	SDS24	-0.369	-0.218	0	0	10.42	10.24	10.38	11.2	10.42	10.24	11.37	10.21	10.87	9.93	10.92	10.52	9.977	10.87	10.5	9.977	9.883	10.87	10.53	11.87
YBR215W	HPC2	0	0	0	0	8.443	8.008	8.642	8.373	8.473	7.978	8.738	8.277	8.682	8.403	8.53	7.852	8.353	8.533	7.603	8.413	8.453	8.83	8.1	8.647
YBR216C	YBP1	0	0	0	0	8.428	8.733	8.63	8.692	8.682	8.48	8.698	8.623	8.607	8.452	8.773	8.652	8.29	8.567	8.67	8.797	8.613	8.647	8.633	8.75
YBR217W	ATG12	0	0	0	0	8.517	8.395	7.995	8.048	8.495	8.417	8.118	7.925	8.397	8.115	8.217	8.227	8.363	8.67	8.47	8.32	7.867	8.123	7.983	8.113
YBR218C	PYC2	-0.046	0	0	0	12.03	12.02	12.13	11.63	12	12.05	11.9	11.87	12.12	12.05	11.78	11.87	11.97	12.1	12.13	11.9	12.13	12.13	11.6	11.67
YBR219C	YBR219C	0	0	0	0	2.717	3.25	4.858	3.107	2.867	3.1	3.802	4.163	3.39	4.185	3.278	3.078	2.98	2.453	3.22	3.28	5.39	4.327	2.937	3.277
YBR220C	YBR220C	0	0	0	0	8.862	9.047	8.937	8.872	8.675	9.233	8.55	9.258	8.673	9.125	8.552	9.367	9.05	8.673	9.417	8.677	9.2	8.673	9.317	8.427
YBR221C	PDB1	0	0	0	0	12.63	12.75	12.58	12.48	12.63	12.75	12.53	12.53	12.62	12.6	12.55	12.68	12.67	12.6	12.83	12.67	12.53	12.63	12.53	12.43
YBR221W-A	YBR221W-A	0	0	0	0	2.25	2.217	2.212	2.188	2.26	2.207	2.207	2.193	2.245	2.217	2.222	2.183	2.22	2.28	2.193	2.24	2.213	2.21	2.173	2.203
YBR222C	PCS60	-3.81	0	0	0	11.83	10.25	10.1	10.45	10.75	11.33	10.4	10.15	10.87	11.07	10.28	10.42	12.27	11.4	10.4	10.1	9.867	10.33	10.43	10.47
YBR223C	TDP1	0	0	0	0	7.493	7.555	7.392	7.567	7.392	7.657	7.262	7.697	7.55	7.335	7.103	8.018	7.47	7.517	7.843	7.267	7.2	7.583	8.193	6.94
YBR225W	YBR225W	0	0	0	0	9.482	9.27	9.755	9.577	9.48	9.272	9.817	9.515	9.883	9.353	9.413	9.433	9.293	9.67	9.25	9.29	9.413	10.1	9.617	9.537
YBR227C	MCX1	0	0	0	0	9.452	9.192	10.16	10.1	9.223	9.42	9.87	10.39	9.67	9.943	9.423	9.865	9.61	9.293	9.23	9.153	10.28	10.05	10.5	9.693
YBR228W	SLX1	0	0	0	0	7.998	7.662	8.35	8.147	8.13	7.53	8.308	8.188	8.345	8.003	8.093	7.715	7.693	8.303	7.367	7.957	8.313	8.387	8.063	8.23
YBR229C	ROT2	0	0	0	0	8.655	8.41	8.708	8.503	8.468	8.597	8.452	8.76	8.678	8.685	8.242	8.672	8.593	8.717	8.6	8.22	8.777	8.64	8.743	8.263
YBR230C	YBR230C	0	0	0	0	13.68	12	11.78	9.263	12.97	12.72	11.03	10.01	13.08	12.38	10.92	10.35	13.57	13.8	11.87	12.13	11.2	12.37	8.827	9.7
YBR230W-A	YBR230W-A	0	0	0	0	11.12	11.07	10.38	9.802	11.45	10.73	10.21	9.968	10.83	10.67	10.83	10.04	10.83	11.4	10.63	11.5	10.5	10.26	9.437	10.17
YBR231C	SWC5	0	-0.549	-2.58	0	9.17	9.032	9.135	9.1	8.992	9.21	9.322	8.913	9.432	8.873	8.882	9.25	9.04	9.3	9.38	8.683	8.707	9.563	9.12	9.08
YBR233W	PBP2	0	0	0	0	8.41	8.182	9.003	8.528	7.875	8.717	8.517	9.015	8.372	9.042	8.02	8.69	8.76	8.06	8.673	7.69	9.323	8.683	8.707	8.35
YBR233W-A	DAD3	0	0	0	0	8.623	8.535	8.815	8.423	8.238	8.92	8.305	8.933	8.253	9.185	8.29	8.668	9.043	8.203	8.797	8.273	9.327	8.303	8.54	8.307
YBR234C	ARC40	0	0	0	0	11.75	12.02	11.5	12.03	11.7	12.07	11.62	11.92	11.48	11.77	11.83	12.22	11.9	11.6	12.23	11.8	11.63	11.37	12.2	11.87
YBR235W	YBR235W	0	-1.11	0	0	8.812	8.818	10.23	10.24	8.593	9.037	10.38	10.09	9.563	9.478	9.413	9.643	8.863	8.76	9.21	8.427	10.09	10.37	10.08	10.4
YBR236C	ABD1	0	0	0	0	10.38	10.47	9.977	10.23	10.65	10.2	10.2	10.01	10.32	10.04	10.53	10.16	10.2	10.57	10.2	10.73	9.887	10.07	10.13	10.33
YBR237W	PRP5	0	0	0	0	7.697	7.242	7.468	7.508	7.622	7.317	7.497	7.48	7.543	7.622	7.575	7.175	7.733	7.66	6.9	7.583	7.51	7.427	7.45	7.567
YBR238C	YBR238C	0	0	0	0	4.358	6.395	6.433	8.527	4.57	6.183	6.51	8.45	4.303	6.488	6.777	8.145	5.29	3.427	7.077	5.713	7.687	5.18	9.213	7.84
YBR239C	YBR239C	0	0	0	0	7.552	8.417	9.022	9.3	7.88	8.088	9.282	9.04	8.42	8.153	8.742	8.975	7.423	7.68	8.753	8.08	8.883	9.16	9.197	9.403
YBR240C	THI2	0	0	-1.71	0	6.943	7.318	7.09	7.255	7.222	7.04	7.105	7.24	7.483	6.55	6.843	7.73	6.25	7.637	7.83	6.807	6.85	7.33	7.63	6.88
YBR241C	YBR241C	0	0	0	0	10.85	9.75	10.39	10.1	10.17	10.43	10.52	9.972	10.98	10.26	9.7	10.15	10.53	11.17	10.33	9.167	9.983	10.8	9.96	10.23
YBR242W	YBR242W	0	0	0	0	9.965	9.96	9.808	9.353	9.993	9.932	9.383	9.778	9.925	9.848	9.452	9.862	9.897	10.03	9.967	9.953	9.8	9.817	9.757	8.95
YBR243C	ALG7	0	0	0	0	10.31	10.59	10.41	10.62	10.02	10.88	10.07	10.95	9.987	10.73	10.11	11.1	10.63	9.997	11.13	10.05	10.83	9.977	11.07	10.17
YBR244W	GPX2	0	0	0	0	8.427	8.008	9.182	8.057	8.025	8.41	8.602	8.637	8.743	8.865	7.883	8.182	8.573	8.28	8.247	7.77	9.157	9.207	8.117	7.997
YBR245C	ISW1	0	0	0	0	9.155	9.172	9.675	9.532	9.15	9.177	9.573	9.633	9.448	9.382	9.275	9.428	9.093	9.217	9.26	9.083	9.67	9.68	9.597	9.467
YBR246W	YBR246W	0	0	0	0	9.072	9.515	8.973	9.278	9.235	9.352	8.842	9.41	8.897	9.148	9.18	9.613	9.083	9.06	9.62	9.41	9.213	8.733	9.607	8.95
YBR247C	ENP1	0	0	0	0	9.21	9.652	8.893	8.853	9.238	9.623	8.382	9.365	8.755	9.348	8.865	9.64	9.407	9.013	9.84	9.463	9.29	8.497	9.44	8.267
YBR248C	HIS7	0	0	0	0	10.75	11.27	10.63	10.97	10.68	11.33	10.58	11.02	10.53	10.85	10.73	11.5	10.93	10.57	11.73	10.8	10.77	10.5	11.27	10.67
YBR249C	ARO4	0	0	0	0	12.63	12.97	11.92	12.07	12.42	13.18	11.32	12.67	11.8	12.75	11.93	13.1	13	12.27	13.37	12.57	12.5	11.33	12.83	11.3
YBR250W	YBR250W	0	0	0	0	2.902	2.963	3.55	4.078	3.1	2.765	4.385	3.243	3.497	2.955	3.988	3.053	2.643	3.16	2.887	3.04	3.267	3.833	3.22	4.937
YBR251W	MRPS5	0	0	0	0	9.653	9.932	8.83	8.46	9.83	9.755	8.352	8.938	9.063	9.42	9.118	9.273	9.747	9.56	9.763	10.1	9.093	8.567	8.783	8.137
YBR252W	DUT1	0	0	0	0	10.87	10.95	11.15	10.85	10.5	11.32	10.65	11.35	10.62	11.4	10.53	11.27	11.27	10.47	11.37	10.53	11.53	10.77	11.17	10.53
YBR253W	SRB6	0	0	0	0	8.482	8.655	9.148	9.028	8.44	8.697	9.19	8.987	8.723	8.907	8.907	8.777	8.587	8.377	8.807	8.503	9.227	9.07	8.747	9.31
YBR254C	TRS20	0	0	0	0	7.11	7.583	8.72	8.748	6.643	8.05	8.525	8.943	7.603	8.227	7.565	8.767	7.583	6.637	8.517	6.65	8.87	8.57	9.017	8.48
YBR255C-A	YBR255C-A	0	0	0	0	11.73	11.37	11	10.62	11.5	11.6	10.67	10.95	11.37	11.37	10.8	11.18	11.7	11.77	11.5	11.23	11.03	10.97	10.87	10.37
YBR255W	YBR255W	0	0	0	0	8.752	8.257	8.448	8.948	8.805	8.203	9.028	8.368	8.823	8.377	9.01	8.195	8.687	8.817	7.72	8.793	8.067	8.83	8.67	9.227
YBR256C	RIB5	0	0	0	0	11.65	11.48	11.17	11.32	11.38	11.75	11.22	11.27	11.35	11.47	11.25	11.55	11.73	11.57	11.77	11.2	11.2	11.13	11.33	11.3
YBR257W	POP4	0	0	0	0	8.507	8.028	8.532	7.445	8.178	8.357	7.983	7.993	8.553	8.485	7.608	7.865	8.53	8.483	8.183	7.873	8.44	8.623	7.547	7.343
YBR258C	SHG1	0	0	0	0	6.318	6.017	6.397	6.153	6.162	6.173	5.912	6.638	6.177	6.538	5.897	6.273	6.477	6.16	5.87	6.163	6.6	6.193	6.677	5.63
YBR259W	YBR259W	0	0	0	0	6.48	6.33	6.9	7.54	6.967	5.843	7.418	7.022	7.037	6.343	7.348	6.522	6.083	6.877	5.603	7.057	6.603	7.197	7.44	7.64
YBR260C	RGD1	0	0	0	0	9.673	9.885	10.25	10.33	9.77	9.788	10.31	10.27	10	9.923	10.08	10.14	9.637	9.71	9.94	9.83	10.21	10.3	10.33	10.33
YBR261C	YBR261C	0	0	0	0	9.622	10.03	9.672	10.02	9.765	9.882	9.872	9.818	9.683	9.61	9.953	10.09	9.597	9.647	10.17	9.883	9.623	9.72	10.01	10.02
YBR262C	YBR262C	0	0	0	0	11.43	11.7	10.53	10.05	11.63	11.5	10.07	10.52	10.87	11.1	10.84	10.92	11.47	11.4	11.53	11.87	10.73	10.33	10.3	9.803
YBR263W	SHM1	0	0	0	0	12.23	11.95	12.35	12.03	11.95	12.23	12.2	12.18	12.28	12.3	11.87	12.12	12.27	12.2	12.2	11.7	12.33	12.37	12.03	12.03
YBR264C	YPT10	0	0	0	0	9.933	10.1	9.785	10.15	10.03	10	10.17	9.767	9.912	9.807	10.28	9.965	9.983	9.883	10.03	10.17	9.63	9.94	9.903	10.4
YBR265W	TSC10	0	0	0	0	10.97	11.28	10.96	11.28	10.88	11.37	10.81	11.43	10.65	11.28	11.05	11.52	11.13	10.8	11.6	10.97	11.43	10.49	11.43	11.13
YBR267W	REI1	0	0	0	0	9.82	9.887	9.712	9.465	9.538	10.17	9.208	9.968	9.425	10.11	9.322	10.03	10.14	9.503	10.2	9.573	10.08	9.347	9.86	9.07
YBR268W	MRPL37	0	0	0	0	10.7	11.12	10.14	10.27	10.77	11.05	9.92	10.48	10.12	10.72	10.57	10.82	10.97	10.43	11.13	11.1	10.47	9.807	10.5	10.03
YBR269C	YBR269C	0	0	0	0	12.5	11.68	11.82	10.6	12.38	11.8	11.68	10.73	12.57	11.75	11.5	10.78	12.2	12.8	11.4	11.97	11.3	12.33	10.16	11.03
YBR270C	YBR270C	0	0	0	0	8.257	7.873	8.548	8.112	8.233	7.897	8.582	8.078	8.672	8.133	8.143	7.842	7.92	8.593	7.873	7.873	8.347	8.75	7.81	8.413
YBR271W	YBR271W	0	0	0	0	7.622	8.06	8.035	8.252	7.557	8.125	7.857	8.43	7.623	8.033	7.79	8.522	7.753	7.49	8.497	7.623	8.313	7.757	8.547	7.957
YBR272C	HSM3	0	0	0	0	9.287	8.677	8.682	8.518	9.158	8.805	8.957	8.243	9.25	8.718	8.865	8.33	9.143	9.43	8.467	8.887	8.293	9.07	8.193	8.843
YBR273C	UBX7	0	0	0	0	10.63	10.32	10.24	10.08	10.63	10.32	10.5	9.818	10.73	10.14	10.4	9.997	10.4	10.87	10.23	10.4	9.877	10.6	9.76	10.4
YBR274W	CHK1	0	0	0	0	9.438	9.542	9.737	9.81	9.647	9.333	9.93	9.617	9.742	9.433	9.835	9.517	9.207	9.67	9.46	9.623	9.66	9.813	9.573	10.05
YBR275C	RIF1	0	0	0	0	6.26	5.127	6.768	7.14	6.115	5.272	7.122	6.787	6.468	6.56	6.768	5.498	6.483	6.037	4.06	6.193	6.637	6.9	6.937	7.343
YBR276C	PPS1	0	0	0	0	10.88	10.9	10.9	11.15	10.97	10.82	11.13	10.92	11	10.78	11.1	10.95	10.73	11.03	10.9	10.9	10.83	10.97	11	11.3
YBR278W	DPB3	0	0	0	0	9.735	9.395	9.673	9.282	9.663	9.467	9.647	9.308	9.972	9.437	9.338	9.338	9.457	10.01	9.477	9.313	9.417	9.93	9.2	9.363
YBR279W	PAF1	0	0	0	0	9.803	9.668	9.632	9.53	9.965	9.507	9.58	9.582	9.688	9.747	9.857	9.342	9.777	9.83	9.237	10.1	9.717	9.547	9.447	9.613
YBR280C	YBR280C	0	0	0	0	9.742	8.693	8.475	8.385	9.29	9.145	9.015	7.845	9.622	8.595	8.683	8.395	9.383	10.1	8.907	8.48	7.807	9.143	7.883	8.887
YBR281C	YBR281C	0	0	0	0	9.212	8.858	9.343	9.097	9.307	8.763	9.428	9.012	9.472	9.083	9.263	8.692	9.063	9.36	8.463	9.253	9.103	9.583	8.92	9.273
YBR282W	MRPL27	0	0	0	0	11.13	11.37	10.88	10.55	11.15	11.35	10.58	10.85	10.8	11.22	10.93	10.98	11.4	10.87	11.3	11.43	11.03	10.73	10.67	10.43
YBR283C	SSH1	0	0	0	0	11.8	12.05	12.1	12.07	11.63	12.22	11.75	12.42	11.65	12.25	11.73	12.38	12.03	11.57	12.4	11.7	12.47	11.73	12.37	11.77
YBR284W	YBR284W	-0.0564	0	0	0	8.28	7.53	7.523	8.117	7.517	8.293	7.862	7.778	7.813	7.99	7.565	8.082	8.38	8.18	8.207	6.853	7.6	7.447	7.957	8.277
YBR285W	YBR285W	0	0	0	0	9.803	9.283	8.94	8.678	9.612	9.475	9.012	8.607	9.605	9.138	9.018	8.943	9.373	10.23	9.577	8.99	8.903	8.977	8.31	9.047
YBR286W	APE3	0	0	0	0	13.27	13.18	13.28	13.17	13.08	13.37	13.28	13.17	13.3	13.25	13.07	13.28	13.23	13.3	13.5	12.87	13.27	13.3	13.07	13.27
YBR287W	YBR287W	0	0	0	0	10.02	9.972	11.98	12.33	9.733	10.26	12.23	12.08	11.11	10.89	10.86	11.45	9.957	10.09	10.57	9.377	11.83	12.13	12.33	12.33
YBR288C	APM3	0	0	0	0	9.66	9.465	10.1	9.798	9.45	9.675	9.805	10.09	9.705	10.05	9.55	9.713	9.867	9.453	9.483	9.447	10.23	9.957	9.943	9.653
YBR289W	SNF5	0	0	0	0	9.285	9.172	9.665	9.478	9.415	9.042	9.813	9.33	9.672	9.278	9.557	9.093	9.117	9.453	8.967	9.377	9.44	9.89	9.22	9.737
YBR290W	BSD2	0	0	0	0	10.35	9.862	9.827	9.997	10.24	9.973	10.16	9.667	10.17	10	10.22	9.637	10.37	10.33	9.58	10.14	9.64	10.01	9.693	10.3
YBR291C	CTP1	0	0	0	0	10.21	10.58	10.22	10.35	10.55	10.24	10.1	10.47	10.22	10.21	10.43	10.5	10.08	10.33	10.4	10.77	10.33	10.11	10.6	10.1
YBR293W	VBA2	0	0	0	0	7.92	8.457	7.73	7.955	7.993	8.383	7.523	8.162	7.53	8.12	7.987	8.425	8.133	7.707	8.633	8.28	8.107	7.353	8.217	7.693
YBR294W	SUL1	0	0	0	0	13.22	13.37	12.7	11.95	13.18	13.4	12.33	12.32	12.77	13.15	12.75	12.57	13.47	12.97	13.33	13.4	12.83	12.57	11.8	12.1
YBR295W	PCA1	-5.68	0	0	-2.43	10.06	8.178	8.977	9.532	8.882	9.362	9.223	9.285	9.393	9.648	8.712	8.998	9.94	10.19	8.783	7.573	9.357	8.597	9.213	9.85
YBR296C	PHO89	-3.3	0	-0.109	0	8.428	6.733	6.605	8.783	7.357	7.805	8.227	7.162	7.147	7.887	8.437	7.08	8.87	7.987	6.74	6.727	6.903	6.307	7.42	10.15
YBR296C-A	YBR296C-A	0	0	0	0	2.245	2.198	2.205	2.19	2.225	2.218	2.197	2.198	2.22	2.23	2.202	2.187	2.253	2.237	2.183	2.213	2.207	2.203	2.19	2.19
YBR297W	MAL33	0	-0.682	0	0	10.3	10.88	9.237	9.787	10.63	10.55	9.11	9.913	9.507	10.03	10.24	10.43	10.4	10.2	10.7	11.07	9.66	8.813	10.17	9.407
YBR298C	MAL31	0	0	0	0	11.17	12.28	8.637	9.795	12.4	11.05	9.742	8.69	10.44	9.362	11.7	10.38	10.43	11.9	11.67	12.9	8.29	8.983	9.09	10.5
YBR298C-A	YBR298C-A	0	0	0	0	2.205	2.132	2.867	2.137	2.133	2.203	2.5	2.503	2.492	2.58	2.142	2.127	2.277	2.133	2.13	2.133	2.883	2.85	2.123	2.15
YBR299W	MAL32	0	0	0	0	12.35	14.35	8.262	11.05	14.1	12.6	10.98	8.332	11.63	8.983	13.45	11.95	11.3	13.4	13.9	14.8	6.667	9.857	9.997	12.1
YBR301W	DAN3	-1.32	0	0	0	9.132	10.24	3.828	9.893	8.733	10.64	6.377	7.345	5.433	7.527	9.677	10.46	10.48	7.783	10.8	9.683	4.573	3.083	10.12	9.67
YBR302C	COS2	0	0	-0.0775	0	12.18	13.03	12.37	13.22	12.4	12.82	12.78	12.8	12.03	12.52	13.15	13.1	12.5	11.87	13.13	12.93	12.53	12.2	13.07	13.37
YCL001W	RER1	0	0	0	0	11.58	11.6	12.08	11.75	11.4	11.78	11.75	12.08	11.72	11.95	11.43	11.92	11.67	11.5	11.9	11.3	12.23	11.93	11.93	11.57
YCL001W-A	YCL001W-A	0	0	0	0	2.167	2.163	2.253	2.153	2.168	2.162	2.253	2.153	2.258	2.162	2.163	2.153	2.163	2.17	2.16	2.167	2.16	2.347	2.147	2.16
YCL001W-B	YCL001W-B	0	0	0	0	2.458	2.325	2.293	2.253	2.495	2.288	2.293	2.253	2.447	2.305	2.342	2.237	2.327	2.59	2.25	2.4	2.283	2.303	2.223	2.283
YCL002C	YCL002C	0	0	0	0	9.21	9.628	9.742	10.01	8.948	9.89	9.635	10.12	9.177	9.775	9.407	10.23	9.613	8.807	10.17	9.09	9.937	9.547	10.3	9.723
YCL004W	PGS1	0	0	0	0	8.785	9.047	9.037	9.062	8.888	8.943	9.085	9.013	8.84	8.982	9.133	8.975	8.84	8.73	9.047	9.047	9.123	8.95	8.903	9.22
YCL005W	LDB16	0	0	0	0	8.85	9.218	9.148	9.027	8.608	9.46	8.85	9.325	8.675	9.323	8.783	9.462	9.35	8.35	9.57	8.867	9.297	9	9.353	8.7
YCL005W-A	VMA9	0	0	0	0	12.3	12.52	12.72	12.78	12.13	12.68	12.53	12.97	12.27	12.75	12.4	12.9	12.57	12.03	12.8	12.23	12.93	12.5	13	12.57
YCL008C	STP22	0	0	0	0	9.632	10.11	9.947	10.22	9.87	9.872	10.2	9.973	9.825	9.753	10.24	10.09	9.643	9.62	10.1	10.12	9.863	10.03	10.08	10.37
YCL009C	ILV6	0	0	0	0	13.13	13.25	13.05	12.98	12.98	13.4	12.95	13.08	12.92	13.27	13.02	13.22	13.37	12.9	13.43	13.07	13.17	12.93	13	12.97
YCL010C	SGF29	0	0	0	0	8.585	9.112	8.768	8.732	8.872	8.825	9.065	8.435	8.827	8.527	9.11	8.733	8.587	8.583	9.063	9.16	8.467	9.07	8.403	9.06
YCL011C	GBP2	0	0	0	0	11.18	11.35	10.85	11.13	11.3	11.23	10.95	11.03	11.02	11.02	11.23	11.25	11.13	11.23	11.33	11.37	10.9	10.8	11.17	11.1
YCL012C	YCL012C	0	0	-1.43	0	11.05	10.26	10.22	9.595	10.35	10.97	9.652	10.16	10.58	10.68	9.413	10.44	11.17	10.93	10.77	9.757	10.2	10.23	10.12	9.07
YCL014W	BUD3	0	0	0	0	8.898	8.913	9.518	9.632	9.06	8.752	9.878	9.272	9.24	9.177	9.698	8.847	8.973	8.823	8.53	9.297	9.38	9.657	9.163	10.1
YCL016C	DCC1	0	0	0	0	8.508	8.678	8.115	8.102	8.825	8.362	8.52	7.697	8.72	7.903	8.625	8.155	8.17	8.847	8.553	8.803	7.637	8.593	7.757	8.447
YCL017C	NFS1	0	0	0	0	9.993	9.783	11.28	10.87	9.577	10.2	11.12	11.03	10.54	10.73	10.15	10.5	10.23	9.753	10.17	9.4	11.23	11.33	10.83	10.9
YCL018W	LEU2	0	0	0	0	12.3	12.97	12.33	13.12	12.65	12.62	12.63	12.82	12.33	12.3	12.95	13.13	12.2	12.4	13.03	12.9	12.4	12.27	13.23	13
YCL021W-A	YCL021W-A	-3.09	0	0	0	8.678	9.968	7.53	11.3	9.678	8.968	9.603	9.227	8.132	8.077	11.15	10.12	8.433	8.923	9.503	10.43	7.72	7.34	10.73	11.87
YCL024W	KCC4	0	0	0	0	8.032	8.508	9.235	9.152	8.707	7.833	9.565	8.822	8.92	8.347	9.352	8.308	7.657	8.407	8.01	9.007	9.037	9.433	8.607	9.697
YCL025C	AGP1	-2.28	0	0	0	8.467	10.97	9.748	10.13	10.99	8.443	11.17	8.715	10.37	7.842	11.78	9.317	7.253	9.68	9.633	12.3	8.43	11.07	9	11.27
YCL026C-A	FRM2	0	0	0	0	4.082	5.715	4.217	5.255	3.822	5.975	3.363	6.108	3.212	5.087	3.973	6.997	4.53	3.633	7.42	4.01	5.643	2.79	6.573	3.937
YCL026C-B	YCL026C-B	0	0	0	0	10.65	9.702	9.372	9.437	10.05	10.3	9.355	9.453	10.01	10.01	9.392	9.747	10.63	10.67	9.97	9.433	9.383	9.36	9.523	9.35
YCL027W	FUS1	0	0	0	0	7.455	9.46	9.74	10.25	8.868	8.047	10.03	9.965	8.707	8.488	10.19	9.523	6.857	8.053	9.237	9.683	10.12	9.36	9.81	10.7
YCL028W	RNQ1	0	0	0	0	11.43	11.08	11.13	10.97	11.33	11.18	11.23	10.87	11.37	11.2	11.2	10.85	11.37	11.5	11	11.17	11.03	11.23	10.7	11.23
YCL029C	BIK1	0	0	0	0	8.35	8.522	8.637	8.337	8.278	8.593	8.503	8.47	8.392	8.595	8.39	8.468	8.58	8.12	8.607	8.437	8.61	8.663	8.33	8.343
YCL030C	HIS4	-1.98	-3.32	-0.833	0	13.15	13.92	13.5	13.77	13.25	13.82	13.67	13.6	13.1	13.55	13.82	13.87	13.57	12.73	14.07	13.77	13.53	13.47	13.67	13.87
YCL031C	RRP7	0	0	0	0	9.872	9.995	9.675	9.558	9.852	10.02	9.262	9.972	9.455	10.09	9.658	9.895	10.14	9.607	9.893	10.1	10.05	9.303	9.897	9.22
YCL032W	STE50	0	0	0	0	8.995	8.475	8.22	7.872	8.593	8.877	8.298	7.793	8.692	8.523	8.2	8.147	9.213	8.777	8.54	8.41	7.833	8.607	7.753	7.99
YCL033C	YCL033C	0	0	0	0	11.22	10.8	10.67	10.37	11	11.02	10.57	10.47	11.12	10.77	10.45	10.72	11.07	11.37	10.97	10.63	10.47	10.87	10.47	10.27
YCL034W	LSB5	0	-1.85	0	0	11.02	11.1	11.78	11.45	10.75	11.37	11.9	11.33	11.43	11.37	11.22	11.33	11.2	10.83	11.53	10.67	11.53	12.03	11.13	11.77
YCL035C	GRX1	0	0	0	0	12.55	12.6	12.4	12.58	13	12.15	13.13	11.85	13	11.95	13.13	12.05	12.13	12.97	12.17	13.03	11.77	13.03	11.93	13.23
YCL036W	GFD2	0	0	0	0	7.382	8.793	7.593	8.2	7.93	8.245	7.203	8.59	7.235	7.74	7.898	9.095	7.327	7.437	9.163	8.423	8.153	7.033	9.027	7.373
YCL037C	SRO9	0	0	0	0	7.942	9.167	7.852	7.705	8.048	9.06	6.732	8.825	7.028	8.765	7.752	9.12	8.593	7.29	9.527	8.807	8.937	6.767	8.713	6.697
YCL038C	ATG22	-0.324	-0.263	0	0	8.997	9.1	9.622	10.72	8.812	9.285	10.42	9.917	9.397	9.222	9.837	9.98	8.977	9.017	9.593	8.607	9.467	9.777	10.37	11.07
YCL039W	GID7	0	0	0	0	9.467	9.603	9.83	9.937	9.588	9.482	10.19	9.58	9.838	9.458	9.937	9.603	9.363	9.57	9.6	9.607	9.553	10.11	9.607	10.27
YCL040W	GLK1	0	0	0	0	13.82	14	12.97	13.67	13.88	13.93	13.58	13.05	13.55	13.23	13.92	13.75	13.8	13.83	14.07	13.93	12.67	13.27	13.43	13.9
YCL042W	YCL042W	0	0	0	0	2.15	2.273	2.603	2.2	2.15	2.273	2.192	2.612	2.188	2.565	2.153	2.32	2.15	2.15	2.397	2.15	2.98	2.227	2.243	2.157
YCL043C	PDI1	0	0	0	0	13.75	13.83	13.97	14.32	13.63	13.95	14.07	14.22	13.75	13.97	13.95	14.2	13.83	13.67	14.07	13.6	14.1	13.83	14.33	14.3
YCL044C	YCL044C	0	0	0	0	9.953	10.02	9.607	9.708	10.13	9.837	9.92	9.395	10.05	9.51	10	9.722	9.773	10.13	9.9	10.13	9.247	9.967	9.543	9.873
YCL045C	YCL045C	0	0	0	0	11.57	11.35	12.07	12.08	11.27	11.65	12.03	12.12	11.77	11.87	11.53	11.9	11.67	11.47	11.63	11.07	12.07	12.07	12.17	12
YCL047C	YCL047C	0	0	0	0	9.135	9.54	9.413	9.342	9.288	9.387	9.527	9.228	9.45	9.098	9.365	9.517	9.093	9.177	9.68	9.4	9.103	9.723	9.353	9.33
YCL048W	SPS22	0	0	0	0	2.755	3.08	2.562	2.963	2.717	3.118	2.502	3.023	2.598	2.718	2.62	3.423	2.74	2.77	3.497	2.663	2.697	2.427	3.35	2.577
YCL049C	YCL049C	0	0	0	0	10.72	11.35	10.57	11.47	10.47	11.6	10.5	11.53	10.09	11.2	10.88	11.93	11.2	10.23	12	10.7	11.2	9.94	11.87	11.07
YCL050C	APA1	0	0	0	0	11.27	11.87	11.17	11.77	11.6	11.53	11.27	11.67	11.23	11.2	11.63	12	11.07	11.47	12	11.73	11.33	11	12	11.53
YCL051W	LRE1	0	0	0	0	8.875	9.24	9.252	9.44	9.09	9.025	9.44	9.252	9.163	8.963	9.367	9.313	8.78	8.97	9.27	9.21	9.147	9.357	9.357	9.523
YCL052C	PBN1	0	0	0	0	10.22	10.3	10.47	10.29	10.35	10.17	10.6	10.15	10.57	10.12	10.38	10.2	10.04	10.4	10.3	10.3	10.2	10.73	10.11	10.47
YCL054W	SPB1	0	0	0	0	9.105	9.308	8.625	8.882	9.023	9.39	8.078	9.428	8.202	9.528	8.9	9.29	9.687	8.523	9.093	9.523	9.37	7.88	9.487	8.277
YCL055W	KAR4	0	0	0	0	10.15	10.14	10.68	10.34	10.11	10.18	10.15	10.87	10.28	10.55	9.977	10.5	10.1	10.2	10.27	10.01	11	10.37	10.73	9.943
YCL056C	YCL056C	0	0	0	0	11.05	10.78	10.9	10.77	11.02	10.82	10.83	10.83	11.05	10.9	10.8	10.75	11.03	11.07	10.6	10.97	10.77	11.03	10.9	10.63
YCL057C-A	YCL057C-A	-1.28	0	0	0	13.42	13.53	13.28	12.45	13.5	13.45	12.88	12.85	13.4	13.3	12.98	13	13.47	13.37	13.43	13.63	13.13	13.43	12.57	12.33
YCL057W	PRD1	0	0	0	0	10.48	10.7	10.68	11.03	10.53	10.65	10.82	10.9	10.48	10.68	10.87	10.87	10.57	10.4	10.73	10.67	10.8	10.57	11	11.07
YCL059C	KRR1	0	0	0	0	9.412	9.317	9.488	9.203	8.967	9.762	8.802	9.89	9.007	9.893	8.762	9.758	9.84	8.983	9.683	8.95	9.947	9.03	9.833	8.573
YCL061C	MRC1	0	0	0	0	8.197	7.86	8.697	8.428	8.153	7.903	8.583	8.542	8.343	8.55	8.393	7.895	8.337	8.057	7.47	8.25	8.763	8.63	8.32	8.537
YCL063W	VAC17	-0.0728	0	0	0	7.992	8.663	9.517	9.382	7.743	8.912	9.075	9.823	8.223	9.285	8.595	9.45	8.673	7.31	9.15	8.177	9.897	9.137	9.75	9.013
YCL064C	CHA1	0	0	0	0	4.92	4.223	7.598	6.363	4.577	4.567	7.688	6.273	6.477	6.042	5.788	4.798	4.883	4.957	4.25	4.197	7.2	7.997	5.347	7.38
YCL066W	HMLALPHA1	0	0	0	0	2.09	2.09	2.088	2.085	2.09	2.09	2.09	2.083	2.09	2.088	2.09	2.085	2.09	2.09	2.09	2.09	2.087	2.09	2.08	2.09
YCL068C	YCL068C	0	0	0	0	3.383	3.01	3.275	2.968	3.233	3.16	3.252	2.992	3.522	3.137	2.963	3.015	3.31	3.457	3.01	3.01	2.963	3.587	3.02	2.917
YCL069W	VBA3	0	0	0	0	2.118	2.113	2.328	2.11	2.118	2.113	2.327	2.112	2.332	2.115	2.113	2.11	2.117	2.12	2.11	2.117	2.113	2.543	2.11	2.11
YCL073C	YCL073C	0	0	0	0	7.002	7.185	7.87	7.64	7.487	6.7	8.172	7.338	7.923	6.948	7.735	7.09	6.213	7.79	7.187	7.183	7.683	8.057	6.993	8.287
YCR002C	CDC10	0	0	0	0	11.22	11.15	11.38	10.95	11.18	11.18	11.23	11.1	11.28	11.32	11.13	10.97	11.3	11.13	11.07	11.23	11.33	11.43	10.87	11.03
YCR003W	MRPL32	-1.69	0	-1.44	0	10.34	10.88	10.13	9.863	10.44	10.78	9.562	10.43	9.74	10.73	10.26	10.48	10.83	9.85	10.73	11.03	10.63	9.63	10.23	9.493
YCR004C	YCP4	0	0	0	0	13	12.72	12.52	11.88	12.88	12.83	12.32	12.08	12.82	12.7	12.38	12.22	12.93	13.07	12.73	12.7	12.47	12.57	11.7	12.07
YCR005C	CIT2	0	0	0	0	12.97	13.87	12.5	13.62	13.78	13.05	13.05	13.07	12.77	12.7	14.07	13.42	12.63	13.3	13.47	14.27	12.77	12.23	13.37	13.87
YCR007C	YCR007C	0	0	0	0	5.657	5.492	4.993	4.91	6.02	5.128	5.34	4.563	5.703	4.947	5.657	4.745	5.27	6.043	4.987	5.997	4.623	5.363	4.503	5.317
YCR008W	SAT4	0	0	-1.94	0	9.423	9.665	9.402	9.802	9.532	9.557	9.618	9.585	9.288	9.537	9.862	9.605	9.593	9.253	9.52	9.81	9.48	9.323	9.69	9.913
YCR009C	RVS161	0	0	0	0	11.6	11.25	11.95	12.08	11.5	11.35	12.17	11.87	11.83	11.72	11.83	11.5	11.57	11.63	11.13	11.37	11.87	12.03	11.87	12.3
YCR010C	ADY2	-12.7	0	0	-4.8	10.69	2.308	2.15	3.26	7.508	5.492	3.307	2.103	7.37	5.472	3.445	2.123	8.817	12.57	2.167	2.45	2.127	2.173	2.08	4.44
YCR011C	ADP1	0	0	0	0	11.53	11.1	12.33	11.95	11.4	11.23	12.43	11.85	12.15	11.72	11.68	11.37	11.43	11.63	11.03	11.17	12	12.67	11.7	12.2
YCR012W	PGK1	0	0	0	0	14.57	14.85	14.75	15.03	14.73	14.68	14.93	14.85	14.75	14.57	14.92	14.97	14.47	14.67	14.9	14.8	14.67	14.83	15.03	15.03
YCR014C	POL4	0	0	0	0	6.037	4.603	5.563	5.585	5.935	4.705	5.902	5.247	6.097	5.503	5.74	4.448	5.74	6.333	3.67	5.537	5.267	5.86	5.227	5.943
YCR015C	YCR015C	0	0	0	0	8.68	8.272	9.27	8.737	8.322	8.63	8.58	9.427	8.78	9.17	8.122	8.887	8.747	8.613	8.513	8.03	9.593	8.947	9.26	8.213
YCR016W	YCR016W	0	0	0	0	8.787	8.51	8.985	8.738	8.382	8.915	8.437	9.287	8.31	9.462	8.508	8.74	9.473	8.1	8.357	8.663	9.45	8.52	9.123	8.353
YCR017C	CWH43	0	0	0	0	10.68	11.1	10.75	11.37	10.77	11.02	11	11.12	10.55	10.88	11.22	11.25	10.83	10.53	11.2	11	10.93	10.57	11.3	11.43
YCR018C	SRD1	-6.05	0	0	0	10.16	10.58	8.065	10.49	11.53	9.207	10.16	8.397	10.11	8.12	11.58	9.483	8.957	11.37	9.457	11.7	7.283	8.847	9.51	11.47
YCR019W	MAK32	0	-0.353	0	0	8.843	8.545	9.127	8.95	8.568	8.82	9.287	8.79	8.978	8.992	8.877	8.618	9.047	8.64	8.593	8.497	8.937	9.317	8.643	9.257
YCR020C	PET18	0	0	0	0	8.542	7.878	9.555	8.62	8.05	8.37	8.863	9.312	9.002	9.095	7.912	8.587	8.443	8.64	8.297	7.46	9.747	9.363	8.877	8.363
YCR020C-A	MAK31	0	0	0	0	10.04	10.32	10.29	10.12	9.862	10.5	9.725	10.68	9.813	10.52	9.773	10.67	10.4	9.687	10.6	10.04	10.63	9.94	10.73	9.51
YCR020W-B	HTL1	0	0	0	0	5.767	5.032	6.152	5.297	5.562	5.237	5.445	6.003	5.62	6.298	5.387	4.942	5.92	5.613	4.553	5.51	6.677	5.627	5.33	5.263
YCR021C	HSP30	0	0	0	0	11.27	10.34	8.755	8.818	12.82	8.79	11.2	6.373	11.97	8.057	12.05	7.107	9.37	13.17	8.21	12.47	6.743	10.77	6.003	11.63
YCR023C	YCR023C	0	0	0	0	8.553	8.822	9.198	9.177	8.758	8.617	9.375	9	8.933	8.818	9.2	8.798	8.597	8.51	8.637	9.007	9.04	9.357	8.96	9.393
YCR024C	SLM5	0	0	0	0	8.223	8.552	8.283	8.237	8.155	8.62	8.157	8.363	8.13	8.377	8.182	8.607	8.473	7.973	8.767	8.337	8.28	8.287	8.447	8.027
YCR024C-A	PMP1	0	0	0	0	12.73	12.87	13.25	13.55	12.8	12.8	13.3	13.5	12.97	13.02	13.13	13.28	12.67	12.8	12.93	12.8	13.37	13.13	13.63	13.47
YCR024C-B	YCR024C-B	0	0	0	0	12.68	12.8	13.13	13.45	12.8	12.68	13.25	13.33	12.97	12.85	13.08	13.17	12.53	12.83	12.83	12.77	13.17	13.1	13.5	13.4
YCR026C	YCR026C	0	0	0	0	8.717	8.962	8.788	8.792	8.998	8.68	9.067	8.513	8.962	8.543	9.103	8.65	8.57	8.863	8.79	9.133	8.517	9.06	8.51	9.073
YCR027C	RHB1	0	0	0	0	8.007	8.347	8.32	8.448	7.95	8.403	8.118	8.65	7.925	8.402	8.143	8.652	8.207	7.807	8.6	8.093	8.597	8.043	8.703	8.193
YCR028C	FEN2	0	0	0	0	9.452	9.473	9.505	9.587	9.097	9.828	9.175	9.917	9.242	9.715	9.03	10.03	9.73	9.173	9.927	9.02	9.7	9.31	10.13	9.04
YCR028C-A	RIM1	0	0	0	0	13.2	13.08	12.82	12.65	12.98	13.3	12.48	12.98	12.78	13.23	12.68	13.05	13.37	13.03	13.23	12.93	13.1	12.53	12.87	12.43
YCR030C	SYP1	0	-0.445	0	0	9.66	9.705	10.05	9.793	9.525	9.84	10.06	9.785	9.89	9.825	9.698	9.8	9.763	9.557	9.917	9.493	9.887	10.22	9.683	9.903
YCR031C	RPS14A	0	0	0	0	13.93	14.07	13.95	14	13.9	14.1	13.83	14.12	13.82	14.07	13.92	14.15	14.03	13.83	14.17	13.97	14.1	13.8	14.13	13.87
YCR032W	BPH1	0	0	0	0	9.023	8.267	9.065	9.233	9.175	8.115	9.613	8.685	9.367	8.722	9.422	8.078	8.857	9.19	7.373	9.16	8.587	9.543	8.783	9.683
YCR033W	SNT1	0	0	0	0	9.873	10.04	10.17	10.05	10.21	9.7	10.4	9.827	10.28	9.762	10.33	9.765	9.72	10.03	9.68	10.4	9.803	10.53	9.85	10.26
YCR034W	FEN1	0	0	0	0	10.42	11.03	10.45	10.93	10.27	11.18	10	11.38	9.818	11.05	10.45	11.52	10.93	9.903	11.43	10.63	11.17	9.733	11.6	10.27
YCR035C	RRP43	0	0	0	-0.201	9.05	9.262	9.3	9.188	8.97	9.342	9.075	9.413	8.953	9.397	9.092	9.358	9.437	8.663	9.247	9.277	9.357	9.243	9.47	8.907
YCR036W	RBK1	0	0	0	0	10.01	10.09	9.473	9.617	10.03	10.06	9.638	9.452	9.833	9.648	9.835	9.868	10.02	9.993	10.11	10.07	9.273	9.673	9.63	9.603
YCR037C	PHO87	0	0	0	0	9.748	9.973	9.837	9.912	9.905	9.817	9.777	9.972	9.74	9.845	9.942	9.943	9.727	9.77	9.907	10.04	9.963	9.71	9.98	9.843
YCR038C	BUD5	0	0	0	0	6.873	6.333	6.528	6.332	7.008	6.198	7.282	5.578	7.413	5.988	6.877	5.788	6.41	7.337	5.987	6.68	5.567	7.49	5.59	7.073
YCR042C	TAF2	0	0	0	0	9.18	8.235	9.023	8.677	9.352	8.063	9.397	8.303	9.518	8.685	9.23	7.682	8.923	9.437	7.203	9.267	8.447	9.6	8.16	9.193
YCR043C	YCR043C	0	0	0	0	8.772	9.288	10.11	10.25	8.93	9.13	10.01	10.35	9.315	9.57	9.623	9.91	8.84	8.703	9.42	9.157	10.3	9.927	10.4	10.09
YCR044C	PER1	0	0	0	0	9.517	10.12	10.6	10.68	9.26	10.38	10.17	11.12	9.568	10.55	9.858	10.95	9.963	9.07	10.8	9.45	11.13	10.07	11.1	10.27
YCR045C	YCR045C	0	0	0	0	2.092	2.09	2.09	2.087	2.092	2.09	2.09	2.087	2.092	2.09	2.09	2.087	2.09	2.093	2.09	2.09	2.09	2.09	2.083	2.09
YCR046C	IMG1	-0.0966	0	0	0	11.38	11.92	11.27	11.23	11.47	11.83	10.92	11.58	11.03	11.62	11.35	11.8	11.63	11.13	12.03	11.8	11.6	10.93	11.57	10.9
YCR047C	BUD23	0	0	0	0	9.903	10.29	9.877	10.4	9.71	10.48	9.905	10.37	9.523	10.26	10.09	10.6	10.3	9.507	10.67	9.913	10.21	9.54	10.53	10.27
YCR048W	ARE1	0	0	0	0	8.703	10.07	8.647	10.76	9.207	9.565	9.778	9.623	8.567	8.783	10.42	10.41	8.83	8.577	10.3	9.837	8.737	8.557	10.51	11
YCR051W	YCR051W	0	0	0	0	10.37	9.995	9.253	9.363	10.13	10.23	9.213	9.403	9.78	9.84	9.56	9.798	10.43	10.3	10.04	9.953	9.247	9.26	9.56	9.167
YCR052W	RSC6	0	0	0	0	9.025	9.243	9.47	9.173	8.757	9.512	9.048	9.595	8.965	9.53	8.84	9.577	9.283	8.767	9.74	8.747	9.777	9.163	9.413	8.933
YCR053W	THR4	0	0	0	0	12.33	12.7	12.17	12.18	12.25	12.78	12	12.35	12.07	12.43	12.18	12.7	12.6	12.07	12.97	12.43	12.27	12.07	12.43	11.93
YCR054C	CTR86	0	0	0	0	7.218	7.177	7.383	6.875	7.197	7.198	7.247	7.012	7.355	7.247	7.088	6.963	7.257	7.18	7.14	7.213	7.237	7.53	6.787	6.963
YCR057C	PWP2	0	0	0	0	8.037	8.817	8.173	8.262	8.258	8.595	7.627	8.808	7.6	8.61	8.285	8.793	8.333	7.74	8.857	8.777	8.887	7.46	8.73	7.793
YCR059C	YIH1	0	0	0	0	9.057	9.54	9.347	9.758	9.157	9.44	9.277	9.828	9.16	9.243	9.273	10.03	9.063	9.05	9.817	9.263	9.423	9.27	10.23	9.283
YCR060W	TAH1	0	0	0	0	8.952	9.127	8.73	8.723	8.995	9.083	8.558	8.895	8.778	8.903	8.775	9.075	8.95	8.953	9.217	9.037	8.857	8.603	8.933	8.513
YCR061W	YCR061W	0	0	0	0	9.045	7.413	9.537	8.877	8.258	8.2	9.353	9.06	9.682	8.9	7.93	8.36	8.58	9.51	7.82	7.007	9.22	9.853	8.9	8.853
YCR063W	BUD31	-0.534	0	0	0	6.86	8.288	8.248	8.397	7.073	8.075	8.077	8.568	7.148	7.96	8.002	8.683	7.513	6.207	8.637	7.94	8.407	8.09	8.73	8.063
YCR065W	HCM1	0	0	0	0	7.573	8.225	9.735	10.12	7.433	8.365	9.66	10.19	8.255	9.053	8.838	9.503	7.99	7.157	8.74	7.71	10.12	9.353	10.27	9.967
YCR066W	RAD18	0	0	0	0	7.657	7.463	7.913	7.69	7.623	7.497	7.972	7.632	7.872	7.698	7.723	7.43	7.657	7.657	7.337	7.59	7.74	8.087	7.523	7.857
YCR067C	SED4	0	0	0	0	9.562	9.803	10	10.23	9.747	9.618	10.4	9.833	9.895	9.667	10.25	9.785	9.567	9.557	9.67	9.937	9.767	10.23	9.9	10.57
YCR068W	ATG15	0	0	0	0	6.055	6.327	6.577	7.033	6.408	5.973	7.698	5.912	7.153	5.478	6.953	6.407	5.71	6.4	6.237	6.417	5.247	7.907	6.577	7.49
YCR069W	CPR4	0	0	0	0	10.63	11.27	10.65	11.48	11.03	10.87	11.38	10.75	10.88	10.4	11.53	11.22	10.47	10.8	11.27	11.27	10.33	10.97	11.17	11.8
YCR071C	IMG2	0	0	0	0	10.33	10.8	10.03	9.952	10.48	10.65	9.752	10.23	9.903	10.46	10.33	10.43	10.63	10.02	10.67	10.93	10.28	9.783	10.18	9.72
YCR072C	YCR072C	0	0	0	0	9.64	10.3	9.495	9.628	9.543	10.4	8.78	10.34	8.868	10.27	9.455	10.48	10.2	9.08	10.6	10.01	10.33	8.657	10.35	8.903
YCR073C	SSK22	0	0	0	0	7.812	8.925	7.477	9.142	8.333	8.403	8.342	8.277	7.487	7.802	9.188	8.878	7.97	7.653	8.837	9.013	7.633	7.32	8.92	9.363
YCR073W-A	SOL2	0	0	0	0	11.47	11.62	11.05	11.33	11.62	11.47	11.45	10.93	11.45	11.07	11.62	11.33	11.37	11.57	11.57	11.67	10.77	11.33	11.1	11.57
YCR075C	ERS1	0	0	0	0	8.49	8.575	9.207	8.82	8.15	8.915	8.9	9.127	8.708	8.988	8.342	9.053	8.693	8.287	9.137	8.013	9.283	9.13	8.97	8.67
YCR075W-A	YCR075W-A	0	0	0	0	10.55	10.46	10.77	10.36	10.23	10.78	10.27	10.85	10.45	10.87	10.05	10.77	10.7	10.4	10.87	10.05	11.03	10.5	10.67	10.05
YCR076C	YCR076C	0	0	0	0	10.12	9.49	9.765	9.45	9.958	9.652	10.01	9.208	10.32	9.568	9.648	9.292	9.807	10.43	9.497	9.483	9.33	10.2	9.087	9.813
YCR077C	PAT1	0	0	0	0	10.35	10.6	10.98	10.97	10.52	10.43	11.12	10.83	10.7	10.63	10.93	10.63	10.4	10.3	10.47	10.73	10.87	11.1	10.8	11.13
YCR079W	YCR079W	0	0	0	0	9.107	9.337	9.408	9.83	9.118	9.325	9.822	9.417	9.417	9.098	9.523	9.643	9.02	9.193	9.63	9.043	9.177	9.64	9.657	10
YCR081W	SRB8	0	0	0	0	8.388	8.113	8.68	7.928	8.625	7.877	8.317	8.292	8.738	8.33	8.203	7.838	8.217	8.56	7.537	8.69	8.443	8.917	8.14	7.717
YCR082W	YCR082W	0	0	0	0	12.37	12.12	11.93	11.63	12.53	11.95	12.2	11.37	12.47	11.83	12.27	11.48	12.17	12.57	11.73	12.5	11.5	12.37	11.23	12.03
YCR083W	TRX3	0	0	0	0	11.8	11.37	12.3	11.65	11.38	11.78	12.07	11.88	12.13	11.97	11.32	11.7	11.83	11.77	11.73	11	12.1	12.5	11.67	11.63
YCR084C	TUP1	0	0	0	0	10.92	11.13	11.53	11.65	10.88	11.17	11.58	11.6	11.08	11.37	11.38	11.4	11.07	10.77	11.27	11	11.67	11.4	11.53	11.77
YCR086W	CSM1	0	0	0	0	9.867	9.805	9.825	9.16	9.912	9.76	9.492	9.493	9.93	9.762	9.473	9.492	9.733	10	9.787	9.823	9.79	9.86	9.197	9.123
YCR087C-A	YCR087C-A	0	0	0	0	9.155	9.653	9.33	9.238	9.127	9.682	8.655	9.913	8.733	9.752	9.048	9.843	9.493	8.817	9.87	9.437	10.01	8.65	9.817	8.66
YCR088W	ABP1	0	0	0	0	10.52	10.7	10.45	10.57	10.23	10.98	10.35	10.67	10.2	10.77	10.38	10.88	10.9	10.13	11.07	10.33	10.63	10.27	10.7	10.43
YCR089W	FIG2	0	0	0	0	7.76	9.03	9.352	9.772	8.043	8.747	8.72	10.4	7.932	9.18	8.832	9.97	7.96	7.56	9.533	8.527	10.4	8.303	10.41	9.137
YCR090C	YCR090C	0	0	0	0	10.04	10.04	9.777	9.465	10.03	10.06	9.515	9.727	9.833	9.983	9.707	9.802	10.08	10	10.04	10.05	9.887	9.667	9.567	9.363
YCR091W	KIN82	0	0	0	0	8.163	8.387	7.165	7.537	8.542	8.008	7.828	6.873	7.977	7.352	8.393	7.53	7.913	8.413	8.103	8.67	6.79	7.54	6.957	8.117
YCR092C	MSH3	0	0	0	0	7.423	7.578	8.075	8.098	7.707	7.295	8.217	7.957	8.012	7.487	7.912	7.765	7.187	7.66	7.403	7.753	7.787	8.363	8.127	8.07
YCR093W	CDC39	0	0	0	0	10.5	10.34	10.77	10.72	10.85	9.988	11.1	10.39	10.88	10.38	11.07	9.997	10.27	10.73	9.71	10.97	10.5	11.03	10.28	11.17
YCR094W	CDC50	0	0	0	0	9.282	9.542	9.357	9.365	9.248	9.575	9.227	9.495	9.258	9.38	9.217	9.69	9.353	9.21	9.797	9.287	9.407	9.307	9.583	9.147
YCR095C	YCR095C	0	0	0	0	7.813	7.862	7.893	7.785	7.823	7.852	7.868	7.81	7.892	7.815	7.8	7.847	7.81	7.817	7.893	7.83	7.82	7.967	7.8	7.77
YCR096C	HMRA2	0	0	0	0	10.37	10.62	10.85	10.65	10.68	10.3	10.82	10.68	10.62	10.6	10.88	10.38	10.23	10.5	10.37	10.87	10.97	10.73	10.4	10.9
YCR097W	HMRA1	0	0	0	0	9.647	10.1	9.987	10.01	9.883	9.865	9.957	10.04	9.843	9.79	9.997	10.12	9.57	9.723	10.16	10.04	10.01	9.963	10.07	9.95
YCR098C	GIT1	0	0	0	0	3.365	4.037	4.253	5.412	4.767	2.635	6.657	3.008	5.178	2.44	6.245	3.203	2.21	4.52	3.06	5.013	2.67	5.837	3.347	7.477
YCR099C	YCR099C	0	-0.756	0	0	5.592	5.203	7.07	6.787	4.94	5.855	5.765	8.092	5.667	6.995	5.038	6.952	5.793	5.39	5.917	4.49	8.197	5.943	7.987	5.587
YCR100C	YCR100C	0	-0.723	0	0	4.433	4.302	6.225	5.998	3.863	4.872	5.018	7.205	4.703	5.955	4.178	6.122	4.703	4.163	5.04	3.563	7.207	5.243	7.203	4.793
YCR101C	YCR101C	0	-1.47	0	0	2.2	2.148	3.525	3.102	2.14	2.208	2.14	4.487	2.14	3.585	2.14	3.11	2.26	2.14	2.157	2.14	4.91	2.14	4.063	2.14
YCR102C	YCR102C	-1.26	0	0	0	6.528	9.925	9.688	10.62	8.187	8.267	10.2	10.11	7.72	8.497	10.67	9.878	6.817	6.24	9.717	10.13	10.18	9.2	10.04	11.2
YCR104W	PAU3	-2.62	0	0	0	9.47	7.392	5.84	8.348	7.993	8.868	7.502	6.687	7.53	7.78	7.965	7.775	10.19	8.753	7.55	7.233	5.373	6.307	8	8.697
YCR105W	ADH7	0	0	0	0	2.07	2.07	2.07	2.07	2.07	2.07	2.07	2.07	2.07	2.07	2.07	2.07	2.07	2.07	2.07	2.07	2.07	2.07	2.07	2.07
YCR106W	RDS1	0	0	0	0	2.14	2.135	2.137	2.13	2.14	2.135	2.137	2.13	2.14	2.137	2.137	2.128	2.14	2.14	2.13	2.14	2.133	2.14	2.127	2.133
YCR107W	AAD3	-1.67	0	0	0	2.432	4.292	2.232	2.253	3.792	2.932	2.247	2.238	2.305	2.358	3.733	2.812	2.503	2.36	3.36	5.223	2.213	2.25	2.263	2.243
YCR108C	YCR108C	0	0	0	0	2.11	2.182	2.255	2.217	2.12	2.172	2.207	2.265	2.11	2.255	2.217	2.182	2.11	2.11	2.233	2.13	2.4	2.11	2.13	2.303
YDL001W	RMD1	0	0	0	0	9.228	8.913	9.118	8.85	9.177	8.965	9.223	8.745	9.422	8.925	8.978	8.785	9.067	9.39	8.863	8.963	8.783	9.453	8.707	8.993
YDL002C	NHP10	0	0	0	0	8.905	8.982	9.095	9.165	8.832	9.055	9.095	9.165	8.967	9.033	8.96	9.187	8.987	8.823	9.123	8.84	9.08	9.11	9.25	9.08
YDL003W	MCD1	0	0	0	0	8.955	9.15	9.637	9.49	9.06	9.045	9.357	9.77	9.133	9.458	9.283	9.357	9.05	8.86	9.04	9.26	9.867	9.407	9.673	9.307
YDL004W	ATP16	-1.8	0	0	0	13.95	13.77	13.4	12.25	13.92	13.8	12.88	12.77	13.72	13.63	13.08	12.93	13.97	13.93	13.63	13.9	13.3	13.5	12.23	12.27
YDL005C	MED2	0	0	0	0	8.183	7.56	8.147	7.725	8.008	7.735	8.053	7.818	8.213	8.117	7.848	7.437	8.207	8.16	7.263	7.857	8.027	8.267	7.61	7.84
YDL006W	PTC1	0	0	0	0	8.908	9.023	8.395	8.97	9.007	8.925	8.787	8.578	8.873	8.43	8.92	9.073	8.727	9.09	9.123	8.923	8.133	8.657	9.023	8.917
YDL007W	RPT2	0	0	0	0	11.93	11.25	11.82	11.83	11.7	11.48	11.85	11.8	11.88	11.87	11.67	11.42	11.97	11.9	11	11.5	11.77	11.87	11.83	11.83
YDL008W	APC11	0	0	0	0	10.57	10.62	10.97	10.63	10.8	10.38	10.83	10.77	11	10.53	10.63	10.62	10.17	10.97	10.6	10.63	10.9	11.03	10.63	10.63
YDL010W	YDL010W	0	0	0	0	11.17	10.68	10.82	10.63	10.9	10.95	10.9	10.55	11.02	10.97	10.78	10.53	11.17	11.17	10.73	10.63	10.77	10.87	10.33	10.93
YDL012C	YDL012C	0	0	0	0	10.62	10.6	10.78	10.92	10.52	10.7	10.78	10.92	10.53	10.87	10.77	10.75	10.7	10.53	10.7	10.5	11.03	10.53	10.8	11.03
YDL013W	HEX3	0	0	0	0	9.827	9.555	9.93	9.77	9.743	9.638	9.955	9.745	10.05	9.708	9.65	9.675	9.66	9.993	9.617	9.493	9.757	10.1	9.733	9.807
YDL014W	NOP1	0	-0.596	0	0	12.32	12.88	11.82	12.15	12.18	13.02	10.97	13	11.35	12.78	11.8	13.23	12.77	11.87	13.27	12.5	12.8	10.83	13.2	11.1
YDL015C	TSC13	0	0	0	0	11.83	12	11.97	11.97	11.85	11.98	11.85	12.08	11.87	11.93	11.83	12.13	11.77	11.9	12.2	11.8	12.1	11.83	12.07	11.87
YDL017W	CDC7	0	0	0	0	9.065	8.857	8.19	8.053	9.147	8.775	8.185	8.058	8.875	8.38	8.457	8.453	8.757	9.373	8.793	8.92	8.003	8.377	8.113	7.993
YDL018C	ERP3	0	0	0	0	9.61	9.295	9.433	9.105	9.485	9.42	9.27	9.268	9.535	9.508	9.22	9.18	9.51	9.71	9.33	9.26	9.507	9.36	9.03	9.18
YDL019C	OSH2	0	0	0	0	10.82	10.85	11	11.03	11.1	10.57	11.4	10.63	11.27	10.55	11.23	10.65	10.5	11.13	10.63	11.07	10.6	11.4	10.67	11.4
YDL020C	RPN4	-1.11	0	0	0	11.93	11.22	11.33	11.62	12.33	10.82	12.4	10.55	12.45	10.82	12.28	10.55	11.23	12.63	10.4	12.03	10.4	12.27	10.7	12.53
YDL021W	GPM2	0	0	0	0	9.067	10.28	9.02	10.72	10.58	8.76	11.02	8.728	10.3	7.787	11.3	9.702	7.967	10.17	9.553	11	7.607	10.43	9.85	11.6
YDL022W	GPD1	0	0	0	-0.00401	12.52	12.1	12.57	12.68	12.37	12.25	12.77	12.48	12.75	12.33	12.38	12.4	12.2	12.83	12.3	11.9	12.47	12.67	12.5	12.87
YDL024C	DIA3	0	0	0	-1.02	8.64	8.525	8.355	8.913	8.533	8.632	8.493	8.775	8.675	8.32	8.352	9.087	7.98	9.3	9.283	7.767	8.66	8.05	8.89	8.937
YDL025C	YDL025C	0	0	0	0	10.37	10.2	9.662	9.79	10.37	10.2	9.917	9.535	10.22	9.808	10.06	9.927	10.17	10.57	10.23	10.17	9.45	9.873	9.62	9.96
YDL027C	YDL027C	0	0	0	0	9.597	8.923	8.64	8.36	9.56	8.96	8.73	8.27	9.39	8.847	8.9	8.383	9.31	9.883	8.61	9.237	8.383	8.897	8.157	8.563
YDL028C	MPS1	0	0	0	0	8.938	8.988	9.343	9.072	9.242	8.685	9.465	8.95	9.322	8.96	9.385	8.675	8.707	9.17	8.663	9.313	9.213	9.473	8.687	9.457
YDL029W	ARP2	0	0	0	0	12.17	11.98	11.8	11.87	11.97	12.18	11.75	11.92	11.92	12.05	11.8	12.05	12.23	12.1	12.13	11.83	11.87	11.73	11.97	11.77
YDL030W	PRP9	0	0	-0.311	0	8.575	8.408	8.85	8.465	8.498	8.485	8.64	8.675	8.86	8.565	8.278	8.595	8.347	8.803	8.623	8.193	8.783	8.917	8.567	8.363
YDL031W	DBP10	0	0	0	0	10.5	10.11	10.19	10.09	10.4	10.21	10.04	10.23	10.23	10.46	10.21	9.98	10.6	10.4	9.81	10.4	10.32	10.06	10.15	10.02
YDL033C	SLM3	0	0	0	0	8.372	9.128	8.037	8.832	8.992	8.508	8.482	8.387	8.29	8.118	9.183	8.777	8.117	8.627	8.9	9.357	8.12	7.953	8.653	9.01
YDL035C	GPR1	0	0	0	0	9.918	9.523	10.49	9.94	10.42	9.025	10.77	9.665	10.72	9.693	10.47	8.997	9.403	10.43	8.647	10.4	9.983	11	9.347	10.53
YDL036C	YDL036C	0	0	0	0	7.99	8.512	7.7	8.355	8.513	7.988	8.198	7.857	8.137	7.553	8.575	8.292	7.62	8.36	8.357	8.667	7.487	7.913	8.227	8.483
YDL037C	BSC1	0	0	0	0	2.102	2.132	2.1	2.128	2.133	2.1	2.1	2.128	2.102	2.1	2.132	2.128	2.1	2.103	2.1	2.163	2.1	2.1	2.157	2.1
YDL038C	YDL038C	0	0	0	0	5.548	6.39	6.378	9.123	6.23	5.708	8.362	7.14	6.855	5.072	7.737	7.777	4.777	6.32	6.64	6.14	5.367	7.39	8.913	9.333
YDL039C	PRM7	0	0	0	0	7.32	8.012	8.188	10.58	7.953	7.378	9.94	8.827	8.445	7.063	9.448	9.142	6.63	8.01	8.127	7.897	7.497	8.88	10.16	11
YDL040C	NAT1	0	0	0	0	10.33	10.72	10.48	10.83	10.42	10.63	10.42	10.9	10.2	10.62	10.63	10.92	10.47	10.2	10.8	10.63	10.77	10.2	11.03	10.63
YDL042C	SIR2	-0.822	0	0	0	9.545	9.92	10.13	9.672	9.74	9.725	9.993	9.808	9.95	9.725	9.783	9.808	9.457	9.633	9.993	9.847	9.993	10.27	9.623	9.72
YDL043C	PRP11	0	0	0	0	9.07	8.013	9.158	8.457	8.132	8.952	8.567	9.048	8.953	9.275	7.745	8.725	9.36	8.78	8.543	7.483	9.19	9.127	8.907	8.007
YDL044C	MTF2	0	0	0	0	8.96	8.43	8.79	8.46	9.043	8.347	8.892	8.358	9.008	8.742	8.927	7.963	8.793	9.127	7.9	8.96	8.69	8.89	8.027	8.893
YDL045C	FAD1	0	0	0	0	10.31	9.967	9.89	9.865	9.965	10.32	9.7	10.05	9.967	10.24	9.698	10.13	10.47	10.16	10.17	9.767	10.01	9.77	10.1	9.63
YDL045W-A	MRP10	0	0	0	0	11.02	11.23	10.25	10.14	11.13	11.12	9.998	10.4	10.49	10.78	10.64	10.73	11.07	10.97	11.17	11.3	10.5	10.01	10.3	9.99
YDL046W	YDL046W	0	0	0	0	12.78	12.33	12.92	12.57	12.45	12.67	12.57	12.92	12.75	12.95	12.27	12.63	12.77	12.8	12.57	12.1	13.13	12.7	12.7	12.43
YDL047W	SIT4	0	0	0	0	10.52	10.82	10.28	10.4	10.65	10.68	10.24	10.43	10.43	10.37	10.46	10.75	10.4	10.63	10.97	10.67	10.33	10.22	10.53	10.26
YDL048C	STP4	0	0	0	0	10.03	11.1	9.643	9.808	10.93	10.2	9.747	9.705	10.29	9.388	10.39	10.52	9.467	10.6	10.93	11.27	9.31	9.977	10.1	9.517
YDL049C	KNH1	0	0	0	0	11.13	10.2	9.813	9.025	10.45	10.88	8.928	9.91	10.21	10.73	9.163	10.06	11.23	11.03	10.53	9.863	10.23	9.393	9.587	8.463
YDL051W	LHP1	0	-1.12	0	0	11.35	11.38	10.63	10.52	11.4	11.33	10.22	10.93	10.82	11.17	10.8	11.1	11.4	11.3	11.27	11.5	10.93	10.33	10.93	10.1
YDL052C	SLC1	0	0	0	0	11.37	12.2	10.92	12.08	11.78	11.78	11.3	11.7	10.97	11.32	12.12	12.17	11.4	11.33	12.17	12.23	11.23	10.6	12.17	12
YDL053C	PBP4	0	0	0	0	11.6	11.63	11.25	11.27	11.62	11.62	11.13	11.38	11.43	11.42	11.32	11.58	11.57	11.63	11.67	11.6	11.27	11.23	11.5	11.03
YDL054C	MCH1	0	0	-2.56	0	10.78	10.52	10.47	10.32	10.39	10.92	10.29	10.5	10.75	10.5	9.928	10.92	10.67	10.9	11.17	9.883	10.33	10.6	10.67	9.973
YDL055C	PSA1	0	0	0	0	12.87	13.35	12.95	13.27	13.02	13.2	12.9	13.32	12.75	13.07	13.17	13.45	12.97	12.77	13.43	13.27	13.17	12.73	13.47	13.07
YDL056W	MBP1	0	0	0	0	7.828	7.123	7.787	7.557	8.085	6.867	8.063	7.28	8.103	7.512	8.045	6.635	7.463	8.193	6.27	7.977	7.56	8.013	7	8.113
YDL057W	YDL057W	0	0	0	0	9.017	8.505	9.25	8.9	8.718	8.803	9.447	8.703	9.478	8.788	8.687	8.718	8.88	9.153	8.727	8.283	8.697	9.803	8.71	9.09
YDL058W	USO1	0	0	0	0	9.755	8.698	9.562	9.898	9.835	8.618	10.13	9.325	9.898	9.418	10.07	8.525	9.517	9.993	7.72	9.677	9.32	9.803	9.33	10.47
YDL059C	RAD59	0	0	0	0	9.535	9.828	9.903	9.618	9.508	9.855	9.69	9.832	9.735	9.703	9.463	9.983	9.577	9.493	10.13	9.523	9.83	9.977	9.833	9.403
YDL060W	TSR1	0	0	0	0	10	10.18	9.985	9.873	10.04	10.14	9.558	10.3	9.862	10.12	9.738	10.32	9.983	10.02	10.3	10.06	10.27	9.703	10.33	9.413
YDL061C	RPS29B	0	0	0	0	14.48	14.48	14.4	14.33	14.42	14.55	14.17	14.57	14.33	14.55	14.25	14.57	14.53	14.43	14.57	14.4	14.57	14.23	14.57	14.1
YDL063C	YDL063C	0	-0.927	0	0	9.232	9.113	9.015	8.757	9.335	9.01	8.305	9.467	8.895	9.352	8.745	9.125	9.287	9.177	8.733	9.493	9.417	8.613	9.517	7.997
YDL064W	UBC9	0	0	0	0	10.93	10.97	10.88	10.83	10.88	11.02	10.65	11.07	10.78	11.03	10.75	11.05	10.93	10.93	11.1	10.83	11.13	10.63	11	10.67
YDL065C	PEX19	0	0	0	0	9.715	8.347	8.867	8.773	9.56	8.502	8.957	8.683	9.385	9.197	9.132	7.988	9.59	9.84	7.413	9.28	8.803	8.93	8.563	8.983
YDL066W	IDP1	0	0	0	0	11.75	12.5	13.15	13.4	11.62	12.63	12.62	13.93	11.87	13.03	12.37	13.53	12.03	11.47	13.23	11.77	14.03	12.27	13.83	12.97
YDL067C	COX9	0	0	0	0	13.18	13.02	13.15	12.6	13.28	12.92	13.02	12.73	13.28	13.05	13.02	12.6	13.07	13.3	12.77	13.27	13.03	13.27	12.43	12.77
YDL069C	CBS1	0	0	0	0	8.663	8.085	8.29	7.902	8.585	8.163	7.943	8.248	8.562	8.392	7.967	8.02	8.453	8.873	7.873	8.297	8.33	8.25	8.167	7.637
YDL070W	BDF2	0	0	0	0	9.663	8.923	9.323	8.687	9.178	9.408	8.633	9.377	9.093	9.893	8.718	8.892	9.84	9.487	8.977	8.87	9.947	8.7	8.807	8.567
YDL072C	YDL072C	-0.794	0	-0.135	-0.135	12.02	11.68	11.73	11.9	11.68	12.02	11.68	11.95	11.83	11.92	11.53	12.05	11.97	12.07	12.07	11.3	11.87	11.6	12.03	11.77
YDL073W	YDL073W	0	0	0	0	8.882	8.143	8.758	9.07	9.073	7.952	8.958	8.87	9.005	8.635	9.027	8.187	8.547	9.217	7.357	8.93	8.723	8.793	9.017	9.123
YDL074C	BRE1	0	0	0	0	10.75	10.12	10.87	10.63	10.9	9.965	10.97	10.53	10.93	10.68	10.93	9.815	10.6	10.9	9.33	10.9	10.77	10.97	10.3	10.97
YDL075W	RPL31A	0	0	0	0	13.8	13.83	13.78	13.82	13.8	13.83	13.6	14	13.67	13.92	13.73	13.92	13.8	13.8	13.87	13.8	14.03	13.53	13.97	13.67
YDL076C	RXT3	0	0	0	-0.506	9.462	9.48	9.155	9.312	9.418	9.523	9.135	9.332	9.29	9.327	9.263	9.528	9.35	9.573	9.697	9.263	9.303	9.007	9.36	9.263
YDL077C	VAM6	0	0	0	0	8.918	8.037	8.875	8.618	8.97	7.985	9.163	8.33	9.335	8.458	8.798	7.857	8.467	9.37	7.503	8.57	8.45	9.3	8.21	9.027
YDL078C	MDH3	0	0	0	0	12.88	12.12	11.85	11.42	12.78	12.22	11.87	11.4	12.67	12.07	11.98	11.55	12.57	13.2	11.87	12.37	11.57	12.13	11.23	11.6
YDL079C	MRK1	-3.89	-3.55	-3.38	-3.12	9.887	11.18	6.002	5.407	10.97	10.1	7.028	4.38	8.388	7.5	9.607	6.983	9.473	10.3	10.73	11.63	5.527	6.477	3.233	7.58
YDL080C	THI3	0	0	0	0	9.02	9.217	9.882	9.787	9.075	9.162	9.503	10.17	9.445	9.457	9.133	9.87	8.783	9.257	9.54	8.893	10.13	9.633	10.2	9.373
YDL081C	RPP1A	0	0	0	0	13.33	13.35	13.18	13.15	13.28	13.4	12.93	13.4	13.13	13.38	13.08	13.42	13.37	13.3	13.43	13.27	13.4	12.97	13.4	12.9
YDL082W	RPL13A	0	-1.62	0	0	12.77	13.13	12.73	12.68	12.85	13.05	12.2	13.22	12.52	12.98	12.53	13.28	12.8	12.73	13.3	12.97	13.17	12.3	13.27	12.1
YDL083C	RPS16B	0	0	0	0	13.97	14.02	14	13.88	13.92	14.07	13.65	14.23	13.83	14.13	13.73	14.17	14	13.93	14.13	13.9	14.27	13.73	14.2	13.57
YDL084W	SUB2	0	0	0	0	12.95	12.9	12.87	12.73	12.85	13	12.67	12.93	12.75	13.07	12.77	12.87	13.03	12.87	12.97	12.83	13.1	12.63	12.77	12.7
YDL085C-A	YDL085C-A	0	0	0	0	7.932	8.657	8.277	8.412	8.283	8.305	8.572	8.117	8.212	7.997	8.643	8.425	7.927	7.937	8.683	8.63	8.067	8.487	8.167	8.657
YDL085W	NDE2	0	0	0	0	11.82	9.077	8.083	6.373	11.21	9.68	8.782	5.675	11.12	8.782	8.877	6.573	10.9	12.73	8.46	9.693	6.663	9.503	4.687	8.06
YDL086W	YDL086W	0	0	-0.956	0	11.87	11.48	11.62	11.23	11.9	11.45	11.45	11.4	12.1	11.38	11.25	11.47	11.43	12.3	11.47	11.5	11.33	11.9	11.47	11
YDL087C	LUC7	0	0	-0.893	0	7.742	7.005	7.268	6.392	6.242	8.505	5.693	7.967	6.807	8.203	5.128	8.268	8.65	6.833	8.36	5.65	7.757	6.78	8.177	4.607
YDL088C	ASM4	0	0	0	0	9.285	9.365	9.61	9.535	9.392	9.258	9.673	9.472	9.567	9.328	9.498	9.402	9.173	9.397	9.343	9.387	9.483	9.737	9.46	9.61
YDL089W	YDL089W	0	0	0	0	9.528	9.835	9.435	10.2	9.682	9.682	9.658	9.975	9.53	9.433	9.81	10.22	9.283	9.773	10.08	9.59	9.583	9.287	10.37	10.03
YDL090C	RAM1	0	0	0	0	9.28	10.04	9.803	10.15	9.622	9.697	9.915	10.04	9.582	9.502	9.955	10.23	9.093	9.467	10.3	9.777	9.91	9.697	10.17	10.13
YDL091C	UBX3	0	0	0	0	9.655	8.873	9.225	8.825	9.523	9.005	9.373	8.677	9.768	9.112	9.128	8.57	9.327	9.983	8.683	9.063	8.897	9.553	8.457	9.193
YDL092W	SRP14	0	0	0	0	10.26	10.16	10.09	9.963	9.92	10.5	9.673	10.38	9.883	10.47	9.71	10.42	10.53	9.98	10.47	9.86	10.4	9.787	10.37	9.56
YDL093W	PMT5	0	0	0	0	6.968	8.508	7.218	8.757	7.685	7.792	7.835	8.14	7.12	7.067	8.4	8.865	6.84	7.097	8.743	8.273	7.293	7.143	8.987	8.527
YDL095W	PMT1	0	0	0	0	10.63	11	10.88	11.27	10.53	11.1	10.68	11.47	10.45	11.07	10.77	11.5	10.8	10.47	11.4	10.6	11.33	10.43	11.6	10.93
YDL097C	RPN6	0	0	0	0	12.18	11.95	11.97	11.75	12.2	11.93	12.03	11.68	12.23	11.92	12	11.7	12.03	12.33	11.83	12.07	11.8	12.13	11.57	11.93
YDL098C	SNU23	0	0	0	0	8.282	7.685	8.105	7.98	8.113	7.853	7.985	8.1	8.248	8.138	7.85	7.815	8.26	8.303	7.447	7.923	8.017	8.193	8.183	7.777
YDL099W	YDL099W	0	0	0	0	10.77	10.22	9.842	10.19	10.88	10.11	10.24	9.793	10.57	10.03	10.55	9.867	10.37	11.17	9.847	10.6	9.7	9.983	9.887	10.5
YDL100C	ARR4	0	0	0	0	11.6	11.45	11.75	11.67	11.67	11.38	11.7	11.72	11.82	11.53	11.55	11.57	11.3	11.9	11.47	11.43	11.77	11.73	11.67	11.67
YDL101C	DUN1	0	0	0	0	9.673	9.582	9.705	9.702	9.537	9.718	9.567	9.84	9.612	9.767	9.492	9.792	9.737	9.61	9.7	9.463	9.797	9.613	9.883	9.52
YDL102W	CDC2	0	0	0	0	9.733	9.452	9.527	9.42	9.675	9.51	9.487	9.46	9.67	9.59	9.492	9.38	9.697	9.77	9.323	9.58	9.483	9.57	9.437	9.403
YDL103C	QRI1	0	0	0	0	10.78	10.62	10.5	10.15	10.7	10.7	10.22	10.43	10.62	10.67	10.3	10.47	10.63	10.93	10.77	10.47	10.7	10.3	10.17	10.13
YDL104C	QRI7	0	0	0	0	6.617	6.02	6.135	5.197	6.542	6.095	5.878	5.453	6.645	6.107	5.775	5.442	6.313	6.92	5.877	6.163	5.9	6.37	5.007	5.387
YDL105W	NSE4	0	0	0	0	2.27	2.143	2.72	2.33	2.193	2.22	2.548	2.502	2.403	2.587	2.338	2.135	2.3	2.24	2.14	2.147	2.873	2.567	2.13	2.53
YDL106C	PHO2	0	0	0	0	8.113	7.662	8.653	8.337	8.028	7.747	8.772	8.218	8.635	8.132	8.165	7.833	7.873	8.353	7.62	7.703	8.39	8.917	8.047	8.627
YDL107W	MSS2	0	0	0	0	8.462	7.632	7.398	6.998	8.423	7.67	7.332	7.065	8.055	7.805	7.7	6.93	8.367	8.557	6.973	8.29	7.243	7.553	6.887	7.11
YDL108W	KIN28	0	0	-0.413	0	9.382	9.203	9.157	9.022	9.307	9.278	9.032	9.147	9.397	9.142	8.942	9.283	9.133	9.63	9.423	8.983	9.15	9.163	9.143	8.9
YDL109C	YDL109C	0	0	0	0	5.015	5.102	5.112	5.075	5.122	4.995	5.208	4.978	5.243	4.883	5.087	5.09	4.82	5.21	5.17	5.033	4.947	5.277	5.01	5.14
YDL110C	YDL110C	0	0	0	0	12.37	11.17	11.4	10.15	11.77	11.77	10.83	10.72	12.17	11.6	10.43	10.88	12.13	12.6	11.4	10.93	11.07	11.73	10.37	9.93
YDL111C	RRP42	0	0	0	0	10.45	10.68	10.37	10.38	10.48	10.65	10.28	10.47	10.33	10.48	10.43	10.63	10.47	10.43	10.83	10.53	10.5	10.23	10.43	10.33
YDL112W	TRM3	0	0	0	0	10.21	9.903	10.57	10.5	10.22	9.897	10.37	10.7	10.28	10.49	10.3	10.1	10.22	10.2	9.573	10.23	10.77	10.37	10.63	10.37
YDL113C	ATG20	0	0	0	0	8.972	8.038	8.925	8.86	8.985	8.025	9.435	8.35	9.315	8.582	9.105	7.793	8.683	9.26	7.367	8.71	8.48	9.37	8.22	9.5
YDL114W	YDL114W	0	0	0	0	4.978	5.22	4.545	5.397	6.302	3.897	6.418	3.523	6.643	2.88	6.077	4.54	2.873	7.083	4.92	5.52	2.887	6.203	4.16	6.633
YDL115C	IWR1	0	0	0	0	10.21	9.065	9.777	9.49	9.985	9.285	9.973	9.293	10.3	9.685	9.662	8.893	10.04	10.37	8.527	9.603	9.327	10.23	9.26	9.72
YDL116W	NUP84	0	0	0	0	9.83	9.398	9.81	9.607	9.928	9.3	9.785	9.632	9.988	9.652	9.725	9.28	9.6	10.06	9	9.797	9.703	9.917	9.56	9.653
YDL117W	CYK3	0	0	-0.241	0	9.632	9.022	10.07	9.815	9.602	9.052	10.01	9.875	10.24	9.458	9.368	9.468	9.117	10.15	8.987	9.057	9.8	10.33	9.95	9.68
YDL119C	YDL119C	0	0	-0.361	0	8.335	8.467	7.798	8.338	7.952	8.85	7.853	8.283	7.948	8.185	7.857	8.948	8.433	8.237	9.267	7.667	7.937	7.66	8.63	8.047
YDL120W	YFH1	0	0	0	0	10.83	11	9.778	9.657	10.73	11.1	9.328	10.11	10.12	10.49	9.942	10.71	11.03	10.63	11.17	10.83	9.95	9.607	10.26	9.05
YDL121C	YDL121C	0	-1.38	0	0	9.198	8.953	9.083	8.228	8.957	9.195	8.017	9.295	8.887	9.395	8.087	9.095	9.293	9.103	9.097	8.81	9.497	8.67	9.093	7.363
YDL122W	UBP1	0	0	0	0	10.58	10.46	10.14	10.45	10.8	10.25	10.26	10.33	10.41	10.31	10.65	10.27	10.5	10.67	9.997	10.93	10.12	10.15	10.53	10.37
YDL123W	SNA4	0	0	0	0	10.6	10.17	9.872	9.775	10.43	10.33	9.97	9.677	10.47	10	9.933	10.01	10.37	10.83	10.3	10.03	9.637	10.11	9.717	9.833
YDL124W	YDL124W	-5.13	-4.07	-3.78	0	13.57	13.4	12.43	13.12	13.68	13.28	13.33	12.22	13.55	12.45	13.47	13.05	13.27	13.87	13.3	13.5	11.63	13.23	12.8	13.43
YDL125C	HNT1	-1.03	0	0	0	13.38	13.25	12.92	13.13	13.35	13.28	13.13	12.92	13.27	13.03	13.22	13.17	13.3	13.47	13.27	13.23	12.77	13.07	13.07	13.2
YDL126C	CDC48	0	0	0	0	13.4	13.15	13.45	13.37	13.35	13.2	13.58	13.23	13.57	13.28	13.37	13.15	13.3	13.5	13.1	13.2	13.27	13.63	13.2	13.53
YDL127W	PCL2	0	0	0	0	5.968	6.703	6.062	6.322	5.93	6.742	5.948	6.435	6.015	6.015	5.863	7.162	6.083	5.853	7.4	6.007	5.947	6.177	6.923	5.72
YDL128W	VCX1	0	-0.0355	0	0	11.8	11.02	11.1	10.93	11.1	11.72	10.33	11.7	11.06	11.83	10.37	11.58	11.87	11.73	11.57	10.47	11.8	10.39	11.6	10.27
YDL129W	YDL129W	0	0	0	0	5.208	4.035	5.903	4.518	4.423	4.82	5.702	4.72	5.788	5.323	4.337	4.217	5.197	5.22	4.443	3.627	5.45	6.357	3.99	5.047
YDL130W	RPP1B	0	0	0	0	13.78	13.78	13.67	13.67	13.8	13.77	13.52	13.82	13.68	13.77	13.63	13.82	13.73	13.83	13.8	13.77	13.8	13.53	13.83	13.5
YDL130W-A	STF1	0	0	0	0	13.12	13.03	12.12	11.75	13.08	13.07	12.1	11.77	12.78	12.45	12.4	12.38	13	13.23	13.13	12.93	11.9	12.33	11.63	11.87
YDL131W	LYS21	0	0	0	0	12.2	12.38	12.3	12.3	12.2	12.38	12.3	12.3	12.18	12.32	12.32	12.37	12.3	12.1	12.47	12.3	12.33	12.27	12.27	12.33
YDL132W	CDC53	0	0	0	0	10.9	10.19	10.6	10.28	10.65	10.44	10.5	10.38	10.88	10.62	10.27	10.21	10.73	11.07	10.14	10.23	10.5	10.7	10.27	10.3
YDL133W	YDL133W	-1.45	0	0	0	9.267	8.933	8.89	9.532	9.272	8.928	9.242	9.18	9.22	8.937	9.293	9.172	9.047	9.487	8.81	9.057	8.827	8.953	9.533	9.53
YDL134C	PPH21	0	0	0	0	10.82	10.7	10.77	10.72	10.68	10.83	10.72	10.77	10.8	10.78	10.6	10.82	10.8	10.83	10.87	10.53	10.77	10.77	10.77	10.67
YDL135C	RDI1	0	0	0	0	11.45	10.95	10.92	10.92	11.57	10.83	11.13	10.7	11.45	10.92	11.25	10.62	11.17	11.73	10.5	11.4	10.67	11.17	10.73	11.1
YDL137W	ARF2	0	0	0	0	13.3	13.02	12.92	12.68	13.27	13.05	12.92	12.68	13.22	13	12.97	12.73	13.2	13.4	12.9	13.13	12.8	13.03	12.57	12.8
YDL138W	RGT2	0	0	-1.2	0	9.067	8.365	8.695	8.938	8.988	8.443	9.17	8.463	9.507	8.255	8.652	8.652	8.343	9.79	8.543	8.187	8.167	9.223	8.76	9.117
YDL139C	SCM3	0	0	0	0	7.697	7.492	7.263	7.428	7.557	7.632	7.402	7.29	7.798	7.162	7.16	7.76	7.397	7.997	7.867	7.117	6.927	7.6	7.653	7.203
YDL140C	RPO21	0	0	0	0	11.53	11.75	11.83	12.55	11.73	11.55	12.32	12.07	11.8	11.57	12.25	12.05	11.33	11.73	11.77	11.73	11.8	11.87	12.33	12.77
YDL141W	BPL1	0	0	0	0	9.798	10.06	9.658	9.712	9.967	9.888	9.63	9.74	9.777	9.68	9.82	9.948	9.683	9.913	10.09	10.02	9.677	9.64	9.803	9.62
YDL142C	CRD1	0	0	0	0	8.752	8.55	9.257	8.843	8.618	8.683	9.28	8.82	9.28	8.728	8.618	8.775	8.58	8.923	8.787	8.313	8.877	9.637	8.763	8.923
YDL143W	CCT4	0	0	0	0	12.75	12.63	12.38	12.38	12.68	12.7	12.23	12.53	12.47	12.67	12.45	12.57	12.73	12.77	12.67	12.6	12.6	12.17	12.47	12.3
YDL144C	YDL144C	0	0	-0.254	0	11.65	11.28	11.38	10.7	11.45	11.48	10.9	11.18	11.62	11.42	10.73	11.25	11.43	11.87	11.53	11.03	11.4	11.37	10.97	10.43
YDL145C	COP1	0	0	0	0	11.08	11.25	11.27	11.47	11.2	11.13	11.17	11.57	11.03	11.32	11.33	11.38	11.13	11.03	11.13	11.37	11.5	11.03	11.63	11.3
YDL146W	LDB17	0	0	0	0	7.99	8.275	8.195	8.448	8.305	7.96	8.408	8.235	8.268	7.917	8.445	8.278	7.577	8.403	8.343	8.207	8.257	8.133	8.213	8.683
YDL147W	RPN5	-0.167	0	0	0	12.48	10.94	12.45	12.17	12.15	11.27	12.5	12.12	12.58	12.35	12.07	11.04	12.4	12.57	10.14	11.73	12.3	12.6	11.93	12.4
YDL148C	NOP14	0	0	0	0	8.537	7.635	8.262	7.923	8.422	7.75	7.393	8.792	7.963	8.835	7.852	7.707	8.79	8.283	6.71	8.56	8.88	7.643	8.703	7.143
YDL149W	ATG9	0	0	0	0	9.177	8.202	8.868	8.45	9.183	8.195	9.202	8.117	9.555	8.49	8.83	7.822	8.69	9.663	7.7	8.703	8.29	9.447	7.943	8.957
YDL150W	RPC53	0	0	0	0	8.153	8.173	7.773	7.473	8.205	8.122	7.212	8.035	7.907	8.02	7.51	8.137	7.987	8.32	8.257	8.09	8.053	7.493	8.017	6.93
YDL153C	SAS10	0	0	0	0	9.308	8.273	8.843	8.69	9.025	8.557	8.42	9.113	8.828	9.323	8.617	8.347	9.447	9.17	7.667	8.88	9.2	8.487	9.027	8.353
YDL154W	MSH5	0	0	0	0	8.175	7.428	7.765	7.787	8.437	7.167	7.853	7.698	8.24	7.7	8.05	7.165	7.763	8.587	6.57	8.287	7.637	7.893	7.76	7.813
YDL155W	CLB3	0	0	0	0	9.45	9.772	9.675	9.688	9.768	9.453	9.603	9.76	9.62	9.505	9.752	9.708	9.243	9.657	9.663	9.88	9.767	9.583	9.753	9.623
YDL156W	YDL156W	0	0	0	0	8.373	8.718	8.47	8.797	8.633	8.458	8.608	8.658	8.372	8.472	8.87	8.645	8.24	8.507	8.677	8.76	8.703	8.237	8.613	8.98
YDL157C	YDL157C	0	0	0	0	11.52	11.75	10.85	11.17	11.62	11.65	10.68	11.33	10.97	11.4	11.33	11.58	11.5	11.53	11.8	11.7	11.3	10.4	11.37	10.97
YDL159W	STE7	0	0	0	0	9.425	9.123	9.205	8.768	9.407	9.142	9.252	8.722	9.547	9.083	9.112	8.78	9.213	9.637	9.07	9.177	8.953	9.457	8.49	9.047
YDL159W-A	YDL159W-A	0	0	0	0	2.11	2.11	2.637	2.108	2.11	2.11	2.637	2.108	2.637	2.11	2.11	2.108	2.11	2.11	2.11	2.11	2.11	3.163	2.107	2.11
YDL160C	DHH1	0	0	0	0	7.758	7.652	9.33	9.8	7.043	8.367	8.97	10.16	7.873	9.215	8.14	9.312	8.41	7.107	8.323	6.98	10.02	8.64	10.3	9.3
YDL160C-A	YDL160C-A	0	0	0	0	9.275	9.725	9.667	9.467	9.595	9.405	9.575	9.558	9.588	9.353	9.582	9.61	9.133	9.417	9.677	9.773	9.573	9.76	9.543	9.39
YDL161W	ENT1	0	0	0	0	10.37	9.115	9.297	9.333	9.997	9.485	9.495	9.135	9.962	9.702	9.53	8.918	10.3	10.43	8.67	9.56	9.103	9.49	9.167	9.5
YDL164C	CDC9	0	0	0	0	8.512	8.545	8.617	8.35	8.228	8.828	8.213	8.753	8.27	8.858	8.172	8.723	8.653	8.37	9.003	8.087	9.063	8.17	8.443	8.257
YDL165W	CDC36	0	0	0	0	10.5	10.2	10.28	9.748	10.43	10.27	10.09	9.938	10.5	10.28	10.02	9.93	10.33	10.67	10.2	10.2	10.22	10.33	9.66	9.837
YDL166C	FAP7	0	0	0	0	10.8	10.55	10.67	10.09	10.55	10.8	9.995	10.77	10.53	10.93	10.01	10.63	10.9	10.7	10.7	10.4	10.97	10.37	10.57	9.623
YDL167C	NRP1	0	-1.01	0	0	7.773	7.897	8.153	8.023	7.95	7.72	7.512	8.665	7.787	8.14	7.675	8.245	7.643	7.903	7.797	7.997	8.637	7.67	8.693	7.353
YDL168W	SFA1	-0.0212	0	0	0	12.03	11.02	11.25	11.02	11.45	11.6	11.02	11.25	11.68	11.6	10.78	11.25	11.87	12.2	11.33	10.7	11.33	11.17	11.17	10.87
YDL169C	UGX2	0	-1.14	0	0	10.75	9.487	10.47	9.908	10.01	10.22	10.72	9.665	11	10.22	9.73	9.665	10.57	10.93	9.88	9.093	9.88	11.07	9.45	10.37
YDL170W	UGA3	0	0	0	0	8.718	9.052	9.863	10.52	8.905	8.865	10.16	10.22	9.472	9.11	9.597	9.972	8.32	9.117	9.41	8.693	9.9	9.827	10.53	10.5
YDL171C	GLT1	0	-2.09	0	0	12.83	12.95	13.72	13.65	12.7	13.08	13.93	13.43	13.38	13.17	13.25	13.35	12.9	12.77	13.27	12.63	13.43	14	13.43	13.87
YDL173W	YDL173W	0	0	0	0	11.2	10.73	10.23	10.05	11.15	10.78	10.26	10.02	10.74	10.69	10.67	10.12	11.13	11.27	10.43	11.03	10.24	10.22	9.8	10.3
YDL174C	DLD1	0	0	0	0	12.32	12.47	10.92	10.83	12.53	12.25	10.73	11.02	11.47	11.77	11.8	11.5	12.33	12.3	12.17	12.77	11.2	10.63	10.83	10.83
YDL175C	AIR2	0	0	0	0	9.003	9.125	9.337	9.317	8.978	9.15	9.443	9.21	9.2	9.14	9.222	9.22	9.11	8.897	9.19	9.06	9.17	9.503	9.25	9.383
YDL176W	YDL176W	0	0	0	0	7.747	7.447	7.947	8.035	8.133	7.06	8.357	7.625	8.28	7.413	8.21	7.272	7.19	8.303	6.93	7.963	7.637	8.257	7.613	8.457
YDL177C	YDL177C	0	0	0	0	8.883	9.165	8.827	8.898	9.055	8.993	8.795	8.93	8.88	8.83	8.97	9.093	8.743	9.023	9.243	9.087	8.917	8.737	8.943	8.853
YDL178W	DLD2	0	0	0	0	11.25	10.95	10.98	10.3	10.93	11.27	10.3	10.98	10.87	11.37	10.37	10.88	11.37	11.13	11.17	10.73	11.37	10.6	10.6	10.01
YDL179W	PCL9	0	0	0	0	8.685	8.818	8.725	8.773	9	8.503	9.085	8.413	8.867	8.543	9.218	8.373	8.563	8.807	8.443	9.193	8.523	8.927	8.303	9.243
YDL180W	YDL180W	0	0	0	0	9.82	9.853	9.87	9.723	10.03	9.64	9.877	9.717	10.07	9.615	9.835	9.742	9.473	10.17	9.807	9.9	9.757	9.983	9.677	9.77
YDL181W	INH1	-1.2	0	0	0	12.65	12.28	12.57	10.53	12.6	12.33	11.93	11.17	12.72	12.5	11.82	11	12.57	12.73	12.1	12.47	12.43	12.7	9.9	11.17
YDL182W	LYS20	0	0	0	0	13.5	13.78	12.42	12.05	13.55	13.73	11.98	12.48	12.78	13.13	12.75	13.08	13.67	13.33	13.8	13.77	12.6	12.23	12.37	11.73
YDL183C	YDL183C	0	0	0	0	8.608	8.263	8.415	7.812	8.543	8.328	8.15	8.077	8.738	8.285	7.955	8.12	8.333	8.883	8.323	8.203	8.237	8.593	7.917	7.707
YDL184C	RPL41A	0	0	0	0	8.73	8.52	9.415	9.157	8.387	8.863	8.313	10.26	8.478	9.667	8.222	9.455	8.907	8.553	8.82	8.22	10.43	8.403	10.09	8.223
YDL185W	TFP1	0	0	0	0	12.98	13.22	13.5	13.63	13.13	13.07	13.62	13.52	13.32	13.17	13.43	13.42	12.87	13.1	13.27	13.17	13.47	13.53	13.57	13.7
YDL186W	YDL186W	0	0	0	0	2.09	2.09	2.09	2.09	2.09	2.09	2.09	2.09	2.09	2.09	2.09	2.09	2.09	2.09	2.09	2.09	2.09	2.09	2.09	2.09
YDL188C	PPH22	0	0	0	0	9.892	9.898	10.29	10.57	9.625	10.17	10.39	10.47	10.03	10.15	9.982	10.48	9.93	9.853	10.4	9.397	10.37	10.21	10.57	10.57
YDL189W	RBS1	0	0	0	0	9.802	9.835	10.02	10.35	9.6	10.04	9.957	10.42	9.688	10.14	9.868	10.32	10.01	9.597	10.07	9.603	10.27	9.78	10.57	10.13
YDL190C	UFD2	0	0	0	0	10.52	10.05	10.68	10.3	10.47	10.1	10.58	10.4	10.68	10.52	10.37	9.985	10.43	10.6	9.773	10.33	10.6	10.77	10.2	10.4
YDL191W	RPL35A	0	0	0	0	14.32	14.37	14.25	14.17	14.42	14.27	14.17	14.25	14.3	14.27	14.28	14.25	14.23	14.4	14.3	14.43	14.3	14.2	14.2	14.13
YDL192W	ARF1	0	0	0	0	13.23	13.3	13.08	13.08	13.17	13.37	12.83	13.33	13	13.32	13	13.38	13.33	13.13	13.4	13.2	13.3	12.87	13.37	12.8
YDL193W	YDL193W	0	0	0	0	9.833	9.595	9.625	9.642	9.723	9.705	9.807	9.46	9.992	9.467	9.538	9.698	9.577	10.09	9.833	9.357	9.357	9.893	9.563	9.72
YDL194W	SNF3	0	-0.2	0	0	9.643	9.937	8.073	8.587	10.15	9.43	9.127	7.533	9.473	8.243	9.803	8.72	9.187	10.1	9.673	10.2	7.3	8.847	7.767	9.407
YDL195W	SEC31	0	0	0	0	11.32	11.42	11.35	11.72	11.53	11.2	11.7	11.37	11.45	11.22	11.78	11.35	11.13	11.5	11.27	11.57	11.3	11.4	11.43	12
YDL197C	ASF2	0	0	0	0	9.003	8.477	8.628	8.435	8.785	8.695	8.603	8.46	8.903	8.728	8.485	8.427	8.74	9.267	8.65	8.303	8.717	8.54	8.203	8.667
YDL198C	GGC1	-0.286	0	0	0	11.7	12.15	12.47	12.2	11.52	12.33	12	12.67	11.67	12.5	11.85	12.5	12.17	11.23	12.5	11.8	12.83	12.1	12.5	11.9
YDL199C	YDL199C	0	-1.03	0	0	9.58	8.223	9.06	8.082	9.042	8.762	9.4	7.742	9.975	8.665	8.467	7.838	9.093	10.07	8.43	8.017	8.237	9.883	7.247	8.917
YDL200C	MGT1	0	0	0	0	10.41	9.337	9.793	8.79	10.48	9.267	9.972	8.612	10.88	9.317	9.565	8.562	9.613	11.2	8.92	9.753	9.02	10.57	8.203	9.377
YDL201W	TRM8	0	-1.86	0	0	9.787	9.767	9.6	9.423	9.692	9.862	8.942	10.08	9.387	10	9.247	9.943	9.8	9.773	9.923	9.61	10.2	9	9.963	8.883
YDL202W	MRPL11	-1.25	-0.41	-0.0511	0	10.93	11.05	10.33	9.882	10.85	11.13	9.727	10.48	10.26	11	10.31	10.62	11.2	10.67	11.07	11.03	10.8	9.857	10.17	9.597
YDL203C	YDL203C	0	0	0	0	8.88	9.177	8.95	9.29	9.237	8.82	9.233	9.007	9.082	8.748	9.388	9.078	8.587	9.173	9.053	9.3	8.91	8.99	9.103	9.477
YDL204W	RTN2	0	0	0	0	11.06	7.452	8.528	6.725	9.917	8.593	8.603	6.65	10.88	8.702	7.635	6.542	10.18	11.93	7.003	7.9	7.22	9.837	6.08	7.37
YDL205C	HEM3	0	0	0	0	6.817	7.663	5.317	4.435	6.97	7.51	3.935	5.817	5.392	6.742	5.513	6.585	7.02	6.613	8	7.327	6.463	4.17	5.17	3.7
YDL206W	YDL206W	0	0	0	0	8.422	7.913	8.533	8.367	8.56	7.775	9.1	7.8	8.977	7.978	8.683	7.597	7.937	8.907	7.613	8.213	8.02	9.047	7.58	9.153
YDL207W	GLE1	0	0	0	0	9.485	9.052	9.33	9.282	9.333	9.203	9.472	9.14	9.463	9.352	9.342	8.992	9.443	9.527	8.963	9.14	9.26	9.4	9.02	9.543
YDL208W	NHP2	0	-0.0469	0	0	12.7	12.93	12.87	12.82	12.65	12.98	12.47	13.22	12.48	13.08	12.63	13.12	12.9	12.5	13.07	12.8	13.27	12.47	13.17	12.47
YDL209C	CWC2	0	0	0	0	8.44	8.417	7.708	7.417	8.493	8.363	7.552	7.573	8.155	7.993	7.89	7.943	8.28	8.6	8.447	8.387	7.707	7.71	7.44	7.393
YDL210W	UGA4	0	0	-0.905	0	7.462	7.662	9.267	9.195	7.77	7.353	10.16	8.3	9.41	7.318	8.522	8.335	6.77	8.153	7.937	7.387	7.867	10.67	8.733	9.657
YDL211C	YDL211C	0	0	0	0	7.928	8.155	8.412	8.553	7.445	8.638	8.033	8.932	7.708	8.632	7.77	8.938	8.39	7.467	8.887	7.423	8.873	7.95	8.99	8.117
YDL212W	SHR3	0	0	0	0	12.32	12.08	12.75	12.38	11.8	12.6	12.1	13.03	12.18	12.88	11.72	12.75	12.57	12.07	12.63	11.53	13.2	12.3	12.87	11.9
YDL213C	NOP6	0	0	0	0	10.72	10.04	9.932	9.502	10.13	10.63	9.263	10.17	10.03	10.62	9.365	10.18	10.9	10.53	10.37	9.723	10.34	9.52	9.997	9.007
YDL214C	PRR2	0	-0.2	0	-2.79	10.92	8.063	7.93	4.985	9.785	9.2	7.772	5.143	10.04	8.817	7.522	5.527	9.977	11.87	8.423	7.703	7.657	8.203	2.63	7.34
YDL215C	GDH2	-4.01	0	0	0	12.38	11.05	11.18	11.77	11.95	11.48	11.57	11.38	11.9	11.67	11.62	11.2	12.23	12.53	10.73	11.37	11.1	11.27	11.67	11.87
YDL216C	RRI1	0	0	0	0	7.997	6.185	7.473	7.282	7.843	6.338	7.577	7.178	8.102	7.368	7.318	6.148	7.593	8.4	5.083	7.287	7.143	7.803	7.213	7.35
YDL217C	TIM22	0	0	0	0	8.872	9.312	8.897	8.872	9.103	9.08	8.898	8.87	8.96	8.808	9.042	9.142	8.84	8.903	9.32	9.303	8.777	9.017	8.963	8.78
YDL218W	YDL218W	-1.08	-1.39	-0.688	0	9.005	4.31	4.655	3.552	8.173	5.142	3.712	4.495	8.22	5.44	3.665	4.197	6.243	11.77	4.04	4.58	4.637	4.673	4.353	2.75
YDL219W	DTD1	0	0	0	0	9.218	9.183	9.138	8.968	9.275	9.127	9.005	9.102	9.248	9.108	9.032	9.12	9.093	9.343	9.16	9.207	9.123	9.153	9.08	8.857
YDL220C	CDC13	0	0	0	0	6.83	6.643	7.408	7.205	6.935	6.538	7.673	6.94	7.423	6.815	7.185	6.663	6.53	7.13	6.547	6.74	7.1	7.717	6.78	7.63
YDL222C	FMP45	-0.164	0	0	0	9.872	5.708	6.388	5.93	9.483	6.097	8.27	4.048	9.543	6.717	8.21	3.428	9.01	10.73	3.183	8.233	4.423	8.353	3.673	8.187
YDL223C	HBT1	-1.79	0	0	0	11.68	8.132	9.493	8.578	10.44	9.377	9.55	8.522	10.94	10.24	9.053	7.657	11.43	11.93	7.32	8.943	9.05	9.937	7.993	9.163
YDL224C	WHI4	0	-2.22	0	0	10.5	10.33	10.95	10.88	10.45	10.38	11.23	10.6	10.98	10.47	10.7	10.52	10.33	10.67	10.43	10.23	10.6	11.3	10.6	11.17
YDL225W	SHS1	0	0	0	0	9.53	8.747	9.452	9.1	9.427	8.85	9.33	9.222	9.59	9.392	9.167	8.68	9.377	9.683	8.323	9.17	9.407	9.497	9.037	9.163
YDL226C	GCS1	0	0	0	0	9.58	9.802	9.577	9.625	9.812	9.57	9.693	9.508	9.68	9.477	9.825	9.602	9.437	9.723	9.703	9.9	9.517	9.637	9.5	9.75
YDL227C	HO	-0.518	0	0	0	9.657	10.48	10.37	9.628	9.863	10.28	9.873	10.12	9.83	10.19	9.907	10.21	9.953	9.36	10.6	10.37	10.43	10.3	9.81	9.447
YDL229W	SSB1	0	-0.762	0	0	14.25	14.53	14.23	14.37	14.22	14.57	13.92	14.68	13.9	14.58	14.23	14.67	14.5	14	14.63	14.43	14.67	13.8	14.7	14.03
YDL230W	PTP1	0	0	0	0	9.635	10.47	9.235	10.2	9.937	10.16	9.63	9.805	9.367	9.503	10.2	10.47	9.663	9.607	10.67	10.27	9.343	9.127	10.27	10.13
YDL231C	BRE4	0	0	0	0	9.428	9.248	10.52	10.38	9.575	9.102	10.7	10.2	10.18	9.76	10.09	9.54	9.22	9.637	8.983	9.513	10.3	10.73	10.1	10.67
YDL232W	OST4	0	0	0	0	10.08	10.58	10.07	10.48	10.45	10.21	10.05	10.5	10.1	10.04	10.4	10.67	9.82	10.33	10.6	10.57	10.27	9.867	10.73	10.23
YDL233W	YDL233W	0	0	0	0	9.03	8.838	8.847	8.56	9.118	8.75	9.183	8.223	9.348	8.528	8.953	8.445	8.63	9.43	8.87	8.807	8.427	9.267	8.02	9.1
YDL234C	GYP7	-0.968	0	0	0	10.02	9.377	9.103	9.482	9.912	9.482	9.768	8.817	9.893	9.227	9.787	9.072	9.767	10.27	9.197	9.557	8.687	9.52	8.947	10.02
YDL235C	YPD1	0	0	0	0	9.837	9.748	9.547	9.662	9.987	9.598	9.755	9.453	9.938	9.445	9.803	9.607	9.56	10.11	9.637	9.86	9.33	9.763	9.577	9.747
YDL236W	PHO13	0	0	0	0	11.47	11.52	11.8	11.72	11.28	11.7	11.38	12.13	11.47	11.8	11.2	12.03	11.53	11.4	11.87	11.17	12.07	11.53	12.2	11.23
YDL237W	YDL237W	-0.901	0	0	0	10.37	9.905	10.88	11.03	10.11	10.16	11.13	10.78	10.75	10.5	10.5	10.44	10.23	10.5	10.08	9.727	10.77	11	10.8	11.27
YDL238C	GUD1	0	0	-0.93	0	7.908	6.84	8.305	8.21	7.495	7.253	8.593	7.922	8.797	7.417	7.292	7.758	7.423	8.393	7.083	6.597	7.41	9.2	8.433	7.987
YDL239C	ADY3	0	0	0	0	6.863	5.118	8.798	8.572	6.913	5.068	9.507	7.863	8.46	7.202	7.96	5.73	6.443	7.283	3.693	6.543	7.96	9.637	7.767	9.377
YDL240W	LRG1	0	0	0	0	8.625	8.753	9.648	9.878	8.82	8.558	9.52	10.01	9.003	9.27	9.337	9.295	8.577	8.673	8.54	8.967	9.963	9.333	10.05	9.707
YDL241W	YDL241W	0	0	0	0	4.922	7.997	5.928	8.575	5.69	7.228	6.215	8.288	4.348	6.502	7.557	9.015	5.593	4.25	8.863	7.13	7.41	4.447	9.167	7.983
YDL243C	AAD4	0	0	0	0	9.832	9.835	10.05	10.58	9.975	9.692	10.27	10.36	10.06	9.813	10.18	10.24	9.437	10.23	9.947	9.723	10.19	9.903	10.53	10.63
YDL244W	THI13	0	-1.05	0	0	10.22	10.06	8.775	9.295	10.54	9.747	8.817	9.253	9.815	9.185	9.54	9.815	9.45	11	10.04	10.08	8.92	8.63	9.587	9.003
YDL245C	HXT15	0	0	0	0	2.207	3.352	2.127	2.125	3.428	2.13	2.13	2.122	2.207	2.127	3.352	2.125	2.13	2.283	2.13	4.573	2.123	2.13	2.12	2.13
YDL246C	SOR2	0	0	0	0	9.253	9.033	8.932	8.59	8.935	9.352	8.565	8.957	8.795	9.39	8.705	8.918	9.41	9.097	9.293	8.773	9.37	8.493	8.543	8.637
YDL247W	MPH2	0	0	0	0	4.24	4.605	3.982	3.657	4.552	4.293	3.828	3.81	4.202	4.02	4.178	4.083	3.983	4.497	4.603	4.607	4.057	3.907	3.563	3.75
YDL248W	COS7	0	0	0	0	10.92	11.37	11.05	11.53	11.08	11.2	11.35	11.23	11.02	10.95	11.42	11.48	10.97	10.87	11.43	11.3	10.93	11.17	11.53	11.53
YDR001C	NTH1	0	-1.53	-0.432	0	11.58	11.15	11.67	11.6	11.58	11.15	12.27	11	12.22	11.03	11.63	11.12	11.2	11.97	11.1	11.2	10.87	12.47	11.13	12.07
YDR002W	YRB1	0	0	0	0	12.22	12.27	12.13	12.03	12.27	12.22	12.07	12.1	12.17	12.18	12.17	12.13	12.2	12.23	12.23	12.3	12.17	12.1	12.03	12.03
YDR003W	RCR2	0	0	0	0	10.78	10.12	10.4	9.763	10.46	10.45	10.15	10.01	10.78	10.4	9.828	10.06	10.6	10.97	10.3	9.95	10.19	10.6	9.82	9.707
YDR003W-A	YDR003W-A	0	0	0	0	9.913	9.26	9.278	8.815	9.688	9.485	9.198	8.895	9.86	9.332	9.027	9.048	9.593	10.23	9.377	9.143	9.07	9.487	8.72	8.91
YDR004W	RAD57	0	0	0	0	9.4	8.605	9.107	8.625	9.528	8.477	9.098	8.633	9.643	8.863	8.983	8.247	8.887	9.913	8.067	9.143	8.84	9.373	8.427	8.823
YDR005C	MAF1	0	0	0	0	9.833	9.582	10.04	9.935	9.97	9.445	10.26	9.725	10.27	9.612	9.958	9.558	9.5	10.17	9.39	9.773	9.723	10.37	9.727	10.14
YDR006C	SOK1	0	0	0	0	10.18	10.1	10.28	10	10.58	9.698	10.35	9.942	10.61	9.853	10.32	9.787	9.69	10.67	9.707	10.5	10.02	10.55	9.867	10.14
YDR009W	GAL3	0	0	0	0	7.113	7.285	4.395	4.532	7.437	6.962	5.013	3.913	6.31	5.198	6.14	5.677	6.703	7.523	7.22	7.35	3.693	5.097	4.133	4.93
YDR011W	SNQ2	0	0	0	0	11	10.95	10.77	10.7	11.58	10.37	11.03	10.43	11.38	10.38	11.23	10.42	10.33	11.67	10.4	11.5	10.43	11.1	10.43	10.97
YDR012W	RPL4B	0	-1.38	0	0	13.17	13.02	12.92	12.62	13.18	13	12.53	13	12.98	13.1	12.73	12.9	13.07	13.27	12.93	13.1	13.13	12.7	12.87	12.37
YDR013W	PSF1	0	0	0	0	9.148	9.037	9.095	8.645	9.262	8.923	9.147	8.593	9.362	8.882	9.047	8.635	8.917	9.38	8.93	9.143	8.847	9.343	8.34	8.95
YDR014W	RAD61	0	0	0	0	6.707	5.852	6.755	6.327	6.417	6.142	6.455	6.627	6.77	6.692	6.102	6.077	6.687	6.727	5.597	6.107	6.697	6.813	6.557	6.097
YDR016C	DAD1	0	0	0	0	9.097	9.462	9.522	9.4	9.09	9.468	9.288	9.633	9.142	9.477	9.237	9.625	9.12	9.073	9.817	9.107	9.833	9.21	9.433	9.367
YDR017C	KCS1	0	0	0	0	10	9.357	10.4	9.873	10.2	9.163	10.57	9.71	10.63	9.775	10.13	9.098	9.543	10.47	8.783	9.93	10.01	10.8	9.413	10.33
YDR018C	YDR018C	0	0	-0.252	0	10.17	9.325	8.018	7.67	9.887	9.605	8.18	7.508	9.6	8.585	8.467	8.528	9.6	10.73	9.61	9.04	7.57	8.467	7.447	7.893
YDR019C	GCV1	0	-0.403	0	0	11.48	11.95	11.27	11.27	11.72	11.72	10.88	11.65	11.25	11.5	11.35	11.87	11.37	11.6	12.07	11.83	11.63	10.9	11.67	10.87
YDR020C	YDR020C	0	0	0	0	6.65	7.07	7.728	6.79	6.507	7.213	6.575	7.943	6.795	7.583	6.287	7.573	7.067	6.233	7.36	6.78	8.1	7.357	7.787	5.793
YDR021W	FAL1	0	0	0	0	7.32	7.212	7.492	7.077	7.158	7.373	6.752	7.817	7.093	7.718	6.817	7.472	7.513	7.127	7.233	7.19	7.923	7.06	7.71	6.443
YDR022C	CIS1	0	0	-2.66	0	9.29	8.818	9.06	9.035	9.438	8.67	9.573	8.522	9.945	8.405	9.067	8.787	8.527	10.05	8.813	8.823	8.283	9.837	8.76	9.31
YDR023W	SES1	0	-1.61	0	0	12.37	12.32	12.08	12.05	12.55	12.13	11.83	12.3	12.22	12.23	12.17	12.2	12.27	12.47	12	12.63	12.2	11.97	12.4	11.7
YDR025W	RPS11A	0	-0.0509	0	0	13.95	13.98	13.87	13.8	14	13.93	13.58	14.08	13.83	13.98	13.75	14.03	13.87	14.03	14	13.97	14.1	13.63	14.07	13.53
YDR026C	YDR026C	0	0	0	0	8.867	8.7	9.117	9.367	9.008	8.558	9.353	9.13	9.14	8.843	9.222	8.845	8.683	9.05	8.433	8.967	9.003	9.23	9.257	9.477
YDR027C	VPS54	0	0	0	0	9.53	9.382	10.2	10.05	9.632	9.28	10.32	9.937	10.11	9.62	9.838	9.597	9.207	9.853	9.353	9.41	10.03	10.37	9.84	10.27
YDR028C	REG1	-0.0412	0	0	0	9.883	9.138	9.56	9.753	9.903	9.118	9.893	9.42	9.975	9.468	9.822	9.07	9.677	10.09	8.56	9.717	9.26	9.86	9.58	9.927
YDR030C	RAD28	-1.4	-1.07	-1.29	0	7.785	6.28	8.39	7.828	7.383	6.682	8.902	7.317	8.89	7.285	7.395	6.713	7.073	8.497	6.29	6.27	7.497	9.283	7.137	8.52
YDR031W	YDR031W	0	0	0	0	9.692	9.497	9.705	9.237	9.388	9.8	9.407	9.535	9.66	9.737	9.135	9.598	9.7	9.683	9.9	9.093	9.773	9.637	9.297	9.177
YDR032C	PST2	0	0	0	0	13.4	13.15	13.3	13.05	13.38	13.17	13.4	12.95	13.65	13.05	13.13	13.07	13.07	13.73	13.27	13.03	13.03	13.57	12.87	13.23
YDR033W	MRH1	0	0	-1.58	-0.285	12.03	11.92	14.1	14.22	12.03	11.92	14.2	14.12	13.37	12.77	12.87	13.27	11.53	12.53	12.3	11.53	14	14.2	14.23	14.2
YDR034C	LYS14	0	0	0	0	10.2	10.67	10.51	10.75	11.15	9.723	11.12	10.15	10.78	9.93	11.48	9.94	9.867	10.53	9.58	11.77	9.993	11.03	10.3	11.2
YDR034C-A	YDR034C-A	0	0	0	0	2.322	2.577	2.953	2.2	2.235	2.663	2.22	2.933	2.238	3.037	2.217	2.56	2.393	2.25	2.933	2.22	3.68	2.227	2.187	2.213
YDR034W-B	YDR034W-B	-4.03	0	0	0	10.45	8.51	6.628	7.883	9.828	9.135	8.208	6.303	9.127	7.955	8.91	7.483	9.907	11	8.363	8.657	6.003	7.253	6.603	9.163
YDR035W	ARO3	0	0	0	0	11.77	11.48	11.43	11.15	11.02	12.23	10.77	11.82	11.1	12.1	10.68	11.95	12.3	11.23	12.17	10.8	11.9	10.97	11.73	10.57
YDR036C	EHD3	0	0	0	0	2.125	2.122	2.12	2.117	2.127	2.12	2.12	2.117	2.125	2.12	2.122	2.117	2.12	2.13	2.12	2.123	2.12	2.12	2.113	2.12
YDR037W	KRS1	0	0	0	0	6.425	6.738	6.752	6.665	6.265	6.898	6.173	7.243	6.312	6.865	6.127	7.277	6.6	6.25	7.197	6.28	7.13	6.373	7.357	5.973
YDR038C	ENA5	0	0	0	0	2.225	2.203	2.193	2.182	2.232	2.197	2.197	2.178	2.222	2.197	2.207	2.178	2.207	2.243	2.187	2.22	2.187	2.2	2.17	2.193
YDR041W	RSM10	0	0	0	0	11.7	11.88	11.2	11.03	11.82	11.77	11.02	11.22	11.33	11.57	11.5	11.42	11.8	11.6	11.73	12.03	11.33	11.07	11.1	10.97
YDR042C	YDR042C	0	0	0	0	5.618	5.842	5.062	6.867	6.003	5.457	5.815	6.113	5.325	5.355	6.493	6.215	5.193	6.043	5.72	5.963	5.517	4.607	6.71	7.023
YDR043C	NRG1	0	0	0	0	9.74	8.877	10.41	10.39	10.2	8.418	11.55	9.253	11.15	8.998	10.6	8.673	8.58	10.9	8.257	9.497	9.417	11.4	9.09	11.7
YDR044W	HEM13	0	0	0	0	10.06	13.13	9.975	13.4	11.46	11.74	11.72	11.65	9.912	10.12	13.27	13.27	10.17	9.947	13.3	12.97	10.07	9.877	13.23	13.57
YDR045C	RPC11	0	0	0	0	10.13	10.09	9.922	9.752	9.855	10.37	9.307	10.37	9.587	10.47	9.575	10.27	10.5	9.763	10.24	9.947	10.43	9.41	10.3	9.203
YDR046C	BAP3	-3.99	-3.12	-3.02	-2.77	2.43	7.325	2.443	2.392	6.795	2.96	2.195	2.64	2.233	2.64	6.757	2.96	2.57	2.29	3.35	11.3	2.71	2.177	2.57	2.213
YDR047W	HEM12	0	0	0	0	10.12	11.1	10.08	10.71	10.3	10.92	9.94	10.85	9.647	10.55	10.59	11.22	10.53	9.697	11.3	10.9	10.57	9.597	11.13	10.28
YDR049W	YDR049W	0	0	0	0	8.023	7.877	7.668	7.547	8.267	7.633	7.833	7.382	8.052	7.64	8.048	7.375	7.76	8.287	7.507	8.247	7.52	7.817	7.243	7.85
YDR050C	TPI1	0	0	0	0	14.52	14.58	14.62	14.67	14.55	14.55	14.62	14.67	14.57	14.57	14.6	14.65	14.5	14.53	14.6	14.57	14.63	14.6	14.7	14.63
YDR051C	YDR051C	0	0	0	0	10.92	10.27	10.08	9.413	10.87	10.31	9.778	9.712	10.71	10.29	9.94	9.738	10.63	11.2	9.997	10.53	9.943	10.21	9.48	9.347
YDR052C	DBF4	0	0	0	0	7.768	7.268	8.378	8.152	8.028	7.008	8.595	7.935	8.452	7.695	8.172	7.248	7.37	8.167	6.647	7.89	8.02	8.737	7.85	8.453
YDR054C	CDC34	0	0	0	0	9.65	9.12	8.975	8.743	9.555	9.215	9.023	8.695	9.497	9.128	9.082	8.782	9.457	9.843	8.973	9.267	8.8	9.15	8.59	8.897
YDR055W	PST1	-5.77	0	0	0	12.08	10.83	9.475	10.67	11.37	11.55	10.23	9.907	10.95	10.61	10.65	10.85	12	12.17	11.1	10.57	9.213	9.737	10.6	10.73
YDR056C	YDR056C	0	0	0	0	10.92	11.12	10.48	11.48	11.02	11.02	10.9	11.07	10.58	10.82	11.33	11.27	10.87	10.97	11.17	11.07	10.77	10.2	11.37	11.6
YDR057W	YOS9	0	0	0	0	7.893	7.595	7.835	8.145	7.912	7.577	8.265	7.715	8.065	7.663	8.112	7.628	7.637	8.15	7.517	7.673	7.69	7.98	7.74	8.55
YDR058C	TGL2	0	0	0	0	7.848	8.122	7.973	8.19	8.115	7.855	8.105	8.058	8.088	7.733	8.132	8.18	7.503	8.193	8.207	8.037	7.963	7.983	8.153	8.227
YDR059C	UBC5	0	0	-3.01	0	12.65	11.45	12.4	11.23	11.8	12.3	11.7	11.93	12.62	12.43	10.88	11.8	12.6	12.7	12	10.9	12.27	12.53	11.6	10.87
YDR060W	MAK21	0	0	0	0	10.16	10.05	9.745	9.758	10.29	9.922	9.435	10.07	9.682	10.22	10.05	9.765	10.23	10.09	9.61	10.5	10.22	9.273	9.92	9.597
YDR061W	YDR061W	0	0	0	0	9.705	9.96	9.757	9.783	9.96	9.705	9.903	9.637	9.873	9.588	9.99	9.753	9.59	9.82	9.82	10.1	9.587	9.927	9.687	9.88
YDR062W	LCB2	0	0	0	0	10.95	11.32	11.2	11.55	11.05	11.22	11.08	11.67	10.97	11.18	11.17	11.7	10.93	10.97	11.5	11.13	11.43	10.97	11.9	11.2
YDR063W	YDR063W	0	0	0	-0.222	11.37	11.38	11.17	11.1	11.4	11.35	11.3	10.97	11.4	11.13	11.3	11.18	11.2	11.53	11.5	11.27	11.07	11.27	10.87	11.33
YDR064W	RPS13	0	0	0	0	14.27	14.32	14.3	14.2	14.22	14.37	14.08	14.42	14.2	14.37	14.1	14.42	14.33	14.2	14.4	14.23	14.4	14.2	14.43	13.97
YDR065W	YDR065W	0	0	0	0	6.805	6.07	6.592	6.032	7.185	5.69	6.605	6.018	7.342	6.055	6.448	5.653	6.097	7.513	5.283	6.857	6.013	7.17	6.023	6.04
YDR066C	YDR066C	0	0	-0.891	0	7.103	6.88	6.777	6.318	7.932	6.052	7.427	5.668	8.058	5.822	7.3	5.898	5.847	8.36	6.257	7.503	5.797	7.757	5.54	7.097
YDR067C	YDR067C	0	0	0	0	9.668	9.638	9.942	9.628	9.763	9.543	9.978	9.592	10.02	9.59	9.722	9.545	9.437	9.9	9.65	9.627	9.743	10.14	9.44	9.817
YDR068W	DOS2	0	0	0	0	9.897	8.715	8.798	9.107	10.07	8.543	9.218	8.687	9.635	9.06	9.652	8.17	9.627	10.17	7.46	9.97	8.493	9.103	8.88	9.333
YDR069C	DOA4	0	0	0	0	8.937	8.615	9.253	9.247	9.293	8.258	9.733	8.767	9.62	8.57	9.407	8.455	8.437	9.437	8.08	9.15	8.703	9.803	8.83	9.663
YDR070C	YDR070C	0	0	0	0	13.12	11.4	11.39	9.632	12.8	11.72	11.47	9.553	13.13	11.37	11.13	9.898	12.53	13.7	10.9	11.9	10.21	12.57	8.897	10.37
YDR071C	PAA1	0	0	0	0	11.92	11.85	11.42	11.45	11.87	11.9	11.27	11.6	11.57	11.77	11.57	11.73	11.93	11.9	11.87	11.83	11.6	11.23	11.6	11.3
YDR072C	IPT1	0	0	0	0	10.92	10.73	10.57	10.8	10.8	10.85	10.55	10.82	10.77	10.72	10.58	10.95	10.77	11.07	10.93	10.53	10.67	10.47	10.97	10.63
YDR073W	SNF11	0	0	-0.354	0	9.71	9.023	9.177	8.895	9.4	9.333	9.028	9.043	9.583	9.303	8.845	9.073	9.44	9.98	9.227	8.82	9.167	9.187	8.92	8.87
YDR074W	TPS2	0	-0.0851	0	0	11.63	10.72	11.18	11.2	11.38	10.97	11.97	10.42	12	10.82	11.35	10.57	11.23	12.03	10.7	10.73	10.4	11.97	10.43	11.97
YDR075W	PPH3	0	0	0	0	9.717	9	9.753	9.06	9.373	9.343	9.248	9.565	9.745	9.725	8.877	9.183	9.653	9.78	9.033	8.967	9.797	9.71	9.333	8.787
YDR076W	RAD55	0	0	0	0	6.783	6.677	6.558	6.402	6.663	6.797	6.47	6.49	6.792	6.55	6.342	6.737	6.73	6.837	6.863	6.49	6.37	6.747	6.61	6.193
YDR077W	SED1	-0.487	0	0	0	14.72	14.03	13.77	14.08	14.2	14.55	13.95	13.9	14.28	14.2	13.87	14.25	14.67	14.77	14.43	13.63	13.73	13.8	14.07	14.1
YDR078C	SHU2	0	0	0	0	10.27	10.11	9.782	9.67	10.53	9.837	9.903	9.548	10.27	9.775	10.16	9.61	9.997	10.53	9.677	10.53	9.553	10.01	9.543	9.797
YDR079C-A	TFB5	0	0	0	0	9.583	9.885	9.628	9.743	9.895	9.573	9.69	9.682	9.802	9.41	9.783	9.845	9.253	9.913	9.893	9.877	9.567	9.69	9.797	9.69
YDR079W	PET100	-0.653	0	0	0	9.987	10.28	9.848	9.478	10.19	10.08	9.645	9.682	9.873	9.962	9.963	9.797	9.99	9.983	10.16	10.4	9.933	9.763	9.43	9.527
YDR080W	VPS41	0	0	0	0	6.202	4.793	6.165	5.493	6.213	4.782	6.613	5.045	6.848	5.518	5.978	4.308	5.617	6.787	3.947	5.64	5.42	6.91	4.67	6.317
YDR081C	PDC2	0	0	0	0	8.582	8.54	9.497	8.97	8.792	8.33	9.398	9.068	9.213	8.865	8.977	8.533	8.383	8.78	8.277	8.803	9.347	9.647	8.79	9.15
YDR082W	STN1	0	0	0	0	7.99	7.895	8.015	7.82	8.815	7.07	8.3	7.535	8.477	7.528	8.638	7.077	7.303	8.677	6.837	8.953	7.753	8.277	7.317	8.323
YDR083W	RRP8	0	0	0	0	8.383	8.393	8.27	8.137	8.152	8.625	7.425	8.982	7.752	8.902	7.825	8.705	8.747	8.02	8.503	8.283	9.057	7.483	8.907	7.367
YDR084C	TVP23	0	0	0	0	10.6	10.67	10.5	10.5	10.52	10.75	10.25	10.75	10.43	10.67	10.33	10.83	10.6	10.6	10.9	10.43	10.73	10.27	10.77	10.23
YDR085C	AFR1	-5.38	0	0	0	10.98	10.13	8.972	10.25	10.97	10.14	9.807	9.415	10.41	9.548	10.37	10.01	10.47	11.5	9.823	10.43	8.63	9.313	10.2	10.3
YDR086C	SSS1	0	0	0	0	12.25	12.32	12.25	12	12.18	12.38	11.8	12.45	12.03	12.47	11.95	12.37	12.37	12.13	12.4	12.23	12.57	11.93	12.33	11.67
YDR087C	RRP1	0	0	0	0	9.883	9.81	9.037	8.677	9.702	9.992	8.255	9.458	9.095	9.825	8.862	9.625	10.06	9.703	9.92	9.7	9.587	8.487	9.33	8.023
YDR088C	SLU7	0	0	0	0	8.905	7.848	8.332	8.34	8.617	8.137	8.415	8.257	8.587	8.65	8.445	7.743	8.89	8.92	7.383	8.313	8.41	8.253	8.103	8.577
YDR089W	YDR089W	0	0	0	0	8.872	9.298	10.97	11.23	8.913	9.257	11.25	10.95	10.04	9.803	10.13	10.4	8.773	8.97	9.74	8.857	10.83	11.1	11.07	11.4
YDR090C	YDR090C	0	0	0	0	10.01	10.55	11.72	12.65	10.32	10.25	12.35	12.02	10.98	10.75	11.68	11.52	9.827	10.2	10.67	10.43	11.67	11.77	12.37	12.93
YDR091C	RLI1	0	0	0	0	11.03	11.53	11.32	11.42	11.38	11.18	11.1	11.63	11.08	11.27	11.4	11.55	11	11.07	11.37	11.7	11.53	11.1	11.73	11.1
YDR092W	UBC13	0	0	0	0	11.82	11.6	11.78	11.97	11.72	11.7	12.05	11.7	12	11.6	11.77	11.8	11.7	11.93	11.7	11.5	11.5	12.07	11.9	12.03
YDR093W	DNF2	0	0	0	0	10.12	10.32	10.32	10.48	10.38	10.06	10.53	10.27	10.42	10.02	10.5	10.3	9.847	10.4	10.27	10.37	10.2	10.43	10.33	10.63
YDR096W	GIS1	0	0	0	0	10.28	10.07	10.14	10.11	10.45	9.9	10.52	9.738	10.48	9.943	10.48	9.695	9.993	10.57	9.807	10.33	9.893	10.4	9.583	10.63
YDR097C	MSH6	0	0	0	0	9.92	9.772	9.398	9.76	10.15	9.543	9.72	9.438	9.78	9.538	10.09	9.443	9.743	10.1	9.343	10.2	9.333	9.463	9.543	9.977
YDR098C	GRX3	0	-0.762	0	0	11.45	11.82	11.17	11.55	11.68	11.58	11	11.72	11.12	11.5	11.57	11.8	11.43	11.47	11.73	11.9	11.57	10.77	11.87	11.23
YDR099W	BMH2	0	0	0	0	12.8	12.23	12.3	12.43	12.58	12.45	12.38	12.35	12.58	12.52	12.38	12.28	12.73	12.87	12.17	12.3	12.3	12.3	12.4	12.47
YDR100W	TVP15	0	0	0	0	10.92	11.4	10.6	10.68	11.07	11.25	10.53	10.75	10.77	10.75	10.83	11.25	10.8	11.03	11.7	11.1	10.7	10.5	10.8	10.57
YDR101C	ARX1	0	-1.29	0	0	10.39	10.3	9.898	9.737	10.14	10.55	8.985	10.65	9.635	10.65	9.487	10.55	10.7	10.07	10.4	10.2	10.6	9.197	10.7	8.773
YDR103W	STE5	0	0	0	0	8.77	8.83	9.11	9.022	9.135	8.465	9.297	8.835	9.26	8.62	9.172	8.68	8.357	9.183	8.573	9.087	8.883	9.337	8.787	9.257
YDR104C	SPO71	-1.15	0	0	0	8.7	7.478	8.615	8.335	8.267	7.912	8.95	8	9.037	8.278	8.18	7.633	8.393	9.007	7.43	7.527	8.163	9.067	7.837	8.833
YDR105C	TMS1	0	0	-0.243	0	11.05	11.05	11.05	11.23	10.98	11.12	11.1	11.18	11.12	10.98	10.97	11.32	10.9	11.2	11.33	10.77	11.07	11.03	11.3	11.17
YDR106W	ARP10	0	0	0	0	6.707	6.838	6.297	6.22	6.412	7.133	5.777	6.74	6.207	6.797	5.982	7.077	6.803	6.61	7.463	6.213	6.79	5.803	6.69	5.75
YDR107C	YDR107C	0	0	0	-0.191	8.267	8.088	8.603	9.445	7.672	8.683	8.91	9.138	8.283	8.587	8.298	9.235	8.343	8.19	9.023	7.153	8.83	8.377	9.447	9.443
YDR108W	GSG1	0	-0.141	-0.816	0	8.105	8.127	8.798	8.598	8.205	8.027	9.105	8.292	8.883	8.02	8.427	8.298	7.887	8.323	8.167	8.087	8.153	9.443	8.43	8.767
YDR109C	YDR109C	0	0	-2.17	0	7.297	7.29	7.283	7.453	7.55	7.037	7.838	6.898	7.863	6.717	7.525	7.218	6.863	7.73	7.21	7.37	6.57	7.997	7.227	7.68
YDR110W	FOB1	0	0	0	0	8.868	8.758	9.143	9.273	8.7	8.927	8.948	9.468	8.823	9.188	8.825	9.207	9.047	8.69	8.807	8.71	9.33	8.957	9.607	8.94
YDR111C	YDR111C	-7.62	0	0	0	10.11	7.975	7.438	8.937	8.75	9.333	8.027	8.348	8.743	8.803	8.033	8.878	10.02	10.2	8.65	7.3	7.59	7.287	9.107	8.767
YDR113C	PDS1	0	0	0	0	9.493	9.052	10.35	10.09	9.085	9.46	10.28	10.16	9.848	9.995	9.52	9.623	9.59	9.397	9.33	8.773	10.4	10.3	9.917	10.27
YDR115W	YDR115W	0	0	0	0	10.78	11.12	10.27	10.13	11.1	10.8	10.1	10.3	10.42	10.63	10.78	10.47	10.7	10.87	10.9	11.33	10.57	9.973	10.03	10.23
YDR116C	MRPL1	0	0	0	0	9.885	10.22	9.518	9.433	9.908	10.19	9.14	9.812	9.41	9.993	9.638	10.01	10.12	9.65	10.27	10.17	9.867	9.17	9.757	9.11
YDR117C	YDR117C	-0.117	0	0	0	9.762	9.377	9.727	9.817	9.498	9.64	9.782	9.762	9.73	9.758	9.55	9.643	9.847	9.677	9.433	9.32	9.67	9.783	9.853	9.78
YDR118W	APC4	-0.0944	0	0	0	7.703	6.47	7.922	7.728	7.657	6.517	8.185	7.465	8.228	7.397	7.613	6.585	7.353	8.053	5.68	7.26	7.44	8.403	7.49	7.967
YDR119W	YDR119W	0	0	0	0	10.6	10.38	11.33	10.95	10.39	10.58	11.13	11.15	11	10.93	10.53	10.8	10.53	10.67	10.63	10.12	11.33	11.33	10.97	10.93
YDR120C	TRM1	0	0	0	0	10.72	10.78	10.57	10.37	10.63	10.87	10.2	10.73	10.45	10.83	10.38	10.77	10.9	10.53	10.83	10.73	10.77	10.37	10.7	10.03
YDR121W	DPB4	0	0	0	0	9.697	9.608	9.3	9.047	9.377	9.928	8.91	9.437	9.257	9.74	9.03	9.625	9.88	9.513	9.977	9.24	9.6	9	9.273	8.82
YDR122W	KIN1	0	0	0	0	10.13	9.877	10.3	10.25	10.18	9.837	10.68	9.873	10.57	9.873	10.29	9.837	9.803	10.47	9.87	9.883	9.943	10.67	9.803	10.7
YDR123C	INO2	0	0	0	0	8.33	7.905	7.94	7.94	8.323	7.912	8.03	7.85	8.433	7.837	7.92	7.925	7.97	8.69	7.853	7.957	7.703	8.177	7.997	7.883
YDR124W	YDR124W	0	0	0	0	2.777	2.865	4.765	4.502	2.77	2.872	4.293	4.973	3.55	3.992	3.513	3.853	2.71	2.843	3.033	2.697	5.273	4.257	4.673	4.33
YDR125C	ECM18	0	0	0	0	5.32	5.203	5.417	5.125	5.433	5.09	5.343	5.198	5.622	5.115	5.155	5.173	5.027	5.613	5.153	5.253	5.203	5.63	5.193	5.057
YDR126W	SWF1	0	0	0	0	8.312	8.428	8.317	8.34	8.403	8.337	8.508	8.148	8.518	8.11	8.393	8.375	8.133	8.49	8.54	8.317	8.087	8.547	8.21	8.47
YDR127W	ARO1	-1.01	0	0	0	12.65	12.92	12.57	12.5	12.75	12.82	12.5	12.57	12.6	12.62	12.65	12.77	12.67	12.63	12.97	12.87	12.57	12.57	12.57	12.43
YDR128W	YDR128W	0	0	0	0	10.5	10.23	10.3	10.42	10.65	10.08	10.5	10.21	10.62	10.18	10.53	10.12	10.3	10.7	9.863	10.6	10.06	10.53	10.37	10.47
YDR129C	SAC6	0	-0.303	0	0	11.05	11.15	11.15	11.1	11.07	11.13	11.32	10.93	11.25	10.95	11.13	11.12	10.97	11.13	11.3	11	10.93	11.37	10.93	11.27
YDR130C	FIN1	0	0	0	0	8.965	8.817	8.735	8.612	8.9	8.882	8.552	8.795	8.795	8.905	8.657	8.772	8.97	8.96	8.793	8.84	8.84	8.63	8.75	8.473
YDR131C	YDR131C	0	0	0	0	7.355	6.69	7.983	7.417	7.665	6.38	8.587	6.813	8.377	6.962	7.875	6.232	6.777	7.933	5.983	7.397	7.147	8.82	6.48	8.353
YDR132C	YDR132C	0	0	0	0	8.178	7.958	8.095	7.958	8.205	7.932	8.008	8.045	8.203	8.07	8.01	7.907	8.043	8.313	7.82	8.097	8.097	8.093	7.993	7.923
YDR135C	YCF1	0	0	0	0	11.35	10.83	12.03	11.53	11.22	10.97	11.93	11.63	11.88	11.5	11.27	11.1	11.1	11.6	10.83	10.83	11.9	12.17	11.37	11.7
YDR137W	RGP1	0	0	0	0	10.65	9.732	10.45	10.33	10.4	9.982	10.37	10.42	10.6	10.5	10.17	9.898	10.6	10.7	9.363	10.1	10.4	10.5	10.43	10.23
YDR138W	HPR1	0	0	0	0	7.202	6.778	7.002	6.837	7.028	6.952	6.813	7.025	7.008	7.195	6.833	6.782	7.32	7.083	6.583	6.973	7.07	6.933	6.98	6.693
YDR139C	RUB1	0	0	0	0	11.13	11.42	11.35	11.3	11.13	11.42	11.02	11.63	11.05	11.43	11.1	11.62	11.2	11.07	11.63	11.2	11.67	11.03	11.6	11
YDR140W	YDR140W	0	0	0	0	9.668	9.528	9.635	9.492	9.862	9.335	9.897	9.23	10.05	9.253	9.708	9.312	9.27	10.07	9.4	9.657	9.237	10.03	9.223	9.76
YDR141C	DOP1	0	0	0	0	9.573	9.43	9.643	9.832	9.883	9.12	10.1	9.378	9.938	9.278	10.04	9.22	9.23	9.917	9.01	9.85	9.327	9.96	9.43	10.23
YDR142C	PEX7	0	0	0	0	10.31	10.22	9.855	9.778	10.37	10.16	9.872	9.762	10.29	9.882	9.953	10.04	10.09	10.53	10.23	10.2	9.673	10.04	9.85	9.707
YDR143C	SAN1	0	0	0	0	9.155	9.588	9.068	9.603	9.552	9.192	9.69	8.982	9.507	8.717	9.735	9.457	8.797	9.513	9.587	9.59	8.637	9.5	9.327	9.88
YDR144C	MKC7	0	0	0	0	8.08	8.555	7.837	9.048	7.718	8.917	7.653	9.232	7.105	8.812	8.267	9.337	8.687	7.473	9.147	7.963	8.937	6.737	9.527	8.57
YDR145W	TAF12	0	0	0	0	9.452	8.383	9.123	9.048	9.403	8.432	9.235	8.937	9.475	9.1	9.163	8.268	9.16	9.743	7.703	9.063	9.04	9.207	8.833	9.263
YDR146C	SWI5	0	0	0	0	9.18	9.278	9.303	9.79	9.073	9.385	9.383	9.71	8.962	9.522	9.495	9.573	9.463	8.897	9.307	9.25	9.58	9.027	9.84	9.74
YDR147W	EKI1	0	0	0	0	8.465	8.96	9.493	9.837	8.982	8.443	10.07	9.26	9.343	8.615	9.708	9.088	8.117	8.813	8.77	9.15	9.113	9.873	9.407	10.27
YDR148C	KGD2	-0.399	0	0	0	12.62	12.32	12.02	11.07	12.6	12.33	11.73	11.35	12.52	12.12	11.82	11.57	12.47	12.77	12.2	12.43	11.77	12.27	10.93	11.2
YDR150W	NUM1	0	0	0	0	12.73	12.18	12.42	12.08	13	11.92	12.73	11.77	12.97	12.18	12.77	11.5	12.37	13.1	11.47	12.9	12	12.83	11.53	12.63
YDR151C	CTH1	0	0	0	0	7.992	7.648	7.708	7.5	7.863	7.777	7.747	7.462	7.923	7.777	7.687	7.462	7.97	8.013	7.583	7.713	7.583	7.833	7.34	7.66
YDR152W	GIR2	0	0	0	0	10.55	10.48	9.835	10.03	10.73	10.3	9.962	9.9	10.23	10.16	10.47	10.04	10.43	10.67	10.17	10.8	9.88	9.79	9.92	10.13
YDR153C	ENT5	0	0	0	0	10.5	10.09	10.26	10.36	10.63	9.96	10.57	10.05	10.68	10.07	10.52	9.94	10.13	10.87	9.787	10.4	10.01	10.5	10.09	10.63
YDR155C	CPR1	-2.09	0	0	0	14.85	14.55	14.67	14.72	14.72	14.68	14.75	14.63	14.83	14.68	14.63	14.63	14.77	14.93	14.6	14.5	14.6	14.73	14.67	14.77
YDR156W	RPA14	0	0	0	0	10.52	10.68	10.38	10.34	10.35	10.85	9.927	10.8	10.17	10.73	10.11	10.92	10.7	10.33	11	10.37	10.77	10	10.83	9.85
YDR158W	HOM2	0	0	0	0	13.43	13.52	12.98	13.08	13.18	13.77	12.57	13.5	12.87	13.55	12.88	13.72	13.67	13.2	13.87	13.17	13.43	12.53	13.57	12.6
YDR159W	SAC3	0	0	0	0	9.08	8.58	9.208	9.233	9.345	8.315	9.463	8.978	9.427	8.862	9.382	8.432	8.783	9.377	7.847	9.313	8.94	9.477	9.017	9.45
YDR160W	SSY1	0	0	0	0	5.463	5.42	5.758	5.827	5.395	5.488	5.895	5.69	5.693	5.528	5.597	5.65	5.333	5.593	5.643	5.197	5.723	5.793	5.657	5.997
YDR161W	YDR161W	0	0	0	0	10.4	10.22	9.982	9.8	10.08	10.53	9.515	10.27	9.915	10.47	9.683	10.33	10.63	10.17	10.43	10	10.3	9.663	10.23	9.367
YDR162C	NBP2	0	0	0	0	9.785	9.337	8.993	9.132	9.547	9.575	9.028	9.097	9.505	9.273	9.07	9.398	9.637	9.933	9.513	9.16	8.91	9.077	9.283	8.98
YDR163W	CWC15	0	0	0	0	9.207	8.237	8.912	8.73	8.933	8.51	8.893	8.748	9.13	8.988	8.697	8.27	9.017	9.397	8.003	8.47	8.96	8.863	8.537	8.923
YDR164C	SEC1	0	0	0	0	8.973	8.973	8.46	8.767	9.247	8.7	8.82	8.407	8.91	8.523	9.157	8.583	8.773	9.173	8.627	9.32	8.273	8.647	8.54	8.993
YDR165W	TRM82	0	0	0	0	8.993	9.282	9.247	9.035	9.302	8.973	8.765	9.517	9.01	9.23	9.057	9.26	8.93	9.057	9.017	9.547	9.53	8.963	9.503	8.567
YDR166C	SEC5	0	0	0	0	9.352	8.505	9.347	9.063	9.448	8.408	9.517	8.893	9.745	8.953	9.22	8.348	8.89	9.813	7.927	9.083	9.017	9.677	8.77	9.357
YDR167W	TAF10	0	0	0	0	11.57	11.37	11.02	10.65	11.42	11.52	10.75	10.92	11.27	11.32	10.9	11.12	11.6	11.53	11.43	11.3	11.03	11	10.8	10.5
YDR168W	CDC37	0	0	0	0	10.68	9.287	10.29	10.28	10.82	9.148	10.76	9.812	10.96	10.01	10.62	8.948	10.19	11.17	8.107	10.47	9.833	10.75	9.79	10.77
YDR169C	STB3	0	0	0	0	10.67	10.21	10.59	10.45	10.63	10.24	10.8	10.24	10.87	10.39	10.57	10.09	10.43	10.9	10.05	10.37	10.35	10.83	10.13	10.77
YDR169C-A	YDR169C-A	0	0	0	0	2.215	2.168	2.168	2.158	2.213	2.17	2.167	2.16	2.213	2.17	2.167	2.16	2.173	2.257	2.167	2.17	2.167	2.17	2.153	2.163
YDR170C	SEC7	0	0	0	0	11.87	11.4	12.05	11.98	11.92	11.35	12.15	11.88	12.07	11.85	12	11.38	11.8	11.93	10.9	11.9	11.9	12.2	11.87	12.1
YDR171W	HSP42	-1.67	-0.145	0	0	12.87	11.68	11.57	11.87	12.77	11.78	12.75	10.68	13.02	11.42	12.5	11.05	12.37	13.37	11.2	12.17	10.47	12.67	10.9	12.83
YDR172W	SUP35	0	0	0	0	11.98	11.93	11.75	11.65	12.08	11.83	11.55	11.85	11.88	11.85	11.75	11.83	11.87	12.1	11.8	12.07	11.83	11.67	11.87	11.43
YDR173C	ARG82	0	0	0	0	8.162	7.788	6.535	6.552	8.433	7.517	6.967	6.12	7.955	6.742	7.445	6.895	7.523	8.8	7.51	8.067	5.96	7.11	6.28	6.823
YDR174W	HMO1	0	-1.02	0	0	12.25	12.4	12.35	12.1	12.03	12.62	11.67	12.78	11.85	12.75	11.85	12.65	12.5	12	12.73	12.07	13	11.7	12.57	11.63
YDR175C	RSM24	-0.855	0	0	0	9.885	10.03	9.647	9.245	9.827	10.08	9.225	9.667	9.56	9.972	9.492	9.778	10.1	9.67	10.07	9.983	9.843	9.45	9.49	9
YDR176W	NGG1	0	0	0	0	10.01	9.59	10.12	10.12	10.18	9.413	10.23	10.01	10.12	10.01	10.3	9.413	9.813	10.2	9.013	10.17	10.2	10.04	9.813	10.43
YDR177W	UBC1	0	0	0	0	13	13	12.25	12.25	13	13	12.1	12.4	12.57	12.68	12.53	12.72	13.03	12.97	12.97	13.03	12.33	12.17	12.47	12.03
YDR178W	SDH4	-0.322	0	0	0	13.2	13.18	12.15	11.58	13.3	13.08	12.17	11.57	12.87	12.48	12.6	12.17	13.13	13.27	13.03	13.33	11.83	12.47	11.3	11.87
YDR179C	CSN9	0	0	0	0	7.763	7	7.322	6.635	7.968	6.795	7.498	6.458	7.935	7.15	7.532	6.103	7.197	8.33	6.393	7.607	7.103	7.54	5.813	7.457
YDR179W-A	YDR179W-A	0	0	0	0	8.043	8.148	8.352	8.522	8.287	7.905	8.708	8.165	8.537	7.858	8.458	8.212	7.66	8.427	8.15	8.147	8.057	8.647	8.273	8.77
YDR180W	SCC2	0	0	0	0	10.23	9.55	10.07	10.05	10.09	9.692	10	10.12	10.1	10.21	9.992	9.608	10.2	10.27	9.183	9.917	10.21	9.937	10.03	10.07
YDR181C	SAS4	0	0	0	0	9.38	8.793	9.297	8.783	9.317	8.857	9.008	9.072	9.44	9.237	8.885	8.692	9.217	9.543	8.497	9.09	9.257	9.337	8.887	8.68
YDR182W	CDC1	0	0	0	0	10.6	10.7	10.9	11.05	10.45	10.85	10.92	11.03	10.7	10.8	10.67	11.08	10.63	10.57	11.07	10.33	10.97	10.83	11.1	11
YDR182W-A	YDR182W-A	0	0	0	-1.39	4.052	3.543	4.635	3.272	2.882	4.713	3.432	4.475	3.52	5.167	2.793	4.022	4.663	3.44	4.763	2.323	5.67	3.6	3.28	3.263
YDR183W	PLP1	0	0	0	0	8.99	8.437	8.727	8.57	8.757	8.67	8.588	8.708	8.96	8.757	8.385	8.622	8.83	9.15	8.51	8.363	8.683	8.77	8.733	8.407
YDR184C	ATC1	0	0	0	0	8.13	8.412	8.012	7.728	8.082	8.46	6.995	8.745	7.612	8.53	7.465	8.675	8.24	8.02	8.68	8.143	8.82	7.203	8.67	6.787
YDR185C	YDR185C	0	-0.801	-0.901	0	8.513	7.943	8.73	8.45	6.938	9.518	7.942	9.238	7.98	9.263	6.9	9.493	9.223	7.803	9.813	6.073	9.303	8.157	9.173	7.727
YDR186C	YDR186C	0	0	0	0	10.8	10.93	10.11	10.95	11.4	10.34	11.3	9.758	11.05	9.863	11.65	10.23	10.31	11.3	10.37	11.5	9.417	10.8	10.1	11.8
YDR188W	CCT6	0	0	0	0	12.08	12.08	11.82	12.03	12	12.17	11.82	12.03	11.9	12	11.92	12.2	12.1	12.07	12.23	11.93	11.9	11.73	12.17	11.9
YDR189W	SLY1	0	0	0	0	10.52	10.22	10.75	10.62	10.5	10.23	10.8	10.57	10.75	10.52	10.55	10.28	10.37	10.67	10.1	10.33	10.67	10.83	10.47	10.77
YDR190C	RVB1	0	-1.85	0	0	11.82	11.93	11.35	11.5	12.03	11.72	11.23	11.62	11.57	11.6	11.7	11.73	11.67	11.97	11.77	12.1	11.53	11.17	11.7	11.3
YDR191W	HST4	0	0	0	0	8.952	9.143	9.095	8.873	9.37	8.725	9.052	8.917	9.33	8.717	9.092	8.925	8.44	9.463	9.01	9.277	8.993	9.197	8.84	8.907
YDR192C	NUP42	0	0	0	0	7.867	7.88	7.337	7.488	8.043	7.703	7.773	7.052	7.972	7.232	7.845	7.523	7.62	8.113	7.787	7.973	6.843	7.83	7.26	7.717
YDR194C	MSS116	0	0	0	0	11.2	10.92	10.88	11.08	11.03	11.08	10.52	11.45	10.58	11.5	10.97	11.03	11.57	10.83	10.6	11.23	11.43	10.33	11.47	10.7
YDR194W-A	YDR194W-A	0	0	0	0	2.163	2.155	2.155	2.147	2.163	2.155	2.157	2.145	2.163	2.155	2.157	2.145	2.16	2.167	2.15	2.16	2.15	2.16	2.14	2.153
YDR195W	REF2	0	0	0	0	10.02	9.64	10.55	10.32	10.04	9.61	10.75	10.12	10.55	10.02	10.25	9.712	9.73	10.3	9.49	9.79	10.3	10.8	9.933	10.7
YDR196C	YDR196C	-2.99	0	-1.12	0	10.87	10.04	10.06	10.16	10.36	10.55	10.04	10.18	10.54	10.38	9.855	10.35	10.77	10.97	10.33	9.753	10	10.12	10.37	9.957
YDR197W	CBS2	0	0	0	0	8.68	8.707	8.265	7.92	8.852	8.535	8.232	7.953	8.662	8.283	8.422	8.205	8.463	8.897	8.607	8.807	8.103	8.427	7.803	8.037
YDR198C	YDR198C	0	0	0	0	9.05	8.603	9.062	8.528	9.267	8.387	9.005	8.585	9.378	8.733	8.893	8.238	8.693	9.407	8.08	9.127	8.773	9.35	8.397	8.66
YDR200C	VPS64	0	0	0	0	9.617	8.872	9.718	9.255	9.598	8.89	9.66	9.313	9.87	9.465	9.388	8.738	9.353	9.88	8.427	9.317	9.577	9.86	9.05	9.46
YDR201W	SPC19	0	0	0	0	9.162	8.695	9.023	8.578	9.183	8.673	8.82	8.782	9.298	8.887	8.705	8.568	8.807	9.517	8.54	8.85	8.967	9.08	8.597	8.56
YDR202C	RAV2	-0.319	0	0	0	10.82	9.992	10.14	9.968	10.62	10.19	10.3	9.813	10.75	10.21	10.17	9.793	10.53	11.1	9.85	10.13	9.89	10.4	9.737	10.2
YDR204W	COQ4	0	0	0	0	11.23	10.83	10.21	10.4	11.27	10.8	10.68	9.93	11.18	10.26	10.77	10.47	10.77	11.7	10.83	10.83	9.757	10.67	10.1	10.7
YDR205W	MSC2	0	0	0	0	9.602	9.282	9.88	9.733	9.433	9.45	9.998	9.615	9.96	9.522	9.472	9.543	9.413	9.79	9.487	9.077	9.63	10.13	9.6	9.867
YDR206W	EBS1	0	0	0	0	9.327	9.213	9.455	9.61	9.893	8.647	9.828	9.237	9.777	9.005	9.945	8.878	8.843	9.81	8.45	9.977	9.167	9.743	9.307	9.913
YDR207C	UME6	0	0	0	0	8.947	8.645	9.057	8.847	8.862	8.73	9.082	8.822	9.097	8.907	8.847	8.645	8.88	9.013	8.58	8.71	8.933	9.18	8.71	8.983
YDR208W	MSS4	0	0	0	0	10.78	10.6	10.8	10.5	11.13	10.25	11.05	10.25	11.15	10.43	11.03	10.07	10.37	11.2	10.13	11.07	10.5	11.1	10.01	11
YDR210W	YDR210W	0	0	0	0	9.938	10.93	11.07	11.43	10.59	10.29	11.35	11.15	10.57	10.44	11.37	11	9.737	10.14	10.83	11.03	11.13	11	11.17	11.7
YDR211W	GCD6	0	0	0	0	9.903	9.827	9.63	9.795	10.19	9.537	9.797	9.628	9.818	9.715	10.17	9.45	9.853	9.953	9.22	10.43	9.577	9.683	9.68	9.91
YDR212W	TCP1	0	0	0	0	11.83	11.7	11.47	11.53	11.68	11.85	11.25	11.75	11.52	11.78	11.42	11.82	11.83	11.83	11.87	11.53	11.73	11.2	11.77	11.3
YDR213W	UPC2	0	0	0	0	8.052	9.158	6.532	9.588	8.483	8.727	8.552	7.568	7.218	7.365	9.817	8.93	8.303	7.8	9.15	9.167	6.427	6.637	8.71	10.47
YDR214W	AHA1	-0.0966	0	0	0	12.9	12.5	12.18	12.35	13.57	11.83	13.03	11.5	13.42	11.67	13.18	11.67	11.97	13.83	11.7	13.3	11.37	13	11.63	13.07
YDR216W	ADR1	0	0	0	0	10.9	9.755	8.175	7.367	11.05	9.605	8.593	6.948	10.14	8.935	9.503	7.618	10.3	11.5	8.91	10.6	7.57	8.78	6.327	8.407
YDR217C	RAD9	0	0	0	0	8.147	6.28	7.633	7.392	8.382	6.045	8.197	6.828	8.468	7.312	8.11	5.562	7.593	8.7	4.497	8.063	7.03	8.237	6.627	8.157
YDR218C	SPR28	-0.961	0	0	-0.961	3.89	2.295	2.197	2.585	4	2.185	2.607	2.175	3.902	2.185	2.705	2.175	2.19	5.59	2.18	2.41	2.18	2.213	2.17	3
YDR219C	YDR219C	0	0	0	0	8.135	7.602	8.468	7.872	8.235	7.502	8.368	7.972	8.512	8.092	8.092	7.382	7.837	8.433	7.167	8.037	8.347	8.59	7.597	8.147
YDR221W	YDR221W	0	0	0	0	8.642	8.083	8.022	7.683	8.225	8.5	7.473	8.232	8.13	8.533	7.568	8.198	8.623	8.66	8.377	7.79	8.443	7.6	8.02	7.347
YDR222W	YDR222W	-2.97	0	0	0	6.185	3.142	6.002	6.437	5.64	3.687	6.392	6.047	6.9	5.287	5.132	4.447	4.837	7.533	2.537	3.747	5.737	6.267	6.357	6.517
YDR223W	CRF1	-5.51	0	0	0	7.962	2.662	3.002	2.962	5.663	4.96	3.832	2.132	5.962	5.002	3.533	2.09	7.83	8.093	2.09	3.233	2.173	3.83	2.09	3.833
YDR224C	HTB1	0	0	0	0	14	13.98	14.07	13.82	13.97	14.02	13.88	14	13.95	14.12	13.9	13.9	14.03	13.97	14	13.97	14.2	13.93	13.8	13.83
YDR225W	HTA1	0	0	0	0	13.37	13.28	13.48	13.2	13.33	13.32	13.42	13.27	13.38	13.47	13.37	13.12	13.37	13.37	13.27	13.3	13.57	13.4	12.97	13.43
YDR226W	ADK1	0	0	0	0	13.12	13.32	13.4	13.43	13.23	13.2	13.33	13.5	13.22	13.3	13.35	13.4	13.1	13.13	13.3	13.33	13.5	13.3	13.5	13.37
YDR227W	SIR4	0	0	0	0	8.903	7.717	8.66	8.187	9.083	7.537	8.925	7.922	9.192	8.372	8.817	7.087	8.533	9.273	6.54	8.893	8.21	9.11	7.633	8.74
YDR228C	PCF11	0	0	0	0	8.95	8.252	8.667	8.718	9.01	8.192	9.185	8.2	9.228	8.388	8.967	8.003	8.557	9.343	7.827	8.677	8.22	9.113	8.18	9.257
YDR229W	IVY1	0	0	0	0	9.668	8.952	9.465	9.425	9.565	9.055	9.755	9.135	9.89	9.243	9.43	8.947	9.403	9.933	8.707	9.197	9.083	9.847	9.187	9.663
YDR231C	COX20	0	0	0	0	11.58	11.52	10.32	9.99	11.63	11.47	10.26	10.04	11.08	10.82	10.81	10.7	11.4	11.77	11.53	11.5	10.23	10.4	9.857	10.12
YDR232W	HEM1	0	0	0	0	11.83	12.42	11.62	12.07	12.27	11.98	11.65	12.03	11.72	11.73	12.2	12.28	11.6	12.07	12.37	12.47	11.87	11.37	12.2	11.93
YDR233C	RTN1	0	0	0	0	12.85	12.92	13.02	13.52	12.83	12.93	13.2	13.33	12.88	12.98	13.15	13.28	12.83	12.87	13.03	12.8	13.13	12.9	13.53	13.5
YDR234W	LYS4	0	0	0	0	11.87	12.1	11.93	12.12	11.85	12.12	11.85	12.2	11.75	12.05	11.95	12.27	12	11.73	12.23	11.97	12.1	11.77	12.3	11.93
YDR235W	PRP42	0	0	0	0	9.258	8.812	9.283	9.368	9.202	8.868	9.375	9.277	9.278	9.263	9.298	8.882	9.217	9.3	8.52	9.103	9.31	9.257	9.243	9.493
YDR236C	FMN1	0	0	0	0	9.662	9.34	9.483	9.413	9.585	9.417	9.288	9.608	9.723	9.422	9.15	9.603	9.39	9.933	9.443	9.237	9.453	9.513	9.763	9.063
YDR237W	MRPL7	0	0	0	0	10.85	11.05	10.55	9.925	10.83	11.07	9.947	10.53	10.43	10.97	10.35	10.63	11.03	10.67	11.1	11	10.9	10.2	10.16	9.693
YDR238C	SEC26	0	0	0	0	11.48	11.18	11.42	10.97	11.55	11.12	11.17	11.22	11.58	11.32	11.13	11.02	11.3	11.67	10.93	11.43	11.33	11.5	11.1	10.83
YDR239C	YDR239C	0	0	0	0	9.37	8.918	9.143	8.757	9.387	8.902	9.22	8.68	9.572	8.942	9.035	8.64	9	9.74	8.803	9.033	8.883	9.403	8.477	9.037
YDR240C	SNU56	0	0	0	0	7.162	6.88	7.42	7.23	7.088	6.953	7.403	7.247	7.363	7.218	7.128	6.982	7.037	7.287	6.87	6.89	7.4	7.44	7.093	7.367
YDR242W	AMD2	0	-0.782	0	0	9.822	9.537	11.37	11.15	10.11	9.248	12.1	10.42	11.35	9.838	10.86	9.827	9.243	10.4	9.253	9.82	10.43	12.3	10.4	11.9
YDR243C	PRP28	0	0	0	0	7.522	7.428	7.835	7.652	7.61	7.34	7.793	7.693	7.848	7.508	7.555	7.525	7.3	7.743	7.38	7.477	7.717	7.953	7.67	7.633
YDR244W	PEX5	0	0	0	0	9.82	9.235	9.068	8.635	9.93	9.125	9.362	8.342	9.96	8.928	9.332	8.538	9.373	10.27	8.877	9.593	8.483	9.653	8.2	9.07
YDR245W	MNN10	0	0	0	0	10.38	10.4	10.68	10.72	10.15	10.63	10.47	10.93	10.33	10.73	10.28	10.83	10.5	10.27	10.77	10.03	10.97	10.4	10.9	10.53
YDR246W	TRS23	0	0	0	0	10.72	10.04	9.618	9.65	10.57	10.19	9.727	9.542	10.45	9.885	9.843	9.848	10.33	11.1	10.05	10.03	9.437	9.8	9.647	9.653
YDR246W-A	YDR246W-A	0	0	0	0	4.147	2.702	3.297	3.45	3.095	3.753	3.63	3.117	3.625	3.818	3.1	3.052	4.313	3.98	3.193	2.21	3.323	3.27	2.91	3.99
YDR247W	VHS1	0	0	0	0	9.137	9.918	8.852	9.037	9.845	9.21	9.293	8.595	9.442	8.547	9.697	9.258	8.563	9.71	9.857	9.98	8.53	9.173	8.66	9.413
YDR248C	YDR248C	-0.409	-0.604	0	0	11.05	9.143	10.6	9.315	9.738	10.46	9.923	9.992	10.77	10.88	8.895	9.563	11.17	10.93	9.743	8.543	10.6	10.6	9.383	9.247
YDR249C	YDR249C	0	0	0	0	8.132	8.017	8.865	8.847	8.16	7.988	9.022	8.69	8.708	8.288	8.473	8.39	7.93	8.333	8.047	7.987	8.647	9.083	8.733	8.96
YDR251W	PAM1	0	0	0	0	10.78	10.4	10.88	11.2	10.87	10.32	11.22	10.87	10.97	10.7	11.12	10.48	10.57	11	10.07	10.73	10.83	10.93	10.9	11.5
YDR252W	BTT1	0	-0.433	0	-0.906	8.058	8.342	7.733	7.628	8.042	8.358	7.237	8.125	7.687	8.105	7.592	8.378	7.967	8.15	8.75	7.933	8.243	7.223	8.007	7.25
YDR253C	MET32	0	0	0	0	9.822	9.052	9.59	9.142	9.732	9.142	9.568	9.163	9.955	9.457	9.345	8.848	9.543	10.1	8.74	9.363	9.37	9.81	8.957	9.327
YDR254W	CHL4	0	0	0	0	8.945	8.333	8.625	7.368	8.937	8.342	8.147	7.847	9.105	8.465	7.978	7.723	8.597	9.293	8.087	8.58	8.333	8.917	7.36	7.377
YDR255C	RMD5	0	0	0	0	7.932	7.425	8.225	8.558	7.795	7.562	8.65	8.133	8.318	7.838	8.127	7.857	7.737	8.127	7.387	7.463	7.94	8.51	8.327	8.79
YDR256C	CTA1	-1.96	0	0	0	11.55	6.367	4.083	2.64	10.17	7.75	4.188	2.535	9.133	6.5	5.222	3.785	10.37	12.73	5.133	7.6	2.633	5.533	2.437	2.843
YDR257C	SET7	0	0	0	0	9.038	8.533	8.582	8.51	8.837	8.735	8.323	8.768	8.685	8.935	8.475	8.568	9.113	8.963	8.357	8.71	8.757	8.407	8.78	8.24
YDR258C	HSP78	0	0	0	0	12.62	11.68	11.3	11.23	12.73	11.57	12.32	10.22	12.83	11.09	12.22	10.7	12.03	13.2	11.1	12.27	10.14	12.47	10.3	12.17
YDR259C	YAP6	0	0	0	0	7.043	6.592	5.012	4.553	7.38	6.255	4.813	4.752	6.275	5.78	5.918	5.227	6.343	7.743	6.167	7.017	5.217	4.807	4.287	4.82
YDR260C	SWM1	0	0	0	0	9.008	9.19	9.22	9.25	8.997	9.202	9.158	9.312	9.173	9.055	8.982	9.458	8.897	9.12	9.507	8.873	9.213	9.227	9.41	9.09
YDR261C	EXG2	0	0	0	0	8.797	9.807	8.927	10.45	9.41	9.193	9.807	9.57	8.978	8.745	10.24	10.02	8.617	8.977	9.77	9.843	8.873	8.98	10.27	10.63
YDR262W	YDR262W	0	0	0	0	12.07	11.65	11.62	11.52	12.5	11.22	12.25	10.88	12.43	11.25	12.32	10.85	11.43	12.7	11	12.3	11.07	12.17	10.7	12.33
YDR263C	DIN7	0	0	-3.81	0	7.615	7.668	7.682	8.413	7.665	7.618	8.05	8.045	8.038	7.258	7.677	8.405	7.07	8.16	8.167	7.17	7.447	7.917	8.643	8.183
YDR264C	AKR1	0	0	0	0	10.15	10.16	9.928	10.22	10.35	9.958	10.38	9.767	10.25	9.83	10.48	9.895	10	10.3	9.913	10.4	9.657	10.2	9.877	10.57
YDR265W	PEX10	0	0	0	0	9.81	9.703	9.917	9.665	9.883	9.63	9.938	9.643	9.995	9.732	9.827	9.542	9.67	9.95	9.59	9.817	9.793	10.04	9.493	9.837
YDR266C	YDR266C	0	0	0	0	9.208	9.237	9.792	9.875	9.468	8.977	9.998	9.668	9.667	9.333	9.8	9.312	8.903	9.513	9.05	9.423	9.763	9.82	9.573	10.18
YDR267C	YDR267C	0	0	0	0	8.83	8.943	8.548	8.585	8.6	9.173	8.058	9.075	8.22	9.158	8.438	9.09	9.213	8.447	9.133	8.753	9.103	7.993	9.047	8.123
YDR268W	MSW1	-0.548	-0.0727	0	0	8.605	9.103	8.703	8.138	8.777	8.932	7.865	8.977	8.403	8.905	8.238	9.003	8.653	8.557	9.21	8.997	9.157	8.25	8.797	7.48
YDR270W	CCC2	0	0	0	0	10.17	8.432	9.323	7.378	9.647	8.952	8.845	7.857	9.922	9.568	8.57	7.24	9.98	10.35	7.923	8.94	9.157	9.49	6.557	8.2
YDR272W	GLO2	0	0	0	0	10.93	10.33	10.22	9.858	10.88	10.38	10.47	9.612	11.07	10.09	10.28	9.908	10.5	11.37	10.27	10.4	9.673	10.77	9.55	10.17
YDR273W	DON1	0	0	0	0	7.765	7.135	7.143	7.867	7.928	6.972	8.332	6.678	8.155	6.753	8.105	6.897	6.963	8.567	6.98	7.29	6.543	7.743	6.813	8.92
YDR275W	BSC2	0	0	0	0	11.52	11.2	11.13	11.32	11.58	11.13	11.62	10.83	11.77	10.88	11.43	11.08	11.17	11.87	11.1	11.3	10.6	11.67	11.07	11.57
YDR276C	PMP3	0	0	0	0	13.55	13.2	13.67	13.45	13.47	13.28	13.6	13.52	13.72	13.5	13.35	13.3	13.4	13.7	13.17	13.23	13.6	13.73	13.43	13.47
YDR277C	MTH1	0	0	0	0	10.95	11.57	9.278	9.998	11.65	10.87	10.28	8.993	10.53	9.695	11.4	10.16	10.53	11.37	11.2	11.93	8.857	9.7	9.13	10.87
YDR279W	RNH202	0	0	0	0	8.553	8.12	8.223	7.777	8.4	8.273	7.822	8.178	8.373	8.403	7.848	8.048	8.467	8.64	8.08	8.16	8.34	8.107	8.017	7.537
YDR280W	RRP45	0	0	0	0	10.19	10.5	10.09	10.09	10.17	10.52	9.848	10.33	9.98	10.3	10.04	10.55	10.33	10.04	10.7	10.3	10.27	9.923	10.4	9.773
YDR281C	PHM6	-2.25	0	0	0	4.742	7.235	7.513	7.468	5.73	6.247	7.468	7.513	5.737	6.518	7.462	7.242	5.27	4.213	7.223	7.247	7.767	7.26	7.26	7.677
YDR282C	YDR282C	0	0	0	0	7.992	7.007	7.282	6.695	7.98	7.018	7.178	6.798	7.923	7.35	7.235	6.467	7.637	8.347	6.4	7.613	7.063	7.5	6.533	6.857
YDR283C	GCN2	0	0	0	0	9.997	9.522	10.25	10.05	10.13	9.385	10.38	9.923	10.45	9.802	10.07	9.507	9.66	10.33	9.11	9.933	9.943	10.57	9.903	10.2
YDR284C	DPP1	0	-0.933	-0.668	0	10.68	10.58	11.92	11.33	10.18	11.08	11.48	11.77	11.15	11.45	10.51	11.4	10.93	10.43	11.23	9.92	11.97	11.87	11.57	11.1
YDR285W	ZIP1	0	0	0	0	6.027	4.672	4.548	4.6	6.05	4.648	4.653	4.495	5.557	5.018	5.147	4.125	5.423	6.63	3.873	5.47	4.613	4.483	4.377	4.823
YDR286C	YDR286C	0	0	0	0	9.422	8.805	9.053	8.437	9.28	8.947	9.002	8.488	9.472	9.003	8.81	8.432	9.123	9.72	8.77	8.84	8.883	9.223	8.093	8.78
YDR287W	YDR287W	0	0	0	0	10.31	9.733	9.217	9.298	10.18	9.873	9.56	8.955	10.12	9.408	9.612	9.42	9.963	10.67	9.783	9.683	8.853	9.58	9.057	9.54
YDR288W	NSE3	0	0	0	0	7.96	6.928	8.132	7.785	7.873	7.015	8.268	7.648	8.295	7.797	7.847	6.867	7.67	8.25	6.36	7.497	7.923	8.34	7.373	8.197
YDR289C	RTT103	0	0	0	0	8.66	7.163	7.902	7.805	8.638	7.185	7.993	7.713	8.468	8.093	8.163	6.805	8.367	8.953	6.003	8.323	7.82	7.983	7.607	8.003
YDR291W	YDR291W	0	0	0	0	9.502	9.277	9.272	9.287	9.67	9.108	9.335	9.223	9.598	9.175	9.407	9.157	9.173	9.83	9.043	9.51	9.177	9.367	9.27	9.303
YDR292C	SRP101	0	0	0	0	10.55	10.12	10.43	10.5	10.48	10.18	10.48	10.45	10.52	10.47	10.45	10.17	10.53	10.57	9.837	10.4	10.4	10.47	10.5	10.5
YDR293C	SSD1	0	0	0	0	11.25	10.9	11.28	11.42	11.32	10.83	11.67	11.03	11.6	10.93	11.38	10.93	10.97	11.53	10.7	11.1	10.9	11.67	11.17	11.67
YDR294C	DPL1	0	0	-2.71	0	11.55	10.37	11	10.21	11.08	10.83	10.46	10.75	11.52	11.03	10.03	10.55	11.17	11.93	10.5	10.23	10.9	11.1	10.6	9.817
YDR295C	HDA2	0	0	0	0	9.542	9.288	9.925	9.788	9.855	8.975	10.27	9.448	10.12	9.35	10	9.073	9.15	9.933	8.8	9.777	9.55	10.3	9.347	10.23
YDR296W	MHR1	0	0	0	0	10.67	10.85	10.09	9.868	10.7	10.82	9.788	10.17	10.21	10.55	10.28	10.44	10.77	10.57	10.87	10.83	10.33	9.85	10.01	9.727
YDR297W	SUR2	0	0	0	0	10.1	11.57	10.7	11.87	10.88	10.79	11.13	11.43	10.5	10.3	11.52	11.92	9.807	10.4	11.77	11.37	10.8	10.6	12.07	11.67
YDR298C	ATP5	-1.08	0	0	0	13.28	13.17	13.03	12.17	13.23	13.22	12.52	12.68	13.12	13.2	12.63	12.7	13.37	13.2	13.07	13.27	13.03	13.03	12.33	12
YDR299W	BFR2	0	0	0	0	9.682	9.44	9.602	9.45	9.778	9.343	9.052	10	9.367	9.917	9.463	9.427	9.807	9.557	8.88	10	10.03	9.177	9.973	8.927
YDR300C	PRO1	0	0	0	0	10.57	11.03	10.02	10.52	10.9	10.7	10.19	10.34	10.28	10.31	10.82	10.73	10.57	10.57	10.83	11.23	10.05	9.983	10.63	10.4
YDR301W	CFT1	0	0	0	0	9.695	9.702	10.2	10.04	9.797	9.6	10.07	10.17	9.972	9.922	9.897	9.845	9.58	9.81	9.62	9.783	10.26	10.13	10.07	10.01
YDR302W	GPI11	0	0	0	0	9.668	9.967	10.06	10.25	9.463	10.17	9.828	10.48	9.678	10.05	9.613	10.6	9.777	9.56	10.57	9.367	10.33	9.797	10.63	9.86
YDR303C	RSC3	0	0	0	0	8.92	8.632	8.945	8.918	9.163	8.388	9.198	8.665	9.147	8.718	9.215	8.335	8.653	9.187	8.123	9.14	8.783	9.107	8.547	9.29
YDR304C	CPR5	0	0	0	0	11.5	11.43	12.12	12.12	11.77	11.17	12.42	11.82	12.18	11.43	12	11.55	11	12	11.33	11.53	11.87	12.37	11.77	12.47
YDR305C	HNT2	0	0	0	0	11.38	10.73	10.72	10.13	10.95	11.17	10.5	10.35	11.17	10.93	10.28	10.58	11.33	11.43	11	10.47	10.53	10.9	10.17	10.1
YDR306C	YDR306C	0	0	0	0	10.09	9.965	9.858	9.787	10.14	9.912	10.02	9.628	10.22	9.718	9.93	9.822	9.837	10.33	9.987	9.943	9.6	10.12	9.657	9.917
YDR307W	YDR307W	0	0	0	0	10.21	9.873	10.52	10.5	10.1	9.983	10.62	10.4	10.5	10.23	10.22	10.15	9.993	10.43	9.973	9.773	10.47	10.57	10.33	10.67
YDR308C	SRB7	0	0	0	0	9.472	9.542	9.653	9.407	9.412	9.602	9.413	9.647	9.457	9.668	9.368	9.58	9.607	9.337	9.597	9.487	9.73	9.577	9.563	9.25
YDR309C	GIC2	0	0	0	0	10.1	11.33	11.13	11.83	10.65	10.78	11.5	11.47	10.42	10.82	11.73	11.43	10.3	9.907	11.27	11.4	11.33	10.93	11.6	12.07
YDR310C	SUM1	0	0	0	0	10.04	10.13	10.05	10.44	10.55	9.627	10.49	9.992	10.32	9.765	10.72	9.853	9.62	10.47	9.633	10.63	9.91	10.18	10.07	10.8
YDR311W	TFB1	0	0	-0.396	0	9.688	9.645	9.457	9.687	10.17	9.167	9.847	9.297	9.813	9.332	10.2	9.132	9.277	10.1	9.057	10.23	9.387	9.527	9.207	10.17
YDR312W	SSF2	0	0	0	0	9.422	8.912	8.835	8.405	9.117	9.217	8.722	8.518	9.027	9.23	8.812	8.505	9.587	9.257	8.847	8.977	8.873	8.797	8.163	8.647
YDR313C	PIB1	0	0	0	0	9.855	9.028	9.965	8.967	9.76	9.123	9.97	8.962	10.42	9.403	9.313	8.682	9.443	10.27	8.803	9.253	9.363	10.57	8.56	9.373
YDR314C	YDR314C	0	0	0	0	3.743	2.787	3.472	2.977	3.938	2.592	3.812	2.637	4.525	2.69	3.225	2.538	2.877	4.61	2.307	3.267	2.503	4.44	2.77	3.183
YDR315C	IPK1	0	0	0	0	7.88	7.448	8.093	8.138	7.807	7.522	8.327	7.905	8.22	7.753	7.913	7.673	7.683	8.077	7.36	7.537	7.823	8.363	7.987	8.29
YDR316W	OMS1	0	0	0	0	9.342	8.802	8.682	8.623	9.418	8.725	8.627	8.678	8.883	9.14	9.162	8.263	9.563	9.12	7.887	9.717	8.717	8.647	8.64	8.607
YDR317W	HIM1	-1.56	0	0	0	5.912	5.043	4.572	5.133	6.453	4.502	5.523	4.182	6.12	4.363	5.857	4.32	4.843	6.98	4.16	5.927	3.883	5.26	4.48	5.787
YDR318W	MCM21	0	0	0	0	9.138	8.495	8.587	8.395	8.823	8.81	8.198	8.783	8.7	9.025	8.322	8.568	9.183	9.093	8.437	8.553	8.867	8.307	8.7	8.09
YDR319C	YDR319C	0	0	0	-3.6	10.03	9.685	9.835	9.697	10.04	9.67	9.898	9.633	10.03	9.828	9.907	9.475	9.717	10.33	9.623	9.747	9.94	9.73	9.327	10.07
YDR320C	SWA2	0	0	0	0	8.995	8.772	9.033	9.035	9.042	8.725	9.4	8.668	9.377	8.652	9.065	8.742	8.613	9.377	8.837	8.707	8.69	9.377	8.647	9.423
YDR320C-A	DAD4	0	0	0	0	11.22	10.85	11.17	10.53	11.27	10.8	10.95	10.75	11.38	11	10.83	10.55	10.87	11.57	10.73	10.97	11.13	11.2	10.37	10.7
YDR321W	ASP1	0	0	0	0	11.05	11.55	10.98	11.42	11.03	11.57	10.72	11.68	10.68	11.35	11.07	11.9	11.23	10.87	11.9	11.2	11.47	10.5	11.9	10.93
YDR322C-A	TIM11	-0.919	0	0	0	13.25	12.97	12.97	11.67	13.22	13	12.28	12.35	13.18	13.03	12.32	12.32	13.2	13.3	12.8	13.13	12.87	13.07	11.83	11.5
YDR322W	MRPL35	-1.53	0	0	0	10.07	10.62	9.785	9.402	10.32	10.37	9.297	9.89	9.75	10.11	9.87	10.15	10.17	9.98	10.57	10.67	10.05	9.52	9.73	9.073
YDR323C	PEP7	0	0	0	0	7.555	7.023	7.698	7.952	7.835	6.743	8.2	7.45	8.055	7.198	7.98	6.995	7.033	8.077	6.453	7.593	7.363	8.033	7.537	8.367
YDR324C	UTP4	0	0	0	0	9.853	9.978	9.655	9.617	10.1	9.728	9.248	10.02	9.56	9.948	9.792	9.803	9.81	9.897	9.647	10.31	10.09	9.223	9.96	9.273
YDR325W	YCG1	0	0	0	0	8.318	7.892	8.38	8.023	8.505	7.705	8.582	7.822	8.637	8.062	8.45	7.465	7.987	8.65	7.423	8.36	8.137	8.623	7.507	8.54
YDR326C	YDR326C	0	0	0	0	10.01	9.99	10.5	10.49	10.48	9.515	10.75	10.24	10.52	9.992	10.72	9.763	9.617	10.4	9.413	10.57	10.37	10.63	10.11	10.87
YDR328C	SKP1	0	0	0	0	11.97	11.52	11.53	11.27	11.75	11.73	11.37	11.43	11.88	11.62	11.23	11.55	11.83	12.1	11.63	11.4	11.4	11.67	11.47	11.07
YDR329C	PEX3	0	0	0	0	10.77	9.97	10.18	9.628	10.46	10.28	10	9.812	10.68	10.27	9.777	9.822	10.5	11.03	10.05	9.887	10.03	10.33	9.59	9.667
YDR330W	UBX5	0	0	0	0	9.933	9.537	9.47	9.477	9.747	9.723	9.51	9.437	9.77	9.633	9.487	9.527	9.78	10.09	9.667	9.407	9.487	9.453	9.387	9.567
YDR331W	GPI8	0	0	0	0	8.232	8.505	9.275	9.61	8.035	8.702	9.205	9.68	8.495	9.012	8.745	9.37	8.367	8.097	9.037	7.973	9.657	8.893	9.703	9.517
YDR332W	YDR332W	0	0	0	0	9	8.625	8.425	8.178	9.163	8.462	8.443	8.16	9.003	8.422	8.603	8.2	8.483	9.517	8.44	8.81	8.36	8.49	7.96	8.397
YDR333C	YDR333C	0	0	0	0	10.04	9.875	9.917	9.83	9.97	9.947	9.808	9.938	10	9.957	9.777	9.928	10.01	10.08	9.887	9.863	9.907	9.927	9.97	9.69
YDR334W	SWR1	0	0	0	0	10.05	9.218	9.492	9.208	10.09	9.18	9.685	9.015	10.15	9.388	9.62	8.807	9.57	10.53	8.79	9.647	9.207	9.777	8.823	9.593
YDR335W	MSN5	0	0	0	0	11.15	10.67	11.22	11.15	11.12	10.7	11.27	11.1	11.35	11.02	11.03	10.78	10.93	11.37	10.47	10.87	11.1	11.33	11.1	11.2
YDR336W	YDR336W	0	0	0	0	7.893	7.448	7.447	7.133	7.68	7.662	7.218	7.362	7.747	7.593	7.152	7.43	7.707	8.08	7.617	7.28	7.48	7.413	7.243	7.023
YDR337W	MRPS28	0	0	0	0	10.1	10.28	9.745	9.363	9.98	10.4	9.083	10.03	9.492	10.35	9.572	10.07	10.43	9.76	10.37	10.2	10.27	9.223	9.783	8.943
YDR338C	YDR338C	0	0	-0.946	0	8.475	8.328	8.302	8.46	8.595	8.208	8.788	7.973	8.868	7.908	8.515	8.273	8.01	8.94	8.407	8.25	7.807	8.797	8.14	8.78
YDR339C	YDR339C	0	0	0	0	11.3	11.2	11.18	10.93	11.2	11.3	10.82	11.3	11.1	11.38	10.92	11.22	11.37	11.23	11.23	11.17	11.4	10.97	11.2	10.67
YDR341C	YDR341C	0	0	0	0	13.1	12.88	12.95	12.83	12.97	13.02	12.78	13	12.97	13.08	12.78	12.93	13.13	13.07	12.9	12.87	13.03	12.87	12.97	12.7
YDR342C	HXT7	0	-0.27	0	0	13.88	14.03	12.43	11.75	14.05	13.87	12.9	11.28	13.3	13.02	13.65	12.13	13.77	14	13.97	14.1	12.27	12.6	10.29	13.2
YDR345C	HXT3	0	0	0	0	9.625	9.438	14	14.08	9.557	9.507	14	14.08	11.98	11.65	11.58	11.94	9.293	9.957	9.72	9.157	14	14	14.17	14
YDR346C	SVF1	0	0	0	0	10.8	10.57	10.48	10.58	10.67	10.7	10.3	10.77	10.5	10.78	10.47	10.68	10.87	10.73	10.53	10.6	10.7	10.27	10.83	10.33
YDR347W	MRP1	0	0	0	0	10.95	11.1	10.38	10.25	10.93	11.12	10.22	10.42	10.48	10.85	10.67	10.68	11.13	10.77	11.1	11.1	10.57	10.2	10.27	10.23
YDR348C	YDR348C	0	0	0	0	9.733	9.888	9.872	10.18	9.885	9.737	10.16	9.888	9.848	9.757	10.2	9.868	9.79	9.677	9.683	10.09	9.723	10.02	10.05	10.3
YDR349C	YPS7	0	0	0	0	10.9	10.95	10.57	11.02	10.93	10.92	10.97	10.62	10.77	10.7	11.13	10.83	10.9	10.9	10.93	10.97	10.5	10.63	10.73	11.3
YDR350C	TCM10	0	0	0	0	9.137	8.942	9.107	9.188	9.117	8.962	9.257	9.038	9.278	8.965	9.095	9.035	8.967	9.307	8.957	8.927	8.963	9.25	9.113	9.263
YDR351W	SBE2	0	0	0	0	9.497	8.867	9.142	8.91	9.675	8.688	9.273	8.778	9.647	8.992	9.302	8.475	9.087	9.907	8.29	9.443	8.897	9.387	8.66	9.16
YDR352W	YDR352W	0	0	0	0	9.215	9.058	10.53	9.53	9.357	8.917	10.19	9.865	10.23	9.505	9.312	9.277	8.827	9.603	9.007	9.11	10.18	10.87	9.547	9.513
YDR353W	TRR1	0	0	0	0	12.17	12.67	12.33	12.62	12.32	12.52	12.35	12.6	12.13	12.37	12.53	12.75	12.27	12.07	12.77	12.57	12.47	12.2	12.73	12.5
YDR354W	TRP4	0	0	-0.105	0	11.15	11.05	10.73	10.82	10.68	11.52	10.4	11.15	10.73	11.15	10.35	11.52	11.23	11.07	11.8	10.3	11.07	10.4	11.23	10.4
YDR356W	SPC110	0	0	0	0	8.568	7.983	8.603	8.557	8.587	7.965	8.562	8.598	8.597	8.575	8.552	7.988	8.477	8.66	7.453	8.513	8.673	8.533	8.523	8.59
YDR357C	YDR357C	0	0	0	0	10.6	10.25	9.668	9.452	10.67	10.18	9.697	9.423	10.38	9.892	9.988	9.713	10.1	11.1	10.27	10.23	9.687	9.65	9.16	9.743
YDR358W	GGA1	0	0	0	0	10.18	9.33	9.672	9.37	9.857	9.655	9.852	9.19	10.27	9.587	9.442	9.258	9.93	10.43	9.38	9.28	9.243	10.1	9.137	9.603
YDR359C	VID21	-0.0835	0	0	0	8.942	8.413	9.422	9.847	8.735	8.62	9.797	9.472	9.39	8.973	9.142	9.118	8.75	9.133	8.49	8.337	9.197	9.647	9.747	9.947
YDR361C	BCP1	0	0	0	0	9.668	10	9.668	9.645	9.737	9.937	9.392	9.922	9.517	9.82	9.612	10.04	9.727	9.61	10.15	9.863	9.913	9.423	9.93	9.36
YDR362C	TFC6	0	0	0	0	8.777	8.732	9.032	8.763	8.798	8.71	9.013	8.782	9.055	8.753	8.757	8.738	8.603	8.95	8.817	8.647	8.903	9.16	8.66	8.867
YDR363W	ESC2	0	0	0	0	7.075	6.718	6.852	7.037	7.17	6.623	7.002	6.887	7.053	6.873	7.118	6.637	6.96	7.19	6.287	7.15	6.787	6.917	6.987	7.087
YDR363W-A	SEM1	0	0	0	0	11.9	11.57	11.78	11.62	11.8	11.67	11.65	11.75	11.8	11.88	11.65	11.53	11.87	11.93	11.47	11.67	11.9	11.67	11.6	11.63
YDR364C	CDC40	0	0	0	0	9.385	9.055	9.005	8.937	9.33	9.11	9.01	8.932	9.323	9.067	9.017	8.975	9.25	9.52	8.97	9.14	8.883	9.127	8.98	8.893
YDR365C	ESF1	0	-1.15	-0.622	0	9.198	8.747	7.808	8.56	9.927	8.018	8.147	8.222	8.517	8.49	9.557	7.75	8.55	9.847	7.487	10.01	8.43	7.187	8.013	9.107
YDR366C	YDR366C	0	0	0	0	3.445	2.782	2.977	2.728	2.772	3.455	2.74	2.965	3.048	3.373	2.463	3.047	3.703	3.187	3.207	2.357	3.043	2.91	2.887	2.57
YDR367W	YDR367W	0	0	-1.7	0	10.5	9.562	10.83	10.23	9.562	10.5	10.17	10.9	10.52	10.82	9.213	10.58	10.57	10.43	10.43	8.69	11.07	10.6	10.73	9.737
YDR368W	YPR1	0	0	-2.09	-0.00657	11.5	11.25	12.12	11.7	11.35	11.4	11.85	11.97	11.98	11.63	11.22	11.73	11.17	11.83	11.63	10.87	12.1	12.13	11.83	11.57
YDR369C	XRS2	0	0	0	0	7.802	6.467	7.353	7.008	7.792	6.477	7.52	6.842	8.117	7.038	7.195	6.28	7.203	8.4	5.75	7.183	6.873	7.833	6.81	7.207
YDR370C	YDR370C	0	0	0	0	8.945	8.69	9.067	8.932	9.203	8.432	9.17	8.828	9.1	8.912	9.273	8.348	8.73	9.16	8.133	9.247	9.093	9.04	8.563	9.3
YDR371W	CTS2	0	0	0	0	8.33	7.675	8.112	8.19	8.152	7.853	7.962	8.34	8.24	8.202	7.873	7.992	8.23	8.43	7.477	7.873	8.173	8.05	8.507	7.873
YDR372C	VPS74	0	0	0	0	10.17	10.15	10.28	10.43	9.91	10.42	10.08	10.63	9.953	10.5	10.04	10.55	10.33	10.01	10.5	9.807	10.67	9.893	10.6	10.27
YDR373W	FRQ1	0	0	0	0	11.27	11.15	10.7	10.6	11.62	10.8	10.87	10.43	11.35	10.62	11.13	10.62	10.8	11.73	10.8	11.5	10.43	10.97	10.43	10.77
YDR374C	YDR374C	0	0	0	0	3.167	2.322	2.315	2.39	3.027	2.462	2.325	2.38	3.033	2.448	2.318	2.393	2.613	3.72	2.31	2.333	2.283	2.347	2.477	2.303
YDR375C	BCS1	0	0	0	0	9.738	9.913	9.447	9.122	9.463	10.19	8.918	9.65	9.222	9.963	9.16	9.875	10.11	9.367	10.27	9.56	9.817	9.077	9.483	8.76
YDR376W	ARH1	0	0	0	0	8.707	8.56	8.602	8.422	8.512	8.755	8.555	8.468	8.735	8.573	8.332	8.65	8.703	8.71	8.807	8.313	8.443	8.76	8.493	8.35
YDR377W	ATP17	-2.88	0	0	0	12.77	12.63	12.52	11.52	12.77	12.63	11.93	12.1	12.68	12.6	12.02	12.13	12.7	12.83	12.57	12.7	12.5	12.53	11.7	11.33
YDR378C	LSM6	0	0	0	0	10.88	10.9	10.82	10.8	11.13	10.65	10.88	10.73	10.98	10.72	11.03	10.67	10.67	11.1	10.63	11.17	10.77	10.87	10.7	10.9
YDR379C-A	YDR379C-A	0	0	0	0	10.82	10.19	9.913	9.638	10.87	10.14	10.29	9.265	10.9	9.83	10.25	9.575	10.27	11.37	10.01	10.37	9.393	10.43	9.137	10.14
YDR379W	RGA2	0	0	0	0	10.05	9.74	10.04	10.21	10.42	9.378	10.58	9.658	10.52	9.573	10.48	9.463	9.577	10.53	9.18	10.3	9.57	10.5	9.747	10.67
YDR380W	ARO10	-7.49	0	-1.15	0	8.232	2.685	4.03	3.545	6.17	4.747	4.925	2.65	7.497	4.765	3.598	2.632	6.88	9.583	2.613	2.757	2.65	5.41	2.65	4.44
YDR381C-A	YDR381C-A	0	0	0	0	9.678	9.843	9.37	9.143	9.737	9.785	9.193	9.32	9.488	9.56	9.442	9.545	9.717	9.64	9.853	9.833	9.403	9.337	9.237	9.05
YDR381W	YRA1	0	0	0	0	12.6	12.45	12.72	12.55	12.28	12.77	12.37	12.9	12.37	12.95	12.28	12.72	12.83	12.37	12.7	12.2	13.07	12.37	12.73	12.37
YDR382W	RPP2B	0	-0.64	0	0	14.2	14.2	14.07	14.05	14.17	14.23	13.82	14.3	14	14.27	13.98	14.27	14.23	14.17	14.23	14.17	14.3	13.83	14.3	13.8
YDR383C	NKP1	0	0	0	0	8.005	7.575	7.68	7.167	7.795	7.785	7.52	7.327	7.912	7.773	7.403	7.338	7.897	8.113	7.673	7.477	7.65	7.71	7.003	7.33
YDR384C	ATO3	-8.59	0	0	0	13.55	10.83	7.335	9.023	12.5	11.88	8.223	8.135	10.72	10.17	10.01	9.85	13.13	13.97	10.63	11.03	7.203	7.467	9.067	8.98
YDR385W	EFT2	0	0	0	0	14.33	14.37	14.4	14.4	14.38	14.32	14.38	14.42	14.38	14.35	14.38	14.38	14.27	14.4	14.37	14.37	14.43	14.37	14.4	14.4
YDR386W	MUS81	0	0	0	0	7.9	6.868	7.865	7.547	7.635	7.133	7.973	7.438	8.122	7.643	7.487	6.928	7.697	8.103	6.57	7.167	7.59	8.14	7.287	7.807
YDR387C	YDR387C	0	0	0	0	8.375	8.108	9.297	9.198	8.348	8.135	9.41	9.085	9.128	8.543	8.63	8.677	7.947	8.803	8.323	7.893	9.14	9.453	9.03	9.367
YDR388W	RVS167	0	-0.691	0	0	10.73	10.46	11.62	11.38	10.44	10.75	11.75	11.25	11.28	11.07	10.91	10.93	10.67	10.8	10.83	10.09	11.47	11.77	11.03	11.73
YDR389W	SAC7	0	0	0	0	8.635	8.63	9.512	9.632	8.65	8.615	9.717	9.427	9.03	9.117	9.337	8.925	8.75	8.52	8.48	8.78	9.483	9.54	9.37	9.893
YDR390C	UBA2	0	-0.162	0	0	10.42	10.13	10.09	9.822	10.55	10	9.913	9.997	10.31	10.19	10.15	9.805	10.27	10.57	9.733	10.53	10.12	10.06	9.877	9.767
YDR391C	YDR391C	0	-0.439	0	0	9.183	9.575	9.378	9.935	9.107	9.652	9.765	9.548	9.318	9.243	9.553	9.957	9.25	9.117	10.05	9.097	9.237	9.52	9.86	10.01
YDR392W	SPT3	0	0	0	0	9.665	9.097	9.288	9.168	9.348	9.413	9.555	8.902	9.667	9.287	9.237	9.028	9.65	9.68	9.177	9.017	8.923	9.653	8.88	9.457
YDR393W	SHE9	0	0	0	0	7.985	7.712	7.752	7.622	8.392	7.305	7.912	7.462	8.085	7.652	8.218	7.115	7.767	8.203	6.843	8.58	7.537	7.967	7.387	7.857
YDR394W	RPT3	0	0	0	0	12.27	11.97	12.32	11.95	12.15	12.08	12.25	12.02	12.43	12.15	11.97	11.95	12.2	12.33	11.97	11.97	12.1	12.53	11.93	11.97
YDR395W	SXM1	0	0	0	0	9.997	10.45	10.42	10.52	10.6	9.842	10.48	10.45	10.43	9.98	10.65	10.31	9.593	10.4	10.09	10.8	10.37	10.47	10.53	10.5
YDR397C	NCB2	0	0	0	0	11.23	10.97	10.68	10.27	11.35	10.85	10.73	10.22	11.2	10.72	10.88	10.35	11.03	11.43	10.67	11.27	10.4	10.97	10.04	10.5
YDR398W	UTP5	0	0	0	0	10.01	10.52	10.1	9.995	10.07	10.46	9.413	10.68	9.608	10.51	9.878	10.63	10.25	9.78	10.67	10.37	10.77	9.437	10.6	9.39
YDR399W	HPT1	0	0	0	0	12.73	13.08	12.73	12.55	13.03	12.78	12.78	12.5	12.82	12.65	13	12.63	12.7	12.77	12.87	13.3	12.6	12.87	12.4	12.7
YDR400W	URH1	0	0	0	0	8.958	9.795	9.098	10.09	9.298	9.455	9.153	10.03	8.802	9.255	9.65	10.23	9.013	8.903	9.897	9.693	9.497	8.7	10.57	9.607
YDR402C	DIT2	0	0	0	0	2.33	2.208	2.167	2.163	2.373	2.165	2.168	2.162	2.33	2.167	2.212	2.16	2.17	2.49	2.16	2.257	2.163	2.17	2.16	2.167
YDR403W	DIT1	0	0	0	0	5.352	5.552	4.655	5.118	5.64	5.263	4.532	5.242	4.968	5.038	5.203	5.467	4.883	5.82	5.643	5.46	5.193	4.117	5.29	4.947
YDR404C	RPB7	0	0	0	0	10.95	11.15	10.88	10.98	10.9	11.2	10.7	11.17	10.72	11.12	10.88	11.25	11.07	10.83	11.33	10.97	11.17	10.6	11.17	10.8
YDR405W	MRP20	0	0	0	0	10.88	10.93	9.547	9.333	10.98	10.83	9.392	9.488	10.17	10.26	10.2	10.06	10.9	10.87	10.77	11.1	9.617	9.477	9.36	9.307
YDR406W	PDR15	-4.41	0	0	0	8.443	11.12	10.57	10.85	10.08	9.483	11.18	10.24	10.09	8.922	11.17	10.8	8	8.887	10.97	11.27	9.843	11.3	10.63	11.07
YDR407C	TRS120	0	0	0	0	10.29	9.657	10.57	10.58	10.52	9.432	10.85	10.3	10.68	10.18	10.68	9.557	9.983	10.6	8.88	10.43	10.37	10.77	10.23	10.93
YDR408C	ADE8	0	0	0	0	11.58	12.1	11.58	11.6	11.68	12	11.23	11.95	11.32	11.85	11.6	12.1	11.77	11.4	12.23	11.97	11.93	11.23	11.97	11.23
YDR409W	SIZ1	0	0	0	0	8.037	7.75	7.913	8.22	8.675	7.112	8.813	7.32	8.855	7.095	8.633	7.337	7.12	8.953	7.103	8.397	7.07	8.757	7.57	8.87
YDR410C	STE14	0	0	0	0	8.71	9.375	9.428	9.902	8.528	9.557	9.283	10.05	8.633	9.505	9.178	10.1	9.15	8.27	9.963	8.787	9.86	8.997	10.23	9.57
YDR411C	DFM1	0	0	0	0	10.67	10.87	10.75	10.97	10.45	11.08	10.6	11.12	10.57	10.85	10.48	11.35	10.73	10.6	11.43	10.3	10.97	10.53	11.27	10.67
YDR412W	YDR412W	0	0	0	0	8.405	7.868	8.315	8.38	7.822	8.452	7.772	8.923	7.832	8.888	7.762	8.487	8.877	7.933	8.027	7.71	8.9	7.73	8.947	7.813
YDR414C	ERD1	0	0	0	0	7.76	8.002	8.555	8.462	7.458	8.303	8.082	8.935	7.837	8.478	7.703	8.76	7.93	7.59	8.677	7.327	9.027	8.083	8.843	8.08
YDR415C	YDR415C	0	0	0	0	9.33	9.398	9.483	9.4	9.235	9.493	9.243	9.64	9.395	9.418	9.083	9.715	9.31	9.35	9.677	9.12	9.527	9.44	9.753	9.047
YDR416W	SYF1	0	0	0	0	6.972	6.493	7.24	6.877	6.952	6.513	7.25	6.867	7.402	6.81	6.8	6.57	6.727	7.217	6.3	6.687	6.893	7.587	6.84	6.913
YDR418W	RPL12B	0	0	0	0	14.22	14.33	14.12	14.03	14.25	14.3	13.92	14.23	14.05	14.28	14.12	14.25	14.27	14.17	14.33	14.33	14.3	13.93	14.17	13.9
YDR419W	RAD30	0	0	0	0	8.578	8.277	9.387	8.983	8.548	8.307	9.468	8.902	9.257	8.708	8.76	8.5	8.343	8.813	8.27	8.283	9.073	9.7	8.73	9.237
YDR420W	HKR1	0	0	0	0	11.17	11.03	11.55	11.28	11.4	10.8	11.63	11.2	11.63	11.08	11.4	10.92	10.8	11.53	10.8	11.27	11.37	11.73	11.03	11.53
YDR421W	ARO80	0	0	0	0	8.252	7.072	8.042	7.52	7.968	7.355	8.27	7.292	8.682	7.612	7.557	7.035	7.867	8.637	6.843	7.3	7.357	8.727	7.227	7.813
YDR422C	SIP1	0	0	0	0	9.202	9.055	9.497	9.403	9.343	8.913	9.753	9.147	9.693	9.005	9.403	9.055	8.86	9.543	8.967	9.143	9.15	9.843	9.143	9.663
YDR423C	CAD1	0	-0.339	0	0	10.11	9.75	9.897	9.682	10.02	9.838	10.16	9.418	10.32	9.692	9.867	9.565	9.89	10.33	9.787	9.713	9.493	10.3	9.343	10.02
YDR424C	DYN2	0	0	0	0	11.87	11.37	11.85	11.43	11.88	11.35	11.95	11.33	12.15	11.57	11.68	11.12	11.5	12.23	11.2	11.53	11.63	12.07	11.03	11.83
YDR425W	SNX41	0	0	0	0	8.175	7.183	8.225	7.682	7.9	7.458	8.508	7.398	8.707	7.693	7.702	7.163	7.757	8.593	7.16	7.207	7.63	8.82	7.167	8.197
YDR427W	RPN9	0	0	0	0	12.37	11.83	12.07	11.88	12.25	11.95	12.02	11.93	12.23	12.2	12.03	11.68	12.3	12.43	11.6	12.07	12.1	12.03	11.77	12
YDR428C	YDR428C	0	0	-2.14	0	8.252	8.51	7.863	7.73	9.432	7.33	8.7	6.893	9.218	6.897	8.913	7.327	6.947	9.557	7.713	9.307	6.847	8.88	6.94	8.52
YDR429C	TIF35	0	-2.6	0	0	12.37	12.28	11.88	11.78	12.22	12.43	11.4	12.27	11.88	12.37	11.73	12.33	12.5	12.23	12.37	12.2	12.23	11.53	12.3	11.27
YDR430C	CYM1	0	0	0	0	9.95	9.755	9.898	9.772	9.872	9.833	9.823	9.847	9.965	9.883	9.73	9.797	9.873	10.03	9.793	9.717	9.893	9.903	9.8	9.743
YDR432W	NPL3	0	0	0	0	12.75	12.83	13.03	13	12.2	13.38	12.63	13.4	12.33	13.45	12.5	13.33	13.33	12.17	13.43	12.23	13.57	12.5	13.23	12.77
YDR434W	GPI17	0	0	0	0	10.85	10.43	10.68	10.77	10.57	10.72	10.58	10.87	10.65	10.88	10.5	10.7	10.93	10.77	10.5	10.37	10.83	10.53	10.9	10.63
YDR435C	PPM1	0	-0.811	0	0	10.07	9.613	9.818	9.688	9.487	10.2	9.752	9.755	9.767	10.12	9.472	9.83	10.33	9.803	10.06	9.17	9.907	9.73	9.603	9.773
YDR436W	PPZ2	0	0	0	0	9.452	8.998	9.312	9.007	9.355	9.095	9.503	8.815	9.792	8.972	9.067	8.938	9.023	9.88	9.167	8.83	8.92	9.703	8.71	9.303
YDR437W	YDR437W	0	0	0	0	6.158	6.558	4.803	4.938	6.952	5.765	5.043	4.698	6.037	4.925	5.958	5.538	5.363	6.953	6.167	6.95	4.487	5.12	4.91	4.967
YDR438W	YDR438W	0	0	0	0	6.448	6.655	6.168	6.67	6.953	6.15	6.827	6.012	6.788	5.828	6.992	6.333	5.75	7.147	6.55	6.76	5.907	6.43	6.117	7.223
YDR439W	LRS4	0	0	0	0	8.517	8.23	8.638	8.59	8.515	8.232	8.805	8.423	8.743	8.412	8.577	8.243	8.267	8.767	8.197	8.263	8.557	8.72	8.29	8.89
YDR440W	DOT1	0	0	0	0	9.112	9.108	9.043	8.99	8.808	9.412	8.552	9.482	8.753	9.402	8.607	9.492	9.33	8.893	9.493	8.723	9.473	8.613	9.49	8.49
YDR441C	APT2	0	0	0	0	10.88	10.6	11	11.18	11.02	10.47	11.33	10.85	11.3	10.58	11.05	10.73	10.33	11.43	10.6	10.6	10.83	11.17	10.87	11.5
YDR443C	SSN2	0	0	-0.0457	0	8.817	8.437	9.168	9.143	9.157	8.097	9.395	8.917	9.577	8.408	8.975	8.605	8.03	9.603	8.163	8.71	8.787	9.55	9.047	9.24
YDR444W	YDR444W	0	0	0	0	9.295	9.967	9.137	9.657	9.688	9.573	9.293	9.5	9.187	9.245	9.795	9.828	9.17	9.42	9.977	9.957	9.32	8.953	9.68	9.633
YDR446W	ECM11	0	0	0	0	2.103	2.1	2.1	2.098	2.103	2.1	2.1	2.098	2.103	2.1	2.1	2.098	2.1	2.107	2.1	2.1	2.1	2.1	2.097	2.1
YDR447C	RPS17B	0	-0.161	0	0	13.33	13.35	13.4	13.4	13.37	13.32	13.15	13.65	13.22	13.52	13.3	13.45	13.3	13.37	13.33	13.37	13.73	13.07	13.57	13.23
YDR448W	ADA2	0	0	0	0	9.292	9.172	9.12	9.485	9.277	9.187	9.337	9.268	9.257	9.155	9.357	9.3	9.147	9.437	9.227	9.117	9.163	9.077	9.373	9.597
YDR449C	UTP6	0	-0.392	0	-0.153	8.855	8.877	8.7	8.325	8.762	8.97	7.928	9.097	8.44	9.115	8.25	8.952	9.18	8.53	8.76	8.993	9.05	8.35	9.143	7.507
YDR450W	RPS18A	0	-0.885	0	0	13.78	13.8	13.63	13.65	13.82	13.77	13.42	13.87	13.57	13.85	13.67	13.78	13.77	13.8	13.77	13.83	13.93	13.33	13.8	13.5
YDR451C	YHP1	0	0	0	0	8.653	9.863	9.017	9.513	9.302	9.215	9.112	9.418	8.608	9.062	9.805	9.572	8.87	8.437	9.56	10.17	9.253	8.78	9.583	9.443
YDR452W	PPN1	0	0	0	0	11.33	11.07	11.3	11.02	11.22	11.18	10.97	11.35	11.2	11.43	10.98	11.1	11.3	11.37	11.07	11.07	11.57	11.03	11.13	10.9
YDR453C	TSA2	-3.48	-0.272	0	0	10.22	9.965	6.195	9.948	9.507	10.68	8.578	7.565	8.287	8.133	9.798	10.12	10.53	9.917	10.83	9.097	5.733	6.657	9.397	10.5
YDR454C	GUK1	0	0	0	0	12.92	13.05	13.03	13.05	13	12.97	12.88	13.2	12.93	13.02	12.95	13.15	12.83	13	13.1	13	13.2	12.87	13.2	12.9
YDR456W	NHX1	0	0	0	0	10.48	10.43	11.03	10.78	10.5	10.42	11	10.82	10.78	10.73	10.72	10.5	10.4	10.57	10.43	10.43	11.07	11	10.57	11
YDR457W	TOM1	0	0	0	0	11.85	11.38	12.03	11.82	12.07	11.17	12.32	11.53	12.33	11.55	12.05	11.15	11.37	12.33	10.97	11.8	11.73	12.33	11.33	12.3
YDR458C	YDR458C	0	0	0	0	8.703	7.467	8.578	8.307	8.578	7.592	8.547	8.338	8.802	8.48	8.323	7.45	8.477	8.93	6.707	8.227	8.483	8.673	8.193	8.42
YDR459C	YDR459C	0	0	0	0	9.705	9.575	9.44	9.538	9.697	9.583	9.63	9.348	9.715	9.43	9.612	9.502	9.573	9.837	9.593	9.557	9.287	9.593	9.41	9.667
YDR460W	TFB3	0	0	0	0	9.167	8.817	8.785	8.82	8.983	9	9.002	8.603	9.162	8.79	8.823	8.813	9.01	9.323	8.99	8.643	8.57	9	8.637	9.003
YDR461W	MFA1	0	0	0	0	13.05	13.9	14.67	14.78	13.83	13.12	14.87	14.58	14.15	13.57	14.55	14.13	12.5	13.6	13.73	14.07	14.63	14.7	14.53	15.03
YDR462W	MRPL28	0	0	0	0	11.53	11.67	10.52	10.42	11.75	11.45	10.58	10.35	11.15	10.9	11.18	10.9	11.4	11.67	11.5	11.83	10.4	10.63	10.3	10.53
YDR463W	STP1	0	0	0	0	9.842	9.567	9.997	9.78	9.852	9.557	10.1	9.675	10.15	9.688	9.803	9.543	9.62	10.06	9.493	9.64	9.757	10.24	9.593	9.967
YDR464W	SPP41	0	0	0	0	9.103	8.985	9.138	8.937	9.542	8.547	9.36	8.715	9.41	8.832	9.492	8.43	8.707	9.5	8.387	9.583	8.957	9.32	8.473	9.4
YDR465C	RMT2	0	-1.42	-0.839	0	9.343	8.99	8.748	8.013	8.822	9.512	7.503	9.258	8.672	9.42	7.653	9.35	9.547	9.14	9.477	8.503	9.293	8.203	9.223	6.803
YDR466W	PKH3	0	0	0	0	9.865	9.743	9.795	9.802	10.13	9.477	10.04	9.553	10.13	9.527	10.04	9.503	9.497	10.23	9.457	10.03	9.557	10.03	9.55	10.05
YDR468C	TLG1	0	0	0	0	10.12	9.458	9.682	9.527	10.09	9.487	9.76	9.448	10.12	9.685	9.735	9.25	9.84	10.4	9.133	9.783	9.53	9.833	9.367	9.687
YDR469W	SDC1	0	-0.363	0	0	9.797	9.915	9.74	9.815	9.868	9.843	9.6	9.955	9.692	9.845	9.777	9.953	9.847	9.747	9.84	9.99	9.843	9.637	10.07	9.563
YDR470C	UGO1	0	0	0	0	10.07	9.762	9.357	8.987	10.06	9.77	9.337	9.007	9.887	9.537	9.508	9.24	9.867	10.27	9.673	9.85	9.207	9.507	8.807	9.167
YDR471W	RPL27B	0	0	0	0	13.15	13.25	13	13.03	13.18	13.22	12.73	13.3	12.95	13.2	12.97	13.32	13.13	13.17	13.3	13.2	13.27	12.73	13.33	12.73
YDR472W	TRS31	0	0	0	0	9.703	9.673	9.842	9.99	9.395	9.982	9.505	10.33	9.53	10.02	9.37	10.29	9.91	9.497	10.05	9.293	10.12	9.563	10.53	9.447
YDR473C	PRP3	0	0	0	0	9.128	7.71	8.755	8.548	9.015	7.823	8.92	8.383	9.182	8.702	8.753	7.505	8.917	9.34	6.73	8.69	8.487	9.023	8.28	8.817
YDR475C	YDR475C	0	0	0	-0.548	10.23	10.33	11.15	11.05	10.42	10.15	11.4	10.8	11.03	10.35	10.78	10.6	9.833	10.63	10.47	10.2	10.87	11.43	10.73	11.37
YDR476C	YDR476C	0	0	0	0	11.17	10.93	10.62	11.1	10.7	11.4	10.88	10.83	10.73	11.05	10.85	11.18	11.5	10.83	11.3	10.57	10.6	10.63	11.07	11.13
YDR477W	SNF1	0	0	0	0	11.3	11.1	11.17	11.15	11.25	11.15	11.25	11.07	11.33	11.13	11.17	11.08	11.23	11.37	11.07	11.13	11.03	11.3	11.1	11.2
YDR478W	SNM1	0	0	0	0	9.117	9.087	9.065	8.828	9.378	8.825	9.115	8.778	9.33	8.852	9.163	8.752	8.747	9.487	8.903	9.27	8.957	9.173	8.6	9.057
YDR479C	PEX29	0	0	0	0	10.14	9.833	9.352	9.205	10.34	9.637	9.625	8.932	10.17	9.32	9.79	9.248	9.65	10.63	9.623	10.04	8.99	9.713	8.873	9.537
YDR480W	DIG2	0	0	0	0	8.142	7.93	8.84	7.98	7.948	8.123	8.558	8.262	8.637	8.345	7.87	8.04	8.1	8.183	8.147	7.713	8.59	9.09	7.933	8.027
YDR481C	PHO8	0	-0.157	-0.983	0	11.25	10.88	12.35	12.1	10.9	11.23	12.32	12.13	11.92	11.68	11.3	11.68	11.17	11.33	11.3	10.47	12.2	12.5	12.07	12.13
YDR482C	CWC21	0	0	0	0	9.092	9.145	8.867	8.942	9.068	9.168	9.24	8.568	9.223	8.735	9.085	9.002	9.077	9.107	9.26	9.03	8.393	9.34	8.743	9.14
YDR483W	KRE2	0	0	0	0	11.73	11.72	12.07	12.28	11.77	11.68	12.37	11.98	12.07	11.73	12.07	11.93	11.57	11.9	11.8	11.63	11.9	12.23	12.07	12.5
YDR484W	VPS52	0	0	0	0	8.027	6.813	7.427	7.18	8.045	6.795	7.67	6.937	8.192	7.262	7.523	6.47	7.71	8.343	5.88	7.747	6.813	8.04	7.06	7.3
YDR485C	VPS72	0	0	0	0	9.025	8.553	9.407	9.115	9.108	8.47	9.492	9.03	9.53	8.902	9.07	8.598	8.657	9.393	8.283	8.823	9.147	9.667	8.913	9.317
YDR486C	VPS60	-0.513	0	0	0	10.53	9.57	10.05	9.488	10.26	9.84	9.957	9.578	10.55	10.03	9.67	9.388	10.27	10.8	9.413	9.727	9.793	10.3	9.363	9.613
YDR487C	RIB3	0	0	0	0	12.53	12.83	12.15	12.43	12.5	12.87	12.05	12.53	12.13	12.55	12.42	12.85	12.7	12.37	13.03	12.63	12.4	11.9	12.67	12.2
YDR488C	PAC11	0	0	0	0	8.56	9.115	8.525	9.31	8.352	9.323	8.598	9.237	8.178	8.907	8.772	9.653	8.843	8.277	9.803	8.427	8.97	8.08	9.503	9.117
YDR489W	SLD5	0	0	0	0	8.483	8.33	8.567	8.255	8.132	8.682	8.21	8.612	8.422	8.628	7.92	8.665	8.61	8.357	8.753	7.907	8.647	8.487	8.577	7.933
YDR490C	PKH1	0	0	0	0	10.31	10.23	9.937	10.2	10.55	9.988	10.42	9.72	10.55	9.695	10.42	10.01	9.817	10.8	10.16	10.3	9.573	10.3	9.867	10.53
YDR492W	IZH1	-2.64	0	-1.39	0	11.87	12.38	10.43	12.08	11.93	12.32	11.1	11.42	11.2	11.1	11.83	12.63	11.87	11.87	12.77	12	10.33	10.53	12.5	11.67
YDR493W	YDR493W	-1.57	0	0	0	10.3	10.8	9.682	8.98	10.48	10.62	9	9.662	9.758	10.22	9.725	10.05	10.4	10.2	10.83	10.77	10.05	9.317	9.277	8.683
YDR494W	RSM28	0	0	0	0	10.5	10.15	10.01	9.557	10.42	10.23	9.548	10.02	10.01	10.5	9.957	9.748	10.67	10.33	9.797	10.5	10.33	9.683	9.7	9.413
YDR495C	VPS3	0	0	0	0	7.643	6.522	8.133	8.015	7.728	6.437	8.427	7.722	8.153	7.623	8.002	6.535	7.397	7.89	5.477	7.567	7.85	8.417	7.593	8.437
YDR496C	PUF6	0	-0.874	0	0	10.33	9.962	9.857	9.768	10.29	9.995	9.208	10.42	9.685	10.5	9.818	9.912	10.57	10.09	9.423	10.5	10.43	9.28	10.4	9.137
YDR497C	ITR1	0	0	-0.0881	0	13.13	13.23	13.45	13.55	13.05	13.32	13.42	13.58	13.3	13.28	13.17	13.62	13.1	13.17	13.53	12.93	13.47	13.43	13.7	13.4
YDR498C	SEC20	0	0	0	0	9.823	9.778	9.933	10.15	9.643	9.958	9.913	10.17	9.827	9.93	9.73	10.2	9.793	9.853	10.12	9.433	10.07	9.8	10.27	10.03
YDR499W	LCD1	0	0	0	0	8.61	7.213	8.198	8.138	8.47	7.353	8.508	7.828	8.725	8.083	8.253	7.098	8.33	8.89	6.377	8.05	7.837	8.56	7.82	8.457
YDR500C	RPL37B	0	0	0	0	13.95	14.07	14.13	14.02	14	14.02	13.95	14.2	13.98	14.1	13.97	14.12	13.93	13.97	14.1	14.03	14.27	14	14.13	13.9
YDR501W	PLM2	0	0	0	0	5.567	6.19	6.292	6.088	5.268	6.488	6.067	6.313	5.632	6.227	5.703	6.575	5.94	5.193	7.037	5.343	6.513	6.07	6.113	6.063
YDR502C	SAM2	0	0	0	0	13.7	14.02	13.92	14.03	13.73	13.98	13.87	14.08	13.72	13.9	13.88	14.17	13.83	13.57	14.13	13.9	13.97	13.87	14.2	13.87
YDR503C	LPP1	0	0	0	0	9.417	9.33	8.617	8.855	9.197	9.55	8.593	8.878	8.938	9.095	8.852	9.333	9.41	9.423	9.69	8.97	8.78	8.453	8.977	8.733
YDR504C	SPG3	0	0	0	0	10.01	9.008	10.38	9.812	10.17	8.843	10.43	9.763	10.53	9.86	10.07	8.747	9.583	10.43	8.103	9.913	10.14	10.62	9.39	10.23
YDR505C	PSP1	0	0	0	0	9.238	8.128	10.09	9.523	9.342	8.025	10.02	9.597	9.933	9.397	9.427	8.225	8.93	9.547	7.12	9.137	9.863	10.32	9.33	9.717
YDR506C	YDR506C	0	0	-0.786	0	6.705	6.567	6.845	7.083	6.512	6.76	6.97	6.958	7.013	6.537	6.468	7.182	6.387	7.023	7.133	6	6.687	7.003	7.23	6.937
YDR507C	GIN4	0	0	0	0	10.01	9.71	10.38	9.825	10.35	9.372	10.28	9.925	10.37	10.03	10.27	9.268	9.757	10.27	8.987	10.43	10.3	10.47	9.55	10.1
YDR508C	GNP1	0	-4.07	0	0	9.367	11.33	6.927	7.428	11.47	9.23	6.47	7.885	8.167	8.127	9.77	8.988	8.367	10.37	10.09	12.57	7.887	5.967	7.883	6.973
YDR510W	SMT3	0	0	0	0	12.98	13.13	12.82	13	13.18	12.93	12.93	12.88	12.98	12.82	13.13	13	12.83	13.13	13.03	13.23	12.8	12.83	12.97	13.03
YDR511W	ACN9	0	0	0	0	10.57	10.45	10.03	9.263	10.65	10.37	9.522	9.768	10.33	10.27	9.845	9.868	10.4	10.73	10.33	10.57	10.13	9.92	9.403	9.123
YDR512C	EMI1	0	0	0	0	7.083	6.605	6.927	6.407	6.738	6.95	6.507	6.827	7.008	7.002	6.237	6.775	7.053	7.113	6.847	6.363	6.95	6.903	6.703	6.11
YDR513W	GRX2	0	0	0	0	13.12	12.47	12.5	11.63	12.98	12.6	12.17	11.97	13.12	12.5	12.03	12.07	12.77	13.47	12.43	12.5	12.23	12.77	11.7	11.57
YDR514C	YDR514C	0	0	0	0	8.333	8.363	7.967	7.822	8.255	8.442	7.362	8.427	8.01	8.29	7.607	8.578	8.373	8.293	8.51	8.217	8.207	7.727	8.647	6.997
YDR515W	SLF1	0	0	0	0	6.878	5.572	7.193	7.393	6.82	5.63	7.223	7.363	6.93	7.142	7.113	5.852	6.907	6.85	4.353	6.79	7.377	7.01	7.35	7.437
YDR516C	EMI2	0	0	0	0	11.9	13.02	10.35	11.65	12.4	12.52	11.22	10.78	11.13	11.12	12.48	12.18	11.93	11.87	13.1	12.93	10.3	10.4	11.27	12.03
YDR517W	GRH1	0	0	0	0	11.53	12.27	10.87	11.6	12.27	11.53	11.78	10.68	11.67	10.73	12.38	11.48	11.13	11.93	11.93	12.6	10.33	11.4	11.03	12.17
YDR518W	EUG1	0	0	0	0	9.853	11.22	9.262	11.45	10.27	10.8	9.69	11.02	9.063	10.05	10.9	11.77	9.96	9.747	11.63	10.8	10.14	8.38	11.9	11
YDR519W	FPR2	0	0	0	0	12.1	12.18	11.55	11.87	11.83	12.45	11.18	12.23	11.48	12.17	11.53	12.52	12.37	11.83	12.53	11.83	11.97	11.13	12.5	11.23
YDR520C	YDR520C	0	0	0	0	8.91	8.787	10.64	11.32	9.103	8.593	10.72	11.23	9.673	9.878	10.15	9.948	8.523	9.297	8.663	8.91	11.23	10.05	11.23	11.4
YDR522C	SPS2	0	0	0	0	3.343	2.157	2.16	2.152	3.343	2.157	2.162	2.15	3.345	2.158	2.16	2.148	2.16	4.527	2.153	2.16	2.157	2.163	2.143	2.16
YDR523C	SPS1	0	0	0	-0.546	6.29	5.543	5.35	5.895	6.61	5.223	5.818	5.427	6.263	5.377	6.165	5.273	5.203	7.377	5.243	5.843	5.55	5.15	5.303	6.487
YDR524C	AGE1	0	0	0	0	8.09	7.848	8.203	8.27	8.255	7.683	8.355	8.118	8.342	7.952	8.268	7.85	7.787	8.393	7.58	8.117	8.117	8.29	8.12	8.42
YDR524C-B	YDR524C-B	0	0	0	0	14.27	14.45	14.55	14.47	14.35	14.37	14.47	14.55	14.35	14.47	14.47	14.45	14.33	14.2	14.4	14.5	14.6	14.5	14.5	14.43
YDR525W-A	SNA2	0	0	0	0	12.03	11.65	11.95	11.43	11.73	11.95	11.73	11.65	12.13	11.85	11.33	11.75	11.9	12.17	12	11.3	11.8	12.1	11.5	11.37
YDR527W	RBA50	0	0	0	0	9.775	9.932	9.558	9.51	9.845	9.862	9.38	9.688	9.58	9.753	9.645	9.797	9.787	9.763	9.937	9.927	9.72	9.397	9.657	9.363
YDR528W	HLR1	0	0	0	0	6.987	8.353	7.712	8.787	7.35	7.99	8.37	8.128	7.103	7.595	8.617	8.523	7.457	6.517	8.523	8.183	7.733	7.69	8.523	9.05
YDR529C	QCR7	-0.879	0	0	0	14	13.92	14	12.73	14.07	13.85	13.5	13.23	14.15	13.85	13.42	13.23	13.9	14.1	13.8	14.03	13.8	14.2	12.67	12.8
YDR530C	APA2	0	0	0	0	8.918	9.578	9.357	9.5	9.125	9.372	9.305	9.552	9.11	9.165	9.32	9.758	8.843	8.993	9.9	9.257	9.487	9.227	9.617	9.383
YDR531W	YDR531W	0	0	-0.391	0	11.6	11.43	11.73	11.7	11.53	11.5	11.77	11.67	11.87	11.47	11.43	11.7	11.33	11.87	11.67	11.2	11.6	11.87	11.73	11.67
YDR532C	YDR532C	0	0	0	0	7.285	5.62	7.073	6.548	7.292	5.613	6.928	6.693	7.248	7.11	6.972	5.197	7.023	7.547	4.203	7.037	7.197	6.95	6.19	6.907
YDR533C	HSP31	-4.53	-0.728	0	0	10.38	11.95	12.63	11.43	12.23	10.1	12.4	11.67	12.48	10.53	12.15	11.23	8.86	11.9	11.33	12.57	12.2	13.07	11.13	11.73
YDR534C	FIT1	0	0	0	0	7.473	6.437	7.062	6.168	7.153	6.757	7.068	6.162	7.712	6.823	6.51	6.095	6.827	8.12	6.687	6.187	6.82	7.303	5.503	6.833
YDR536W	STL1	-13.5	-5.61	-5.44	-0.795	9.05	2.158	2.195	4.107	5.218	5.99	4.137	2.165	5.255	5.99	4.1	2.165	9.807	8.293	2.173	2.143	2.173	2.217	2.157	6.057
YDR538W	PAD1	0	0	0	0	7.578	7.247	7.433	7.155	8.072	6.753	7.467	7.122	7.983	7.028	7.555	6.847	6.74	8.417	6.767	7.727	7.317	7.55	6.927	7.383
YDR539W	YDR539W	-0.031	0	0	0	7.648	8.875	8.845	9.055	8.748	7.775	9.303	8.597	8.87	7.623	9.182	8.748	6.853	8.443	8.697	9.053	8.393	9.297	8.8	9.31
YDR540C	YDR540C	0	0	0	0	2.857	3.68	4.872	6.253	4.065	2.472	6.498	4.627	4.543	3.185	6.02	3.913	2.19	3.523	2.753	4.607	4.18	5.563	5.073	7.433
YDR541C	YDR541C	0	-2.59	0	0	7.415	8.713	7.548	8.568	8.123	8.005	7.318	8.798	7.238	7.725	8.203	9.078	7.15	7.68	8.86	8.567	8.3	6.797	9.297	7.84
YEL001C	YEL001C	0	0	0	0	11.12	11.33	11.03	11.52	10.82	11.63	10.78	11.77	10.58	11.57	11.02	11.83	11.53	10.7	11.73	10.93	11.6	10.47	11.93	11.1
YEL002C	WBP1	0	0	0	0	12.35	12.37	12.55	12.48	12.13	12.58	12.33	12.7	12.27	12.63	12.2	12.65	12.53	12.17	12.63	12.1	12.73	12.37	12.67	12.3
YEL003W	GIM4	0	0	0	0	10.13	9.782	10.26	9.535	9.82	10.09	9.673	10.12	10	10.38	9.488	9.828	10.23	10.02	9.943	9.62	10.53	9.99	9.713	9.357
YEL004W	YEA4	0	0	0	0	9.513	9.615	9.293	9.042	9.607	9.522	9.123	9.212	9.518	9.288	9.212	9.445	9.39	9.637	9.653	9.577	9.187	9.4	9.237	8.847
YEL005C	VAB2	0	0	0	0	8.987	8.763	8.958	8.943	9.155	8.595	9.19	8.712	9.192	8.753	9.153	8.553	8.79	9.183	8.4	9.127	8.717	9.2	8.707	9.18
YEL006W	YEL006W	0	0	0	0	9.458	9.873	10.51	10.55	9.767	9.565	10.78	10.28	10.17	9.797	10.38	10.04	9.31	9.607	9.82	9.927	10.28	10.73	10.27	10.83
YEL007W	YEL007W	0	0	0	0	10.51	10.31	10.6	10.63	10.82	10.01	11.22	10.01	11.13	9.973	10.9	10.05	10.05	10.97	9.96	10.67	9.893	11.3	10.13	11.13
YEL009C	GCN4	0	0	0	0	14.5	14.37	14.55	14.35	14.55	14.32	14.58	14.32	14.6	14.45	14.53	14.18	14.43	14.57	14.2	14.53	14.47	14.63	14.17	14.53
YEL011W	GLC3	0	0	0	0	12.65	12.93	12.23	11.88	12.88	12.7	12.63	11.48	12.73	12.15	12.78	12.03	12.53	12.77	12.87	13	11.77	12.7	11.2	12.57
YEL012W	UBC8	0	-0.661	0	0	11.75	11.33	11.09	10.87	11.63	11.45	11.68	10.27	11.8	11.04	11.52	10.68	11.83	11.67	11.07	11.6	10.24	11.93	10.3	11.43
YEL013W	VAC8	0	0	0	0	9.773	9.747	10.77	11	9.538	9.982	10.65	11.12	9.973	10.57	10.21	10.53	10.1	9.447	9.863	9.63	11.03	10.5	11.2	10.8
YEL015W	EDC3	0	0	0	0	9.203	9.28	9.563	9.372	9.172	9.312	9.503	9.432	9.338	9.428	9.337	9.315	9.333	9.073	9.29	9.27	9.523	9.603	9.34	9.403
YEL016C	YEL016C	0	0	0	0	7.582	8.197	8.355	8.297	7.76	8.018	8.365	8.287	7.887	8.05	8.238	8.255	7.59	7.573	8.447	7.947	8.51	8.2	8.063	8.53
YEL017C-A	PMP2	0	0	0	0	11.18	11.85	13.12	13.27	11.32	11.72	13.08	13.3	11.98	12.32	12.42	12.7	11.43	10.93	12	11.7	13.2	13.03	13.4	13.13
YEL017W	GTT3	0	0	0	0	10.55	10.87	10.8	10.67	10.35	11.07	10.48	10.98	10.42	10.93	10.42	11.12	10.8	10.3	11.33	10.4	11.07	10.53	10.9	10.43
YEL018W	EAF5	0	0	0	0	9.34	9.172	9.018	8.983	9.277	9.235	9.052	8.95	9.088	9.27	9.24	8.915	9.573	9.107	8.897	9.447	8.967	9.07	8.933	9.033
YEL019C	MMS21	0	0	0	0	2.778	2.232	2.578	2.117	2.82	2.19	2.59	2.105	3.165	2.192	2.245	2.103	2.27	3.287	2.11	2.353	2.113	3.043	2.097	2.137
YEL020C	YEL020C	-2.52	-2.14	0	0	9.937	7.975	8.603	8.233	8.765	9.147	8.972	7.865	9.412	9.128	8.325	7.883	10.2	9.673	8.093	7.857	8.057	9.15	7.673	8.793
YEL020W-A	TIM9	0	0	0	0	12.03	12.18	11.82	11.38	12.23	11.98	11.42	11.78	11.73	12.12	11.92	11.65	12.1	11.97	11.87	12.5	12.13	11.5	11.43	11.33
YEL021W	URA3	0	0	0	0	10.09	10.37	9.57	9.695	9.822	10.63	9.363	9.902	9.518	10.14	9.667	10.39	10.47	9.713	10.8	9.93	9.817	9.323	9.987	9.403
YEL022W	GEA2	0	0	0	0	9.628	9.168	9.577	9.842	9.64	9.157	9.623	9.795	9.532	9.673	9.732	9.278	9.643	9.613	8.67	9.667	9.703	9.45	9.887	9.797
YEL023C	YEL023C	0	0	0	0	7.535	7.352	7.85	8.198	7.733	7.153	8.17	7.878	7.723	7.662	8.18	7.37	7.43	7.64	6.877	7.827	7.893	7.807	7.863	8.533
YEL024W	RIP1	-2.2	0	0	0	13.08	12.72	12.72	10.63	12.97	12.83	11.62	11.73	13	12.8	11.58	11.77	13.1	13.07	12.57	12.87	12.5	12.93	10.97	10.3
YEL025C	YEL025C	0	0	0	0	7.345	7.403	7.693	7.78	7.717	7.032	8.095	7.378	7.853	7.185	7.958	7.225	7.147	7.543	6.917	7.89	7.223	8.163	7.533	8.027
YEL026W	SNU13	0	0	0	0	12.87	13.52	12.68	13.32	12.85	13.53	12.38	13.62	12.18	13.37	13.05	13.78	13.3	12.43	13.77	13.27	13.43	11.93	13.8	12.83
YEL027W	CUP5	0	0	0	0	13.77	14.05	14.27	14.25	13.72	14.1	14.15	14.37	13.87	14.17	14	14.3	13.97	13.57	14.23	13.87	14.37	14.17	14.37	14.13
YEL029C	BUD16	0	0	0	0	8.447	9.405	9.637	9.788	8.695	9.157	9.41	10.02	8.855	9.228	9.25	9.943	8.593	8.3	9.72	9.09	9.863	9.41	10.17	9.41
YEL030W	ECM10	0	0	0	0	7.427	6.193	7.233	6.277	7.21	6.41	7.242	6.268	7.965	6.695	6.487	5.983	6.847	8.007	5.973	6.413	6.543	7.923	5.993	6.56
YEL031W	SPF1	0	0	0	0	11.88	12.18	12.37	12.6	11.83	12.23	12.32	12.65	11.92	12.33	12.23	12.55	12.1	11.67	12.37	12	12.57	12.17	12.73	12.47
YEL032W	MCM3	-0.127	0	0	0	9.727	10.28	10.31	10.38	10.14	9.865	10.57	10.12	10.31	9.722	10.4	10.27	9.43	10.02	10.3	10.27	10.01	10.6	10.23	10.53
YEL034W	HYP2	0	0	0	0	14.53	14.17	14.37	13.92	14.38	14.32	14.12	14.17	14.52	14.38	13.98	14.1	14.47	14.6	14.17	14.17	14.3	14.43	14.03	13.8
YEL035C	UTR5	0	0	0	0	2.197	2.168	2.128	2.125	2.197	2.168	2.13	2.123	2.197	2.128	2.13	2.163	2.13	2.263	2.207	2.13	2.127	2.13	2.12	2.13
YEL036C	ANP1	0	0	0	0	9.112	9.47	8.79	9.225	9.247	9.335	8.722	9.293	8.883	9.018	9.085	9.61	9.023	9.2	9.647	9.293	9.013	8.567	9.573	8.877
YEL037C	RAD23	0	0	0	0	12.08	11.97	11.65	11.7	11.92	12.13	11.53	11.82	11.77	11.97	11.68	11.98	12.17	12	12.1	11.83	11.77	11.53	11.87	11.53
YEL038W	UTR4	0	0	0	0	9.083	10.11	9.523	9.955	9.537	9.653	9.87	9.608	9.442	9.165	9.965	10.1	9.04	9.127	10.27	9.947	9.29	9.757	9.927	9.983
YEL039C	CYC7	0	0	0	0	9.567	10.82	9.595	9.645	10.51	9.873	10.45	8.788	10.26	8.902	10.7	9.76	9.28	9.853	10.47	11.17	8.523	10.67	9.053	10.24
YEL040W	UTR2	0	0	-5.11	0	10.55	11.72	10.78	11.83	10.35	11.92	10.26	12.35	9.207	12.12	11.4	12.15	11.97	9.13	11.87	11.57	12.27	9.283	12.43	11.23
YEL041W	YEL041W	-1.69	0	-2.85	0	12.03	9.738	10.53	9.697	11	10.77	10.06	10.16	11.77	10.8	9.302	10.13	11.3	12.77	10.23	9.243	10.3	10.77	10.03	9.36
YEL042W	GDA1	0	0	0	0	10.95	11.07	11.23	10.95	10.72	11.3	10.82	11.37	10.77	11.42	10.77	11.25	11.27	10.63	11.33	10.8	11.57	10.9	11.17	10.73
YEL043W	YEL043W	0	0	0	0	9.59	9.795	9.472	9.557	9.967	9.418	9.682	9.347	9.69	9.372	9.958	9.393	9.447	9.733	9.39	10.2	9.297	9.647	9.397	9.717
YEL044W	IES6	0	0	0	0	11.42	11.57	10.98	11.08	11.38	11.6	10.93	11.13	11.15	11.25	11.17	11.48	11.47	11.37	11.73	11.4	11.03	10.93	11.23	10.93
YEL046C	GLY1	0	0	0	0	10.93	10.83	11.32	10.92	10.47	11.3	10.93	11.3	10.88	11.37	10.52	11.23	11.23	10.63	11.37	10.3	11.5	11.13	11.1	10.73
YEL047C	YEL047C	0	0	0	0	9.988	11.53	10.18	11.5	10.55	10.97	10.71	10.97	10.01	10.16	11.25	11.78	10.05	9.927	11.9	11.17	10.27	10.09	11.67	11.33
YEL048C	YEL048C	0	0	0	0	5.658	6.133	5.455	5.108	5.763	6.028	5.282	5.282	5.438	5.675	5.607	5.635	5.813	5.503	6.243	6.023	5.537	5.373	5.027	5.19
YEL049W	PAU2	-1.32	0	0	0	10.3	9.023	7.59	9.967	9.022	10.3	9.068	8.488	8.602	9.288	9.488	9.502	11.2	9.4	9.403	8.643	7.377	7.803	9.6	10.33
YEL050C	RML2	-3.72	0	0	0	10.97	11.53	10.41	10.08	10.95	11.55	9.862	10.63	10.29	11.08	10.52	11.1	11.37	10.57	11.73	11.33	10.8	10.02	10.47	9.7
YEL051W	VMA8	0	0	0	0	11.83	12.18	12.35	12.42	11.95	12.07	12.4	12.37	12.05	12.13	12.3	12.3	11.93	11.73	12.2	12.17	12.33	12.37	12.4	12.43
YEL052W	AFG1	0	0	0	0	10.52	10.67	10.04	9.95	10.48	10.7	9.928	10.06	10.18	10.38	10.23	10.38	10.73	10.3	10.67	10.67	10.03	10.06	10.1	9.8
YEL053C	MAK10	0	0	0	0	8.538	8.618	8.588	8.868	8.57	8.587	8.575	8.882	8.435	8.692	8.71	8.777	8.69	8.387	8.483	8.753	8.693	8.483	9.07	8.667
YEL054C	RPL12A	0	-0.784	0	0	13.53	13.72	13.45	13.38	13.43	13.82	12.85	13.98	13.08	13.9	13.2	13.9	13.77	13.3	13.87	13.57	14.03	12.87	13.93	12.83
YEL055C	POL5	0	0	0	0	9.048	8.918	9.392	9.117	9.002	8.965	9.22	9.288	9.138	9.302	9.083	8.952	9.277	8.82	8.653	9.183	9.327	9.457	9.25	8.983
YEL056W	HAT2	0	0	0	0	9.885	10.02	9.865	9.833	9.85	10.06	9.81	9.888	9.848	9.902	9.812	10.04	9.98	9.79	10.13	9.91	9.823	9.907	9.953	9.713
YEL057C	YEL057C	0	0	0	0	6.252	4.507	3.063	2.832	5.895	4.863	2.927	2.968	4.862	4.453	3.96	3.378	5.663	6.84	4.063	4.95	3.243	2.883	2.693	2.97
YEL058W	PCM1	0	0	0	0	11.82	11.7	11.55	11.88	11.63	11.88	11.77	11.67	11.68	11.68	11.72	11.87	11.93	11.7	11.83	11.57	11.43	11.67	11.9	11.87
YEL059C-A	SOM1	0	0	0	0	9.697	9.763	9.643	9.858	9.56	9.9	9.548	9.953	9.575	9.765	9.533	10.09	9.667	9.727	10.13	9.393	9.863	9.423	10.04	9.673
YEL060C	PRB1	0	-0.709	0	0	12.05	11.6	12.93	12.83	11.72	11.93	13.25	12.52	12.72	12.27	12.25	12.18	12	12.1	11.87	11.33	12.53	13.33	12.5	13.17
YEL061C	CIN8	0	0	0	0	8.31	7.553	8.83	8.875	8.678	7.185	9.065	8.64	8.568	8.572	9.175	7.253	8.323	8.297	6.047	9.06	8.82	8.84	8.46	9.29
YEL062W	NPR2	0	-0.821	0	0	8.68	8.51	10	9.605	8.79	8.4	10.38	9.223	9.772	8.91	9.402	8.713	8.383	8.977	8.417	8.603	9.437	10.57	9.01	10.2
YEL063C	CAN1	0	-0.367	0	0	10.85	11.07	12.3	11.82	10.75	11.17	12.27	11.85	11.65	11.5	11.37	11.52	11.03	10.67	11.3	10.83	11.97	12.63	11.73	11.9
YEL064C	AVT2	0	0	0	0	7.61	7.823	9.235	9.272	7.505	7.928	9.325	9.182	8.315	8.53	8.515	8.58	7.87	7.35	7.987	7.66	9.19	9.28	9.173	9.37
YEL065W	SIT1	0	0	0	0	9.487	8.678	8.878	9.288	9.075	9.09	9.415	8.752	8.882	9.483	9.608	8.358	10.07	8.9	8.107	9.25	8.893	8.863	8.61	9.967
YEL066W	HPA3	0	-1.31	0	0	10.77	10.87	12.08	11.7	10.82	10.82	12.47	11.32	11.7	11.15	11.58	10.98	10.73	10.8	10.9	10.83	11.57	12.6	11.07	12.33
YEL069C	HXT13	0	0	0	0	2.11	2.11	2.107	2.105	2.11	2.11	2.11	2.102	2.11	2.107	2.11	2.105	2.11	2.11	2.11	2.11	2.103	2.11	2.1	2.11
YEL070W	YEL070W	0	0	0	0	8.62	9.97	6.7	8.383	9.327	9.263	7.493	7.59	7.595	7.725	9.225	9.128	8.39	8.85	10.14	9.803	7.06	6.34	8.12	8.647
YEL071W	DLD3	0	-1.74	-1.44	0	11.93	13.3	10.95	12.1	12.7	12.53	11.02	12.03	10.95	11.93	12.77	12.63	12.13	11.73	12.93	13.67	11.73	10.17	12.33	11.87
YEL072W	RMD6	-1.53	0	0	0	8.688	9.687	10.55	10.51	9.248	9.127	10.41	10.65	9.588	9.65	10.07	10.13	8.733	8.643	9.52	9.853	10.57	10.53	10.73	10.28
YEL073C	YEL073C	0	0	-3.51	0	7.975	7.528	8.508	7.342	7.06	8.443	6.893	8.957	8.168	8.315	5.785	9.085	7.96	7.99	8.927	6.13	8.67	8.347	9.243	5.44
YEL075C	YEL075C	0	0	0	0	2.168	2.162	2.158	2.152	2.17	2.16	2.16	2.15	2.167	2.16	2.163	2.15	2.163	2.173	2.157	2.167	2.157	2.16	2.143	2.16
YEL076C	YEL076C	0	0	0	0	6.415	7.568	4.93	5.558	6.842	7.142	5.18	5.308	5.877	5.468	6.145	6.982	6.427	6.403	7.857	7.28	4.51	5.35	6.107	5.01
YEL076C-A	YEL076C-A	0	0	0	0	8.337	9.603	7.498	8.063	8.848	9.092	7.723	7.838	8.103	7.732	8.468	9.198	8.31	8.363	9.873	9.333	7.153	7.843	8.523	7.603
YER001W	MNN1	-5.72	-0.231	0	0	10.31	11.58	12.6	12.05	10.3	11.6	12.02	12.63	10.96	11.95	11.35	12.28	11.13	9.497	12.07	11.1	12.77	12.43	12.5	11.6
YER002W	NOP16	0	0	0	0	9.963	8.917	9.543	9.585	9.405	9.475	9.437	9.692	9.398	10.11	9.443	9.058	10.57	9.36	8.383	9.45	9.65	9.437	9.733	9.437
YER003C	PMI40	0	0	0	0	12.23	12.52	12.75	12.63	12.2	12.55	12.5	12.88	12.33	12.65	12.37	12.78	12.4	12.07	12.7	12.33	12.9	12.6	12.87	12.4
YER004W	YER004W	0	0	0	0	13.13	12.45	12.75	12.43	12.88	12.7	12.88	12.3	13.27	12.62	12.5	12.38	12.9	13.37	12.5	12.4	12.33	13.17	12.27	12.6
YER005W	YND1	0	0	0	0	8.77	9.267	9.107	9.613	9.062	8.975	9.465	9.255	8.993	8.883	9.533	9.347	8.617	8.923	9.333	9.2	9.15	9.063	9.36	9.867
YER006W	NUG1	0	0	0	0	11.27	11.17	11.1	10.76	10.85	11.58	10.29	11.57	10.67	11.7	10.48	11.45	11.7	10.83	11.47	10.87	11.7	10.5	11.43	10.09
YER007C-A	YER007C-A	0	0	0	0	11.95	11.93	11.82	11.67	11.68	12.2	11.3	12.18	11.55	12.22	11.43	12.17	12.23	11.67	12.17	11.7	12.2	11.43	12.17	11.17
YER007W	PAC2	0	0	0	0	8.55	8.06	8.375	8.355	8.952	7.658	8.747	7.983	8.99	7.935	8.708	7.707	7.987	9.113	7.33	8.79	7.883	8.867	8.083	8.627
YER008C	SEC3	0	0	0	0	9.957	9.743	10.52	10.41	10.14	9.555	10.8	10.13	10.41	10.06	10.53	9.623	9.923	9.99	9.187	10.3	10.2	10.83	10.06	10.77
YER009W	NTF2	0	0	0	0	12.75	12.8	13.1	13.02	12.72	12.83	12.9	13.22	12.78	13.07	12.83	12.98	12.87	12.63	12.8	12.8	13.27	12.93	13.17	12.87
YER010C	YER010C	0	0	-0.161	0	11.17	11.05	11.05	11.08	11.05	11.17	11.17	10.97	11.27	10.95	10.95	11.18	11.03	11.3	11.3	10.8	10.87	11.23	11.07	11.1
YER011W	TIR1	-1.34	0	-5.06	0	7.442	14.03	5.443	14.37	9.388	12.09	9.007	10.8	4.212	8.673	14.18	14.22	9.84	5.043	14.33	13.73	7.507	3.38	14.1	14.63
YER012W	PRE1	0	0	0	0	12.83	12.52	12.83	12.6	12.7	12.65	12.8	12.63	12.87	12.8	12.63	12.48	12.9	12.77	12.4	12.63	12.7	12.97	12.57	12.63
YER013W	PRP22	0	0	0	0	9.492	9.528	9.917	9.958	9.825	9.195	10.4	9.475	10.07	9.337	10.15	9.333	9.24	9.743	9.15	9.907	9.433	10.4	9.517	10.4
YER014C-A	BUD25	0	0	0	0	2.09	2.083	2.087	2.082	2.088	2.085	2.087	2.082	2.09	2.087	2.085	2.08	2.09	2.09	2.08	2.087	2.083	2.09	2.08	2.083
YER014W	HEM14	-0.35	0	0	0	9.102	9.513	9.125	10.52	9.395	9.22	10.21	9.435	9.5	8.727	10.1	9.928	8.717	9.487	9.723	9.303	8.737	9.513	10.13	10.9
YER015W	FAA2	-2.25	0	0	0	10.87	8.852	6.7	6.592	10.3	9.415	6.768	6.523	9.137	8.43	7.935	7.508	10.47	11.27	8.363	9.34	6.393	7.007	6.653	6.53
YER016W	BIM1	0	0	0	0	7.862	8.125	7.878	8.312	7.815	8.172	7.908	8.282	7.58	8.16	8.143	8.293	8.257	7.467	8.087	8.163	8.063	7.693	8.5	8.123
YER017C	AFG3	0	0	0	0	11.52	11.87	11.3	11.3	11.37	12.02	11.12	11.48	11.08	11.73	11.4	11.77	11.97	11.07	12.07	11.67	11.5	11.1	11.47	11.13
YER018C	SPC25	0	0	0	0	9.697	10.38	10.63	10.58	9.88	10.2	10.53	10.68	9.963	10.37	10.45	10.52	9.9	9.493	10.5	10.27	10.83	10.43	10.53	10.63
YER019C-A	SBH2	0	0	0	0	12.28	12.15	12.62	12.35	12.12	12.32	12.4	12.57	12.4	12.5	12.12	12.38	12.4	12.17	12.23	12.07	12.6	12.63	12.53	12.17
YER019W	ISC1	0	0	0	0	8.665	9.788	9.828	10.48	8.972	9.482	10.2	10.11	9.048	9.445	10.12	10.15	9.003	8.327	9.96	9.617	9.887	9.77	10.33	10.63
YER020W	GPA2	0	0	0	0	9.812	9.847	10.23	10.22	9.825	9.833	10.45	10.01	10.13	9.91	10.14	9.93	9.753	9.87	9.913	9.78	10.07	10.4	9.947	10.5
YER021W	RPN3	0	0	0	0	12.1	11.77	11.9	11.63	12.12	11.75	11.87	11.67	12.07	11.93	11.92	11.48	12.03	12.17	11.47	12.07	11.83	11.97	11.5	11.77
YER023W	PRO3	0	0	0	0	12.33	12.45	12.57	12.72	12.18	12.6	12.55	12.73	12.37	12.53	12.37	12.8	12.5	12.17	12.7	12.2	12.57	12.57	12.9	12.53
YER024W	YAT2	-3.99	0	0	0	12.1	9.847	8.147	8.147	11.12	10.82	8.288	8.005	10.27	9.978	9.145	8.848	11.83	12.37	9.81	9.883	8.123	8.17	7.887	8.407
YER025W	GCD11	0	0	0	0	12.62	12.87	12.82	12.77	12.67	12.82	12.57	13.02	12.52	12.92	12.72	12.92	12.83	12.4	12.8	12.93	13	12.63	13.03	12.5
YER026C	CHO1	0	0	0	0	11.7	11.83	12.27	11.82	11.1	12.43	11.4	12.68	11.5	12.47	11	12.65	12.3	11.1	12.57	11.1	12.63	11.9	12.73	10.9
YER027C	GAL83	-2.23	0	-2.07	0	9.605	10.21	10.27	10.3	9.638	10.17	10.11	10.47	9.848	10.02	9.895	10.62	9.713	9.497	10.63	9.78	10.33	10.2	10.6	10.01
YER028C	MIG3	0	-4.15	0	0	6.687	6.68	9.527	9.133	5.83	7.537	9.593	9.067	7.937	8.277	7.487	8.327	7.313	6.06	7.76	5.6	9.24	9.813	8.893	9.373
YER029C	SMB1	0	0	0	0	10.08	9.765	9.887	9.227	9.793	10.05	9.33	9.783	9.725	10.24	9.398	9.593	10.4	9.763	9.707	9.823	10.09	9.687	9.48	8.973
YER030W	YER030W	0	0	0	0	11.72	10.7	10.57	10.28	11.58	10.83	10.8	10.04	11.4	10.88	10.98	9.992	11.53	11.9	10.13	11.27	10.24	10.9	9.853	10.7
YER031C	YPT31	0	0	0	0	11.18	11.33	11.05	11.42	11	11.52	11.15	11.32	10.97	11.27	11.18	11.57	11.43	10.93	11.6	11.07	11.1	11	11.53	11.3
YER032W	FIR1	0	0	0	0	7.432	7.803	8.347	8.015	7.578	7.657	8.192	8.17	7.737	8.042	8.033	7.785	7.663	7.2	7.65	7.957	8.42	8.273	7.92	8.11
YER033C	ZRG8	0	0	0	0	7.25	7.228	7.752	7.775	7.682	6.797	8.383	7.143	8.085	6.917	7.98	7.023	6.707	7.793	6.887	7.57	7.127	8.377	7.16	8.39
YER034W	YER034W	0	-0.00848	0	0	9.157	9.167	9.127	8.887	9.133	9.19	9.32	8.693	9.31	8.973	9.143	8.91	9.217	9.097	9.163	9.17	8.73	9.523	8.657	9.117
YER035W	EDC2	0	0	0	0	8.758	8.29	10.28	10.41	8.672	8.377	11	9.698	9.985	9.057	9.687	9.018	8.48	9.037	8.273	8.307	9.633	10.93	9.763	11.07
YER036C	YER036C	0	0	0	0	11.43	11.6	11.77	11.62	11.33	11.7	11.37	12.02	11.38	11.82	11.32	11.9	11.6	11.27	11.8	11.4	12.03	11.5	12	11.23
YER037W	PHM8	-2.74	0	0	0	6.982	4.185	7.302	7.335	6.292	4.875	8.128	6.508	7.908	6.375	6.512	5.008	6.567	7.397	3.183	5.187	6.183	8.42	6.833	7.837
YER038C	KRE29	0	0	0	0	2.282	2.318	2.665	2.312	2.34	2.26	2.48	2.497	2.487	2.46	2.333	2.297	2.227	2.337	2.293	2.343	2.693	2.637	2.3	2.323
YER039C	HVG1	0	0	0	0	8.117	7.315	7.617	6.858	8.457	6.975	8.195	6.28	8.843	6.89	7.808	6.365	7.207	9.027	6.743	7.887	6.573	8.66	5.987	7.73
YER039C-A	YER039C-A	0	0	0	0	6.738	6.027	5.928	5	7.047	5.718	6.162	4.767	7.28	5.387	5.928	5.098	5.787	7.69	5.65	6.403	4.987	6.87	4.547	5.453
YER040W	GLN3	0	0	0	0	8.787	8.625	8.792	8.687	9.07	8.342	9.08	8.398	8.982	8.597	9.168	8.143	8.7	8.873	7.983	9.267	8.493	9.09	8.303	9.07
YER041W	YEN1	0	0	0	0	8.42	8.087	8.282	8.323	8.67	7.837	8.578	8.027	8.717	7.985	8.532	7.878	7.97	8.87	7.703	8.47	8	8.563	8.053	8.593
YER042W	MXR1	0	0	0	0	12.4	11.67	12.05	11.15	12	12.07	11.72	11.48	12.42	12.03	11.3	11.52	12.43	12.37	11.7	11.63	11.63	12.47	11.33	10.97
YER043C	SAH1	0	0	-0.762	0	14.12	14.37	14.08	14.18	13.88	14.6	13.83	14.43	13.67	14.53	14.05	14.5	14.6	13.63	14.6	14.13	14.47	13.7	14.4	13.97
YER044C	ERG28	-4.49	0	-2.22	0	12.82	13.23	12.12	13.37	12.62	13.43	12.43	13.05	11.97	12.97	13.08	13.52	13.33	12.3	13.53	12.93	12.6	11.63	13.5	13.23
YER044C-A	MEI4	0	0	0	0	2.12	2.132	2.117	2.115	2.133	2.118	2.12	2.112	2.12	2.117	2.133	2.113	2.12	2.12	2.117	2.147	2.113	2.12	2.11	2.12
YER045C	ACA1	0	0	0	0	9.22	9.035	9.685	9.902	9.272	8.983	9.985	9.602	9.723	9.182	9.533	9.403	8.763	9.677	9.203	8.867	9.6	9.77	9.603	10.2
YER046W	SPO73	-1.37	0	0	-1.94	8.995	9.373	9.92	9.447	9.115	9.253	9.437	9.93	9.337	9.578	9.215	9.605	8.79	9.2	9.717	9.03	10.37	9.473	9.493	9.4
YER047C	SAP1	0	0	0	0	8.015	8.352	8.012	7.688	7.995	8.372	7.782	7.918	8.037	7.99	7.74	8.3	8.007	8.023	8.737	7.967	7.973	8.05	7.863	7.513
YER048C	CAJ1	0	0	0	0	10.92	9.99	10.6	10.2	10.47	10.44	10.38	10.42	10.68	10.83	10.17	10.02	11.1	10.73	9.78	10.2	10.57	10.63	10.27	10.13
YER048W-A	YER048W-A	0	0	0	0	10.38	9.922	10.28	9.798	10.14	10.16	9.813	10.27	10.2	10.47	9.757	9.963	10.43	10.33	9.897	9.947	10.5	10.06	10.03	9.567
YER049W	YER049W	0	0	0	0	9.933	10.07	10.34	10.28	9.767	10.24	9.905	10.72	9.888	10.39	9.783	10.57	10.17	9.693	10.3	9.84	10.6	10.08	10.83	9.727
YER050C	RSM18	0	0	0	0	10.75	10.68	10.72	10.32	10.78	10.65	10.5	10.53	10.62	10.85	10.67	10.33	11	10.5	10.3	11.07	10.7	10.73	10.37	10.27
YER051W	YER051W	-1.54	0	0	0	7.467	7.673	8.18	7.76	7.677	7.463	8.205	7.735	8.017	7.63	7.865	7.568	7.343	7.59	7.583	7.763	7.917	8.443	7.553	7.967
YER052C	HOM3	0	0	0	0	12.23	12.7	11.82	11.98	12.27	12.67	11.58	12.22	11.8	12.25	12.05	12.63	12.4	12.07	12.93	12.47	12.1	11.53	12.33	11.63
YER053C	PIC2	0	-0.115	0	0	11.13	11.02	12.32	11.5	10.5	11.65	11.93	11.88	11.5	11.95	10.93	11.58	11.57	10.7	11.73	10.3	12.33	12.3	11.43	11.57
YER053C-A	YER053C-A	0	0	0	0	11.3	7.2	10.94	5.125	11.12	7.378	9.718	6.35	12.22	10.03	8.622	3.703	10.26	12.33	4.493	9.907	9.787	12.1	2.913	7.337
YER054C	GIP2	0	0	0	0	8.757	8.17	6.387	6.487	9.707	7.22	8.143	4.73	9.403	5.74	8.447	6.21	6.78	10.73	7.66	8.68	4.7	8.073	4.76	8.213
YER055C	HIS1	0	-0.391	0	0	12.55	13.08	13.17	13.23	12.28	13.35	13	13.4	12.47	13.25	12.82	13.5	13.07	12.03	13.63	12.53	13.43	12.9	13.37	13.1
YER056C	FCY2	-3.09	0	-0.00657	0	11.57	12.65	13.13	13.18	12.25	11.97	13.5	12.82	12.45	12.25	13.3	12.53	11.67	11.47	12.27	13.03	12.83	13.43	12.8	13.57
YER056C-A	RPL34A	0	0	0	0	13.2	13.52	13.13	13.33	13.3	13.42	12.92	13.55	12.95	13.38	13.27	13.58	13.27	13.13	13.57	13.47	13.5	12.77	13.6	13.07
YER057C	HMF1	0	0	0	0	12.67	12.65	13.12	12.82	12.62	12.7	13.08	12.85	13	12.78	12.7	12.77	12.63	12.7	12.77	12.53	12.93	13.3	12.77	12.87
YER058W	PET117	0	0	0	0	8.645	8.883	8.043	7.748	8.493	9.035	7.44	8.352	7.903	8.785	8.03	8.602	9.05	8.24	9.02	8.747	8.52	7.567	8.183	7.313
YER059W	PCL6	0	0	0	0	9.197	8.977	8.947	8.75	9.152	9.022	9.065	8.632	9.273	8.87	8.943	8.783	9.113	9.28	8.93	9.023	8.627	9.267	8.637	8.863
YER060W	FCY21	0	0	0	0	3.767	2.83	7.447	6.463	3.092	3.505	6.337	7.573	5.307	5.907	4.122	5.172	4.187	3.347	2.823	2.837	7.627	7.267	7.52	5.407
YER060W-A	FCY22	0	0	0	0	2.18	2.177	2.292	2.482	2.18	2.177	2.593	2.18	2.293	2.178	2.48	2.178	2.18	2.18	2.173	2.18	2.177	2.407	2.183	2.78
YER061C	CEM1	0	0	0	0	6.327	7.35	6.798	7.112	7.06	6.617	7.182	6.728	6.785	6.34	7.457	7.005	6.213	6.44	7.02	7.68	6.467	7.13	6.99	7.233
YER062C	HOR2	0	-1.46	0	0	10.87	10.87	11.18	11.07	10.33	11.4	11.13	11.12	10.85	11.2	10.62	11.32	11.5	10.23	11.3	10.43	10.9	11.47	11.33	10.8
YER063W	THO1	-3.09	0	0	0	11	11.37	11.78	11.38	10.82	11.55	11.4	11.77	11.13	11.65	11.08	11.67	11.33	10.67	11.77	10.97	11.97	11.6	11.57	11.2
YER064C	YER064C	0	0	0	0	8.392	9.95	6.472	6.622	9.188	9.153	6.08	7.013	6.912	7.952	8.357	8.215	8.907	7.877	9.4	10.5	6.997	5.947	7.03	6.213
YER065C	ICL1	-10.5	-2.72	0	0	12.33	8.492	7.952	8.34	9.948	10.88	8.312	7.98	9.817	10.47	8.443	8.388	13.03	11.63	8.72	8.263	7.903	8	8.057	8.623
YER066W	YER066W	0	0	0	0	9.902	9.748	8.887	9.06	10.03	9.62	9.098	8.848	9.642	9.147	9.487	9.322	9.537	10.27	9.703	9.793	8.757	9.017	8.94	9.18
YER067W	YER067W	0	0	0	0	11.93	12.83	9.968	11.45	12.68	12.08	11.11	10.31	11.11	10.79	12.68	11.6	11.67	12.2	12.5	13.17	9.917	10.02	10.7	12.2
YER068W	MOT2	0	0	0	0	10.38	10.3	10.41	10.48	10.37	10.32	10.62	10.28	10.48	10.31	10.5	10.28	10.43	10.33	10.2	10.4	10.18	10.63	10.37	10.6
YER069W	ARG5,6	0	-3.74	0	0	13.08	12.97	13.22	13.02	12.55	13.5	13.1	13.13	12.9	13.4	12.75	13.23	13.57	12.6	13.43	12.5	13.23	13.2	13.03	13
YER070W	RNR1	0	0	0	0	11.48	12.38	12.37	13.13	11.57	12.3	12.5	13	11.53	12.32	12.53	12.98	11.87	11.1	12.73	12.03	12.77	11.97	13.23	13.03
YER071C	YER071C	0	0	0	0	7.793	8.183	7.615	7.433	8.44	7.537	7.802	7.247	8.032	7.377	8.21	7.407	7.347	8.24	7.727	8.64	7.407	7.823	7.087	7.78
YER072W	VTC1	-0.849	-0.577	0	0	11.95	12.27	13.25	12.97	11.88	12.33	13.17	13.05	12.52	12.68	12.53	12.7	12.2	11.7	12.47	12.07	13.17	13.33	12.93	13
YER073W	ALD5	0	-0.869	0	0	10.72	11.2	10.68	10.77	10.21	11.72	10.52	10.93	10.16	11.25	10.57	11.4	11.47	9.983	11.97	10.43	11.03	10.33	10.83	10.7
YER074W	RPS24A	0	0	0	0	13.4	13.48	13.3	13.3	13.43	13.45	13.1	13.5	13.22	13.48	13.32	13.47	13.43	13.37	13.47	13.5	13.53	13.07	13.47	13.13
[truncated: 4,122 more rows]

## Sheet: Lipid interaction-factors
Index	Lipid	CN:OA_log10Pp	CN:Tt_log10p	OA:Tt_log10p	CN:OA:Tt_log10p	CO_mean	CA_mean	NO_mean	NA_mean	CT_mean	Ct_mean	NT_mean	Nt_mean	OT_mean	Ot_mean	AT_mean	At_mean	COt_mean	COT_mean	CAt_mean	CAT_mean	NOt_mean	NOT_mean	NAt_mean	NAT_mean
[truncated: 97 more rows]

[truncated: 4 more sheets: Metabolite interaction-factors, mRNA single-factor overlaps, Lip single-factor overlaps, Met single-factor overlaps]
