# Supplementary material for: Mapping Condition-Dependent Regulation of Lipid Metabolism in Saccharomyces cerevisiae
Source: G3 (Bethesda). 2013 Nov 1;3(11):1979–95. doi: 10.1534/g3.113.006601 (PMC3815060; doi:10.1534/g3.113.006601)
Supplement: Supporting Information [file supp_g3.113.006601_TableS6.xlsx]

## Sheet: Metabolites_Lipids
Abbreviation	Name	Metabolite (m) or lipid (l)
3pg	3-phospho-D-glycerate	m
aald	acetaldehyde	m
ac	acetate	m
accoa	acetylCoA	m
acylcoa	acylCoA	m
adhap	acyldihydroxyacetone phosphate	m
akg	2-oxoglutarate	m
akiv	(R)-2-oxoisovalerate	m
ala	alanine	m
arg	arginine	m
asn	asparagine	m
asp	aspartate	m
c100	Capric acid (decanoic acid (10:0))	l
c120	Lauric acid (dodeconoic acid (12:0))	l
c140	Myristic acid (tetradecanoic acid (14:0))	l
c141	Myristoleic acid (cis-9-tetradecenoic (14:1))	l
c160	Palmitic acid (hexadecanoic acid (16:0))	l
c161	Palmitoleic acid (cis-9-hexadecanoic acid (16:1))	l
C16ald	C16 aldehydes	l
c180	Stearic acid (octadecanoic acid (18:0))	l
c181	Oleic acid (cis-9-octadecanoic acid (18:1))	l
cdpdag	CDPdiacylglycerol	l
cerD	ceramideD	l
cerP	ceramideP	l
cho	choline	m
chor	chorismate	m
cit	citrate	m
cl	cardiolipin	l
coa	coenzymeA	m
cys	cysteine	m
dag	diacylglycerol	l
dhap	dihydroxyacetone phosphate	m
dhs1p	sphinganine 1-phosphate	l
e4p	erythrose-4-phosphate	m
epxsql	(S)-2,3-Epoxysqualene	l
ergost	ergosterol	l
etn	ethanolamine	l
etnp	ethanolamine phosphate	l
etoh	ethanol	m
f16bp	fructose-1,6-bisphosphate	m
f6p	fructose-6-phosphate	m
ffa	free fatty acid	l
fum	fumarate	m
g3p	glyceraldehyde 3-phosphate	m
g6p	glucose-6-phosphate	m
gl	glycerol	m
gln	glutamine	m
glu	glutamate	m
gluc	glucose	m
glx	glyoxylate	m
gly	glycine	m
glyon	glycerone	m
gro	sn-glycerol 3-phosphate	m
hcys	homocysteine	m
his	histidine	m
hmgcoa	(S)-3-Hydroxy-3-methylglutaryl-CoA	l
hser	homoserine	m
icit	isocitrate	m
ile	isoleucine	m
ins	inositol	m
ippmal	2-isopropylmalic-acid	m
kdh5	3-dehydrosphinganine	m
lac	lactate	m
lacylcoa	long chain acylCoA	l
leu	leucine	m
lpa	acyl-sn-glycerol 3-phosphate	m
lys	lysine	m
mal	malate	m
malcoa	malonylCoA	m
met	methionine	m
mev	mevalonate	l
mev5p	mevalonate-5-phosphate	l
mip2c	mannosyl-diinositol-phosphorylceramide	l
oaa	oxaloacetate	m
orn	ornithine	m
pa	phosphatidate	l
palmcoa	palmitoylCoA	l
pc	Phosphatidylcholine	l
pc100	Phosphatidylcholine (10:0)	l
pc120	Phosphatidylcholine (12:0)	l
pc140	Phosphatidylcholine (14:0)	l
pc141	Phosphatidylcholine (14:1)	l
pc160	Phosphatidylcholine (16:0)	l
pc161	Phosphatidylcholine (16:1)	l
pc180	Phosphatidylcholine (18:0)	l
pc181	Phosphatidylcholine (18:1)	l
pcs100	Phosphatidylcholine_di-substituted medium chain (10:0)	l
pcs120	Phosphatidylcholine_di-substituted medium chain (12:0)	l
pcs140	Phosphatidylcholine_di-substituted medium chain (14:0)	l
pcs141	Phosphatidylcholine_di-substituted medium chain (14:1)	l
pcs160	Phosphatidylcholine_di-substituted medium chain (16:0)	l
pcs161	Phosphatidylcholine_di-substituted medium chain (16:1)	l
pcs180	Phosphatidylcholine_di-substituted medium chain (18:0)	l
pcs181	Phosphatidylcholine_di-substituted medium chain (18:1)	l
pe	Phosphatidylethanolamine	l
pe100	Phosphatidylethanolamine (10:0)	l
pe120	Phosphatidylethanolamine (12:0)	l
pe140	Phosphatidylethanolamine (14:0)	l
pe141	Phosphatidylethanolamine (14:1)	l
pe160	Phosphatidylethanolamine (16:0)	l
pe161	Phosphatidylethanolamine (16:1)	l
pe180	Phosphatidylethanolamine (18:0)	l
pe181	Phosphatidylethanolamine (18:1)	l
pep	phosphoenolpyruvate	m
phe	phenylalanine	m
phs1p	phytosphingosine 1-phosphate	l
pins	1-Phosphatidyl-D-myo-inositol	l
pins100	1-Phosphatidyl-D-myo-inositol (10:0)	l
pins120	1-Phosphatidyl-D-myo-inositol (12:0)	l
pins140	1-Phosphatidyl-D-myo-inositol (14:0)	l
pins141	1-Phosphatidyl-D-myo-inositol (14:1)	l
pins160	1-Phosphatidyl-D-myo-inositol (16:0)	l
pins161	1-Phosphatidyl-D-myo-inositol (16:1)	l
pins180	1-Phosphatidyl-D-myo-inositol (18:0)	l
pins181	1-Phosphatidyl-D-myo-inositol (18:1)	l
pinss100	Phosphatidylinositol_di-substituted medium chain (10:0)	l
pinss120	Phosphatidylinositol_di-substituted medium chain (12:0)	l
pinss140	Phosphatidylinositol_di-substituted medium chain (14:0)	l
pinss141	Phosphatidylinositol_di-substituted medium chain (14:1)	l
pinss160	Phosphatidylinositol_di-substituted medium chain (16:0)	l
pinss161	Phosphatidylinositol_di-substituted medium chain (16:1)	l
pinss180	Phosphatidylinositol_di-substituted medium chain (18:0)	l
pinss181	Phosphatidylinositol_di-substituted medium chain (18:1)	l
pips	phosphatidylinositol phosphates	l
pl	phospholipid	l
pphn	prephenate	m
pro	proline	m
ps	Phosphatidylserine	l
ps100	Phosphatidylserine (10:0)	l
ps120	Phosphatidylserine (12:0)	l
ps140	Phosphatidylserine (14:0)	l
ps141	Phosphatidylserine (14:1)	l
ps160	Phosphatidylserine (16:0)	l
ps161	Phosphatidylserine (16:1)	l
ps180	Phosphatidylserine (18:0)	l
ps181	Phosphatidylserine (18:1)	l
psph	phytosphingosine	l
pyr	pyruvate	m
r5p	ribose 5-phosphate	m
rb5p	ribulose 5-phosphate	m
s7p	sedoheptulose 7-phosphate	m
sam	S-adenosyl-L-methionine	m
se	sterol ester	l
se100	sterol ester (10:0)	l
se120	sterol ester (12:0)	l
se140	sterol ester (14:0)	l
se141	sterol ester (14:1)	l
se160	sterol ester (16:0)	l
se161	sterol ester (16:1)	l
se180	sterol ester (18:0)	l
se181	sterol ester (18:1)	l
ser	serine	m
spe	spermine	m
sph	sphinganine	l
sql	squalene	l
suc	succinate	m
tag	triacylglycerol	l
tag100	triacylglycerol (10:0)	l
tag120	triacylglycerol (12:0)	l
tag140	triacylglycerol (14:0)	l
tag141	triacylglycerol (14:1)	l
tag160	triacylglycerol (16:0)	l
tag161	triacylglycerol (16:1)	l
tag180	triacylglycerol (18:0)	l
tag181	triacylglycerol (18:1)	l
tencoa	trans-enoyl-CoA	l
thr	threonine	m
trehalose	trehalose	m
trp	tryptophan	m
tyr	tyrosine	m
UDPglc	UDP glucose	m
val	valine	m
vlcfa	very long chain fatty acid (C26)	l
x5p	xylulose-5-phosphate	m

## Sheet: Reactions
Reaction names
3PGS		3-phosphoglycerate synthesis
ACCOAS1		accoa synthesis
ACCOAS2		accoa synthesis 2
ADHAPS		adhap synthesis
AKGS		alpha-ketoglutarate synthesis
AKIVS		alpha-ketoisovalerate synthesis
ALDH		alcohol dehydrogenase reaction
ARGD		arginine degradation
ARGS		arginine synthesis
ASNS		asparagine synthesis
ASPS		aspartate synthesis 1
ASPS2		aspartate synthesis 2
BOXD		beta-oxidation reactions
CALAS		cytosolic alanine synthesis
CDPDAGS		cdp-diacylglycerol synthesis
CER2S		ceramide desaturase reaction
CERAFS		ceramideP synthesis
CERAS		ceramidase reaction 1
CERAS2		ceramidase reaction 2
CERS		ceramideD synthesis
CHORS		chorismate synthesis
CITS		citrate synthesis
CLRS		cardiolipin biosynthesis
COAS		coenzymea synthesis
CYSS		cysteine synthesis
DAGAT		diacylglycerol acyltransferase reaction
DAGEST		diacylglycerol esterification reaction
DAGS		dag synthesis
DHAPK		dhap synthesis
E4PF6PS		transaldolase reaction
ERGS		ergosterol synthesis
ETNPS		ethanolamine phosphate synthesis
F6PS		glucose-6-phosphate isomerase reaction
FAO		fatty acid oxidation reactions
FAS		fatty acid synthesis
FBA		aldolase reaction
FBP		fructose-1,6- bisphosphatase reaction
FUMR		fumarate reductase reaction
FUMS		fumarate synthesis
G3PDH		sn-glycerol 3-phosphate synthesis
G3PF6PS		transketolase reaction 2
G3PS1		triosephosphate isomerase reaction
G3PS7PS1		transketolase reaction 1
G6PS		glucokinase reaction
GLNS		glutamine synthesis
GLUD		glutamate degradation
GLUS		glutamate synthesis 1
GLUS2		glutamate synthesis 2
GLYCK		glycerol kinase reaction
GLYS1		glycine synthesis 1
GLYS2		glycine synthesis 2
GLYS3		glycine synthesis 3
GLYXS1		glyoxylate reaction 1
GLYXS2		glyoxylate reaction 2
HCYSS		homocysteine synthesis
HISS		histidine synthesis
HMGS		hmgcoa synthesis
HSERS		homoserine synthesis
ILES		isoleucine synthesis
INSS		inositol synthesis
ISCITS		isocitrate synthesis
KDH5R		3-ketosphinganine reductase reaction
LACTS		lactate synthesis
LEUS1		isopropylmalate synthesis 1
LEUS2		leucine synthesis 2
LIPS1		lipase reaction 1
LIPS2		lipase reaction 2
LIPS3		lipase reaction 3
LIPS4		lipase reaction 4
LPAS1		lysophosphaditic acid synthesis 1
LPAS2		lysophosphaditic acid synthesis 1
LYSS		lysine synthesis
M2CS		mip2c synthesis
MAE		malic enzyme reaction
MALCOS		malonyl-coa synthesis
MALS		malate synthesis
METS		methionine synthesis
MEV5PS		mev5p synthesis
MEVS		mevalonate synthesis
OAAS1		oxaloacetate synthesis 1
OAAS2		oxaloacetate synthesis 1
OACS		acetate synthesis
OLE1R		desaturase reactions
OPP		oxidative pentose phosphate reactions
ORNS		ornithine synthesis
PAS		phosphatidic acid synthesis
PDCR		pyruvate decarboxylase reaction
PEPS1		phosphoenolpyruvate synthesis 1
PEPS2		phosphoenolpyruvate synthesis 1
PFK		phosphofructokinase reaction
PHES		phenylalanine synthesis
PINK		phosphotidylinositol kinase reactions
PIPSS		phosphotidylinositiol phosphate synthesis
PISS		phosphotidylinositol synthesis 1
PLIPC		phospholipase C reaction
PPHNS		prephenate synthesis
PROS		proline synthesis
PSPHPL1		dihydrosphingosine phosphate lyase reaction 1
PSPHPL2		dihydrosphingosine phosphate lyase reaction 2
PSPHS		dihydrosphongosine hydroxylase reaction
PTDCHOS1		phosphotidylcholine synthesis 1
PTDCHOS2		phosphotidylcholine synthesis 2
PTDETNS1		phosphotidylethanolamine synthesis 1
PTDETNS2		phosphotidylethanolamine synthesis 2
PTDSERS		phosphotidylserine synthesis
PYRS1		pyruvate kinase reaction
R5PS		rb5p isomerase reactions
SAMS		sam synthesis
SBPP1		sphingoid base phosphatase reaction 1
SBPP2		sphingoid base phosphatase reaction 1
SEHYLS		sterol ester hydrolase reaction
SERDG		serine degradation
SERPT		serine palmitoytransferase reaction
SERS		serine synthesis
SLCBK1		sphingoid long-chain base kinase reaction
SLCBK2		sphingoid long-chain base kinase reaction
SPES		spermine synthesis
SQLE		squaline epoxidase reaction
SQLS		squaline synthesis
STRES		sterol ester synthesis
SUCS		succinate synthesis
TAGSN		triacylglycerol synthesis
TCOA1		trans-enoyl-coa synthesis 1
TCOA2		trans-enoyl-coa synthesis 2
THRS		threonine synthesis
TRED		trehalose degradation
TRES		trehalose synthesis
TRPS		tryptophan synthesis
TYRS		tyrosine synthesis
VALS		valine synthesis
VLFAS		very long chain fatty acid synthesis
X5PS		rb5p epimerase reaction
Distributions
FFADIS		free fatty acid distribution
PCDIS		phosphotidylcholine distribution
PCSDIS		phosphotidylcholine short distribution
PINSDIS		phosphotidylinositol distribution
PINSSDIS		phosphotidylinositol short distribution
PSDIS		phosphotidylserine distribution
SEDIS		sterol ester distribution
PEDIS		phosphotidylethanolamine distribution

## Sheet: Biosynthetic metabolic network
Complete network
ACCOAS1	enz	YER178W		enz	= maps genes to reactions
ACCOAS1	enz	YBR221C		rnx	= maps metabolites or lipids to reactions
ACCOAS1	enz	YNL071W
ACCOAS1	enz	YFL018C
ACCOAS1	enz	YGR193C
G6PS	enz	YMR011W
G6PS	enz	YHR094C
G6PS	enz	YFL011W
G6PS	enz	YOL156W
G6PS	enz	YEL069C
G6PS	enz	YNL318C
G6PS	enz	YDL245C
G6PS	enz	YJR158W
G6PS	enz	YNR072W
G6PS	enz	YDR345C
G6PS	enz	YHR092C
G6PS	enz	YHR096C
G6PS	enz	YDR343C
G6PS	enz	YDR342C
G6PS	enz	YJL214W
G6PS	enz	YJL219W
G6PS	enz	YCL040W
G6PS	enz	YFR053C
G6PS	enz	YGL253W
F6PS	enz	YBR196C
PFK	enz	YGR240C
PFK	enz	YMR205C
FBA	enz	YKL060C
FBP	enz	YLR377C
G3PS1	enz	YDR050C
3PGS	enz	YJL052W
3PGS	enz	YJR009C
3PGS	enz	YGR192C
3PGS	enz	YCR012W
PEPS1	enz	YKL152C
PEPS1	enz	YGR254W
PEPS1	enz	YHR174W
PEPS1	enz	YDL021W
PEPS1	enz	YOL056W
PYRS1	enz	YOR347C
PYRS1	enz	YAL038W
COAS	enz	YBR176W
COAS	enz	YHR063C
COAS	enz	YMR020W
COAS	enz	YMR170C
COAS	enz	YMR169C
COAS	enz	YIL145C
COAS	enz	YDR531W
COAS	enz	YIL083C
COAS	enz	YKR072C
COAS	enz	YOR054C
COAS	enz	YKL088W
COAS	enz	YGR277C
COAS	enz	YDR196C
OPP	enz	YNL241C
OPP	enz	YHR163W
OPP	enz	YGR248W
OPP	enz	YHR183W
OPP	enz	YGR256W
R5PS	enz	YOR095C
HISS	enz	YHL011C
HISS	enz	YBL068W
HISS	enz	YOL061W
HISS	enz	YKL181W
HISS	enz	YER099C
HISS	enz	YER055C
HISS	enz	YFR025C
HISS	enz	YOR202W
HISS	enz	YCL030C
HISS	enz	YIL116W
HISS	enz	YIL020C
HISS	enz	YBR248C
X5PS	enz	YJL121C
G3PS7PS1	enz	YBR117C
G3PS7PS1	enz	YPR074C
E4PF6PS	enz	YLR354C
G3PF6PS	enz	YPR074C
PDCR	enz	YLR044C
PDCR	enz	YLR134W
PDCR	enz	YGR087C
OACS	enz	YPL061W
OACS	enz	YER073W
OACS	enz	YOR374W
OACS	enz	YMR169C
OACS	enz	YMR170C
LACTS	enz	YDL174C
LACTS	enz	YDL178W
LACTS	enz	YEL071W
ALDH	enz	YOL086C
ALDH	enz	YMR303C
ALDH	enz	YMR083W
ALDH	enz	YGL256W
ALDH	enz	YBR145W
ALDH	enz	YDL168W
ACCOAS2	enz	YAL054C
ACCOAS2	enz	YLR153C
ACCOAS2	enz	YBL015W
TRES	enz	YBR126C
TRES	enz	YDR074W
TRES	enz	YMR261C
TRES	enz	YML100W
TRED	enz	YDR001C
TRED	enz	YBR001C
TRED	enz	YPR026W
trehalose	rxn	TRED
TRED	rxn	gluc
UDPglc	rxn	TRES
g6p	rxn	TRES
TRES	rxn	trehalose
gluc	rxn	G6PS
G6PS	rxn	g6p
g6p	rxn	F6PS
F6PS	rxn	f6p
f6p	rxn	PFK
PFK	rxn	f16bp
f16bp	rxn	FBP
FBP	rxn	f6p
f16bp	rxn	FBA
FBA	rxn	dhap
FBA	rxn	g3p
dhap	rxn	G3PS1
G3PS1	rxn	g3p
g3p	rxn	3PGS
3PGS	rxn	3pg
3pg	rxn	PEPS1
PEPS1	rxn	pep
pep	rxn	PYRS1
PYRS1	rxn	pyr
akiv	rxn	COAS
spe	rxn	COAS
COAS	rxn	coa
pyr	rxn	ACCOAS1
coa	rxn	ACCOAS1
ACCOAS1	rxn	accoa
g6p	rxn	OPP
OPP	rxn	rb5p
rb5p	rxn	R5PS
R5PS	rxn	r5p
r5p	rxn	HISS
gln	rxn	HISS
HISS	rxn	akg
HISS	rxn	his
r5p	rxn	G3PS7PS1
x5p	rxn	G3PS7PS1
G3PS7PS1	rxn	g3p
G3PS7PS1	rxn	s7p
rb5p	rxn	X5PS
X5PS	rxn	x5p
g3p	rxn	E4PF6PS
s7p	rxn	E4PF6PS
E4PF6PS	rxn	e4p
E4PF6PS	rxn	f6p
e4p	rxn	G3PF6PS
x5p	rxn	G3PF6PS
G3PF6PS	rxn	g3p
G3PF6PS	rxn	f6p
pyr	rxn	PDCR
PDCR	rxn	aald
aald	rxn	OACS
OACS	rxn	ac
pyr	rxn	LACTS
LACTS	rxn	lac
aald	rxn	ALDH
ALDH	rxn	etoh
ac	rxn	ACCOAS2
coa	rxn	ACCOAS2
ACCOAS2	rxn	accoa
MALCOS	enz	YNR016C
MALCOS	enz	YMR207C
MALCOS	enz	YDL141W
FAS	enz	YJL196C
FAS	enz	YBR026C
FAS	enz	YKL182W
FAS	enz	YPL231W
FAS	enz	YOR221C
FAS	enz	YER061C
FAS	enz	YKL055C
FAS	enz	YKL192C
FAS	enz	YGR037C
FAS	enz	YHR067W
FAS	enz	YPL148C
OLE1R	enz	YGL055W
BOXD	enz	YOR317W
BOXD	enz	YER015W
BOXD	enz	YIL009W
BOXD	enz	YMR246W
BOXD	enz	YBR041W
BOXD	enz	YPL147W
BOXD	enz	YKL188C
VLFAS	enz	YBR159W
VLFAS	enz	YCR034W
VLFAS	enz	YLR372W
VLFAS	enz	YDL015C
TCOA1	enz	YGL205W
TCOA1	enz	YDR256C
TCOA2	enz	YOR180C
TCOA2	enz	YLR284C
TCOA2	enz	YNL202W
FAO	enz	YKR009C
FAO	enz	YIL160C
FAO	enz	YOR100C
accoa	rxn	MALCOS
MALCOS	rxn	malcoa
accoa	rxn	FAS
malcoa	rxn	FAS
FAS	rxn	ffa
FAS	rxn	acylcoa
FAS	rxn	coa
acylcoa	rxn	OLE1R
OLE1R	rxn	acylcoa
ffa	rxn	FFADIS
FFADIS	rxn	c100
FFADIS	rxn	c120
FFADIS	rxn	c140
FFADIS	rxn	c141
FFADIS	rxn	c160
FFADIS	rxn	c161
FFADIS	rxn	c180
FFADIS	rxn	c181
ffa	rxn	BOXD
coa	rxn	BOXD
BOXD	rxn	acylcoa
acylcoa	rxn	VLFAS
VLFAS	rxn	vlcfa
acylcoa	rxn	TCOA1
TCOA1	rxn	tencoa
acylcoa	rxn	TCOA2
TCOA2	rxn	tencoa
tencoa	rxn	FAO
coa	rxn	FAO
FAO	rxn	accoa
FAO	rxn	acylcoa
LIPS1	enz	YDR058C
LIPS1	enz	YMR313C
LIPS1	enz	YKR089C
LIPS1	enz	YOR081C
LIPS2	enz	YMR008C
LIPS2	enz	YMR006C
LIPS2	enz	YOL011W
LIPS2	enz	YML059C
LIPS2	enz	YPL110C
LIPS2	enz	YIL073C
LIPS3	enz	YKR031C
pc	rxn	LIPS3
LIPS3	rxn	pa
LIPS3	rxn	cho
pc	rxn	LIPS2
LIPS2	rxn	ffa
LIPS2	rxn	cho
LIPS2	rxn	gro
tag	rxn	LIPS1
LIPS1	rxn	dag
LIPS1	rxn	ffa
LPAS1	enz	YKR067W
LPAS1	enz	YBL011W
ADHAPS	enz	YKR067W
ADHAPS	enz	YBL011W
LPAS2	enz	YIL124W
PAS	enz	YDL052C
DAGS	enz	YDR503C
DAGS	enz	YMR165C
DAGS	enz	YDR284C
PTDCHOS1	enz	YLR133W
PTDCHOS1	enz	YGR202C
PTDCHOS1	enz	YNL130C
PTDCHOS2	enz	YGR157W
PTDCHOS2	enz	YJR073C
PTDETNS1	enz	YGR007W
PTDETNS1	enz	YHR123W
PTDETNS2	enz	YNL169C
PTDETNS2	enz	YGR170W
CDPDAGS	enz	YBR029C
PTDSERS	enz	YER026C
CLRS	enz	YCL004W
CLRS	enz	YDL142C
INSS	enz	YJL153C
INSS	enz	YHR046C
INSS	enz	YDR287W
PISS	enz	YPR113W
PINK	enz	YLR240W
PINK	enz	YNL267W
PINK	enz	YLR305C
PINK	enz	YJL100W
PIPSS	enz	YDR208W
PIPSS	enz	YFR019W
PIPSS	enz	YIL002C
PIPSS	enz	YNL106C
PIPSS	enz	YOR109W
PIPSS	enz	YOL065C
PIPSS	enz	YKL212W
PIPSS	enz	YJR110W
PIPSS	enz	YNL325C
ETNPS	enz	YDR147W
DAGAT	enz	YOR245C
DAGEST	enz	YNR008W
DAGEST	enz	YPL110C
GLYCK	enz	YHL032C
G3PDH	enz	YDL022W
G3PDH	enz	YOL059W
G3PDH	enz	YIL155C
DHAPK	enz	YML070W
DHAPK	enz	YFL053W
PLIPC	enz	YPL268W
TAGSN	enz	YNR008W
dhap	rxn	G3PDH
G3PDH	rxn	gro
glyon	rxn	DHAPK
DHAPK	rxn	dhap
gl	rxn	GLYCK
GLYCK	rxn	gro
pc	rxn	DAGEST
dag	rxn	DAGEST
DAGEST	rxn	tag
acylcoa	rxn	DAGAT
dag	rxn	DAGAT
DAGAT	rxn	tag
DAGAT	rxn	coa
acylcoa	rxn	LPAS1
gro	rxn	LPAS1
LPAS1	rxn	lpa
acylcoa	rxn	ADHAPS
dhap	rxn	ADHAPS
ADHAPS	rxn	adhap
adhap	rxn	LPAS2
LPAS2	rxn	lpa
lpa	rxn	PAS
acylcoa	rxn	PAS
PAS	rxn	pa
pa	rxn	DAGS
DAGS	rxn	dag
dag	rxn	PTDCHOS1
cho	rxn	PTDCHOS1
PTDCHOS1	rxn	pc
pc	rxn	PCDIS
PCDIS	rxn	pc100
PCDIS	rxn	pc120
PCDIS	rxn	pc140
PCDIS	rxn	pc141
PCDIS	rxn	pc160
PCDIS	rxn	pc161
PCDIS	rxn	pc180
PCDIS	rxn	pc181
pc	rxn	PCSDIS
PCSDIS	rxn	pcs100
PCSDIS	rxn	pcs120
PCSDIS	rxn	pcs140
PCSDIS	rxn	pcs141
PCSDIS	rxn	pcs160
PCSDIS	rxn	pcs161
PCSDIS	rxn	pcs180
PCSDIS	rxn	pcs181
tag	rxn	TAGDIS
TAGDIS	rxn	tag100
TAGDIS	rxn	tag120
TAGDIS	rxn	tag140
TAGDIS	rxn	tag141
TAGDIS	rxn	tag160
TAGDIS	rxn	tag161
TAGDIS	rxn	tag180
TAGDIS	rxn	tag181
pe	rxn	PTDCHOS2
sam	rxn	PTDCHOS2
PTDCHOS2	rxn	pc
etn	rxn	ETNPS
ETNPS	rxn	etnp
dag	rxn	PTDETNS1
etnp	rxn	PTDETNS1
PTDETNS1	rxn	pe
ps	rxn	PTDETNS2
PTDETNS2	rxn	pe
pe	rxn	PEDIS
PEDIS	rxn	pe100
PEDIS	rxn	pe120
PEDIS	rxn	pe140
PEDIS	rxn	pe141
PEDIS	rxn	pe160
PEDIS	rxn	pe161
PEDIS	rxn	pe180
PEDIS	rxn	pe181
pa	rxn	CDPDAGS
CDPDAGS	rxn	cdpdag
cdpdag	rxn	PTDSERS
ser	rxn	PTDSERS
PTDSERS	rxn	ps
ps	rxn	PSDIS
PSDIS	rxn	ps100
PSDIS	rxn	ps120
PSDIS	rxn	ps140
PSDIS	rxn	ps141
PSDIS	rxn	ps160
PSDIS	rxn	ps161
PSDIS	rxn	ps180
PSDIS	rxn	ps181
cdpdag	rxn	CLRS
gro	rxn	CLRS
CLRS	rxn	cl
CLRS	rxn	gl
g6p	rxn	INSS
INSS	rxn	ins
cdpdag	rxn	PISS
ins	rxn	PISS
PISS	rxn	pins
pins	rxn	PINSDIS
PINSDIS	rxn	pins100
PINSDIS	rxn	pins120
PINSDIS	rxn	pins140
PINSDIS	rxn	pins141
PINSDIS	rxn	pins160
PINSDIS	rxn	pins161
PINSDIS	rxn	pins180
PINSDIS	rxn	pins181
pins	rxn	PINSSDIS
PINSSDIS	rxn	pinss100
PINSSDIS	rxn	pinss120
PINSSDIS	rxn	pinss140
PINSSDIS	rxn	pinss141
PINSSDIS	rxn	pinss160
PINSSDIS	rxn	pinss161
PINSSDIS	rxn	pinss180
PINSSDIS	rxn	pinss181
pins	rxn	PINK
PINK	rxn	pips
pips	rxn	PLIPC
PLIPC	rxn	pips
PLIPC	rxn	dag
pips	rxn	PIPSS
PIPSS	rxn	pips
dag	rxn	TAGSN
pl	rxn	TAGSN
TAGSN	rxn	tag
SERPT	enz	YMR296C
SERPT	enz	YDR062W
SERPT	enz	YBR058C-A
KDH5R	enz	YBR265W
PSPHS	enz	YDR297W
SLCBK2	enz	YOR171C
SLCBK2	enz	YLR260W
PSPHPL1	enz	YDR294C
PSPHPL2	enz	YDR294C
SBPP1	enz	YKR053C
SBPP1	enz	YJL134W
SLCBK1	enz	YOR171C
SLCBK1	enz	YLR260W
SBPP2	enz	YKR053C
SBPP2	enz	YJL134W
CERS	enz	YKL008C
CERS	enz	YHL003C
CERS	enz	YMR298W
CER2S	enz	YMR272C
CERAS	enz	YPL087W
CERAS	enz	YBR183W
CERAS2	enz	YPL087W
CERAS2	enz	YBR183W
CERAFS	enz	YKL008C
CERAFS	enz	YHL003C
CERAFS	enz	YMR298W
M2CS	enz	YKL004W
M2CS	enz	YPL057C
M2CS	enz	YBR036C
M2CS	enz	YDR072C
M2CS	enz	YBR161W
palmcoa	rxn	SERPT
ser	rxn	SERPT
SERPT	rxn	kdh5
SERPT	rxn	coa
kdh5	rxn	KDH5R
KDH5R	rxn	sph
sph	rxn	PSPHS
PSPHS	rxn	psph
dhs1p	rxn	PSPHPL1
PSPHPL1	rxn	C16ald
PSPHPL1	rxn	etnp
phs1p	rxn	PSPHPL2
PSPHPL2	rxn	C16ald
PSPHPL2	rxn	etnp
dhs1p	rxn	SBPP1
SBPP1	rxn	sph
sph	rxn	SLCBK2
SLCBK2	rxn	dhs1p
psph	rxn	SLCBK1
SLCBK1	rxn	phs1p
phs1p	rxn	SBPP2
SBPP2	rxn	psph
sph	rxn	CERS
lacylcoa	rxn	CERS
CERS	rxn	cerD
CERS	rxn	coa
cerD	rxn	CER2S
CER2S	rxn	cerP
cerP	rxn	CERAS
CERAS	rxn	psph
CERAS	rxn	vlcfa
cerD	rxn	CERAS2
CERAS2	rxn	sph
CERAS2	rxn	vlcfa
psph	rxn	CERAFS
lacylcoa	rxn	CERAFS
CERAFS	rxn	cerP
ip	rxn	M2CS
cerP	rxn	M2CS
M2CS	rxn	mip2c
SERS	enz	YER081W
SERS	enz	YIL074C
SERS	enz	YOR184W
SERS	enz	YGR208W
GLYS1	enz	YBR263W
GLYS1	enz	YLR058C
LYSS	enz	YDL182W
LYSS	enz	YDL131W
LYSS	enz	YDR234W
LYSS	enz	YIL094C
LYSS	enz	YBR115C
LYSS	enz	YNR050C
LYSS	enz	YIR034C
GLUS	enz	YOR375C
GLUS	enz	YAL062W
GLUS2	enz	YDL171C
GLUD	enz	YDL215C
GLNS	enz	YPR035W
PROS	enz	YDR300C
PROS	enz	YOR323C
PROS	enz	YER023W
ORNS	enz	YJL071W
ORNS	enz	YER069W
ORNS	enz	YOL140W
ORNS	enz	YMR062C
ARGS	enz	YJL088W
ARGS	enz	YOL058W
ARGS	enz	YHR018C
ARGS	enz	YOR303W
ARGS	enz	YJR109C
ARGS	enz	YOR130C
ARGD	enz	YPL111W
CITS	enz	YNR001C
CITS	enz	YCR005C
CITS	enz	YPR001W
ISCITS	enz	YLR304C
ISCITS	enz	YJL200C
AKGS	enz	YNL037C
AKGS	enz	YOR136W
AKGS	enz	YDL066W
AKGS	enz	YLR174W
AKGS	enz	YNL009W
SUCS	enz	YIL125W
SUCS	enz	YDR148C
SUCS	enz	YOR142W
SUCS	enz	YGR244C
FUMS	enz	YKL148C
FUMS	enz	YLL041C
FUMS	enz	YKL141W
FUMS	enz	YDR178W
FUMS	enz	YJL045W
FUMR	enz	YEL047C
FUMR	enz	YJR051W
MALS	enz	YPL262W
MAE	enz	YKL029C
OAAS1	enz	YKL085W
OAAS1	enz	YOL126C
OAAS1	enz	YDL078C
OAAS2	enz	YGL062W
OAAS2	enz	YBR218C
PEPS2	enz	YKR097W
ASPS	enz	YKL106W
ASPS	enz	YLR027C
ASNS	enz	YPR145W
ASNS	enz	YGR124W
ASPS2	enz	YDR321W
ASPS2	enz	YLR155C
ASPS2	enz	YLR157C
ASPS2	enz	YLR158C
ASPS2	enz	YLR160C
HSERS	enz	YDR158W
HSERS	enz	YER052C
HSERS	enz	YJR139C
METS	enz	YER091C
HCYSS	enz	YNL277W
HCYSS	enz	YLR303W
HCYSS	enz	YJR137C
HCYSS	enz	YFR030W
HCYSS	enz	YPR167C
HCYSS	enz	YKL001C
HCYSS	enz	YJR010W
HCYSS	enz	YBR294W
HCYSS	enz	YLR092W
THRS	enz	YHR025W
THRS	enz	YCR053W
GLYS2	enz	YEL046C
CALAS	enz	YLR089C
CALAS	enz	YDR111C
ILES	enz	YMR108W
ILES	enz	YCL009C
ILES	enz	YJR016C
ILES	enz	YLR355C
ILES	enz	YER086W
ILES	enz	YHR208W
ILES	enz	YJR148W
AKIVS	enz	YMR108W
AKIVS	enz	YCL009C
AKIVS	enz	YJR016C
AKIVS	enz	YLR355C
VALS	enz	YHR208W
VALS	enz	YJR148W
LEUS1	enz	YNL104C
LEUS1	enz	YOR108W
LEUS2	enz	YGL009C
LEUS2	enz	YCL018W
LEUS2	enz	YHR208W
LEUS2	enz	YJR148W
CYSS	enz	YAL012W
CYSS	enz	YGR155W
CYSS	enz	YJR130C
CYSS	enz	YGL184C
GLYXS2	enz	YNL117W
GLYXS2	enz	YIR031C
SERDG	enz	YCL064C
SPES	enz	YKL184W
SPES	enz	YOL052C
SPES	enz	YPR069C
SPES	enz	YLR146C
SAMS	enz	YLR180W
SAMS	enz	YDR502C
TRPS	enz	YDR007W
TRPS	enz	YER090W
TRPS	enz	YKL211C
TRPS	enz	YDR354W
TRPS	enz	YGL026C
PPHNS	enz	YPR060C
TYRS	enz	YHR137W
TYRS	enz	YGL202W
TYRS	enz	YBR166C
PHES	enz	YHR137W
PHES	enz	YGL202W
PHES	enz	YNL316C
GLYXS1	enz	YER065C
GLYS3	enz	YFL030W
CHORS	enz	YDR127W
CHORS	enz	YGL148W
CHORS	enz	YDR035W
CHORS	enz	YBR249C
3pg	rxn	SERS
glu	rxn	SERS
SERS	rxn	akg
SERS	rxn	ser
ser	rxn	GLYS1
GLYS1	rxn	gly
accoa	rxn	LYSS
akg	rxn	LYSS
glu	rxn	LYSS
LYSS	rxn	lys
LYSS	rxn	coa
akg	rxn	GLUS
GLUS	rxn	glu
akg	rxn	GLUS2
gln	rxn	GLUS2
GLUS2	rxn	glu
glu	rxn	GLUD
GLUD	rxn	akg
glu	rxn	GLNS
GLNS	rxn	gln
glu	rxn	PROS
PROS	rxn	pro
accoa	rxn	ORNS
glu	rxn	ORNS
ORNS	rxn	orn
ORNS	rxn	coa
ORNS	rxn	akg
orn	rxn	ARGS
asp	rxn	ARGS
gln	rxn	ARGS
ARGS	rxn	glu
ARGS	rxn	fum
ARGS	rxn	arg
arg	rxn	ARGD
ARGD	rxn	orn
accoa	rxn	CITS
oaa	rxn	CITS
CITS	rxn	cit
CITS	rxn	coa
cit	rxn	ISCITS
ISCITS	rxn	icit
icit	rxn	AKGS
AKGS	rxn	akg
akg	rxn	SUCS
coa	rxn	SUCS
SUCS	rxn	coa
SUCS	rxn	suc
suc	rxn	FUMS
FUMS	rxn	fum
fum	rxn	FUMR
FUMR	rxn	suc
fum	rxn	MALS
MALS	rxn	mal
mal	rxn	OAAS1
mal	rxn	MAE
MAE	rxn	pyr
OAAS1	rxn	oaa
pyr	rxn	OAAS2
OAAS2	rxn	oaa
oaa	rxn	PEPS2
PEPS2	rxn	pep
oaa	rxn	ASPS
glu	rxn	ASPS
ASPS	rxn	akg
ASPS	rxn	asp
asp	rxn	ASNS
gln	rxn	ASNS
ASNS	rxn	glu
ASNS	rxn	asn
asn	rxn	ASPS2
ASPS2	rxn	asp
asp	rxn	HSERS
HSERS	rxn	hser
hser	rxn	HCYSS
accoa	rxn	HCYSS
HCYSS	rxn	hcys
HCYSS	rxn	coa
HCYSS	rxn	ac
hcys	rxn	METS
METS	rxn	met
hser	rxn	THRS
THRS	rxn	thr
thr	rxn	GLYS2
GLYS2	rxn	gly
GLYS2	rxn	aald
pyr	rxn	CALAS
glu	rxn	CALAS
CALAS	rxn	akg
CALAS	rxn	ala
pyr	rxn	ILES
thr	rxn	ILES
glu	rxn	ILES
ILES	rxn	ile
ILES	rxn	akg
pyr	rxn	AKIVS
AKIVS	rxn	akiv
akiv	rxn	VALS
glu	rxn	VALS
VALS	rxn	akg
VALS	rxn	val
akiv	rxn	LEUS1
accoa	rxn	LEUS1
LEUS1	rxn	coa
LEUS1	rxn	ippmal
ippmal	rxn	LEUS2
glu	rxn	LEUS2
LEUS2	rxn	akg
LEUS2	rxn	leu
ser	rxn	CYSS
hcys	rxn	CYSS
CYSS	rxn	cys
glx	rxn	GLYXS2
accoa	rxn	GLYXS2
GLYXS2	rxn	coa
GLYXS2	rxn	mal
orn	rxn	SPES
sam	rxn	SPES
SPES	rxn	spe
met	rxn	SAMS
SAMS	rxn	sam
icit	rxn	GLYXS1
GLYXS1	rxn	suc
GLYXS1	rxn	glx
chor	rxn	TRPS
gln	rxn	TRPS
ser	rxn	TRPS
TRPS	rxn	glu
TRPS	rxn	pyr
TRPS	rxn	trp
TRPS	rxn	g3p
chor	rxn	PPHNS
PPHNS	rxn	pphn
pphn	rxn	TYRS
glu	rxn	TYRS
ala	rxn	TYRS
TYRS	rxn	pyr
TYRS	rxn	akg
TYRS	rxn	tyr
pphn	rxn	PHES
glu	rxn	PHES
ala	rxn	PHES
PHES	rxn	pyr
PHES	rxn	phe
PHES	rxn	akg
ala	rxn	GLYS3
glx	rxn	GLYS3
GLYS3	rxn	pyr
GLYS3	rxn	gly
e4p	rxn	CHORS
pep	rxn	CHORS
CHORS	rxn	chor
ser	rxn	SERDG
SERDG	rxn	pyr
HMGS	enz	YPL028W
HMGS	enz	YML126C
MEVS	enz	YML075C
MEVS	enz	YLR450W
MEV5PS	enz	YMR208W
SQLS	enz	YMR220W
SQLS	enz	YNR043W
SQLS	enz	YPL117C
SQLS	enz	YJL167W
SQLS	enz	YHR190W
SQLE	enz	YGR175C
ERGS	enz	YHR072W
ERGS	enz	YHR007C
ERGS	enz	YNL280C
ERGS	enz	YGR060W
ERGS	enz	YGL001C
ERGS	enz	YML008C
ERGS	enz	YMR202W
ERGS	enz	YLR056W
ERGS	enz	YMR015C
ERGS	enz	YGL012W
ERGS	enz	YLR100W
ERGS	enz	YER044C
ERGS	enz	YHR042W
STRES	enz	YCR048W
STRES	enz	YNR019W
SEHYLS	enz	YLL012W
SEHYLS	enz	YLR020C
SEHYLS	enz	YKL140W
se	rxn	SEHYLS
SEHYLS	rxn	ergost
SEHYLS	rxn	ffa
accoa	rxn	HMGS
HMGS	rxn	hmgcoa
HMGS	rxn	coa
hmgcoa	rxn	MEVS
MEVS	rxn	mev
MEVS	rxn	coa
mev	rxn	MEV5PS
MEV5PS	rxn	mev5p
mev5p	rxn	SQLS
SQLS	rxn	sql
sql	rxn	SQLE
SQLE	rxn	epxsql
epxsql	rxn	ERGS
sam	rxn	ERGS
ERGS	rxn	ergost
ergost	rxn	STRES
acylcoa	rxn	STRES
STRES	rxn	se
STRES	rxn	coa
se	rxn	SEDIS
SEDIS	rxn	se100
SEDIS	rxn	se120
SEDIS	rxn	se140
SEDIS	rxn	se141
SEDIS	rxn	se160
SEDIS	rxn	se161
SEDIS	rxn	se180
SEDIS	rxn	se181
ffa	rxn	FFADIS
FFADIS	rxn	c100
FFADIS	rxn	c120
FFADIS	rxn	c140
FFADIS	rxn	c141
FFADIS	rxn	c160
FFADIS	rxn	c161
FFADIS	rxn	c180
FFADIS	rxn	c181

## Sheet: Biosynthetic networks- small 
Central metabolism				Phospholipid metabolism				Lipase degradation				Sphingolipid metabolism				TCA cycle and amino acid metabolism					fatty acid metabolism				Sterol metabolism
3PGS	enz	YJL052W		ADHAPS	enz	YKR067W		LIPS1	enz	YDR058C		CER2S	enz	YMR272C		AKGS	enz	YNL037C			BOXD	enz	YOR317W		ERGS	enz	YHR072W
3PGS	enz	YJR009C		ADHAPS	enz	YBL011W		LIPS1	enz	YMR313C		CER2S	rxn	cerP		AKGS	enz	YOR136W			BOXD	enz	YER015W		ERGS	enz	YHR007C
3PGS	enz	YGR192C		ADHAPS	rxn	adhap		LIPS1	enz	YKR089C		CER2S	rxn	cerD		AKGS	enz	YDL066W			BOXD	enz	YIL009W		ERGS	enz	YNL280C
3PGS	enz	YCR012W		ADHAPS	rxn	acylcoa		LIPS1	enz	YOR081C		CERAFS	enz	YKL008C		AKGS	enz	YLR174W			BOXD	enz	YBR041W		ERGS	enz	YGR060W
3PGS	rxn	3pg		ADHAPS	rxn	dhap		LIPS1	rxn	dag		CERAFS	enz	YHL003C		AKGS	enz	YNL009W			BOXD	enz	YPL147W		ERGS	enz	YGL001C
3PGS	rxn	g3p		CDPDAGS	enz	YBR029C		LIPS1	rxn	ffa		CERAFS	enz	YMR298W		AKGS	rxn	akg			BOXD	enz	YKL188C		ERGS	enz	YML008C
ACCOAS1	enz	YER178W		CDPDAGS	rxn	cdpdag		LIPS1	rxn	tag		CERAFS	rxn	cerP		AKGS	rxn	icit			BOXD	enz	YMR246W		ERGS	enz	YMR202W
ACCOAS1	enz	YBR221C		CDPDAGS	rxn	pa		LIPS2	enz	YMR008C		CERAFS	rxn	psph		AKIVS	enz	YMR108W			BOXD	rxn	acylcoa		ERGS	enz	YLR056W
ACCOAS1	enz	YNL071W		CLRS	enz	YCL004W		LIPS2	enz	YMR006C		CERAFS	rxn	lacylcoa		AKIVS	enz	YCL009C			BOXD	rxn	ffa		ERGS	enz	YMR015C
ACCOAS1	enz	YFL018C		CLRS	enz	YDL142C		LIPS2	enz	YOL011W		CERAS	enz	YPL087W		AKIVS	enz	YJR016C			BOXD	rxn	coa		ERGS	enz	YGL012W
ACCOAS1	enz	YGR193C		CLRS	rxn	cl		LIPS2	enz	YML059C		CERAS	enz	YBR183W		AKIVS	enz	YLR355C			FAO	enz	YKR009C		ERGS	enz	YLR100W
ACCOAS1	rxn	accoa		CLRS	rxn	gl		LIPS2	enz	YPL110C		CERAS	rxn	psph		AKIVS	rxn	akiv			FAO	enz	YIL160C		ERGS	enz	YER044C
ACCOAS1	rxn	pyr		CLRS	rxn	cdpdag		LIPS2	enz	YIL073C		CERAS	rxn	vlcfa		AKIVS	rxn	pyr			FAO	enz	YOR100C		ERGS	enz	YHR042W
ACCOAS1	rxn	coa		CLRS	rxn	gro		LIPS2	rxn	ffa		CERAS	rxn	cerP		ARGD	enz	YPL111W			FAO	rxn	accoa		ERGS	rxn	ergost
ACCOAS2	enz	YAL054C		DAGAT	enz	YOR245C		LIPS2	rxn	cho		CERAS2	enz	YPL087W		ARGD	rxn	orn			FAO	rxn	acylcoa		ERGS	rxn	epxsql
ACCOAS2	enz	YLR153C		DAGAT	rxn	tag		LIPS2	rxn	gro		CERAS2	enz	YBR183W		ARGD	rxn	arg			FAO	rxn	tencoa		ERGS	rxn	sam
ACCOAS2	enz	YBL015W		DAGAT	rxn	coa		LIPS2	rxn	pc		CERAS2	rxn	sph		ARGS	enz	YJL088W			FAO	rxn	coa		FFADIS	rxn	ffa
ACCOAS2	rxn	accoa		DAGAT	rxn	acylcoa		LIPS3	enz	YKR031C		CERAS2	rxn	vlcfa		ARGS	enz	YOL058W			FAS	enz	YJL196C		FFADIS	rxn	c100
ACCOAS2	rxn	ac		DAGAT	rxn	dag		LIPS3	rxn	pa		CERAS2	rxn	cerD		ARGS	enz	YHR018C			FAS	enz	YBR026C		FFADIS	rxn	c120
ACCOAS2	rxn	coa		DAGEST	enz	YNR008W		LIPS3	rxn	cho		CERS	enz	YKL008C		ARGS	enz	YOR303W			FAS	enz	YKL182W		FFADIS	rxn	c140
ALDH	enz	YOL086C		DAGEST	enz	YPL110C		LIPS3	rxn	pc		CERS	enz	YHL003C		ARGS	enz	YJR109C			FAS	enz	YPL231W		FFADIS	rxn	c141
ALDH	enz	YMR303C		DAGEST	rxn	cho		LIPS4	enz	YER019W		CERS	enz	YMR298W		ARGS	enz	YOR130C			FAS	enz	YOR221C		FFADIS	rxn	c160
ALDH	enz	YMR083W		DAGEST	rxn	coa		LIPS4	rxn	dag		CERS	rxn	cerD		ARGS	rxn	glu			FAS	enz	YER061C		FFADIS	rxn	c161
ALDH	enz	YGL256W		DAGEST	rxn	gro		LIPS4	rxn	cholineP		CERS	rxn	coa		ARGS	rxn	fum			FAS	enz	YKL055C		FFADIS	rxn	c180
ALDH	enz	YBR145W		DAGEST	rxn	pc		LIPS4	rxn	pc		CERS	rxn	sph		ARGS	rxn	arg			FAS	enz	YKL192C		FFADIS	rxn	c181
ALDH	enz	YDL168W		DAGEST	rxn	dag						CERS	rxn	lacylcoa		ARGS	rxn	orn			FAS	enz	YGR037C		HMGS	enz	YPL028W
ALDH	rxn	etoh		DAGS	enz	YDR503C						KDH5R	enz	YBR265W		ARGS	rxn	asp			FAS	enz	YHR067W		HMGS	enz	YML126C
ALDH	rxn	aald		DAGS	enz	YMR165C						KDH5R	rxn	sph		ARGS	rxn	gln			FAS	enz	YPL148C		HMGS	rxn	hmgcoa
COAS	enz	YBR176W		DAGS	enz	YDR284C						KDH5R	rxn	kdh5		ASNS	enz	YPR145W			FAS	rxn	ffa		HMGS	rxn	coa
COAS	enz	YHR063C		DAGS	rxn	dag						M2CS	enz	YKL004W		ASNS	enz	YGR124W			FAS	rxn	acylcoa		HMGS	rxn	accoa
COAS	enz	YMR020W		DAGS	rxn	pa						M2CS	enz	YPL057C		ASNS	rxn	glu			FAS	rxn	coa		MEV5PS	enz	YMR208W
COAS	enz	YMR170C		DHAPK	enz	YML070W						M2CS	enz	YBR036C		ASNS	rxn	asn			FAS	rxn	accoa		MEV5PS	rxn	mev5p
COAS	enz	YMR169C		DHAPK	enz	YFL053W						M2CS	enz	YDR072C		ASNS	rxn	asp			FAS	rxn	malcoa		MEV5PS	rxn	mev
COAS	enz	YIL145C		DHAPK	rxn	dhap						M2CS	enz	YBR161W		ASNS	rxn	gln			FFADIS	rxn	c100		MEVS	enz	YML075C
COAS	enz	YDR531W		DHAPK	rxn	glyon						M2CS	rxn	mip2c		ASPS	enz	YKL106W			FFADIS	rxn	c120		MEVS	enz	YLR450W
COAS	enz	YIL083C		ETNPS	enz	YDR147W						M2CS	rxn	pins		ASPS	enz	YLR027C			FFADIS	rxn	c140		MEVS	rxn	mev
COAS	enz	YKR072C		ETNPS	rxn	etnp						M2CS	rxn	cerP		ASPS	rxn	akg			FFADIS	rxn	c141		MEVS	rxn	coa
COAS	enz	YOR054C		ETNPS	rxn	etn						PSPHPL1	enz	YDR294C		ASPS	rxn	asp			FFADIS	rxn	c160		MEVS	rxn	hmgcoa
COAS	enz	YKL088W		G3PDH	enz	YDL022W						PSPHPL1	rxn	C16ald		ASPS	rxn	oaa			FFADIS	rxn	c161		SEDIS	rxn	se100
COAS	enz	YGR277C		G3PDH	enz	YOL059W						PSPHPL1	rxn	etnp		ASPS	rxn	glu			FFADIS	rxn	c180		SEDIS	rxn	se120
COAS	enz	YDR196C		G3PDH	enz	YIL155C						PSPHPL1	rxn	dhs1p		ASPS2	enz	YDR321W			FFADIS	rxn	c181		SEDIS	rxn	se140
COAS	rxn	coa		G3PDH	rxn	gro						PSPHPL2	enz	YDR294C		ASPS2	enz	YLR155C			FFADIS	rxn	ffa		SEDIS	rxn	se141
COAS	rxn	akiv		G3PDH	rxn	dhap						PSPHPL2	rxn	C16ald		ASPS2	enz	YLR157C			MALCOS	enz	YNR016C		SEDIS	rxn	se160
COAS	rxn	spe		GLYCK	enz	YHL032C						PSPHPL2	rxn	etnp		ASPS2	enz	YLR158C			MALCOS	enz	YMR207C		SEDIS	rxn	se161
E4PF6PS	enz	YLR354C		GLYCK	rxn	gro						PSPHPL2	rxn	phs1p		ASPS2	enz	YLR160C			MALCOS	enz	YDL141W		SEDIS	rxn	se180
E4PF6PS	rxn	e4p		GLYCK	rxn	gl						PSPHS	enz	YDR297W		ASPS2	rxn	asp			MALCOS	rxn	malcoa		SEDIS	rxn	se181
E4PF6PS	rxn	f6p		INSS	enz	YJL153C						PSPHS	rxn	psph		ASPS2	rxn	asn			MALCOS	rxn	accoa		SEDIS	rxn	se
E4PF6PS	rxn	g3p		INSS	enz	YHR046C						PSPHS	rxn	sph		CALAS	enz	YLR089C			OLE1R	enz	YGL055W		SEHYLS	enz	YLL012W
E4PF6PS	rxn	s7p		INSS	enz	YDR287W						SBPP1	enz	YKR053C		CALAS	enz	YDR111C			OLE1R	rxn	acylcoa		SEHYLS	enz	YLR020C
F6PS	enz	YBR196C		INSS	rxn	ins						SBPP1	enz	YJL134W		CALAS	rxn	akg			OLE1R	rxn	acylcoa		SEHYLS	enz	YKL140W
F6PS	rxn	f6p		INSS	rxn	g6p						SBPP1	rxn	sph		CALAS	rxn	ala			TCOA1	enz	YGL205W		SEHYLS	rxn	ergost
F6PS	rxn	g6p		LPAS1	enz	YKR067W						SBPP1	rxn	dhs1p		CALAS	rxn	pyr			TCOA1	enz	YDR256C		SEHYLS	rxn	ffa
FBA	enz	YKL060C		LPAS1	enz	YBL011W						SBPP2	enz	YKR053C		CALAS	rxn	glu			TCOA1	rxn	tencoa		SEHYLS	rxn	se
FBA	rxn	dhap		LPAS1	rxn	lpa						SBPP2	enz	YJL134W		CHORS	enz	YDR127W			TCOA1	rxn	acylcoa		SQLE	enz	YGR175C
FBA	rxn	g3p		LPAS1	rxn	acylcoa						SBPP2	rxn	psph		CHORS	enz	YGL148W			TCOA2	enz	YOR180C		SQLE	rxn	epxsql
FBA	rxn	f16bp		LPAS1	rxn	gro						SBPP2	rxn	phs1p		CHORS	enz	YDR035W			TCOA2	enz	YLR284C		SQLE	rxn	sql
FBP	enz	YLR377C		LPAS2	enz	YIL124W						SERPT	enz	YMR296C		CHORS	enz	YBR249C			TCOA2	enz	YNL202W		SQLS	enz	YMR220W
FBP	rxn	f6p		LPAS2	rxn	lpa						SERPT	enz	YDR062W		CHORS	rxn	chor			TCOA2	rxn	tencoa		SQLS	enz	YNR043W
FBP	rxn	f16bp		LPAS2	rxn	adhap						SERPT	enz	YBR058C-A		CHORS	rxn	e4p			TCOA2	rxn	acylcoa		SQLS	enz	YPL117C
G3PF6PS	enz	YPR074C		PAS	enz	YDL052C						SERPT	rxn	kdh5		CHORS	rxn	pep			VLFAS	enz	YBR159W		SQLS	enz	YJL167W
G3PF6PS	rxn	g3p		PAS	rxn	pa						SERPT	rxn	coa		CITS	enz	YNR001C			VLFAS	enz	YCR034W		SQLS	enz	YHR190W
G3PF6PS	rxn	f6p		PAS	rxn	lpa						SERPT	rxn	palmcoa		CITS	enz	YCR005C			VLFAS	enz	YLR372W		SQLS	rxn	sql
G3PF6PS	rxn	e4p		PAS	rxn	acylcoa						SERPT	rxn	ser		CITS	enz	YPR001W			VLFAS	enz	YDL015C		SQLS	rxn	mev5p
G3PF6PS	rxn	x5p		PCDIS	rxn	pc100						SLCBK1	enz	YOR171C		CITS	rxn	cit			VLFAS	rxn	vlcfa		STRES	enz	YCR048W
G3PS1	enz	YDR050C		PCDIS	rxn	pc120						SLCBK1	enz	YLR260W		CITS	rxn	coa			VLFAS	rxn	acylcoa		STRES	enz	YNR019W
G3PS1	rxn	g3p		PCDIS	rxn	pc140						SLCBK1	rxn	phs1p		CITS	rxn	accoa							STRES	rxn	se
G3PS1	rxn	dhap		PCDIS	rxn	pc141						SLCBK1	rxn	psph		CITS	rxn	oaa							STRES	rxn	coa
G3PS7PS1	enz	YBR117C		PCDIS	rxn	pc160						SLCBK2	enz	YOR171C		CYSS	enz	YAL012W							STRES	rxn	ergost
G3PS7PS1	enz	YPR074C		PCDIS	rxn	pc161						SLCBK2	enz	YLR260W		CYSS	enz	YGR155W							STRES	rxn	acylcoa
G3PS7PS1	rxn	g3p		PCDIS	rxn	pc180						SLCBK2	rxn	dhs1p		CYSS	enz	YJR130C
G3PS7PS1	rxn	s7p		PCDIS	rxn	pc181						SLCBK2	rxn	sph		CYSS	enz	YGL184C
G3PS7PS1	rxn	r5p		PCDIS	rxn	pc										CYSS	rxn	cys
G3PS7PS1	rxn	x5p		PCSDIS	rxn	pcs100										CYSS	rxn	ser
G6PS	enz	YMR011W		PCSDIS	rxn	pcs120										CYSS	rxn	hcys
G6PS	enz	YHR094C		PCSDIS	rxn	pcs140										FUMR	enz	YEL047C
G6PS	enz	YFL011W		PCSDIS	rxn	pcs141										FUMR	enz	YJR051W
G6PS	enz	YOL156W		PCSDIS	rxn	pcs160										FUMR	rxn	suc
G6PS	enz	YEL069C		PCSDIS	rxn	pcs161										FUMR	rxn	fum
G6PS	enz	YNL318C		PCSDIS	rxn	pcs180										FUMS	enz	YKL148C
G6PS	enz	YDL245C		PCSDIS	rxn	pcs181										FUMS	enz	YLL041C
G6PS	enz	YJR158W		PCSDIS	rxn	pc										FUMS	enz	YKL141W
G6PS	enz	YNR072W		PEDIS	rxn	pe100										FUMS	enz	YDR178W
G6PS	enz	YDR345C		PEDIS	rxn	pe120										FUMS	enz	YJL045W
G6PS	enz	YHR092C		PEDIS	rxn	pe140										FUMS	rxn	fum
G6PS	enz	YHR096C		PEDIS	rxn	pe141										FUMS	rxn	suc
G6PS	enz	YDR343C		PEDIS	rxn	pe160										GLNS	enz	YPR035W
G6PS	enz	YDR342C		PEDIS	rxn	pe161										GLNS	rxn	gln
G6PS	enz	YJL214W		PEDIS	rxn	pe180										GLNS	rxn	glu
G6PS	enz	YJL219W		PEDIS	rxn	pe181										GLUD	enz	YDL215C
G6PS	enz	YCL040W		PEDIS	rxn	pe										GLUD	rxn	akg
G6PS	enz	YFR053C		PINK	enz	YLR240W										GLUD	rxn	glu
G6PS	enz	YGL253W		PINK	enz	YNL267W										GLUS	enz	YOR375C
G6PS	rxn	g6p		PINK	enz	YLR305C										GLUS	enz	YAL062W
G6PS	rxn	gluc		PINK	enz	YJL100W										GLUS	rxn	glu
HISS	enz	YHL011C		PINK	enz	YJR066W										GLUS	rxn	akg
HISS	enz	YBL068W		PINK	enz	YKL203C										GLUS2	enz	YDL171C
HISS	enz	YOL061W		PINK	rxn	pips										GLUS2	rxn	glu
HISS	enz	YKL181W		PINK	rxn	pins										GLUS2	rxn	akg
HISS	enz	YER099C		PINSDIS	rxn	pins100										GLUS2	rxn	gln
HISS	enz	YER055C		PINSDIS	rxn	pins120										GLYS1	enz	YBR263W
HISS	enz	YFR025C		PINSDIS	rxn	pins140										GLYS1	enz	YLR058C
HISS	enz	YOR202W		PINSDIS	rxn	pins141										GLYS1	rxn	gly
HISS	enz	YCL030C		PINSDIS	rxn	pins160										GLYS1	rxn	ser
HISS	enz	YIL116W		PINSDIS	rxn	pins161										GLYS2	enz	YEL046C
HISS	enz	YIL020C		PINSDIS	rxn	pins180										GLYS2	rxn	gly
HISS	enz	YBR248C		PINSDIS	rxn	pins181										GLYS2	rxn	aald
HISS	rxn	akg		PINSDIS	rxn	pins										GLYS2	rxn	thr
HISS	rxn	his		PINSSDIS	rxn	pinss100										GLYS3	enz	YFL030W
HISS	rxn	r5p		PINSSDIS	rxn	pinss120										GLYS3	rxn	pyr
HISS	rxn	gln		PINSSDIS	rxn	pinss140										GLYS3	rxn	gly
LACTS	enz	YDL174C		PINSSDIS	rxn	pinss141										GLYS3	rxn	ala
LACTS	enz	YDL178W		PINSSDIS	rxn	pinss160										GLYS3	rxn	glx
LACTS	enz	YEL071W		PINSSDIS	rxn	pinss161										GLYXS1	enz	YER065C
LACTS	rxn	lac		PINSSDIS	rxn	pinss180										GLYXS1	rxn	suc
LACTS	rxn	pyr		PINSSDIS	rxn	pinss181										GLYXS1	rxn	glx
OACS	enz	YPL061W		PINSSDIS	rxn	pins										GLYXS1	rxn	icit
OACS	enz	YER073W		PIPSS	enz	YDR208W										GLYXS2	enz	YNL117W
OACS	enz	YOR374W		PIPSS	enz	YFR019W										GLYXS2	enz	YIR031C
OACS	enz	YMR169C		PIPSS	enz	YIL002C										GLYXS2	rxn	coa
OACS	enz	YMR170C		PIPSS	enz	YNL106C										GLYXS2	rxn	mal
OACS	rxn	ac		PIPSS	enz	YOR109W										GLYXS2	rxn	glx
OACS	rxn	aald		PIPSS	enz	YOL065C										GLYXS2	rxn	accoa
OPP	enz	YNL241C		PIPSS	rxn	pips										HCYSS	enz	YNL277W
OPP	enz	YHR163W		PIPSS	rxn	pips										HCYSS	enz	YLR303W
OPP	enz	YGR248W		PISS	enz	YPR113W										HCYSS	enz	YJR137C
OPP	enz	YHR183W		PISS	rxn	pins										HCYSS	enz	YFR030W
OPP	enz	YGR256W		PISS	rxn	cdpdag										HCYSS	enz	YPR167C
OPP	rxn	rb5p		PISS	rxn	ins										HCYSS	enz	YKL001C
OPP	rxn	g6p		PLIPC	enz	YPL268W										HCYSS	enz	YJR010W
PDCR	enz	YLR044C		PLIPC	rxn	pips										HCYSS	enz	YBR294W
PDCR	enz	YLR134W		PLIPC	rxn	dag										HCYSS	enz	YLR092W
PDCR	enz	YGR087C		PLIPC	rxn	pips										HCYSS	rxn	hcys
PDCR	rxn	aald		PSDIS	rxn	ps100										HCYSS	rxn	coa
PDCR	rxn	pyr		PSDIS	rxn	ps120										HCYSS	rxn	ac
PEPS1	enz	YKL152C		PSDIS	rxn	ps140										HCYSS	rxn	hser
PEPS1	enz	YGR254W		PSDIS	rxn	ps141										HCYSS	rxn	accoa
PEPS1	enz	YHR174W		PSDIS	rxn	ps160										HSERS	enz	YDR158W
PEPS1	enz	YDL021W		PSDIS	rxn	ps161										HSERS	enz	YER052C
PEPS1	enz	YOL056W		PSDIS	rxn	ps180										HSERS	enz	YJR139C
PEPS1	rxn	pep		PSDIS	rxn	ps181										HSERS	rxn	hser
PEPS1	rxn	3pg		PSDIS	rxn	ps										HSERS	rxn	asp
PFK	enz	YGR240C		PTDCHOS1	enz	YLR133W										ILES	enz	YMR108W
PFK	enz	YMR205C		PTDCHOS1	enz	YGR202C										ILES	enz	YCL009C
PFK	rxn	f16bp		PTDCHOS1	enz	YNL130C										ILES	enz	YJR016C
PFK	rxn	f6p		PTDCHOS1	rxn	pc										ILES	enz	YLR355C
PYRS1	enz	YOR347C		PTDCHOS1	rxn	dag										ILES	enz	YER086W
PYRS1	enz	YAL038W		PTDCHOS1	rxn	cho										ILES	enz	YHR208W
PYRS1	rxn	pyr		PTDCHOS2	enz	YGR157W										ILES	enz	YJR148W
PYRS1	rxn	pep		PTDCHOS2	enz	YJR073C										ILES	rxn	ile
R5PS	enz	YOR095C		PTDCHOS2	rxn	pc										ILES	rxn	akg
R5PS	rxn	r5p		PTDCHOS2	rxn	pe										ILES	rxn	pyr
R5PS	rxn	rb5p		PTDCHOS2	rxn	sam										ILES	rxn	thr
TRED	enz	YDR001C		PTDETNS1	enz	YGR007W										ILES	rxn	glu
TRED	enz	YBR001C		PTDETNS1	enz	YHR123W										ISCITS	enz	YLR304C
TRED	enz	YPR026W		PTDETNS1	rxn	pe										ISCITS	enz	YJL200C
TRED	rxn	gluc		PTDETNS1	rxn	dag										ISCITS	rxn	icit
TRED	rxn	trehalose		PTDETNS1	rxn	etnp										ISCITS	rxn	cit
TRES	enz	YBR126C		PTDETNS2	enz	YNL169C										LEUS1	enz	YNL104C
TRES	enz	YDR074W		PTDETNS2	enz	YGR170W										LEUS1	enz	YOR108W
TRES	enz	YMR261C		PTDETNS2	rxn	pe										LEUS1	rxn	coa
TRES	enz	YML100W		PTDETNS2	rxn	ps										LEUS1	rxn	ippmal
TRES	rxn	trehalose		PTDSERS	enz	YER026C										LEUS1	rxn	akiv
TRES	rxn	UDPglc		PTDSERS	rxn	ps										LEUS1	rxn	accoa
TRES	rxn	g6p		PTDSERS	rxn	cdpdag										LEUS2	enz	YGL009C
X5PS	enz	YJL121C		PTDSERS	rxn	ser										LEUS2	enz	YCL018W
X5PS	rxn	x5p		TAGDIS	rxn	tag100										LEUS2	enz	YHR208W
X5PS	rxn	rb5p		TAGDIS	rxn	tag120										LEUS2	enz	YJR148W
				TAGDIS	rxn	tag140										LEUS2	rxn	akg
				TAGDIS	rxn	tag141										LEUS2	rxn	leu
				TAGDIS	rxn	tag160										LEUS2	rxn	ippmal
				TAGDIS	rxn	tag161										LEUS2	rxn	glu
				TAGDIS	rxn	tag180										LYSS	enz	YDL182W
				TAGDIS	rxn	tag181										LYSS	enz	YDL131W
				TAGDIS	rxn	tag										LYSS	enz	YDR234W
				TAGSN	enz	YNR008W										LYSS	enz	YIL094C
				TAGSN	rxn	tag										LYSS	enz	YBR115C
				TAGSN	rxn	dag										LYSS	enz	YNR050C
				TAGSN	rxn	pl										LYSS	enz	YIR034C
																LYSS	rxn	lys
																LYSS	rxn	coa
																LYSS	rxn	accoa
																LYSS	rxn	akg
																LYSS	rxn	glu
																MAE	enz	YKL029C
																MAE	rxn	pyr
																MAE	rxn	mal
																MALS	enz	YPL262W
																MALS	rxn	mal
																MALS	rxn	fum
																METS	enz	YER091C
																METS	rxn	met
																METS	rxn	hcys
																OAAS1	enz	YKL085W
																OAAS1	enz	YOL126C
																OAAS1	enz	YDL078C
																OAAS1	rxn	oaa
																OAAS1	rxn	mal
																OAAS2	enz	YGL062W
																OAAS2	enz	YBR218C
																OAAS2	rxn	oaa
																OAAS2	rxn	pyr
																ORNS	enz	YJL071W
																ORNS	enz	YER069W
																ORNS	enz	YOL140W
																ORNS	enz	YMR062C
																ORNS	rxn	orn
																ORNS	rxn	coa
																ORNS	rxn	akg
																ORNS	rxn	accoa
																ORNS	rxn	glu
																PEPS2	enz	YKR097W
																PEPS2	rxn	pep
																PEPS2	rxn	oaa
																PHES	enz	YHR137W
																PHES	enz	YGL202W
																PHES	enz	YNL316C
																PHES	rxn	pyr
																PHES	rxn	phe
																PHES	rxn	akg
																PHES	rxn	pphn
																PHES	rxn	glu
																PHES	rxn	ala
																PPHNS	enz	YPR060C
																PPHNS	rxn	pphn
																PPHNS	rxn	chor
																PROS	enz	YDR300C
																PROS	enz	YOR323C
																PROS	enz	YER023W
																PROS	rxn	pro
																PROS	rxn	glu
																SAMS	enz	YLR180W
																SAMS	enz	YDR502C
																SAMS	rxn	sam
																SAMS	rxn	met
																SERDG	enz	YCL064C
																SERDG	rxn	pyr
																SERDG	rxn	ser
																SERS	enz	YER081W
																SERS	enz	YIL074C
																SERS	enz	YOR184W
																SERS	enz	YGR208W
																SERS	rxn	akg
																SERS	rxn	ser
																SERS	rxn	3pg
																SERS	rxn	glu
																SPES	enz	YKL184W
																SPES	enz	YOL052C
																SPES	enz	YPR069C
																SPES	enz	YLR146C
																SPES	rxn	spe
																SPES	rxn	orn
																SPES	rxn	sam
																SUCS	enz	YIL125W
																SUCS	enz	YDR148C
																SUCS	enz	YOR142W
																SUCS	enz	YGR244C
																SUCS	rxn	coa
																SUCS	rxn	suc
																SUCS	rxn	akg
																SUCS	rxn	coa
																THRS	enz	YHR025W
																THRS	enz	YCR053W
																THRS	rxn	thr
																THRS	rxn	hser
																TRPS	enz	YDR007W
																TRPS	enz	YER090W
																TRPS	enz	YKL211C
																TRPS	enz	YDR354W
																TRPS	enz	YGL026C
																TRPS	rxn	glu
																TRPS	rxn	pyr
																TRPS	rxn	trp
																TRPS	rxn	g3p
																TRPS	rxn	chor
																TRPS	rxn	gln
																TRPS	rxn	ser
																TYRS	enz	YHR137W
																TYRS	enz	YGL202W
																TYRS	enz	YBR166C
																TYRS	rxn	pyr
																TYRS	rxn	akg
																TYRS	rxn	tyr
																TYRS	rxn	pphn
																TYRS	rxn	glu
																TYRS	rxn	ala
																VALS	enz	YHR208W
																VALS	enz	YJR148W
																VALS	rxn	akg
																VALS	rxn	val
																VALS	rxn	akiv
																VALS	rxn	glu
