# Supplementary material for: Mapping Condition-Dependent Regulation of Lipid Metabolism in Saccharomyces cerevisiae
Source: G3 (Bethesda). 2013 Nov 1;3(11):1979–95. doi: 10.1534/g3.113.006601 (PMC3815060; doi:10.1534/g3.113.006601)
Supplement: Supporting Information [file supp_g3.113.006601_TableS7.xlsx]

## Sheet: README
Supplemental Table 7: Computationally estimated/calculated values of reaction fluxes under the constraints of maximized biomass production
	Label	Growth Condition
	COt	Carbon limited, Aerobic, 15C
	COT	Carbon limited, Aerobic, 30C
	CAt	Carbon limited, Anaerobic, 15C
	CAT	Carbon limited, Anaerobic, 30C
	NOt	Nitrogen limited, Aerobic, 15C
	NOT	Nitrogen limited, Aerobic, 30C
	NAt	Nitrogen limited, Anaerobic, 15C
	NAT	Nitrogen limited, Anaerobic, 30C

## Sheet: Jewett et al. Supp Table 7
	COt	COT	CAt	CAT	NOt	NOT	NAt	NAT
3PGS	135.942	145.082	173.006	176.5	159.104	160.006	182.477	187.921
ACCOAS1	90.68	106.327	0	0	2.77943	0	0	0
ACCOAS2	2.2463	2.00493	3.2331	3.48736	0.605541	2.78731	1.45152	1.35746
ADHAPS	0.0991366	0.060605	0	0	0.0227283	0	0	0
AKGS	78.7804	96.4448	2.08346	2.32995	2.04975	1.39678	0.895944	0.838213
AKIVS	5.07279	4.33359	1.01668	1.00565	0.902698	0.623375	0.399873	0.374102
ALDH	0	0	-160.47	-162.808	-129.426	-147	-175.726	-181.811
ARGD	0	0	0	0	0	0	0	0
ARGS	1.35747	1.15961	0.272075	0.269111	0.223997	0.154661	0.0992224	0.0928184
ASNS	1.71476	1.46479	0.34365	0.339952	0.349551	0.241387	0.154832	0.144857
ASPS	6.57246	5.62798	2.63333	2.64469	8.65242	6.65449	4.16052	2.86013
ASPS2	0	0	0	0	0	0	0	0
BOXD	0	0	0.180116	0.0471852	0	0	0.379921	0.35001
CALAS	9.03145	7.74187	0.715955	0.708199	0.108576	-0.0135094	0.255567	0.23908
CDPDAGS	0.0909253	0.0539815	0.0219118	0.0210836	0.0208571	0.00612296	0.0158706	0.0126061
CER2S	0.000200276	0.000496762	0	0	4.56392e-05	0	0	0
CERAFS	0.00260359	0.00364292	0	0	0.00059331	0.000129586	0	0
CERAS	0	0	0	0	0	0	0	0
CERAS2	0	0	0	0	0	0	0	0
CERS	0	0	0	0	0	0	0	0
CHORS	2.38769	2.0397	0.478531	0.473328	0.899001	0.297433	0.190779	0.178479
CITS	84.2395	101.135	2.08346	2.32995	2.04975	1.39678	0.895944	0.838213
CLRS	0	0	0	0	0	0	0	0
COAS	0	0	0	0	0	0	0	0
CYSS	0	0	0	0	0	0	0	0
DAGAT	0.00821132	0.00662349	0.00290067	0.000421673	0.00191685	0.0057342	0.00229979	0.000721436
DAGEST	0	0	0.0331225	0	0	0	0.0881793	0.0824905
DAGS	0.00821132	0.00662349	0.0672641	0.000421673	0.00191685	0.0057342	0.177229	0.165702
DHAPK	0	0	0	0	0	0	0	0
E4PF6PS	7.15987	6.31037	1.22651	0.406239	22.2158	26.8643	3.48215	0.643483
ERGS	0.0568784	0.0548094	0	0	0.0130528	0.0154856	0	0
ETNPS	0	0	0	0	0	0	0	0
F6PS	61.7725	66.7504	92.7465	95.0574	27.4332	14.7089	87.7108	96.3457
FAO	0	0	0.0610708	0.000759011	0	0	0	0
FAS	0.220304	0.14373	0.00262628	0.000674676	0.0505226	0.0381632	0.00884693	0.0081826
FBA	65.4945	70.3163	93.0761	93.7439	68.6876	66.567	90.0365	94.0072
FBP	0	0	0	0	0	0	0	0
FUMR	0	0	0	0	0	0	0	0
FUMS	73.844	92.2543	-0.277014	-0.630569	0.182511	-1.30717	-1.23799	-1.44697
G3PDH	0	0	13.9504	10.9764	0.0977136	0.151389	0.915399	0.584667
G3PF6PS	4.77218	4.27066	0.74798	-0.0670881	21.3168	26.5669	3.29137	0.465003
G3PS1	65.3951	70.2557	79.1256	82.7674	68.5672	66.4156	89.1211	93.4225
G3PS7PS1	7.15987	6.31037	1.22651	0.406239	22.2158	26.8643	3.48215	0.643483
G6PS	100	100	100	100	100	100	100	100
GLNS	8.54818	7.30389	5.4674	9.02561	17.1239	12.2926	10.6083	8.17814
GLUD	0	0	0	0	0	0	0	0
GLUS	44.1777	37.7345	6.04887	2.85548	0	0	0	0
GLUS2	0	0	3.38806	6.72538	13.2337	9.7298	6.39741	4.95283
GLYCK	0	0	0	0	0	0	0	0
GLYS1	1.47123	1.23031	0.655002	0.858525	-1.29018	-0.886144	-1.42075	-0.816741
GLYS2	3.67947	3.14334	0	0	0	0	0	0
GLYS3	5.45912	4.6901	0	0	0	0	0	0
GLYXS1	5.45912	4.6901	0	0	0	0	0	0
GLYXS2	0	0	0	0	0	0	0	0
HCYSS	0.500089	0.427215	0.10023	0.0991352	0.101821	0.0703006	0.0451049	0.042185
HISS	0.750234	0.640823	0.150364	0.148724	0.162886	0.112481	0.0721636	0.0675112
HMGS	0.362299	0.351211	0	0	0.0830634	0.0973842	0	0
HSERS	0.500089	0.427215	1.01751	0.828587	5.6291	4.39567	3.62281	2.35706
ILES	1.71476	1.46479	0.34365	0.339952	0.325773	0.224994	0.144307	0.135022
INSS	0.0278384	0.0202017	0.00795723	0.0114695	0.00638949	0.0028833	0.00640211	0.00592337
ISCITS	84.2395	101.135	2.08346	2.32995	2.04975	1.39678	0.895944	0.838213
KDH5R	0.00260359	0.00364292	0	0	0.00059331	0.000129586	0	0
LACTS	0	0	0	0	0	0	0	0
LEUS1	2.50065	2.13624	0.501188	0.495718	0.475104	0.328113	0.210462	0.196895
LEUS2	2.50065	2.13624	0.501188	0.495718	0.475104	0.328113	0.210462	0.196895
LIPS1	0	0	0.00188151	0	0	0	0.00140888	0
LIPS2	0	0	0.0331225	0	0	0	0.0881793	0.0824905
LIPS3	0	0	0	0	0	0	0	0
LIPS4	0	0	0	0	0	0	0	0
LPAS1	0	0	0.0891367	0.0215475	0	0.0118572	0.19312	0.178328
LPAS2	0.0991366	0.060605	0	0	0.0227283	0	0	0
LYSS	2.3935	2.04467	0.479707	0.474508	0.468304	0.323415	0.207457	0.194085
M2CS	0.00240331	0.00347733	0	0	0.000547671	0.000129586	0	0
MAE	0	0	0	0	2.23317	3.06326	0	0.504929
MALCOS	1.55654	1.02499	0.0105443	0.00274087	0.356853	0.268114	0.0386199	0.0357111
MALS	75.2569	93.4749	0.404996	0.109508	0.51335	-1.10774	-1.10997	-1.32721
METS	0	0	0	0	0	0	0	0
MEV5PS	0.362299	0.351211	0	0	0.0830634	0.0973842	0	0
MEVS	0.362299	0.351211	0	0	0.0830634	0.0973842	0	0
OAAS1	75.2569	93.4749	0.404996	0.109508	-1.71982	-4.171	-1.10997	-1.83214
OAAS2	15.555	13.2882	4.3118	4.86513	12.4219	12.2223	6.16646	5.53047
OACS	1.31762	1.21144	2.86711	3.30321	0	0	0	0
OLE1R	1.24492	1.04916	0	0	0.20063	0.138366	0	0
OPP	21.1938	18.7018	3.83727	1.55981	68.4372	82.4408	10.4563	1.93966
ORNS	2.64344	1.15961	0.272075	0.269111	0.495459	0.323415	0.0992224	0.0928184
PAS	0.0991366	0.060605	0.0891367	0.0215475	0.0227283	0.0118572	0.19312	0.178328
PDCR	4.99709	4.35478	163.337	166.111	142.098	147	175.726	181.811
PEPS1	131.16	141.042	171.687	174.988	159.104	160.006	182.477	187.921
PEPS2	0	0	0	0	0	0	0	0
PFK	65.4945	70.3163	93.0761	93.7439	68.6876	66.567	90.0365	94.0072
PHES	1.14318	0.976634	0.229113	0.226607	0.210397	0.145299	0.0931932	0.0871988
PINK	0	0	0	0	0	0	0	0
PIPSS	0	0	0	0	0	0	0	0
PISS	0.0278384	0.0202017	0.00795723	0.0114695	0.00638949	0.0028833	0.00640211	0.00592337
PLIPC	0	0	0	0	0	0	0	0
PPHNS	2.1077	1.8006	0.4224	0.417835	0.366529	0.253115	0.162353	0.151881
PROS	1.28597	1.09867	4.47479	3.61888	0.271508	0.187479	1.76785	1.65391
PSPHPL1	0	0	0	0	0	0	0	0
PSPHPL2	0	0	0	0	0	0	0	0
PSPHS	0.00260359	0.00364292	0	0	0.00059331	0.000129586	0	0
PTDCHOS1	0	0	0.0331225	0	0	0	0.0881793	0.0824905
PTDCHOS2	0.0414571	0.0246725	0.0101915	0.00767444	0.0095386	0.00262412	0.0083704	0.0053728
PTDETNS1	0	0	0	0	0	0	0	0
PTDETNS2	0.0588811	0.0306337	0.013837	0.0095298	0.0135092	0.00275371	0.00905412	0.00582844
PTDSERS	0.0630869	0.0337798	0.0139546	0.00961414	0.0144676	0.00323966	0.0094685	0.00668277
PYRS1	126.385	136.963	170.729	174.042	157.306	159.411	182.096	187.564
R5PS	9.26176	8.12073	1.86278	1.22066	24.9046	29.0096	3.68277	0.83117
SAMS	0.185055	0.131476	0.0306138	0.0230655	0.0423988	0.0238439	0.0251112	0.0161374
SBPP1	0	0	0	0	0	0	0	0
SBPP2	0	0	0	0	0	0	0	0
SEHYLS	0	0	0	0.000421673	0	0.00113388	0	0
SERDG	0	0	0	0	0.125006	0	1.10926	0.527502
SERPT	0.00260359	0.00364292	0	0	0.00059331	0.000129586	0	0
SERS	4.78179	4.03967	1.31929	1.51144	0	0	0	0
SLCBK1	0	0	0	0	0	0	0	0
SLCBK2	0	0	0	0	0	0	0	0
SPES	0	0	0	0	0	0	0	0
SQLE	0.0604833	0.0584523	0	0	0.0138287	0.0162307	0	0
SQLS	0.0604833	0.0584523	0	0	0.0138287	0.0162307	0	0
STRES	0.00660911	0.00695467	0.00152873	0.0043854	0.00150609	0.00848791	0.000227907	0.000132896
SUCS	68.3846	87.5642	0	0.269111	0.495459	0	0	0
TAGSN	0	0	0.0331225	0	0	0	0.0881793	0.0824905
TCOA1	1.06447	0.93474	0.0610708	0.000759011	0.159327	0.106552	0	0
TCOA2	1.06447	0.93474	0	0	0.159327	0.106552	0	0
THRS	0	0	0.917277	0.729451	5.52732	4.32537	3.5777	2.31488
TRED	0	0	0	0	0	0	0	0
TRES	0.233722	0.199533	0.0468418	0.0462997	0.194149	0.13409	0.0860038	0.0804591
TRPS	0.279986	0.239108	0.0560926	0.0554921	0.532473	0.456241	0.0284262	0.0265982
TYRS	0.964529	0.823962	0.193325	0.191229	0	0.107816	0.0691594	0.0647014
VALS	2.57214	2.19734	0.515495	0.509887	0.427594	0.295295	0.189411	0.177207
VLFAS	0.00260359	0.00364292	0	0	0.00059331	0.000129586	0	0
X5PS	11.932	10.581	1.97449	0.339151	43.5326	53.4312	6.77354	1.10849
